# Supplementary material for: Functional genomics of RAP proteins and their role in mitoribosome regulation in Plasmodium falciparum
Source: Nat Commun. 2022 Mar 11;13:1275. doi: 10.1038/s41467-022-28981-7 (PMC8917122; doi:10.1038/s41467-022-28981-7)
Supplement: Supplementary file 3 — Supplementary Data 1 [file 41467_2022_28981_MOESM3_ESM.xlsx]

## Sheet: Table S1
Supplementary Data 1: List of predicted RAP proteins in P. falciparum. The table regroups the RAP proteins identified in P. falciparum 3D7 and indicates the PlasmoDB identifier, gene annotation, protein length and the predicted position of the RAP domains for each protein. Recent large-scale genetic screenings were performed to study their essentiality and the results are reported here. The homol…
PlasmoDB identifier	Gene annotation	Identifiers used in this study	Protein length (in amino acids)	RAP domain position (in amino acids)	MitoProt II score	Disruptability in P. falciparum (Zhang et al, 2018)		Homolog in P. vivax Sal-1	% of identity	Homolog in P. berghei ANKA	% of identity
						Mutagenesis index score	Mutant fitness score
PF3D7_0105200	heptatricopeptide repeat and RAP domain-containing protein, putative	PfRAP01	568	480-538	0.9247	0.8	-2.88	PVX_081505	0.72	PBANKA_0208100	0.76
PF3D7_0516000	RAP protein, putative	PfRAP02	1084	1016-1076	0.9552	0.12	-3.09	PVX_080445	0.34	PBANKA_1230900	0.41
PF3D7_0518100	protein AMR2	PfRAP03	1379	1310-1369	0.9916	1	-2.26	PVX_080340	0.36	PBANKA_1232900	0.39
PF3D7_0526000	RAP protein, putative	PfRAP04	806	725-792	0.9265	0.14	-2.95	PVX_079945	0.27	PBANKA_1240800	0.31
PF3D7_0604800	RAP protein, putative	PfRAP05	1434	1338-1399	0.7093	0.15	-3.2	PVX_113405	0.32	PBANKA_0103500	0.38
PF3D7_0621700	conserved Plasmodium protein, unknown function	PfRAP06	1616	1527-1584	0.9489	0.15	-3.17	PVX_114200	0.46	PBANKA_1120600	0.55
PF3D7_0628900	RAP protein, putative	PfRAP07	1442	1373-1435	0.9603	0.12	-3.16	PVX_114545	0.33	PBANKA_1127900	0.38
PF3D7_0707800	RAP protein, putative	PfRAP08	1183	1111-1173	0.1019	0.13	-2.91	PVX_087915	0.38	PBANKA_0805000	0.45
PF3D7_0815100	heptatricopeptide repeat and RAP domain-containing protein, putative	PfRAP09	975	792-849	0.011	0.12	-3.07	PVX_123020	0.41	PBANKA_1422500	0.43
PF3D7_0921300	conserved protein, unknown function	PfRAP10	486	362-437	0.3481	0.92	-2.73	PVX_099485	0.72	PBANKA_0822200	0.78
PF3D7_1006400	heptatricopeptide repeat-containing protein, putative	PfRAP11	870	807-865	0.714	0.17	-2.74	PVX_094515	0.37	PBANKA_1204600	0.44
PF3D7_1024600	RAP protein, putative	PfRAP12	433	371-427	0.9973	0.13	-3.26	PVX_111480	0.47	PBANKA_0508800	0.62
PF3D7_1029800	heptatricopeptide repeat and RAP domain-containing protein, putative	PfRAP13	437	333-391	0.7985	0.12	-2.95	PVX_111235	0.73	PBANKA_0513800	0.76
PF3D7_1114400	RAP protein, putative	PfRAP14	637	530-587	0.3206	0.12	-3.16	PVX_091360	0.38	PBANKA_0933300	0.47
PF3D7_1123600	RAP protein, putative	PfRAP15	712	637-694	0.9982	0.13	-3.28	PVX_091795	0.51	PBANKA_0924700	0.61
PF3D7_1212200	conserved protein, unknown function	PfRAP16	735	659-704	0.994	0.13	-3.16	PVX_123315	0.47	PBANKA_1428200	0.47
PF3D7_1226500	heptatricopeptide repeat and RAP domain-containing protein, putative	PfRAP17	1505	1283-1340	0.919	0.13	-2.94	PVX_123955	0.36	PBANKA_1441300	0.47
PF3D7_1315200	heptatricopeptide repeat-containing protein, putative	PfRAP18	1069	1005-1069	0.9769	0.13	-2.83	PVX_122580	0.38	PBANKA_1413700	0.44
PF3D7_1355200	RAP protein, putative	PfRAP19	1017	894-951	0.9952	0.19	-3.33	PVX_114740	0.38	PBANKA_1131700	0.43
PF3D7_1453600	RAP protein, putative	PfRAP20	1725	1647-1718	0.718	1	-1.67	PVX_117800	0.35	PBANKA_1317300	0.4
PF3D7_1470600	RAP protein, putative	PfRAP21	533	436-494	0.9375	0.23	-2.6	PVX_116940	0.38	PBANKA_1333800	0.38
PF3D7_1471300	RAP protein, putative	PfRAP22	581	531-567	0.9115	0.13	-3.11	PVX_116905	0.42	PBANKA_1334500	0.45
