# Supplementary material for: Functional genomics of RAP proteins and their role in mitoribosome regulation in Plasmodium falciparum
Source: Nat Commun. 2022 Mar 11;13:1275. doi: 10.1038/s41467-022-28981-7 (PMC8917122; doi:10.1038/s41467-022-28981-7)
Supplement: Supplementary file 4 — Supplementary Data 2 [file 41467_2022_28981_MOESM4_ESM.xlsx]

## Sheet: Gene list heatmaps
Supplementary Data 2: Transcriptomics data obtained by RNA-seq from PfRAP01 and PfRAP21 knockdown parasites. For each RAP protein, the list of genes used on the heatmap, DEseq2 results at the different time points, and raw datasets are presented in different sheets. Comparison results between the RAP +aTc lines and Parental line are also included along with Spearman correlation coefficients. The …
PfRAP01 gene list on heatmap								PfRAP21 gene list on heatmap
	Annotation	Log2FC 32h	Log2FC 56h	Log2FC 72h	Log2FC 80h	Cluster			Annotation	Log2FC 32h	Log2FC 56h	Log2FC 72h	Log2FC 80h	Cluster
PF3D7_0219100	saccharopine dehydrogenase putative	-0.22685	-0.138835	1.87984	1.35356	1		PF3D7_0104500	conserved protein unknown function	-0.157317	0.0945897	1.25706	1.87098	1
PF3D7_0417000	conserved Plasmodium protein unknown function	0.222635	1.20255	2.63115	2.14799	1		PF3D7_0105200	heptatricopeptide repeat and RAP domain-containing protein putative	0.136967	-0.0715187	1.82297	1.75031	1
PF3D7_0512200	glutathione synthetase	0.469132	-0.0250709	1.6062	1.43391	1		PF3D7_0106400	pre-rRNA-processing protein TSR2 putative	0.270705	0.305263	2.22748	1.98353	1
PF3D7_0931300	conserved Plasmodium protein unknown function	0.282035	0.952925	2.22044	3.61844	1		PF3D7_0109400	tubulin-specific chaperone a putative	-0.138039	-0.566124	1.47731	2.04293	1
PF3D7_1232900	nucleotidyltransferase putative	0.417852	-0.705972	1.61795	1.2065	1		PF3D7_0109600	cold-shock protein putative	0.0214549	-1.05024	1.35856	2.0558	1
PF3D7_1302900	conserved protein unknown function	0.598067	-0.353539	1.65273	1.60171	1		PF3D7_0110700	chromatin assembly factor 1 protein WD40 domain putative	0.57431	-1.35594	1.56174	1.9493	1
PF3D7_1351300	conserved Plasmodium membrane protein unknown function	-0.0979953	0.0875493	3.34417	2.65361	1		PF3D7_0110900	adenylate kinase-like protein 1	-0.255188	0.531755	2.21815	2.89299	1
PF3D7_1466500	conserved Plasmodium protein unknown function	-0.308743	0.042218	1.99161	2.29236	1		PF3D7_0114900	Plasmodium exported protein unknown function pseudogene	-2.32322	2.79555	4.59023	3.86439	1
PF3D7_0108900	unspecified product	-0.939815	-0.862424	-3.70656	-3.79304	2		PF3D7_0203700	protein MAK16 putative	1.03968	1.38467	3.51751	2.43188	1
PF3D7_0214600	serine/threonine protein kinase putative	-0.763167	1.05798	-3.08584	-3.01396	2		PF3D7_0204600	5'-3' exonuclease putative	0.586929	0.0537058	1.91362	1.66757	1
PF3D7_0214700	conserved Plasmodium protein unknown function	0.205977	0.729018	-2.98106	-2.29123	2		PF3D7_0208200	KRR1 small subunit processome component putative	0.178286	0.179665	1.35221	1.26762	1
PF3D7_0308300	conserved Plasmodium protein unknown function	-0.681937	0.975861	-3.1038	-2.99853	2		PF3D7_0209800	ATP-dependent RNA helicase UAP56	0.2876	0.435785	1.47003	1.76196	1
PF3D7_0323400	Rh5 interacting protein	-0.246329	1.60475	-2.88234	-2.96372	2		PF3D7_0210100	60S ribosomal protein L37ae putative	-0.195979	0.359417	1.84552	2.42178	1
PF3D7_0404000	conserved Plasmodium protein unknown function	-0.179797	0.0893728	-3.26761	-2.45003	2		PF3D7_0211100	conserved Plasmodium protein unknown function	0.29456	0.0302719	2.7585	1.19387	1
PF3D7_0424100	reticulocyte binding protein homologue 5	-0.778319	0.661088	-3.0136	-2.73541	2		PF3D7_0211800	asparagine--tRNA ligase	0.0659623	0.774475	1.13871	1.68135	1
PF3D7_0706300	conserved Plasmodium protein unknown function	-0.379384	-0.543837	-2.83712	-2.9935	2		PF3D7_0212200	ribosomal protein L12 mitochondrial putative	0.343195	0.0206775	1.48151	1.73174	1
PF3D7_0730400	IMP1-like protein putative	-0.252892	1.20867	-2.56324	-2.75037	2		PF3D7_0212300	peptide chain release factor subunit 1 putative	-0.0973734	0.718191	1.74765	2.08267	1
PF3D7_0818100	zinc finger protein putative	-0.0929627	1.71111	-2.5946	-3.0059	2		PF3D7_0214000	T-complex protein 1 subunit theta	-0.0302141	0.317869	2.0775	2.34628	1
PF3D7_0911100	conserved protein unknown function	-0.220989	0.979542	-3.04575	-3.08525	2		PF3D7_0216200	conserved Plasmodium protein unknown function	0.0646683	0.130165	1.34487	1.29788	1
PF3D7_0919200	PPPDE peptidase putative	-0.238825	0.458936	-2.3828	-2.66322	2		PF3D7_0217700	E2F-associated phosphoprotein putative	-0.515625	1.0517	1.76197	2.05023	1
PF3D7_1003600	inner membrane complex protein 1c putative	-0.245134	1.75459	-2.93979	-3.18781	2		PF3D7_0218400	ATP-dependent RNA helicase DDX47 putative	0.57291	0.941891	2.21254	1.54527	1
PF3D7_1104900	calcium/calmodulin-dependent protein kinase putative	-0.903671	-0.305063	-2.50205	-2.75529	2		PF3D7_0219100	saccharopine dehydrogenase putative	-0.336011	0.633811	2.27584	2.63822	1
PF3D7_1126700	autophagy-related protein 23 putative	-0.854281	0.397146	-3.45251	-2.90839	2		PF3D7_0220200	Plasmodium exported protein unknown function	-0.154901	0.096416	2.10531	1.36773	1
PF3D7_1136900	subtilisin-like protease 2	-0.668904	1.7861	-3.11515	-3.16767	2		PF3D7_0221200	Plasmodium exported protein (hyp15) unknown function	-0.466505	-0.278405	1.56862	1.68019	1
PF3D7_1201200	Plasmodium exported protein (PHISTa-like) unknown function	0.413375	0.424186	-2.47495	-3.37997	2		PF3D7_0300900	stevor-like	1.26111	-0.365414	3.91183	3.20555	1
PF3D7_1204900	conserved Plasmodium protein unknown function	0.00756482	0.594693	-2.4289	-2.77042	2		PF3D7_0301600	Plasmodium exported protein (hyp1) unknown function	0.156546	0.923351	3.0021	1.51488	1
PF3D7_1310700	RNA-binding protein putative	-0.220124	1.35142	-3.29491	-3.16467	2		PF3D7_0301700	Plasmodium exported protein unknown function	0.219929	0.689777	2.46138	1.72885	1
PF3D7_1366100	DIP13 homolog putative	0.110948	0.603582	-2.85828	-2.38284	2		PF3D7_0302100	serine/threonine protein kinase	0.198315	0.41296	2.74777	2.46116	1
PF3D7_1401900	conserved protein unknown function	-0.0904346	-0.0536588	-2.70992	-2.35185	2		PF3D7_0303600	plasmoredoxin	-0.205728	-0.0481465	1.86304	2.23945	1
PF3D7_1404700	conserved Plasmodium protein unknown function	-0.600556	1.75379	-2.46261	-2.9578	2		PF3D7_0304400	60S ribosomal protein L44	0.0119365	0.518964	1.77993	2.68733	1
PF3D7_1460600	inner membrane complex sub-compartment protein 3	-0.676763	1.06467	-2.20091	-2.43531	2		PF3D7_0306200	activator of Hsp90 ATPase	0.628626	0.831485	2.37484	2.73507	1
								PF3D7_0306800	T-complex protein 1 subunit beta	-0.252043	0.51964	1.7437	2.53315	1
								PF3D7_0310300	phosphoglycerate mutase putative	0.265635	0.809317	2.73052	1.94227	1
								PF3D7_0311600	dolichyl-diphosphooligosaccharide--protein glycosyltransferase subunit OST1 putative	-0.00994186	-0.69623	1.00375	1.26535	1
								PF3D7_0314700	RING finger protein RNF1	0.0357017	-0.406675	2.07708	1.83878	1
								PF3D7_0315800	zinc finger protein putative	0.219407	0.872526	1.5747	1.64871	1
								PF3D7_0320300	T-complex protein 1 subunit epsilon	-0.0482101	0.374647	1.45387	2.0015	1
								PF3D7_0323100	conserved Plasmodium protein unknown function	0.342715	0.256968	1.64467	1.36689	1
								PF3D7_0405700	lysine decarboxylase putative	0.0555187	1.31242	2.73517	1.73415	1
								PF3D7_0407300	transcription factor putative	-0.122121	0.650561	2.00369	1.30335	1
								PF3D7_0409400	chaperone protein DnaJ	1.22554	0.280101	3.17287	2.7094	1
								PF3D7_0410900	conserved Plasmodium protein unknown function	0.0126002	0.193059	1.95493	2.05113	1
								PF3D7_0411400	DEAD box ATP-dependent RNA helicase putative	0.407651	-0.029344	1.91205	2.13462	1
								PF3D7_0415900	60S ribosomal protein L15 putative	-0.520787	0.283633	1.68121	2.0003	1
								PF3D7_0418100	protein SOC1 putative	0.26793	0.841496	2.21216	1.7345	1
								PF3D7_0501000	Plasmodium exported protein unknown function	-0.492935	0.591175	2.04196	2.27072	1
								PF3D7_0501200	parasite-infected erythrocyte surface protein	-0.023175	-0.00651947	1.39909	1.95518	1
								PF3D7_0502700	conserved protein unknown function	-0.365702	-0.510621	1.4873	1.38891	1
								PF3D7_0504000	cation transporting P-ATPase	-0.136708	-0.089218	1.34135	1.559	1
								PF3D7_0505000	MMS19-like protein putative	-0.163188	0.556694	2.83587	2.14532	1
								PF3D7_0506100	60S ribosomal subunit protein L24 putative	0.36296	0.0565392	1.59169	1.83767	1
								PF3D7_0507100	60S ribosomal protein L4	0.371754	0.651444	2.18885	2.54754	1
								PF3D7_0510400	PDCD2 domain-containing protein putative	0.293866	-0.0917047	2.32865	2.44752	1
								PF3D7_0511900	conserved Plasmodium protein unknown function	0.569774	-1.14024	1.89847	2.17792	1
								PF3D7_0512200	glutathione synthetase	0.0584124	0.965823	2.66558	2.93215	1
								PF3D7_0512700	orotate phosphoribosyltransferase	-0.00427402	0.141504	2.18073	2.34252	1
								PF3D7_0512800	conserved Plasmodium protein unknown function	0.147517	-1.16573	2.21358	2.02614	1
								PF3D7_0513700	secreted ookinete protein putative	-0.745427	0.329875	2.05994	2.21021	1
								PF3D7_0516300	tRNA pseudouridine synthase putative	0.0962228	0.808724	2.32176	2.0474	1
								PF3D7_0517000	60S ribosomal protein L12 putative	0.141441	0.274235	1.17149	1.90454	1
								PF3D7_0517100	conserved protein unknown function	0.681434	-0.749981	1.79091	2.30965	1
								PF3D7_0517700	eukaryotic translation initiation factor 3 subunit B putative	0.833733	0.65518	1.87658	1.94576	1
								PF3D7_0518100	protein AMR2	0.765969	0.211352	1.70042	1.68417	1
								PF3D7_0519700	FoP domain-containing protein putative	0.0520393	0.692912	1.31269	1.15673	1
								PF3D7_0519800	EELM2 domain-containing protein putative	0.654839	0.803684	1.73598	1.69575	1
								PF3D7_0520700	CDC73 domain-containing protein putative	0.524066	0.142841	2.02687	2.38112	1
								PF3D7_0524000	karyopherin beta	0.557174	0.290014	2.09038	1.92431	1
								PF3D7_0524900	S-adenosyl-L-methionine-dependent tRNA 4-demethylwyosine synthase putative	1.0705	0.235665	2.43013	1.74139	1
								PF3D7_0526500	conserved Plasmodium protein unknown function	0.708616	0.918285	2.34221	2.31047	1
								PF3D7_0527500	Hsc70-interacting protein	0.179774	0.0764095	1.95065	1.76903	1
								PF3D7_0527900	ATP-dependent RNA helicase DDX41 putative	1.00997	0.817162	1.41479	1.3423	1
								PF3D7_0528800	nucleolar preribosomal GTPase putative	0.577292	0.409807	2.20248	1.73665	1
								PF3D7_0530700	conserved Plasmodium protein unknown function	0.528012	0.653038	1.91324	1.47908	1
								PF3D7_0602200	MYND-type zinc finger protein putative	0.0962662	0.374444	1.37089	1.65943	1
								PF3D7_0602500	geranylgeranyl transferase type-2 subunit beta putative	-0.131941	-0.0622444	1.26312	1.74407	1
								PF3D7_0603300	dihydroorotate dehydrogenase	-0.144369	0.32015	1.36224	2.03691	1
								PF3D7_0603400	trophozoite exported protein 1	-0.138654	0.0518285	2.68537	2.14518	1
								PF3D7_0604000	conserved Plasmodium protein unknown function	-0.19996	-1.00438	1.60716	2.03143	1
								PF3D7_0604800	RAP protein putative	0.650875	-0.215914	2.68933	2.9159	1
								PF3D7_0607900	conserved Plasmodium protein unknown function	0.410168	-0.102595	1.81693	1.76973	1
								PF3D7_0608300	heptatricopeptide repeat-containing protein putative	0.326901	-0.810491	2.41831	2.31182	1
								PF3D7_0610700	conserved Plasmodium protein unknown function	0.0198109	0.300752	2.10969	2.10384	1
								PF3D7_0610800	transketolase	-0.027545	0.434578	1.5702	1.53348	1
								PF3D7_0612100	eukaryotic translation initiation factor 3 subunit L putative	0.502058	0.691829	1.74094	1.89666	1
								PF3D7_0612900	nucleolar GTP-binding protein 1 putative	1.46012	0.55042	2.90251	2.37013	1
								PF3D7_0614500	60S ribosomal protein L19	0.346892	0.0700546	1.3499	2.07155	1
								PF3D7_0619500	acyl-CoA synthetase	0.722539	0.500879	1.36112	1.46687	1
								PF3D7_0621800	nascent polypeptide-associated complex subunit alpha putative	-0.458537	0.119724	1.60115	1.77703	1
								PF3D7_0622200	radical SAM protein putative	0.793229	1.04777	1.96131	1.72658	1
								PF3D7_0622300	vacuolar transporter chaperone putative	0.80327	-0.940941	1.19115	1.46395	1
								PF3D7_0622800	leucine--tRNA ligase putative	0.657956	0.833321	2.15441	1.8639	1
								PF3D7_0623100	nuclear polyadenylated RNA-binding protein NAB2 putative	0.907427	-0.0390066	2.07195	1.82685	1
								PF3D7_0626800	pyruvate kinase	0.129846	0.371848	1.54606	1.88804	1
								PF3D7_0628600	DNA methyltransferase 1-associated protein 1 putative	0.709205	1.06294	1.23709	1.69614	1
								PF3D7_0629100	nicotinate phosphoribosyltransferase putative	0.115673	0.482908	1.22876	1.70054	1
								PF3D7_0629400	polyadenylate-binding protein 3 putative	0.56319	-0.552366	1.8677	2.18795	1
								PF3D7_0630500	ribosome biogenesis protein YTM1 putative	-0.143249	0.109839	2.28786	2.21912	1
								PF3D7_0630900	ATP-dependent RNA helicase HAS1	0.997548	0.459022	2.13112	1.63823	1
								PF3D7_0703900	conserved Plasmodium membrane protein unknown function	-0.187919	0.803423	2.46794	1.62922	1
								PF3D7_0704000	conserved Plasmodium membrane protein unknown function	0.264794	0.424296	1.5271	1.39089	1
								PF3D7_0704200	tRNA m5C-methyltransferase putative	0.594749	0.891191	2.88883	2.02227	1
								PF3D7_0705600	RNA helicase putative	0.0541525	-0.0180673	2.85751	2.83922	1
								PF3D7_0706600	conserved Plasmodium protein unknown function	0.400096	-0.481842	3.43423	3.47266	1
								PF3D7_0707400	AAA family ATPase putative	0.840206	0.0355356	2.2392	1.9624	1
								PF3D7_0708000	cytoskeleton associated protein putative	0.528801	0.421406	1.7722	1.73204	1
								PF3D7_0709300	Cg2 protein	0.19079	0.806774	2.10524	2.43812	1
								PF3D7_0714500	transcription elongation factor s-II putative	0.701649	0.549757	1.34362	1.64156	1
								PF3D7_0716800	eukaryotic translation initiation factor 3 subunit I putative	0.513753	-0.190944	1.81304	1.66715	1
								PF3D7_0717900	thioredoxin-like protein	0.253521	0.275816	1.835	1.90246	1
								PF3D7_0719300	actin-related protein putative	1.15314	0.176487	2.04762	2.02317	1
								PF3D7_0719700	40S ribosomal protein S10 putative	0.197178	0.512758	2.20106	2.75935	1
								PF3D7_0720400	apoptosis-inducing factor putative	0.626768	0.307687	1.38921	1.72446	1
								PF3D7_0721300	ATP-dependent RNA helicase DBP7 putative	0.805166	0.40046	2.9576	2.34736	1
								PF3D7_0723700	metallo-hydrolase/oxidoreductase putative	0.546873	0.143796	1.7862	1.66031	1
								PF3D7_0726200	serine/threonine protein kinase FIKK family	0.580299	0.72953	3.9363	2.84911	1
								PF3D7_0726900	mitochondrial import inner membrane translocase subunit TIM50 putative	-0.20586	0.622171	1.39084	1.79233	1
								PF3D7_0727600	conserved Plasmodium protein unknown function	0.352726	0.0777485	1.64822	2.5556	1
								PF3D7_0730100	tRNA pseudouridine synthase D putative	0.893548	-0.57222	2.64527	2.40294	1
								PF3D7_0801500	nucleolar protein 10 putative	0.0129953	0.389312	1.66113	1.53727	1
								PF3D7_0801800	mannose-6-phosphate isomerase putative	0.147967	0.0531191	1.59615	1.74006	1
								PF3D7_0802000	glutamate dehydrogenase putative	0.983971	0.597287	2.23462	2.20292	1
								PF3D7_0802300	periodic tryptophan protein 2 putative	0.663661	0.722772	2.74268	2.00832	1
								PF3D7_0802400	conserved Plasmodium protein unknown function	0.67909	0.815483	1.49263	1.37053	1
								PF3D7_0808000	conserved Plasmodium protein unknown function	0.0581193	-0.210253	2.38894	2.01915	1
								PF3D7_0809200	asparagine-rich antigen Pfa55-14	0.15684	0.804043	1.92724	1.79912	1
								PF3D7_0810400	aquaporin putative	-0.202197	0.965356	2.10411	1.63455	1
								PF3D7_0810600	ATP-dependent RNA helicase DBP1 putative	0.419186	-0.736673	3.3334	3.10648	1
								PF3D7_0810800	hydroxymethyldihydropterin pyrophosphokinase-dihydropteroate synthase	0.831528	0.043625	2.01453	2.14104	1
								PF3D7_0811500	histone-arginine methyltransferase CARM1 putative	0.696013	0.193144	2.59197	2.02301	1
								PF3D7_0812400	karyopherin alpha	-0.0472785	-0.0159591	1.19744	1.73336	1
								PF3D7_0813300	conserved protein unknown function	0.806242	0.165925	3.08918	1.83325	1
								PF3D7_0814000	60S ribosomal protein L13-2 putative	0.465334	0.142395	1.68091	2.03957	1
								PF3D7_0815600	eukaryotic translation initiation factor 3 subunit G putative	0.297886	0.520523	1.30776	1.56288	1
								PF3D7_0816000	ribosome assembly protein RRB1 putative	0.240275	0.791029	1.58235	1.01738	1
								PF3D7_0816600	chaperone protein ClpB1	0.580792	-0.404443	2.0301	1.87598	1
								PF3D7_0817100	tRNA modification GTPase putative	0.00151692	-0.913385	2.63186	2.50739	1
								PF3D7_0818900	heat shock protein 70	0.029067	0.0935315	1.37283	1.36859	1
								PF3D7_0819300	conserved Plasmodium protein unknown function	0.121404	-0.728291	1.76953	2.27554	1
								PF3D7_0819400	perforin-like protein 4	0.0407518	3.21572	2.84117	2.12218	1
								PF3D7_0821600	polyribonucleotide 5'-hydroxyl-kinase Clp1 putative	0.345957	0.582066	1.49651	1.38881	1
								PF3D7_0821700	60S ribosomal protein L22 putative	-0.271706	0.275132	1.27014	1.90457	1
								PF3D7_0823600	lipoate-protein ligase B	0.197679	0.465524	2.44851	1.54947	1
								PF3D7_0826000	conserved Plasmodium protein unknown function	-0.170975	-0.24615	3.62156	3.01486	1
								PF3D7_0829200	prohibitin 1 putative	-0.239303	0.179148	2.04526	2.1762	1
								PF3D7_0831000	Plasmodium exported protein (PHISTb) unknown function	-0.419065	1.32503	3.84825	2.25794	1
								PF3D7_0831400	Plasmodium exported protein unknown function	0.849449	-0.471075	4.39071	4.40368	1
								PF3D7_0831700	heat shock protein 70	1.11772	0.216274	2.45043	1.71794	1
								PF3D7_0832200	Plasmodium exported protein (PHISTa-like) unknown function	-0.130314	1.14945	3.26636	2.40279	1
								PF3D7_0832600	stevor	-0.0236449	0.782138	4.23643	2.24301	1
								PF3D7_0903900	60S ribosomal protein L32	-0.184707	0.100644	1.19607	1.98222	1
								PF3D7_0906800	conserved Plasmodium protein unknown function	0.217709	0.18965	1.82913	1.8762	1
								PF3D7_0906890	conserved Plasmodium protein unknown function	0.809371	0.444043	2.74382	2.45916	1
								PF3D7_0906910	tubulin-specific chaperone putative	0.4865	1.26582	2.30411	2.21424	1
								PF3D7_0908600	ribosomal RNA methyltransferase putative	0.258336	0.989785	2.15919	1.47385	1
								PF3D7_0909400	exoribonuclease putative	0.480005	0.655242	1.98857	1.89965	1
								PF3D7_0911400	conserved Plasmodium protein unknown function	0.266693	0.200487	2.12745	1.27694	1
								PF3D7_0912100	zinc finger protein putative	-0.0777857	0.694381	1.57089	1.83411	1
								PF3D7_0913100	heptatricopeptide repeat-containing protein putative	0.147181	0.214593	2.72411	3.45273	1
								PF3D7_0913300	conserved protein unknown function	0.465057	1.18214	1.26682	1.143	1
								PF3D7_0915300	heptatricopeptide repeat-containing protein putative	1.03918	-0.115584	2.69058	2.83592	1
								PF3D7_0915500	conserved Plasmodium protein unknown function	0.439798	-0.526133	1.64672	1.908	1
								PF3D7_0917600	pre-mRNA-splicing factor ATP-dependent RNA helicase PRP43 putative	0.533776	0.454501	1.85655	1.77429	1
								PF3D7_0919700	pyridoxal phosphate homeostasis protein putative	-0.185821	0.0903373	2.18902	2.79203	1
								PF3D7_0920800	inosine-5'-monophosphate dehydrogenase	-0.459982	1.03784	2.32392	1.74897	1
								PF3D7_0921100	conserved Plasmodium protein unknown function	-0.212983	0.0315555	1.54197	1.75913	1
								PF3D7_0921200	conserved Plasmodium membrane protein unknown function	0.308322	0.92822	1.82432	1.32399	1
								PF3D7_0923200	nitric oxide synthase putative	0.0696738	0.917906	2.81852	2.94461	1
								PF3D7_0930700	conserved Plasmodium protein unknown function	0.24737	0.462961	2.15351	2.07273	1
								PF3D7_0932700	conserved Plasmodium protein unknown function	0.193874	0.231923	2.76001	1.79551	1
								PF3D7_0932800	importin alpha re-exporter putative	0.354411	0.956533	1.63403	1.71338	1
								PF3D7_0936200	Plasmodium exported protein (hyp11) unknown function	-0.336747	0.0800405	2.81282	2.74193	1
								PF3D7_1001000	Plasmodium exported protein (hyp12) unknown function	0.131687	-0.11876	2.89065	3.36061	1
								PF3D7_1002300	conserved Plasmodium protein unknown function	-0.0578602	0.709826	1.54223	1.15024	1
								PF3D7_1003800	U5 small nuclear ribonucleoprotein component putative	0.841732	0.799248	1.9646	1.67547	1
								PF3D7_1005500	regulator of nonsense transcripts 1 putative	0.740627	-0.229181	1.76874	1.60747	1
								PF3D7_1006800	single-strand telomeric DNA-binding protein GBP2 putative	0.0196738	0.765013	1.74195	1.56336	1
								PF3D7_1007900	eukaryotic translation initiation factor 3 subunit D putative	0.976618	0.615006	2.20386	2.13332	1
								PF3D7_1009200	ribonuclease putative	0.255254	1.22759	2.42653	1.13523	1
								PF3D7_1009600	protein phosphatase PPM10 putative	0.163011	0.238826	2.09186	2.14735	1
								PF3D7_1010200	DNA2/NAM7 helicase putative	0.273167	0.330464	2.72263	2.05818	1
								PF3D7_1010600	eukaryotic translation initiation factor 2 subunit beta	0.65164	0.430302	1.37793	1.72591	1
								PF3D7_1011600	heptatricopeptide repeat-containing protein putative	0.0290739	0.121519	1.75464	1.98603	1
								PF3D7_1012600	GMP synthase [glutamine-hydrolyzing]	-0.116656	0.512199	1.75722	1.92913	1
								PF3D7_1014700	prohibitin 2 putative	-0.263773	-0.721989	1.58231	1.82473	1
								PF3D7_1015200	cysteine--tRNA ligase	0.10416	0.316874	1.54833	1.88508	1
								PF3D7_1015300	methionine aminopeptidase 1b putative	0.495569	0.0553202	2.43109	2.00869	1
								PF3D7_1015600	heat shock protein 60	0.421944	-0.34413	1.71983	2.04528	1
								PF3D7_1016300	GBP130 protein	0.182467	-1.01339	2.2909	2.61833	1
								PF3D7_1020700	N-acetyltransferase GNAT family putative	0.890677	0.342266	2.51562	1.96736	1
								PF3D7_1022000	RNA-binding protein putative	-0.287017	0.33432	2.51921	2.33669	1
								PF3D7_1024800	exported protein 3	0.700211	1.11566	1.90168	1.61355	1
								PF3D7_1026200	conserved protein unknown function	0.173468	-0.347748	2.15734	2.81534	1
								PF3D7_1026800	40S ribosomal protein S2	-0.199796	0.411289	1.91579	2.0604	1
								PF3D7_1027800	60S ribosomal protein L3	0.635453	0.514796	2.71434	2.66248	1
								PF3D7_1028000	methyltransferase putative	0.548921	0.863267	2.28574	1.85948	1
								PF3D7_1028400	nucleolar preribosomal assembly protein putative	1.0306	0.945107	2.14382	1.98296	1
								PF3D7_1032100	mRNA-decapping enzyme subunit 1 putative	0.0660615	0.450641	1.90103	1.46731	1
								PF3D7_1037100	pyruvate kinase 2	0.863987	-0.569712	1.88281	1.99444	1
								PF3D7_1038100	GDP dissociation inhibitor putative	0.334351	0.806193	2.46092	1.95186	1
								PF3D7_1102500	Plasmodium exported protein (PHISTb) unknown function	1.24727	1.3364	2.64578	2.49392	1
								PF3D7_1103100	60S acidic ribosomal protein P1 putative	-0.0775205	0.270058	1.48069	2.21581	1
								PF3D7_1104300	conserved Plasmodium protein unknown function	0.866223	0.0672294	2.04428	2.32979	1
								PF3D7_1106500	conserved Plasmodium protein unknown function	-0.151173	0.19408	1.69963	2.00456	1
								PF3D7_1108900	tetratricopeptide repeat protein putative	0.514639	-0.0438814	2.59438	2.0959	1
								PF3D7_1111200	conserved protein unknown function	0.908079	0.837396	2.3425	2.64831	1
								PF3D7_1118200	heat shock protein 90 putative	0.949855	0.330774	3.06228	2.67033	1
								PF3D7_1119600	ATP-dependent zinc metalloprotease FTSH putative	0.696157	0.509366	1.80735	1.8924	1
								PF3D7_1123400	translation elongation factor EF-1 subunit alpha putative	0.0937872	0.563941	1.90775	2.2761	1
								PF3D7_1124700	GrpE protein homolog mitochondrial putative	0.213803	0.547619	2.53234	1.47825	1
								PF3D7_1124800	ribosome biogenesis regulatory protein putative	0.282448	0.459481	1.69151	1.59437	1
								PF3D7_1124900	60S ribosomal protein L35 putative	0.111901	0.29591	2.05303	2.32405	1
								PF3D7_1125200	conserved Plasmodium protein unknown function	0.664482	-0.122099	2.21659	1.57412	1
								PF3D7_1125300	DNA-directed RNA polymerase	-0.212503	0.0857121	2.64456	2.43371	1
								PF3D7_1125400	mitochondrial import inner membrane translocase subunit TIM44 putative	0.673513	-0.483937	3.09945	2.24295	1
								PF3D7_1126000	threonine--tRNA ligase	1.17954	0.630388	1.90327	1.81084	1
								PF3D7_1126500	WD repeat-containing protein putative	0.937401	0.660183	2.58802	1.9207	1
								PF3D7_1128500	Fe-S cluster assembly protein putative	0.582398	0.798577	1.69702	1.85195	1
								PF3D7_1131000	RNA-binding protein s1 putative	0.0313916	-0.540214	1.53722	2.58447	1
								PF3D7_1132200	T-complex protein 1 subunit alpha	0.309278	0.286608	2.09305	2.11323	1
								PF3D7_1132900	glycine cleavage system H protein	0.281255	-0.149335	1.3847	1.36	1
								PF3D7_1133100	conserved Plasmodium protein unknown function	0.617666	0.383318	2.67696	1.86702	1
								PF3D7_1134000	heat shock protein 70	0.475708	-0.403207	2.77564	2.98646	1
								PF3D7_1134200	conserved Plasmodium protein unknown function	0.680819	0.922348	2.45924	2.1947	1
								PF3D7_1137100	mitochondrial ribosomal protein S9 precursor putative	0.594029	0.3195	1.36069	1.64348	1
								PF3D7_1137300	CLPTM1 domain-containing protein putative	0.392882	1.32695	1.57498	1.16291	1
								PF3D7_1137400	UVB-resistance protein UVR8 homologue	-0.224287	-0.0113847	1.44197	1.23705	1
								PF3D7_1142000	heptatricopeptide repeat-containing protein putative	0.487474	-1.01557	2.27721	1.75223	1
								PF3D7_1142700	methyltransferase putative	0.520186	0.409034	2.36917	1.9849	1
								PF3D7_1144300	60S ribosomal protein L41	0.135005	0.0263623	1.85361	2.40843	1
								PF3D7_1145800	conserved Plasmodium protein unknown function	0.467917	0.32063	2.27681	1.53094	1
								PF3D7_1147500	protein farnesyltransferase subunit beta	0.852114	1.36564	2.70219	2.40772	1
								PF3D7_1149000	antigen 332 DBL-like protein	-0.554373	0.0175821	2.85163	2.71276	1
								PF3D7_1149400	Plasmodium exported protein unknown function	-0.0380714	-0.411854	2.37172	2.65683	1
								PF3D7_1201000	Plasmodium exported protein (PHISTb) unknown function	0.74611	0.769543	3.98901	3.51029	1
								PF3D7_1206600	DNA-directed RNA polymerase III subunit RPC2 putative	0.504068	0.623659	2.85918	2.17989	1
								PF3D7_1207600	tRNA delta(2)-isopentenylpyrophosphate transferase putative	1.19805	0.436639	2.89414	2.6265	1
								PF3D7_1214200	histone-lysine N-methyltransferase putative	0.450999	-0.679038	1.90439	1.84467	1
								PF3D7_1221700	FbpA domain protein putative	1.12052	-0.0400741	1.64664	1.72464	1
								PF3D7_1224600	cytochrome c heme lyase putative	-0.107118	0.354256	1.57048	1.12377	1
								PF3D7_1225000	conserved Plasmodium protein unknown function	0.34987	-0.121073	2.63071	2.80552	1
								PF3D7_1225100	isoleucine--tRNA ligase putative	-0.206699	-0.0641376	1.88353	1.79856	1
								PF3D7_1225400	rRNA-processing protein putative	0.266204	0.745002	1.8218	1.04526	1
								PF3D7_1226000	conserved protein unknown function	0.520709	-0.493906	1.56432	1.24176	1
								PF3D7_1227100	DNA helicase 60	1.10619	-0.190194	2.03468	2.03863	1
								PF3D7_1227800	elongator complex protein 3 putative	0.740474	0.791864	3.01709	1.4028	1
								PF3D7_1227900	RNA pseudouridylate synthase putative	0.65343	0.428877	2.90886	2.27318	1
								PF3D7_1229500	T-complex protein 1 subunit gamma	0.0160565	0.115987	1.64708	1.82988	1
								PF3D7_1230500	WD repeat-containing protein putative	0.00374416	0.477612	2.05288	1.66651	1
								PF3D7_1231800	asparagine-rich protein putative	-0.169245	1.76305	2.13388	2.17669	1
								PF3D7_1232900	nucleotidyltransferase putative	-0.102683	0.334666	2.13758	1.75752	1
								PF3D7_1233400	conserved Plasmodium membrane protein unknown function	0.912637	0.631648	1.52478	1.52274	1
								PF3D7_1234800	splicing factor 3B subunit 3 putative	0.19174	1.03449	1.23877	1.33591	1
								PF3D7_1236100	clustered-asparagine-rich protein	0.32237	1.00369	1.85954	1.96811	1
								PF3D7_1237000	SUMO-activating enzyme subunit 2	0.584163	0.52474	1.53676	1.72809	1
								PF3D7_1238100	calcyclin binding protein putative	0.125036	0.18782	1.8169	2.7483	1
								PF3D7_1242600	protein farnesyltransferase subunit alpha	0.256639	0.496646	1.34032	1.65565	1
								PF3D7_1244200	RNA polymerase II transcription factor B subunit 2 putative	0.883726	0.719654	1.69162	1.839	1
								PF3D7_1244800	translation machinery-associated protein 46 putative	1.12095	0.384268	1.85852	1.93609	1
								PF3D7_1247400	peptidyl-prolyl cis-trans isomerase FKBP35	0.521873	-0.103144	2.07997	1.78319	1
								PF3D7_1249100	conserved protein unknown function	0.421127	0.18976	1.63272	1.87018	1
								PF3D7_1250900	conserved protein unknown function	0.0765382	0.862668	1.58178	1.73807	1
								PF3D7_1251700	tryptophan--tRNA ligase	0.360247	0.41081	1.37209	1.74581	1
								PF3D7_1301300	Plasmodium exported protein (PHISTa-like) unknown function pseudogene	-0.108523	0.950006	2.38724	1.94358	1
								PF3D7_1302800	40S ribosomal protein S7 putative	0.190469	0.10502	1.57425	2.10591	1
								PF3D7_1302900	conserved protein unknown function	0.536743	0.381499	3.33757	3.70922	1
								PF3D7_1304600	conserved Plasmodium protein unknown function	-0.292164	-0.695846	1.73159	1.96922	1
								PF3D7_1305300	translational activator GCN1 putative	0.182772	0.552444	2.28698	2.30111	1
								PF3D7_1305900	conserved Plasmodium protein unknown function	0.00917365	0.674253	1.46875	1.59841	1
								PF3D7_1308200	carbamoyl phosphate synthetase	0.691042	0.573455	2.49322	2.2129	1
								PF3D7_1308600	conserved Plasmodium protein unknown function	0.644238	-0.998037	1.64859	1.38091	1
								PF3D7_1308900	mRNA-decapping enzyme 2 putative	0.566436	1.95462	1.7052	2.01425	1
								PF3D7_1309700	vacuolar protein sorting-associated protein 18 putative	0.011596	0.334265	1.20009	1.31813	1
								PF3D7_1311800	M1-family alanyl aminopeptidase	0.328064	0.705356	2.236	1.99364	1
								PF3D7_1312700	conserved Plasmodium protein unknown function	0.675862	-0.940359	2.15892	2.4419	1
								PF3D7_1317200	AP2 domain transcription factor AP2-G3 putative	-0.0108924	0.90349	2.61515	2.37487	1
								PF3D7_1317400	zinc finger protein putative	-0.206931	0.325142	1.12589	1.88177	1
								PF3D7_1317800	40S ribosomal protein S19	-0.0690441	0.310996	1.16333	1.81719	1
								PF3D7_1317900	nucleolar complex protein 4 putative	0.789442	0.682639	2.77416	2.09898	1
								PF3D7_1319300	tRNA (guanine(26)-N(2))-dimethyltransferase putative	1.07682	0.32811	2.4216	1.85128	1
								PF3D7_1323400	60S ribosomal protein L23	0.422411	0.421332	1.59254	2.02885	1
								PF3D7_1325100	phosphoribosylpyrophosphate synthetase	1.23255	0.420911	2.21543	2.40716	1
								PF3D7_1325800	conserved Plasmodium protein unknown function	-0.533172	0.351338	4.33516	3.27321	1
								PF3D7_1327000	conserved Plasmodium protein unknown function	0.838357	0.141379	2.10876	1.957	1
								PF3D7_1332700	ATP-dependent RNA helicase DBP8 putative	0.146918	0.624011	1.92563	1.37114	1
								PF3D7_1332800	eukaryotic translation initiation factor 6 putative	-0.585406	0.799422	1.49499	1.53544	1
								PF3D7_1332900	isoleucine--tRNA ligase putative	1.14359	0.385184	2.22936	2.14652	1
								PF3D7_1333600	U3 small nucleolar RNA-associated protein 4 putative	0.457216	0.912581	2.76097	1.48266	1
								PF3D7_1334200	chaperone binding protein putative	0.533994	0.126251	3.21122	3.00132	1
								PF3D7_1335900	thrombospondin-related anonymous protein	0.521774	1.60787	2.63631	1.66214	1
								PF3D7_1337000	mitochondrial intermediate peptidase putative	-0.226088	1.47188	1.63679	1.31014	1
								PF3D7_1337300	exoribonuclease putative	1.10124	0.757171	2.39677	2.0735	1
								PF3D7_1338200	60S ribosomal protein L6 putative	0.364609	0.535722	1.8342	2.15403	1
								PF3D7_1338300	elongation factor 1-gamma putative	0.014931	0.118955	1.61626	1.97061	1
								PF3D7_1340600	RNA lariat debranching enzyme putative	-0.0129562	0.906022	1.65146	1.58918	1
								PF3D7_1342800	phosphoenolpyruvate carboxykinase	-0.328109	-0.0600078	2.0976	1.84804	1
								PF3D7_1344000	aminomethyltransferase putative	0.530119	-1.04664	1.97454	1.59979	1
								PF3D7_1347500	DNA/RNA-binding protein Alba 4	0.487992	-0.258844	1.47363	1.38893	1
								PF3D7_1348300	elongation factor Tu putative	0.323055	0.565783	1.06502	1.08627	1
								PF3D7_1349200	glutamate--tRNA ligase putative	0.966933	0.720882	2.4014	2.29995	1
								PF3D7_1349400	cytidine and deoxycytidylate deaminase putative	0.269856	0.777019	1.87085	1.53463	1
								PF3D7_1351300	conserved Plasmodium membrane protein unknown function	0.321305	0.296723	1.50297	1.7843	1
								PF3D7_1352700	intron-binding protein aquarius putative	-0.0491206	0.757505	1.95554	1.73039	1
								PF3D7_1353400	Ran-binding protein putative	0.20994	0.959166	2.37406	1.81462	1
								PF3D7_1353700	reactive oxygen species modulator 1 putative	-0.554597	-0.717704	2.21163	2.03605	1
								PF3D7_1354100	conserved Plasmodium protein unknown function	0.390043	0.0255028	2.22623	1.88154	1
								PF3D7_1354500	adenylosuccinate synthetase	0.406711	0.959394	2.00204	1.99957	1
								PF3D7_1354600	60S ribosomal protein L7-2 putative	0.245254	0.255573	2.07733	1.60879	1
								PF3D7_1357100	elongation factor 1-alpha	-0.390857	0.639654	1.55003	1.71934	1
								PF3D7_1357700	U3 small nucleolar RNA-associated protein 21 putative	0.472577	1.00773	2.55919	2.10308	1
								PF3D7_1357800	T-complex protein 1 subunit delta	0.27307	-0.027776	2.35089	2.32222	1
								PF3D7_1357900	pyrroline-5-carboxylate reductase putative	-0.196849	0.779284	2.75261	2.63807	1
								PF3D7_1358500	zinc finger protein putative	0.764072	0.0101833	2.7491	2.38037	1
								PF3D7_1358800	40S ribosomal protein S15	-0.285644	0.0515209	1.42794	2.1486	1
								PF3D7_1360400	conserved Plasmodium protein unknown function	-0.175433	0.150448	1.56755	1.89814	1
								PF3D7_1361000	protein arginine N-methyltransferase 5 putative	-0.0258641	0.245191	2.25417	1.28732	1
								PF3D7_1363000	conserved Plasmodium protein unknown function	-0.311091	-0.310553	2.72395	1.73495	1
								PF3D7_1364800	DNA-directed RNA polymerases I II and III subunit RPABC1 putative	-0.222462	0.629147	1.53217	1.65066	1
								PF3D7_1365400	ubiquitin-activating enzyme	-0.281701	0.391665	2.07111	1.43101	1
								PF3D7_1365500	aminomethyltransferase mitochondrial putative	-0.0681001	0.276794	1.37763	1.84963	1
								PF3D7_1367400	conserved Plasmodium protein unknown function	0.980716	0.932007	2.58041	1.52847	1
								PF3D7_1367700	alanine--tRNA ligase	1.38847	1.36972	2.23012	1.94228	1
								PF3D7_1368600	mitochondrial import inner membrane translocase subunit TIM9 putative	0.753938	0.719663	2.88895	3.22531	1
								PF3D7_1369500	conserved protein unknown function	-0.114087	0.826318	1.30631	1.57069	1
								PF3D7_1402100	pseudouridine synthase putative	-0.0930617	-0.387562	1.99449	1.26765	1
								PF3D7_1402700	U2 snRNP-associated SURP motif-containing protein putative	0.823948	0.420891	2.89418	2.43859	1
								PF3D7_1405500	COBW domain-containing protein 1 putative	0.809608	0.337353	2.27785	2.02034	1
								PF3D7_1408200	AP2 domain transcription factor AP2-G2 putative	-0.572941	0.594571	3.82197	3.01942	1
								PF3D7_1408400	FANCJ-like helicase putative	0.44882	0.386413	1.54603	1.35613	1
								PF3D7_1408600	40S ribosomal protein S8e putative	-0.0360842	0.329783	1.39794	2.19367	1
								PF3D7_1409800	CUGBP Elav-like family member 2 putative	0.747761	-0.000644262	2.75446	2.87709	1
								PF3D7_1410200	CTP synthase	0.896538	0.655006	3.1864	2.10661	1
								PF3D7_1412400	conserved Plasmodium protein unknown function	-0.424734	1.23922	2.4569	2.35785	1
								PF3D7_1412600	deoxyhypusine synthase	0.188255	0.973921	2.81325	2.41148	1
								PF3D7_1414900	ATP-dependent protease putative	-0.43231	1.47606	2.48743	1.73408	1
								PF3D7_1415400	conserved Plasmodium protein unknown function	-0.673496	0.0987163	3.84079	3.27041	1
								PF3D7_1415600	conserved Plasmodium protein unknown function	0.257781	-0.214481	1.63527	1.58207	1
								PF3D7_1415800	ribosomal RNA small subunit methyltransferase A1	0.0243847	0.560223	1.83142	1.55722	1
								PF3D7_1417500	H/ACA ribonucleoprotein complex subunit 4 putative	0.977357	0.78356	2.30559	2.18047	1
								PF3D7_1420400	glycine--tRNA ligase	0.98031	0.629279	2.21279	1.97159	1
								PF3D7_1421200	40S ribosomal protein S25	-0.158116	-0.11411	1.57458	2.17979	1
								PF3D7_1421500	mitochondrial import inner membrane translocase subunit TIM8 putative	0.852874	-0.589669	2.42462	2.52458	1
								PF3D7_1422700	conserved Plasmodium protein unknown function	-0.576982	0.0985994	2.45441	2.22598	1
								PF3D7_1424100	60S ribosomal protein L5 putative	0.173057	0.636734	1.75048	2.26822	1
								PF3D7_1424400	60S ribosomal protein L7-3 putative	0.33809	-0.1527	1.83511	2.05332	1
								PF3D7_1426100	transcription factor BTF3 putative	0.25429	0.00152714	2.16401	2.92086	1
								PF3D7_1426200	protein arginine N-methyltransferase 1	1.11917	0.376579	1.99891	2.1035	1
								PF3D7_1427900	leucine-rich repeat protein	0.444399	-0.026608	1.49909	2.32782	1
								PF3D7_1429500	diphthamide biosynthesis protein 2 putative	0.219635	1.21123	3.2146	2.24148	1
								PF3D7_1431800	apyrase putative	0.638053	-0.700082	2.24892	2.42823	1
								PF3D7_1434000	CCR4-associated factor 16 putative	-0.195728	0.231921	1.36591	1.66895	1
								PF3D7_1434100	queuine tRNA-ribosyltransferase putative	-0.0678579	0.393391	1.88992	1.54786	1
								PF3D7_1436000	glucose-6-phosphate isomerase	-0.109769	0.594415	2.40417	2.34127	1
								PF3D7_1436400	conserved Plasmodium protein unknown function	0.148125	-0.303258	1.82637	1.97337	1
								PF3D7_1437900	HSP40 subfamily A	0.633236	-0.253585	2.97688	2.64233	1
								PF3D7_1438500	cleavage and polyadenylation specificity factor subunit 3 putative	0.420511	0.781812	1.36844	1.24404	1
								PF3D7_1439100	DEAD/DEAH box helicase putative	-0.0195792	-0.0457715	2.27619	2.44727	1
								PF3D7_1440300	porphobilinogen synthase	-0.130018	0.046339	1.43599	1.57858	1
								PF3D7_1442500	geranylgeranyl transferase type-2 subunit alpha putative	0.364761	-0.0355232	1.42703	1.88159	1
								PF3D7_1443200	heptatricopeptide repeat-containing protein putative	0.552223	-0.95851	1.60357	1.44412	1
								PF3D7_1443500	poly(A)-specific ribonuclease PARN putative	0.358873	-0.240677	2.45718	2.06464	1
								PF3D7_1445900	ATP-dependent RNA helicase DDX5 putative	0.750625	0.459745	2.26468	2.07906	1
								PF3D7_1446500	nucleoporin NUP313 putative	-0.0872411	0.226087	1.709	1.63259	1
								PF3D7_1447000	40S ribosomal protein S5	0.129186	0.18798	1.59332	1.80565	1
								PF3D7_1447900	multidrug resistance protein 2	0.944074	0.1408	2.77194	2.88335	1
								PF3D7_1448000	U3 small nucleolar RNA-associated protein 12 putative	0.946042	0.613419	2.96582	2.29244	1
								PF3D7_1449700	exosome complex exonuclease RRP6	0.208854	0.361236	2.12775	1.79452	1
								PF3D7_1451100	elongation factor 2	-0.115722	0.865942	2.00173	1.95327	1
								PF3D7_1451400	transcriptional regulatory protein sir2b	0.451017	0.11701	1.86926	2.06516	1
								PF3D7_1452400	conserved Plasmodium protein unknown function	0.701367	0.986992	2.27044	1.88236	1
								PF3D7_1453600	RAP protein putative	0.465398	0.142569	2.3515	2.12258	1
								PF3D7_1453700	HSP90 co-chaperone p23	-0.141447	0.474396	2.09317	2.41701	1
								PF3D7_1454000	RNA-binding protein putative	0.612162	-0.069263	1.88576	2.02845	1
								PF3D7_1456200	conserved Plasmodium protein unknown function	0.417149	-0.683349	2.03709	2.19453	1
								PF3D7_1456300	conserved Plasmodium protein unknown function	0.285201	0.47135	2.35257	2.25999	1
								PF3D7_1457300	MA3 domain-containing protein putative	-0.102998	0.462515	1.87694	2.0926	1
								PF3D7_1458600	zinc finger protein putative	0.971638	0.561849	1.41321	1.69258	1
								PF3D7_1459100	GTP-binding protein putative	0.717922	-0.448285	2.39979	2.18479	1
								PF3D7_1459500	conserved Plasmodium protein unknown function	0.323606	-1.36066	2.52897	2.85932	1
								PF3D7_1461900	valine--tRNA ligase putative	0.87997	0.555116	2.7417	2.70717	1
								PF3D7_1462300	GTP-binding protein putative	0.500219	0.614447	1.54528	1.71175	1
								PF3D7_1463400	DNA-directed RNA polymerase III subunit RPC4 putative	0.544238	0.262912	2.37444	2.09406	1
								PF3D7_1465300	ribonuclease Z putative	0.842691	0.594062	1.90719	1.56236	1
								PF3D7_1466800	conserved Plasmodium protein unknown function	0.90106	0.719272	2.15884	1.68793	1
								PF3D7_1467100	DNA-3-methyladenine glycosylase putative	0.952118	0.0686904	1.63763	2.06653	1
								PF3D7_1468900	zinc finger protein putative	1.18519	-0.134385	2.21233	2.46979	1
								PF3D7_1470100	conserved Plasmodium protein unknown function	0.341725	0.157241	1.42901	1.4106	1
								PF3D7_1473500	conserved Plasmodium protein unknown function	0.334202	0.483706	2.10204	1.85618	1
								PF3D7_1475700	tubulin epsilon chain putative	-0.330835	1.41102	2.32178	1.90564	1
								PF3D7_1477100	Plasmodium exported protein (hyp6) unknown function	0.17192	0.316177	3.50023	3.26146	1
								PF3D7_1477200	Plasmodium exported protein (hyp15) unknown function	0.0152928	0.577905	3.13332	2.35803	1
								PF3D7_1477500	Plasmodium exported protein (PHISTb) unknown function	0.736518	0.849846	3.17924	2.40057	1
								PF3D7_1478600	EMP1-trafficking protein	-0.164432	0.929056	4.19672	2.96481	1
								mal_mito_3	unspecified product	-1.02401	-3.44929	-3.2448	-4.40478	2
								PF3D7_0102500	erythrocyte binding antigen-181	-0.344335	1.45079	-2.97489	-5.63077	2
								PF3D7_0103800	actin-related protein	-0.733591	1.42241	-2.30236	-2.43041	2
								PF3D7_0104000	thrombospondin-related sporozoite protein	-0.39323	-0.429202	-2.58825	-1.86503	2
								PF3D7_0105300	cyclase-associated protein	0.14792	-0.708656	-2.4544	-1.73937	2
								PF3D7_0105400	conserved Plasmodium protein unknown function	-0.11875	0.191959	-4.60155	-4.5783	2
								PF3D7_0106000	conserved protein unknown function	0.588316	-0.526192	-1.43372	-1.98315	2
								PF3D7_0108900	unspecified product	0.102288	-0.112021	-4.37393	-6.80988	2
								PF3D7_0109000	photosensitized INA-labeled protein PHIL1	-0.892562	1.45923	-3.44476	-5.81942	2
								PF3D7_0112900	Plasmodium exported protein unknown function	0.0252734	0.398838	-2.64835	-2.55373	2
								PF3D7_0114100	Pfmc-2TM Maurer's cleft two transmembrane protein	-0.117241	-1.29825	-2.32624	-2.02636	2
								PF3D7_0203100	protein kinase putative	-0.350654	0.601488	-1.97574	-4.49459	2
								PF3D7_0205800	PH domain-containing protein putative	-0.351635	-0.735938	-2.14619	-1.84232	2
								PF3D7_0206200	pantothenate transporter	-0.420051	1.74496	-2.34533	-3.59588	2
								PF3D7_0206700	adenylosuccinate lyase	-0.366609	0.191523	-2.28318	-3.67559	2
								PF3D7_0206800	merozoite surface protein 2	-0.233689	0.15102	-3.23391	-3.39311	2
								PF3D7_0206900	merozoite surface protein 5	0.0803493	-0.545237	-1.60534	-2.35175	2
								PF3D7_0207000	merozoite surface protein 4	-0.293144	-0.398819	-2.56542	-2.42542	2
								PF3D7_0209500	conserved Plasmodium protein unknown function	-0.177078	1.46595	-1.93599	-3.74165	2
								PF3D7_0209600	transporter putative	0.128746	-0.0150572	-2.44922	-2.06003	2
								PF3D7_0210600	conserved protein unknown function	-0.344224	0.992337	-3.36923	-4.37625	2
								PF3D7_0210700	syntaxin Qa-SNARE family	-0.42163	0.567742	-2.19105	-3.23891	2
								PF3D7_0211600	UDP-N-acetylglucosamine transferase subunit ALG14 putative	-0.342097	-0.215961	-2.30558	-1.91001	2
								PF3D7_0212600	secreted protein with altered thrombospondin repeat domain	-0.380333	0.653946	-2.66723	-3.52115	2
								PF3D7_0214600	serine/threonine protein kinase putative	-0.214415	1.26176	-3.04768	-5.66017	2
								PF3D7_0214700	conserved Plasmodium protein unknown function	0.00141456	1.39352	-3.40466	-4.22523	2
								PF3D7_0214900	rhoptry neck protein 6	-0.221934	0.939459	-3.48776	-4.26216	2
								PF3D7_0217300	AP-2 complex subunit sigma putative	-0.256145	-0.446567	-2.03119	-2.34857	2
								PF3D7_0217500	calcium-dependent protein kinase 1	-0.422085	1.40028	-3.4326	-4.62329	2
								PF3D7_0218100	conserved protein unknown function	-0.271092	-1.00782	-3.00398	-2.06734	2
								PF3D7_0220500	Plasmodium exported protein (hyp2) unknown function	0.0842478	-0.0258082	-2.90714	-4.47923	2
								PF3D7_0220800	cytoadherence linked asexual protein 2	0.437969	0.234205	-3.27881	-4.2013	2
								PF3D7_0301800	Plasmodium exported protein unknown function	-0.0766989	1.71252	-2.4924	-4.1757	2
								PF3D7_0302200	cytoadherence linked asexual protein 3.2	-0.0818278	1.4177	-3.3967	-4.38557	2
								PF3D7_0302500	cytoadherence linked asexual protein 3.1	-0.00813629	0.825124	-2.8502	-4.22186	2
								PF3D7_0303400	palmitoyltransferase DHHC1	-0.268845	-0.0422708	-2.4343	-1.77527	2
								PF3D7_0303900	phosphatidylethanolamine-binding protein putative	-0.401038	1.83886	-2.38593	-2.55613	2
								PF3D7_0304100	inner membrane complex protein 1e putative	-0.540615	1.37348	-2.71656	-5.04168	2
								PF3D7_0308100	zinc finger protein putative	-0.308766	0.393647	-2.64384	-2.68162	2
								PF3D7_0308300	conserved Plasmodium protein unknown function	-0.540304	0.612105	-3.4466	-5.59281	2
								PF3D7_0308400	U4 spliceosomal RNA	-0.463519	1.61047	-3.38943	-6.04786	2
								PF3D7_0308700	conserved protein unknown function	0.354243	1.12703	-2.57765	-4.15286	2
								PF3D7_0309100	conserved Plasmodium protein unknown function	0.0313012	0.829829	-1.78135	-2.00386	2
								PF3D7_0312600	tRNA Valine	-1.04069	-3.69771	-2.63051	-3.06852	2
								PF3D7_0318500	conserved Plasmodium protein unknown function	-0.551974	1.16076	-2.82127	-4.30652	2
								PF3D7_0318700	conserved Plasmodium protein unknown function	-0.484568	0.906217	-3.15375	-6.53563	2
								PF3D7_0318800	triosephosphate isomerase putative	-0.342713	0.738979	-2.78686	-4.11812	2
								PF3D7_0321400	protein kinase putative	-0.519998	1.25039	-3.70993	-4.51121	2
								PF3D7_0323400	Rh5 interacting protein	0.311896	1.12554	-3.40083	-5.41267	2
								PF3D7_0324100	Pfmc-2TM Maurer's cleft two transmembrane protein	-0.354966	-1.39997	-3.08034	-3.20714	2
								PF3D7_0402900	probable protein unknown function	-0.124187	0.823915	-3.06875	-4.62298	2
								PF3D7_0404000	conserved Plasmodium protein unknown function	-0.131223	0.00979284	-3.70195	-4.08042	2
								PF3D7_0404600	conserved Plasmodium membrane protein unknown function	-0.322324	0.35513	-1.63293	-1.44835	2
								PF3D7_0404700	dipeptidyl aminopeptidase 3	0.322913	1.01285	-2.52676	-3.64865	2
								PF3D7_0404800	conserved Plasmodium protein unknown function	-0.276542	0.814714	-2.4045	-4.02714	2
								PF3D7_0405900	apical sushi protein	-0.13898	0.0570621	-3.54076	-4.46886	2
								PF3D7_0407700	conserved Plasmodium protein unknown function	-0.29673	-0.124115	-2.17412	-3.453	2
								PF3D7_0407800	conserved Plasmodium protein unknown function	-0.736695	0.876182	-2.37655	-3.68357	2
								PF3D7_0408000	conserved Plasmodium protein unknown function	-0.306742	0.221277	-3.59048	-6.12333	2
								PF3D7_0409900	actin-like protein putative	-0.11647	1.75137	-2.82142	-2.48743	2
								PF3D7_0410100	tRNA Serine	-0.648156	-0.379064	-3.31861	-4.41885	2
								PF3D7_0414800	conserved Plasmodium protein unknown function	0.197665	0.984255	-2.36979	-4.02036	2
								PF3D7_0414900	armadillo-domain containing rhoptry protein	-0.475237	1.93903	-3.34972	-5.49506	2
								PF3D7_0415800	RING zinc finger protein putative	-0.0864069	-0.258109	-2.03383	-3.15599	2
								PF3D7_0418600	regulator of chromosome condensation putative	-0.696403	0.728343	-2.70756	-5.4726	2
								PF3D7_0419700	apical merozoite protein	0.600439	-0.352153	-3.53694	-4.01474	2
								PF3D7_0420500	conserved Plasmodium protein unknown function	-0.259002	0.349817	-2.80322	-2.70995	2
								PF3D7_0421700	conserved Plasmodium protein unknown function	0.0070283	1.76087	-2.25433	-3.45649	2
								PF3D7_0423300	conserved Plasmodium protein unknown function	-0.4572	0.0960109	-4.23597	-4.66745	2
								PF3D7_0423400	apical asparagine-rich protein AARP	0.131077	0.380941	-3.00088	-3.52278	2
								PF3D7_0423500	glideosome associated protein with multiple membrane spans 2	-0.385127	1.00907	-2.28205	-2.52418	2
								PF3D7_0423800	cysteine-rich protective antigen	-0.288962	0.55856	-3.38131	-4.36743	2
								PF3D7_0423900	probable protein unknown function	-0.169782	1.13184	-3.20566	-6.13135	2
								PF3D7_0424100	reticulocyte binding protein homologue 5	-0.0682043	1.26904	-3.75461	-5.2979	2
								PF3D7_0424200	reticulocyte binding protein homologue 4	-0.226204	1.48989	-2.61627	-3.99279	2
								PF3D7_0424300	erythrocyte binding antigen-165 pseudogene	0.490462	1.47306	-2.40234	-4.29197	2
								PF3D7_0424800	Plasmodium exported protein (PHISTb) unknown function	-0.281712	1.93507	-2.35012	-4.58255	2
								PF3D7_0425100	Plasmodium exported protein (hyp6) unknown function	0.246286	0.70727	-2.5999	-3.96254	2
								PF3D7_0425200	Plasmodium exported protein (hyp15) unknown function	0.0252432	0.884944	-3.11394	-5.69653	2
								PF3D7_0500200	erythrocyte membrane protein 1 (PfEMP1) pseudogene	-0.753595	-1.61492	-3.65792	-5.31798	2
								PF3D7_0500600	stevor pseudogene	-0.292411	0.723778	-3.64382	-3.74179	2
								PF3D7_0501500	rhoptry-associated protein 3	-0.254605	0.381292	-3.97946	-3.85961	2
								PF3D7_0501600	rhoptry-associated protein 2	-0.642314	0.961284	-4.29881	-5.20085	2
								PF3D7_0501700	anaphase-promoting complex subunit 3 putative	-0.116529	0.168084	-3.31832	-2.9637	2
								PF3D7_0503600	myosin B	-0.0340094	0.734453	-2.72222	-3.78863	2
								PF3D7_0505300	UDP-N-acetylglucosamine transporter putative	0.681607	-0.862683	-2.24499	-1.9687	2
								PF3D7_0506400	conserved Plasmodium protein unknown function	-0.0735922	1.22553	-2.81004	-2.56424	2
								PF3D7_0506900	rhomboid protease ROM4	0.0767087	0.261668	-2.81625	-3.31809	2
								PF3D7_0507300	subtilisin-like ookinete protein SOPT	0.0389829	1.26938	-2.7835	-4.47091	2
								PF3D7_0507400	conserved Plasmodium protein unknown function	-0.123474	-0.021236	-4.10481	-5.25528	2
								PF3D7_0507500	subtilisin-like protease 1	-0.716664	0.945683	-3.26909	-6.24671	2
								PF3D7_0508500	guanidine nucleotide exchange factor	0.427739	0.406505	-1.6868	-2.1489	2
								PF3D7_0511600	apical rhoptry neck protein	0.534418	0.280837	-3.87183	-3.63619	2
								PF3D7_0513100	conserved protein unknown function	-0.881131	-0.65785	-3.18655	-4.08512	2
								PF3D7_0515400	conserved protein unknown function	-0.466835	0.969639	-2.74553	-4.54951	2
								PF3D7_0515700	glideosome-associated protein 40 putative	-0.128061	0.0647718	-2.59018	-2.19539	2
								PF3D7_0517900	zinc finger protein putative	-0.241824	0.525954	-2.87334	-2.00361	2
								PF3D7_0518200	SWIB/MDM2 domain-containing protein	-0.135854	-1.16262	-3.10005	-2.05993	2
								PF3D7_0518900	conserved protein unknown function	-0.0759125	1.23343	-3.64963	-3.20724	2
								PF3D7_0522100	conserved Plasmodium protein unknown function	-0.0405121	0.552983	-1.54431	-2.20178	2
								PF3D7_0522400	conserved Plasmodium protein unknown function	-0.637706	0.738373	-2.13494	-2.93271	2
								PF3D7_0522600	inner membrane complex protein	-0.801891	1.3387	-2.59006	-2.35531	2
								PF3D7_0523500	dynein light chain Tctex-type putative	-0.161082	-1.45534	-2.24234	-1.96777	2
								PF3D7_0523900	MerC domain-containing protein putative	-0.772604	1.50546	-2.256	-2.51561	2
								PF3D7_0525700	conserved protein unknown function	-0.234333	-1.48529	-2.0837	-2.64312	2
								PF3D7_0525800	inner membrane complex protein 1g putative	-0.49259	1.2996	-3.15991	-6.07269	2
								PF3D7_0528300	conserved protein unknown function	-0.178178	1.31296	-2.38216	-2.71133	2
								PF3D7_0528400	palmitoyltransferase DHHC7	0.167541	0.96679	-3.13455	-3.58909	2
								PF3D7_0530300	conserved Plasmodium membrane protein unknown function	0.404533	0.055341	-1.17743	-1.33172	2
								PF3D7_0530800	CPW-WPC family protein	-0.326061	-0.670687	-2.23363	-2.6317	2
								PF3D7_0530900	formin 1	-0.709876	1.00799	-1.95902	-2.66178	2
								PF3D7_0601800	H/ACA snoRNA	-0.405203	0.395745	-3.41035	-2.31206	2
								PF3D7_0602900	conserved Plasmodium protein unknown function	0.618209	0.933748	-1.84908	-1.73333	2
								PF3D7_0604100	AP2 domain transcription factor	-0.0141437	1.07589	-2.52062	-2.44197	2
								PF3D7_0605700	conserved Plasmodium protein unknown function	-0.0994779	1.19692	-2.51788	-1.97784	2
								PF3D7_0606200	ubiquitin-conjugating enzyme E2 PEX4 putative	-0.406932	0.395271	-2.39411	-2.44742	2
								PF3D7_0607500	4-hydroxybenzoate polyprenyltransferase putative	-0.0683584	-0.13512	-1.20868	-1.1257	2
								PF3D7_0609800	palmitoyltransferase DHHC2 putative	-0.910322	0.338902	-2.10828	-2.83685	2
								PF3D7_0612700	6-cysteine protein P12	-0.184119	0.5735	-2.43651	-2.07189	2
								PF3D7_0613300	rhoptry protein ROP14	-0.594461	0.636656	-3.50107	-4.72917	2
								PF3D7_0613900	myosin E putative	-0.420654	1.5372	-2.90308	-5.31898	2
								PF3D7_0614600	conserved Plasmodium protein unknown function	0.189954	0.180874	-3.23866	-3.90309	2
								PF3D7_0614700	conserved Plasmodium protein unknown function	0.366477	0.384115	-3.29528	-3.96077	2
								PF3D7_0617300	conserved Plasmodium protein unknown function	-0.623339	-0.177215	-2.76671	-3.08539	2
								PF3D7_0618000	conserved Plasmodium membrane protein unknown function	-0.390043	1.15748	-2.91083	-4.14399	2
								PF3D7_0620700	DnaJ protein putative	-0.487107	-1.16145	-2.51446	-2.19978	2
								PF3D7_0621100	conserved Plasmodium protein unknown function	0.704815	0.259023	-2.31921	-2.83475	2
								PF3D7_0621350	protein SYS1 putative	-0.0543391	0.666726	-3.64299	-4.14253	2
								PF3D7_0622600	cytochrome b-c1 complex subunit 9 putative	-0.25369	-2.21783	-2.22419	-1.85802	2
								PF3D7_0624500	anaphase-promoting complex subunit 11 putative	-0.06796	-0.768137	-2.03203	-1.59553	2
								PF3D7_0625000	sphingomyelin synthase 1 putative	0.264054	-0.262165	-1.76714	-1.81459	2
								PF3D7_0628100	HECT-domain (ubiquitin-transferase) putative	-0.781556	1.04793	-3.3666	-5.48007	2
								PF3D7_0629300	phospholipase putative	-0.36566	1.08656	-2.56904	-4.27024	2
								PF3D7_0631000	tetratricopeptide repeat protein putative	-0.174875	0.391198	-2.23621	-1.70431	2
								PF3D7_0703600	conserved protein unknown function	0.966381	-0.97704	-2.05566	-1.7003	2
								PF3D7_0704500	serine/threonine protein kinase putative	-0.010724	0.505105	-1.98527	-2.00485	2
								PF3D7_0706300	conserved Plasmodium protein unknown function	-0.227737	0.394367	-3.77681	-4.43649	2
								PF3D7_0707300	rhoptry-associated membrane antigen	-0.516614	1.10814	-3.09267	-4.59437	2
								PF3D7_0708600	inner membrane complex protein 1d putative	-0.0574924	0.147828	-1.56991	-1.33988	2
								PF3D7_0709800	conserved protein unknown function	0.12532	-0.574788	-2.97792	-2.11007	2
								PF3D7_0709900	conserved protein unknown function	-0.392742	0.317828	-1.66102	-2.34692	2
								PF3D7_0713400	GPCR-like receptor SR25	-0.222585	-1.10831	-1.68565	-1.64715	2
								PF3D7_0713800	negative elongation factor A putative	0.193387	-0.404321	-2.29133	-2.13428	2
								PF3D7_0715100	C-Myc-binding protein putative	0.325863	0.883375	-2.01276	-1.52032	2
								PF3D7_0717000	conserved Plasmodium membrane protein unknown function	-0.605791	-1.31517	-2.75791	-2.76741	2
								PF3D7_0717500	calcium-dependent protein kinase 4	0.569355	0.567582	-1.443	-2.19162	2
								PF3D7_0722200	rhoptry-associated leucine zipper-like protein 1	-0.300215	0.458822	-3.14882	-4.55397	2
								PF3D7_0723100	protein CPH1 putative	-0.268542	0.398398	-2.02285	-1.61346	2
								PF3D7_0723200	conserved Plasmodium protein unknown function	-0.735082	-0.463404	-2.55804	-3.04483	2
								PF3D7_0723300	conserved protein unknown function	-0.398102	0.47904	-2.66571	-3.82383	2
								PF3D7_0725400	conserved Plasmodium protein unknown function	-0.317414	0.811114	-3.9048	-5.72559	2
								PF3D7_0729700	conserved protein unknown function	0.248146	-0.413527	-2.45606	-2.25377	2
								PF3D7_0729800	dynein light chain putative	0.208146	0.32171	-3.13797	-3.07082	2
								PF3D7_0730400	IMP1-like protein putative	-0.36795	0.477258	-3.39369	-4.41698	2
								PF3D7_0731000	unspecified product	0.208565	1.22758	-3.68875	-5.60262	2
								PF3D7_0731200	Plasmodium exported protein unknown function	-0.0308826	1.54534	-1.89571	-2.32635	2
								PF3D7_0731500	erythrocyte binding antigen-175	0.667277	1.68952	-3.05947	-5.75393	2
								PF3D7_0800800	Plasmodium exported protein (hyp7) unknown function	-0.682933	0.0433695	-2.92074	-5.72854	2
								PF3D7_0800900	Plasmodium exported protein (hyp7) unknown function pseudogene	-0.426863	1.61839	-3.4061	-4.7125	2
								PF3D7_0801400	conserved Plasmodium protein unknown function	-0.300895	1.89861	-4.49495	-3.07571	2
								PF3D7_0802100	AP2 domain transcription factor putative	-0.599506	0.453407	-2.2084	-3.08818	2
								PF3D7_0802600	adenylyl cyclase beta	-0.354074	0.80647	-2.15715	-3.493	2
								PF3D7_0802800	serine/threonine protein phosphatase 2B catalytic subunit A	0.763418	-0.0232848	-2.05424	-2.10829	2
								PF3D7_0805200	gamete release protein putative	-0.115424	1.76924	-3.51062	-5.37787	2
								PF3D7_0805700	serine/threonine protein kinase FIKK family	0.313366	0.374199	-1.66121	-1.54739	2
								PF3D7_0808200	plasmepsin X	-0.16129	1.61054	-3.57813	-5.57052	2
								PF3D7_0808900	rifin	-0.696186	-1.18285	-2.5517	-3.02828	2
								PF3D7_0809800	conserved Plasmodium protein unknown function	-0.31832	0.341271	-1.46451	-1.56979	2
								PF3D7_0810300	protein phosphatase PPM5 putative	-0.143755	0.717353	-2.71604	-3.88741	2
								PF3D7_0810900	conserved Plasmodium protein unknown function	-0.0397069	-0.977359	-3.05899	-2.78363	2
								PF3D7_0811700	conserved Plasmodium protein unknown function	0.466071	0.228451	-2.49364	-1.88333	2
								PF3D7_0812800	conserved protein unknown function	-0.542725	-0.702285	-2.23271	-2.3161	2
								PF3D7_0813100	conserved Plasmodium protein unknown function	0.16338	0.127667	-2.55052	-2.75539	2
								PF3D7_0813800	GDP-mannose 46-dehydratase	-0.452606	-0.41118	-1.87643	-2.49282	2
								PF3D7_0814600	conserved protein unknown function	-0.700153	1.56464	-3.33139	-2.87691	2
								PF3D7_0814700	conserved Plasmodium protein unknown function	0.147241	2.36385	-1.61448	-1.88007	2
								PF3D7_0816400	EF-hand calcium-binding domain-containing protein putative	-0.0878179	-1.35742	-2.35115	-1.7243	2
								PF3D7_0817600	conserved protein unknown function	-0.255159	0.828477	-3.12952	-4.28358	2
								PF3D7_0817700	rhoptry neck protein 5	0.0320333	0.247587	-3.24462	-4.3749	2
								PF3D7_0818100	zinc finger protein putative	0.0301061	1.15537	-2.74974	-4.43828	2
								PF3D7_0818600	BEM46-like protein putative	-0.0328553	-0.0148145	-2.6301	-2.8693	2
								PF3D7_0819700	conserved Plasmodium protein unknown function	-0.1739	1.41278	-1.32261	-1.34944	2
								PF3D7_0822900	conserved Plasmodium protein unknown function	-0.647699	0.818228	-3.30241	-5.77205	2
								PF3D7_0826400	dehydrodolichyl diphosphate synthetase putative	-0.557768	-0.998333	-2.3829	-2.03231	2
								PF3D7_0828600	folate transporter 1	-0.564272	0.948426	-3.31649	-3.30453	2
								PF3D7_0828800	GPI-anchored micronemal antigen	-0.0493965	1.34755	-2.70167	-5.50447	2
								PF3D7_0828900	conserved protein unknown function	-0.235243	-0.0111076	-2.89176	-2.72717	2
								PF3D7_0829900	unspecified product	-0.228757	-0.313437	-2.07001	-2.39275	2
								PF3D7_0831600	cytoadherence linked asexual protein 8	-0.457929	1.35347	-2.37865	-3.09361	2
								PF3D7_0832100	rifin pseudogene	-0.694715	0.798337	-3.80257	-4.95888	2
								PF3D7_0901500	rifin	-0.00484637	-0.616427	-3.03772	-2.62382	2
								PF3D7_0902100	serine/threonine protein kinase FIKK family	-0.434569	0.409079	-3.90602	-4.6501	2
								PF3D7_0903600	conserved protein unknown function unspecified product	-0.408991	0.763675	-2.6624	-4.64126	2
								PF3D7_0904700	bacterial histone-like protein	-0.561925	-0.907368	-2.39093	-2.06646	2
								PF3D7_0905400	high molecular weight rhoptry protein 3	0.62587	0.40198	-2.5045	-2.81165	2
								PF3D7_0905500	conserved protein unknown function	-0.310302	-0.512436	-4.06655	-3.74539	2
								PF3D7_0905600	WD repeat-containing protein 66 putative	-0.224514	0.570813	-1.33563	-1.22478	2
								PF3D7_0907500	conserved protein unknown function	-0.260808	0.847844	-3.85754	-4.08145	2
								PF3D7_0908000	plasma membrane protein 1 putative	-0.767253	0.466076	-2.4386	-2.22654	2
								PF3D7_0908100	apicoplast integral membrane protein putative	-0.6835	-0.448872	-1.74436	-2.00728	2
								PF3D7_0908200	conserved Plasmodium protein unknown function	-0.454865	-0.653372	-1.92792	-2.59478	2
								PF3D7_0908400	conserved Plasmodium protein unknown function	-0.26749	-1.17174	-2.24844	-1.4032	2
								PF3D7_0908500	conserved Plasmodium protein unknown function	0.181968	0.0185055	-2.59454	-4.01081	2
								PF3D7_0909500	subpellicular microtubule protein 1 putative	-0.800412	1.5924	-2.77437	-2.63245	2
								PF3D7_0911100	conserved protein unknown function	0.225441	1.17558	-3.23353	-5.15722	2
								PF3D7_0913800	conserved Plasmodium protein unknown function	0.0240803	1.41867	-2.30829	-4.54076	2
								PF3D7_0914100	conserved Plasmodium protein unknown function	-0.582012	0.267541	-2.70672	-5.1192	2
								PF3D7_0914400	conserved protein unknown function	-0.728134	0.719731	-3.18704	-2.9542	2
								PF3D7_0914800	GINS complex subunit Psf3 putative	-0.673312	-1.01003	-1.84081	-1.71851	2
								PF3D7_0916000	major facilitator superfamily domain-containing protein putative	-0.538228	0.411172	-3.09147	-4.11478	2
								PF3D7_0916300	conserved Plasmodium protein unknown function	-0.496139	0.0926883	-2.98121	-2.49594	2
								PF3D7_0917200	conserved protein unknown function	-0.532934	0.206958	-4.07693	-3.5099	2
								PF3D7_0917300	conserved protein unknown function	-0.215725	-0.0589964	-4.24977	-3.84257	2
								PF3D7_0917400	conserved Plasmodium protein unknown function	-0.380173	0.0652438	-3.0801	-4.27717	2
								PF3D7_0918000	glideosome-associated protein 50	-0.470767	-0.798862	-2.25976	-1.80064	2
								PF3D7_0918100	cytochrome b5-like heme/steroid binding protein putative	0.0985621	0.376	-1.57402	-1.807	2
								PF3D7_0918700	conserved Plasmodium protein unknown function	0.234442	1.97612	-2.76327	-4.77675	2
								PF3D7_0919200	PPPDE peptidase putative	-0.0979728	0.188057	-2.92584	-4.03851	2
								PF3D7_0919300	thioredoxin-like protein 1 putative	-0.413844	1.44198	-4.13063	-5.73825	2
								PF3D7_0920500	ADP-ribosylation factor putative	-0.0405816	-0.383538	-2.53261	-3.1093	2
								PF3D7_0920700	CRAL/TRIO domain-containing protein putative	0.199791	-0.208371	-1.52522	-2.22046	2
								PF3D7_0922200	S-adenosylmethionine synthetase	-0.694037	-0.0309008	-1.66959	-2.15945	2
								PF3D7_0924500	conserved Plasmodium membrane protein unknown function	0.384047	0.163332	-1.15472	-1.30081	2
								PF3D7_0925600	zinc binding protein (Yippee) putative	-0.300656	-1.21229	-2.56913	-2.10606	2
								PF3D7_0927400	conserved Plasmodium protein unknown function	-0.11266	0.934163	-1.70972	-2.24891	2
								PF3D7_0927500	dynein light chain putative	-0.395213	0.5901	-2.25595	-3.47158	2
								PF3D7_0927900	phosphatidylserine decarboxylase	-0.405774	0.52143	-2.55927	-3.20996	2
								PF3D7_0928000	cytochrome c oxidase subunit 6B putative	-0.143375	-0.0371211	-2.2227	-1.95292	2
								PF3D7_0929400	high molecular weight rhoptry protein 2	0.196635	1.3563	-2.09871	-2.41268	2
								PF3D7_0929500	conserved protein unknown function	-0.0154168	1.81709	-3.12431	-2.53494	2
								PF3D7_0929600	G2 protein putative	-0.0241309	1.21941	-2.18055	-1.50788	2
								PF3D7_0930200	leucine-rich repeat protein	0.248875	0.314083	-3.19788	-4.12391	2
								PF3D7_0930300	merozoite surface protein 1	-0.484915	0.687245	-2.01617	-3.53597	2
								PF3D7_0931500	conserved Plasmodium protein unknown function	-0.167121	-0.346472	-2.21126	-1.61571	2
								PF3D7_0931600	conserved protein unknown function	0.0627139	0.664199	-2.86936	-3.1207	2
								PF3D7_0932000	conserved Plasmodium protein unknown function	-0.285078	0.295718	-2.79233	-3.07332	2
								PF3D7_0932200	profilin	-0.264237	-1.05719	-2.61819	-2.75959	2
								PF3D7_0934600	conserved Plasmodium protein unknown function	-0.278221	1.34699	-3.04161	-4.14952	2
								PF3D7_0934800	cAMP-dependent protein kinase catalytic subunit	-0.483772	0.842134	-3.56921	-3.6087	2
								PF3D7_0935600	gametocytogenesis-implicated protein	1.03085	1.67852	-1.93843	-4.0074	2
								PF3D7_0935800	cytoadherence linked asexual protein 9	-0.0722739	0.693047	-2.39206	-2.10952	2
								PF3D7_1000500	rifin	-0.638692	0.970646	-4.29937	-2.75337	2
								PF3D7_1001600	exported lipase 2	-0.2578	-0.26597	-3.05258	-2.51617	2
								PF3D7_1001700	Plasmodium exported protein (PHISTc) unknown function	-0.129438	0.50382	-2.82313	-2.08393	2
								PF3D7_1001800	Plasmodium exported protein (PHISTc) unknown function	-0.272248	0.377103	-3.00741	-2.65539	2
								PF3D7_1003000	conserved protein unknown function	-0.447255	-0.525402	-2.11461	-2.32109	2
								PF3D7_1003400	conserved Plasmodium protein unknown function	-0.486414	1.81896	-1.85278	-3.18467	2
								PF3D7_1003600	inner membrane complex protein 1c putative	-0.305725	1.22818	-3.05763	-5.30433	2
								PF3D7_1005800	conserved Plasmodium membrane protein unknown function	-0.325704	-1.25138	-2.33806	-1.72984	2
								PF3D7_1007200	rho GTPase-activating protein putative	0.279967	-0.0270286	-2.1568	-2.66061	2
								PF3D7_1007300	RING zinc finger protein putative	-0.270054	0.8613	-2.82608	-4.45751	2
								PF3D7_1009700	tubulin--tyrosine ligase putative	0.712964	0.263693	-3.58274	-4.1224	2
								PF3D7_1010300	succinate dehydrogenase subunit 4 putative	-0.326526	0.0510409	-2.62847	-2.7911	2
								PF3D7_1010400	MORN repeat protein putative	-0.275775	0.231847	-2.16303	-2.10785	2
								PF3D7_1011900	heme oxygenase	-0.462606	-0.453173	-1.97527	-1.56495	2
								PF3D7_1012200	rhoptry associated adhesin	1.242	0.035049	-3.35889	-3.77891	2
								PF3D7_1013800	conserved Plasmodium protein unknown function	-0.294277	0.490506	-3.81942	-4.82862	2
								PF3D7_1014100	merozoite surface protein MSA180 putative	-0.500566	0.956988	-2.81584	-5.30739	2
								PF3D7_1014800	conserved Plasmodium protein unknown function	0.821678	-0.648697	-2.39791	-1.93254	2
								PF3D7_1014900	conserved Plasmodium protein unknown function	-0.412355	0.657697	-2.3163	-3.6078	2
								PF3D7_1015000	FAD synthetase putative	-0.277368	-1.16346	-1.48046	-1.51447	2
								PF3D7_1016800	Plasmodium exported protein (PHISTc) unknown function	0.220751	1.51482	-2.59392	-4.32872	2
								PF3D7_1017100	rhoptry neck protein 12	0.441198	-0.41935	-3.39802	-2.96359	2
								PF3D7_1017500	myosin essential light chain ELC	-0.540109	0.553169	-2.83862	-5.06339	2
								PF3D7_1018200	serine/threonine protein phosphatase 8 putative	0.362984	1.1672	-2.4287	-2.70887	2
								PF3D7_1019100	conserved Plasmodium protein unknown function	-0.395582	0.589191	-2.3696	-3.13712	2
								PF3D7_1019200	conserved Plasmodium protein unknown function	1.02451	0.0373598	-2.68689	-3.28577	2
								PF3D7_1019500	conserved Plasmodium membrane protein unknown function	-0.626585	-0.529043	-2.18975	-2.12879	2
								PF3D7_1020100	flagellar outer arm dynein-associated protein putative	-0.731712	1.26186	-2.73043	-3.67656	2
								PF3D7_1022700	phospholipid scramblase putative	-0.519619	1.10015	-3.36591	-3.71513	2
								PF3D7_1025400	conserved Plasmodium membrane protein unknown function	0.60181	0.291926	-2.08927	-2.33578	2
								PF3D7_1025800	conserved protein unknown function	-0.185765	-1.31144	-2.21941	-1.56022	2
								PF3D7_1025900	conserved protein unknown function	-0.113567	0.559992	-2.05493	-2.37338	2
								PF3D7_1026600	conserved Plasmodium protein unknown function	-0.235183	1.49276	-2.17703	-5.34045	2
								PF3D7_1028200	RING zinc finger protein putative	-0.532918	-1.37017	-2.26657	-2.00416	2
								PF3D7_1028700	merozoite TRAP-like protein	0.329962	0.360323	-2.56445	-4.0905	2
								PF3D7_1028800	conserved protein unknown function	-0.199294	-1.60951	-2.07736	-1.63746	2
								PF3D7_1028900	inner membrane complex protein 1m putative	-0.252683	0.849164	-2.56531	-3.73938	2
								PF3D7_1029900	conserved Plasmodium protein unknown function	-0.336801	0.957739	-2.59238	-2.54093	2
								PF3D7_1030200	claudin-like apicomplexan microneme protein putative	-0.296291	1.88524	-2.86643	-4.14031	2
								PF3D7_1030800	calmodulin putative	0.0863741	-0.657316	-3.65481	-2.72041	2
								PF3D7_1031200	MORN repeat-containing protein 1	-0.562153	2.18939	-2.64621	-3.46011	2
								PF3D7_1031400	OTU-like cysteine protease	-0.0936255	-0.0514845	-2.27317	-3.71756	2
								PF3D7_1031700	protein phosphatase inhibitor 3	-0.469962	-0.961755	-2.43413	-2.69514	2
								PF3D7_1032200	conserved Plasmodium protein unknown function	-0.478499	-0.190322	-1.37343	-1.51609	2
								PF3D7_1032600	conserved protein unknown function	-0.161726	0.0102839	-1.64603	-1.44613	2
								PF3D7_1035100	probable protein unknown function	0.686039	0.140838	-2.25755	-2.19996	2
								PF3D7_1035200	S-antigen	1.15526	0.954005	-2.62039	-3.58337	2
								PF3D7_1035300	glutamate-rich protein GLURP	-0.704078	1.24178	-2.68146	-4.94152	2
								PF3D7_1035400	merozoite surface protein 3	1.00009	0.267446	-2.65512	-3.15383	2
								PF3D7_1035500	merozoite surface protein 6	0.726436	0.315993	-3.04109	-4.81625	2
								PF3D7_1035600	merozoite surface protein	0.259317	0.775079	-2.85647	-3.16865	2
								PF3D7_1035700	duffy binding-like merozoite surface protein	0.180456	0.958979	-2.20944	-2.57736	2
								PF3D7_1035900	probable protein unknown function	-0.013239	1.44323	-2.96349	-4.8114	2
								PF3D7_1036000	merozoite surface protein 11	-0.191364	0.975287	-2.36913	-3.50648	2
								PF3D7_1036300	duffy binding-like merozoite surface protein 2	0.624125	1.41044	-2.41037	-4.43949	2
								PF3D7_1036500	conserved Plasmodium protein unknown function	0.195953	0.951889	-2.44363	-4.63755	2
								PF3D7_1037500	dynamin-like protein	-0.414308	0.647352	-2.01467	-2.84331	2
								PF3D7_1038600	Plasmodium exported protein unknown function	1.1464	0.022558	-3.22726	-3.41074	2
								PF3D7_1041200	rifin	-0.506879	0.638337	-3.59356	-3.24325	2
								PF3D7_1104900	calcium/calmodulin-dependent protein kinase putative	-0.584854	0.337552	-2.01756	-4.18111	2
								PF3D7_1105100	histone H2B	-0.437434	-0.243723	-2.11917	-2.56608	2
								PF3D7_1105200	WD repeat-containing protein WRAP73 putative	-0.272076	-1.30226	-1.6378	-2.32385	2
								PF3D7_1108100	conserved Plasmodium protein unknown function	-0.898873	-0.657164	-2.9283	-5.22403	2
								PF3D7_1110600	mitochondrial ribosomal protein L11 precursor putative	-0.181258	-1.56966	-2.20897	-1.55096	2
								PF3D7_1110700	actin-like protein putative	-0.622599	-0.0395678	-2.8679	-3.23459	2
								PF3D7_1112900	conserved Plasmodium protein unknown function	0.708309	0.294336	-2.87762	-3.20601	2
								PF3D7_1113000	conserved Plasmodium protein unknown function	-0.601079	0.820495	-2.77506	-2.9479	2
								PF3D7_1113900	mitogen-activated protein kinase 2	0.0564449	0.354769	-1.64861	-1.70672	2
								PF3D7_1114800	glycerol-3-phosphate dehydrogenase putative	0.473805	0.63983	-2.87695	-1.82678	2
								PF3D7_1114900	conserved protein unknown function	-0.280748	0.499386	-1.82193	-1.7544	2
								PF3D7_1115200	histone-lysine N-methyltransferase SET7	0.443508	1.39532	-1.28142	-1.12939	2
								PF3D7_1115900	palmitoyltransferase DHHC9	-0.490242	-0.040682	-3.3929	-3.67597	2
								PF3D7_1116000	rhoptry neck protein 4	0.0315424	0.995612	-2.68833	-3.54995	2
								PF3D7_1116900	conserved protein unknown function	-0.590192	0.800475	-2.52536	-2.12859	2
								PF3D7_1117400	conserved Plasmodium protein unknown function	0.213934	0.533857	-1.5725	-1.96813	2
								PF3D7_1118700	myosin light chain B	0.132079	0.73466	-2.99575	-3.71347	2
								PF3D7_1119700	conserved Plasmodium protein unknown function	-0.523702	1.07946	-2.2119	-2.8867	2
								PF3D7_1122300	conserved Plasmodium protein unknown function	-0.582688	1.06043	-2.7659	-2.67126	2
								PF3D7_1122700	conserved Plasmodium protein unknown function	-0.455772	-0.409002	-2.83901	-1.80968	2
								PF3D7_1124600	ethanolamine kinase	-0.633514	-0.360856	-1.94299	-2.35437	2
								PF3D7_1125700	kelch domain-containing protein putative	0.898102	0.361787	-2.12302	-3.38209	2
								PF3D7_1125800	kelch domain-containing protein putative	0.439103	1.11579	-2.78838	-4.0508	2
								PF3D7_1126700	autophagy-related protein 23 putative	-0.627822	0.576085	-2.98348	-5.33548	2
								PF3D7_1127900	conserved Plasmodium protein unknown function	-0.141956	0.021605	-1.88187	-3.71631	2
								PF3D7_1128900	conserved protein unknown function	0.41072	0.377705	-2.1076	-1.8515	2
								PF3D7_1129300	conserved Plasmodium protein unknown function	-0.118001	0.337672	-3.36654	-3.90363	2
								PF3D7_1131700	conserved Plasmodium protein unknown function	0.097565	0.24349	-1.59332	-2.25462	2
								PF3D7_1132800	aquaglyceroporin	-0.445095	-1.09425	-2.58347	-2.73682	2
								PF3D7_1133000	conserved Plasmodium protein unknown function	-0.285633	0.752899	-3.16235	-3.38642	2
								PF3D7_1133400	apical membrane antigen 1	-0.222551	0.96615	-2.16932	-3.11704	2
								PF3D7_1135100	protein phosphatase PPM8 putative	-0.699086	1.12961	-2.08579	-2.30491	2
								PF3D7_1135900	3-oxo-5-alpha-steroid 4-dehydrogenase putative	0.0919797	-0.363108	-1.91266	-1.37386	2
								PF3D7_1136200	conserved Plasmodium protein unknown function	0.536352	1.07063	-2.97599	-3.30563	2
								PF3D7_1136700	conserved Plasmodium protein unknown function	0.720515	-0.0264732	-2.91583	-3.28514	2
								PF3D7_1136900	subtilisin-like protease 2	-0.417734	1.92404	-2.86651	-5.35097	2
								PF3D7_1137200	apical exonemal protein	0.77697	-0.390744	-2.92048	-3.49875	2
								PF3D7_1138000	conserved Plasmodium protein unknown function	-0.570064	0.874992	-1.5964	-2.22019	2
								PF3D7_1138200	conserved protein unknown function	-0.122135	-0.845481	-1.90998	-1.24219	2
								PF3D7_1138900	unspecified product	-0.340103	-0.363643	-2.73748	-2.26142	2
								PF3D7_1139700	adrenodoxin reductase putative	0.00597434	-0.231925	-1.40804	-1.43587	2
								PF3D7_1140400	conserved Plasmodium protein unknown function	-0.480798	1.01641	-3.83538	-3.95369	2
								PF3D7_1140500	myosin K putative	-0.234547	-0.951457	-1.20433	-1.85686	2
								PF3D7_1140600	conserved Plasmodium protein unknown function	-0.387266	0.15806	-3.57307	-3.6048	2
								PF3D7_1141800	EELM2 domain-containing protein putative	-0.57141	1.27187	-2.71923	-3.31254	2
								PF3D7_1142900	conserved Plasmodium protein unknown function	0.732164	-0.507971	-3.06026	-2.36626	2
								PF3D7_1143100	AP2 domain transcription factor AP2-O putative	-0.5805	1.39984	-2.4047	-5.02405	2
								PF3D7_1145200	serine/threonine protein kinase putative	-0.642383	0.996869	-3.29206	-4.93827	2
								PF3D7_1146600	oocyst rupture protein 1 putative	-0.399644	0.392226	-2.58053	-3.83967	2
								PF3D7_1146700	kinesin-like protein putative	0.227989	0.848807	-1.97414	-1.84986	2
								PF3D7_1147000	sporozoite and liver stage asparagine-rich protein	-0.120688	0.786402	-1.36166	-1.07826	2
								PF3D7_1201200	Plasmodium exported protein (PHISTa-like) unknown function	0.199124	1.68732	-2.31449	-4.25479	2
								PF3D7_1203800	unspecified product	0.145309	0.00532685	-2.36395	-2.53592	2
								PF3D7_1204900	conserved Plasmodium protein unknown function	-0.285526	0.239225	-3.41798	-4.70204	2
								PF3D7_1205200	HAD domain ookinete protein putative	-0.743546	1.61985	-2.67506	-2.03492	2
								PF3D7_1206000	shewanella-like protein phosphatase 2	-0.0814851	0.515434	-3.28734	-3.38166	2
								PF3D7_1206300	conserved Plasmodium protein unknown function	-0.437342	-0.0857169	-1.96703	-3.81588	2
								PF3D7_1206400	rhodanese like protein putative	-0.0642614	-0.427231	-3.90308	-3.68173	2
								PF3D7_1209500	cGMP-specific 3'5'-cyclic phosphodiesterase alpha	-0.0327606	-1.04784	-2.43596	-1.85646	2
								PF3D7_1211800	polyubiquitin	-0.0296188	0.924309	-2.05652	-2.27041	2
								PF3D7_1212800	succinate dehydrogenase [ubiquinone] iron-sulfur subunit mitochondrial	-0.1495	-1.2726	-1.85066	-1.29351	2
								PF3D7_1217400	conserved protein unknown function	0.255412	0.462528	-2.99385	-3.72088	2
								PF3D7_1218000	thrombospondin-related apical membrane protein	-0.238697	1.0956	-4.02595	-5.12349	2
								PF3D7_1218100	conserved Plasmodium protein unknown function	0.180661	0.637198	-1.8291	-1.84878	2
								PF3D7_1218800	secreted ookinete protein putative	-0.0608681	1.05295	-1.47308	-1.37797	2
								PF3D7_1219200	rifin pseudogene	0.268	0.895759	-2.93709	-2.36899	2
								PF3D7_1220700	conserved Plasmodium protein unknown function	-0.240711	0.569301	-2.51459	-2.16989	2
								PF3D7_1222500	diphthine--ammonia ligase putative	-0.22331	0.915254	-2.05337	-2.06251	2
								PF3D7_1222600	AP2 domain transcription factor AP2-G	-0.481145	1.85916	-2.17016	-2.58389	2
								PF3D7_1222700	glideosome-associated protein 45	-0.433621	0.824762	-2.16714	-3.05665	2
								PF3D7_1223000	conserved Plasmodium protein unknown function	-0.175587	-0.643354	-3.18957	-3.28948	2
								PF3D7_1223100	cAMP-dependent protein kinase regulatory subunit	-0.141462	0.387654	-2.4597	-2.44208	2
								PF3D7_1224100	conserved protein unknown function	0.131254	-1.19906	-2.31066	-1.8323	2
								PF3D7_1224200	BRO1 domain-containing protein putative	0.129878	0.0802229	-2.10553	-2.01897	2
								PF3D7_1228600	merozoite surface protein 9	-0.377069	-0.411283	-3.05186	-3.25284	2
								PF3D7_1229800	myosin J putative	-0.659026	1.06323	-3.0449	-5.28159	2
								PF3D7_1230100	thioredoxin-like associated protein 1 putative	0.198217	-0.13723	-1.88917	-2.92329	2
								PF3D7_1230300	subpellicular microtubule protein 2 putative	-0.400168	0.347088	-2.75099	-3.31259	2
								PF3D7_1231200	conserved Plasmodium protein unknown function	-0.249955	1.22446	-2.44759	-4.70311	2
								PF3D7_1231300	conserved Plasmodium protein unknown function	-0.642588	1.21593	-3.01686	-5.15751	2
								PF3D7_1232500	CG2-related protein putative	-0.386982	0.943163	-2.19714	-3.49964	2
								PF3D7_1233800	conserved protein unknown function	-0.254603	-1.61667	-2.51579	-1.96026	2
								PF3D7_1235000	PIH1 domain-containing protein putative	0.0633225	-0.442644	-2.06057	-2.50557	2
								PF3D7_1235200	V-type K+-independent H+-translocating inorganic pyrophosphatase	-0.217056	1.23331	-2.61377	-2.77431	2
								PF3D7_1235800	conserved Plasmodium protein unknown function	0.152214	-0.959349	-1.14031	-1.43851	2
								PF3D7_1236800	protein-S-isoprenylcysteine O-methyltransferase putative	-0.260871	-0.205036	-2.23348	-1.83148	2
								PF3D7_1236900	conserved Plasmodium protein unknown function	-0.182806	-0.38004	-2.34019	-2.52082	2
								PF3D7_1238000	COPI associated protein putative	-0.512778	0.271286	-3.27484	-2.61236	2
								PF3D7_1238600	sphingomyelin phosphodiesterase	-0.190469	0.146788	-2.26384	-2.10419	2
								PF3D7_1241400	RNA-binding protein putative	-0.258653	1.23048	-1.69904	-1.90069	2
								PF3D7_1243300	conserved Plasmodium protein unknown function	-0.0839849	1.39214	-1.92195	-2.9965	2
								PF3D7_1243400	conserved Plasmodium protein unknown function	-0.275733	-1.31716	-2.12099	-3.64885	2
								PF3D7_1246300	clathrin adaptor domain-containing protein putative	0.174463	1.26166	-2.14755	-3.17999	2
								PF3D7_1246400	myosin A tail domain interacting protein	-0.41544	0.341741	-2.99298	-4.07433	2
								PF3D7_1247000	DNA replication origin binding protein putative	-0.489685	-0.447759	-2.34243	-1.92832	2
								PF3D7_1247500	serine/threonine protein kinase putative	0.429589	0.550481	-1.68826	-1.89507	2
								PF3D7_1247600	conserved Plasmodium protein unknown function	0.420013	0.241444	-2.23611	-2.35524	2
								PF3D7_1247700	conserved Plasmodium protein unknown function	0.0497134	0.437084	-2.88013	-3.51716	2
								PF3D7_1247800	dipeptidyl aminopeptidase 2	-0.192524	1.30965	-2.35334	-2.01741	2
								PF3D7_1251200	coronin	0.152833	1.31879	-3.22281	-5.66576	2
								PF3D7_1252100	rhoptry neck protein 3	-0.158512	1.24994	-2.20511	-3.16778	2
								PF3D7_1252400	reticulocyte binding protein homologue 3 pseudogene	-0.168417	1.31926	-3.29125	-5.632	2
								PF3D7_1252900	Plasmodium exported protein unknown function	0.0346533	0.168058	-3.02351	-4.28272	2
								PF3D7_1253500	Plasmodium exported protein unknown function	0.645546	-0.854193	-2.87995	-2.98169	2
								PF3D7_1300500	rifin	-0.231439	3.96631	-2.92453	-4.2699	2
								PF3D7_1301600	erythrocyte binding antigen-140	0.146931	1.16354	-2.76558	-5.66963	2
								PF3D7_1301900	Plasmodium exported protein unknown function	-0.431543	0.562998	-3.3037	-2.77728	2
								PF3D7_1306000	conserved Plasmodium protein unknown function	-0.38995	-0.356018	-2.1149	-1.99172	2
								PF3D7_1307500	conserved Plasmodium protein unknown function	-0.117039	0.530719	-4.86428	-6.6885	2
								PF3D7_1307900	tripartite motif protein putative	1.01086	-0.566522	-3.00473	-2.47251	2
								PF3D7_1308000	conserved Plasmodium membrane protein unknown function	0.338617	-0.79191	-1.70332	-1.71555	2
								PF3D7_1310200	conserved Plasmodium protein unknown function	-0.0527467	-0.215866	-3.92642	-3.85641	2
								PF3D7_1310600	ras-related protein Rab-5B	-0.213496	-0.188929	-1.94351	-1.98702	2
								PF3D7_1310700	RNA-binding protein putative	-0.311494	1.30134	-3.62693	-5.70985	2
								PF3D7_1312450	apical ring associated protein 1 putative	-0.367932	0.866312	-2.57581	-2.30066	2
								PF3D7_1312500	conserved Plasmodium protein unknown function	-0.260072	1.4134	-3.03138	-5.04247	2
								PF3D7_1313500	conserved Plasmodium membrane protein unknown function	0.144022	0.502439	-2.8793	-3.933	2
								PF3D7_1313600	conserved protein unknown function	0.276528	0.464936	-3.45565	-4.10881	2
								PF3D7_1315300	conserved protein unknown function	-0.413659	0.671058	-2.49723	-1.96272	2
								PF3D7_1316200	ADP-ribosylation factor putative	-0.273116	-0.60613	-2.20803	-3.18508	2
								PF3D7_1318700	conserved protein unknown function	-0.565511	0.707637	-2.85824	-4.34847	2
								PF3D7_1321000	conserved Plasmodium protein unknown function	0.000174581	0.992553	-4.2506	-4.19041	2
								PF3D7_1321100	conserved Plasmodium protein unknown function	-0.391659	0.556509	-2.8847	-3.76743	2
								PF3D7_1321500	3'5'-cyclic nucleotide phosphodiesterase beta unspecified product	0.262412	-0.168493	-2.02492	-2.21929	2
								PF3D7_1322600	conserved Plasmodium protein unknown function	0.608753	-0.343924	-2.50414	-1.66643	2
								PF3D7_1323700	glideosome associated protein with multiple membrane spans 1	-0.839583	0.854632	-3.67131	-4.23467	2
								PF3D7_1327500	conserved protein unknown function	0.12816	0.447025	-2.19646	-2.4202	2
								PF3D7_1328700	Plasmodium RNA of unknown function RUF1	-0.300574	-1.32665	-2.32592	-3.27925	2
								PF3D7_1328800	transcriptional regulatory protein sir2a	-0.0847518	1.1775	-1.4331	-1.77164	2
								PF3D7_1329700	apicoplast calcium binding protein 1	-0.470313	1.24047	-2.40321	-3.69572	2
								PF3D7_1331400	CPW-WPC family protein	-0.032689	0.959213	-1.92299	-2.20435	2
								PF3D7_1332100	conserved protein unknown function	-0.360227	2.55399	-1.97049	-2.53607	2
								PF3D7_1332200	conserved protein unknown function	-0.393322	1.43299	-3.01489	-5.0305	2
								PF3D7_1334900	MSP7-like protein fragment pseudogene	0.28447	-0.403692	-3.76412	-2.59678	2
								PF3D7_1335100	merozoite surface protein 7	-0.218763	0.963309	-2.15735	-3.14716	2
								PF3D7_1335400	reticulocyte binding protein 2 homologue a	-0.629668	0.993269	-2.55732	-4.82991	2
								PF3D7_1337700	conserved Plasmodium protein unknown function	0.130155	0.368202	-3.4924	-4.0464	2
								PF3D7_1337800	calcium-dependent protein kinase 5	0.122471	1.55124	-3.54071	-5.32296	2
								PF3D7_1338400	SprT-like domain-containing protein putative	0.0356852	-0.411581	-1.73691	-1.61566	2
								PF3D7_1339400	cytochrome c oxidase subunit ApiCOX14 putative	-0.195859	-0.866385	-2.11645	-1.79608	2
								PF3D7_1341400	small nucleolar RNA snoR20	-0.409561	-0.0367496	-1.80142	-2.91946	2
								PF3D7_1341500	inner membrane complex suture component putative	0.228003	0.871476	-2.16174	-1.53879	2
								PF3D7_1341800	inner membrane complex protein 1k putative	0.0922136	0.845095	-1.41835	-1.33732	2
								PF3D7_1342600	myosin A	-0.484856	1.07306	-3.01709	-5.87147	2
								PF3D7_1343100	conserved Plasmodium protein unknown function	0.205283	0.514194	-1.97603	-2.32201	2
								PF3D7_1343800	conserved Plasmodium protein unknown function	-0.715459	0.8027	-2.3332	-3.99829	2
								PF3D7_1344300	zinc finger protein putative	-0.468274	1.24477	-2.25645	-4.10692	2
								PF3D7_1345600	inner membrane complex protein	-0.193003	0.735052	-2.69615	-2.30312	2
								PF3D7_1348100	GTPase putative	-0.257605	0.233343	-2.51706	-1.72475	2
								PF3D7_1348600	conserved Plasmodium protein unknown function	-0.105377	0.311333	-3.52702	-3.48	2
								PF3D7_1348700	WD repeat-containing protein 16 putative	-0.163106	0.10293	-2.7144	-2.82801	2
								PF3D7_1349100	nucleoside diphosphate hydrolase putative	-0.380587	-0.384773	-2.44302	-1.8661	2
								PF3D7_1349700	peptidase putative	-0.473443	-0.344902	-2.02102	-1.93338	2
								PF3D7_1351600	glycerol kinase	-0.531581	0.666476	-2.79693	-3.98058	2
								PF3D7_1351700	inner membrane complex protein 1f putative	0.075995	1.31743	-2.8111	-4.83992	2
								PF3D7_1356300	ubiquitin-conjugating enzyme E2 putative	-0.319934	-0.943122	-2.5212	-2.74907	2
								PF3D7_1356800	serine/threonine protein kinase putative	-0.723165	0.682533	-2.47157	-4.67245	2
								PF3D7_1358400	conserved Plasmodium protein unknown function	-0.114383	-0.887187	-4.03286	-2.83051	2
								PF3D7_1359700	conserved Plasmodium protein unknown function	-0.627702	0.542768	-1.93641	-2.97087	2
								PF3D7_1359800	ADP-ribosylation factor putative	-0.141841	1.60986	-3.44942	-3.27824	2
								PF3D7_1361400	actin-depolymerizing factor 2	0.0547735	-0.0613475	-3.32896	-3.97065	2
								PF3D7_1361500	PH domain-containing protein putative	0.025582	-0.162595	-3.11899	-3.24598	2
								PF3D7_1361700	cytochrome c oxidase subunit 2 putative	-0.465563	-1.51409	-2.2717	-1.79715	2
								PF3D7_1361800	glideosome-associated connector	-0.276978	1.56561	-2.59695	-2.97372	2
								PF3D7_1362100	14-3-3 protein	0.0561247	0.380096	-1.44791	-2.15438	2
								PF3D7_1365600	DNA topoisomerase 6 subunit B putative	0.35746	0.622766	-2.60581	-3.18025	2
								PF3D7_1366100	DIP13 homolog putative	-0.0495021	0.761544	-4.1268	-4.53155	2
								PF3D7_1373500	erythrocyte membrane protein 1 PfEMP1	0.514603	0.0892363	-1.42166	-1.40645	2
								PF3D7_1400400	rifin	-0.422574	0.452082	-4.20405	-3.41043	2
								PF3D7_1401600	Plasmodium exported protein (PHISTb) unknown function	-0.125918	1.52673	-3.38042	-4.96884	2
								PF3D7_1401900	conserved protein unknown function	-0.0904578	0.286008	-3.26098	-4.42806	2
								PF3D7_1403500	dynein light chain putative	0.013528	-0.394159	-1.48962	-1.35532	2
								PF3D7_1404700	conserved Plasmodium protein unknown function	-0.318802	1.60321	-4.12022	-4.94706	2
								PF3D7_1406800	glideosome associated protein with multiple membrane spans 3	-0.728773	0.424606	-2.9308	-2.85072	2
								PF3D7_1409400	conserved protein unknown function	-0.822475	-0.292038	-2.17962	-2.64483	2
								PF3D7_1410400	rhoptry-associated protein 1	-0.0435433	1.10352	-3.10764	-3.75591	2
								PF3D7_1410800	ankyrin-repeat protein putative	-0.468891	0.644964	-3.38391	-3.60195	2
								PF3D7_1411000	conserved Plasmodium protein unknown function	0.315004	1.09028	-2.87214	-4.15588	2
								PF3D7_1411100	conserved Plasmodium membrane protein unknown function unspecified product	0.129544	0.190356	-2.40402	-2.6026	2
								PF3D7_1413700	conserved Plasmodium protein unknown function	-0.286977	0.338956	-2.76276	-4.43898	2
								PF3D7_1416700	conserved protein unknown function	-0.171879	-0.736035	-2.12819	-1.98404	2
								PF3D7_1417300	cysteine protease ATG4 putative	-0.194551	0.101171	-2.15276	-1.83867	2
								PF3D7_1417400	rap guanine nucleotide exchange factor putative pseudogene	-0.270288	0.964317	-2.51015	-4.43739	2
								PF3D7_1420200	myosin-specific chaperone UNC putative	0.245944	0.28146	-1.58477	-1.95402	2
								PF3D7_1422200	conserved Plasmodium protein unknown function	-0.195609	-0.309397	-2.18945	-1.93974	2
								PF3D7_1423100	ankyrin-repeat protein putative	0.370645	0.767904	-2.49865	-3.83183	2
								PF3D7_1423300	serine/threonine protein phosphatase 7	-0.140293	1.10881	-3.53809	-4.94395	2
								PF3D7_1423400	conserved Plasmodium membrane protein unknown function	-0.418452	1.60159	-2.35939	-2.72348	2
								PF3D7_1425500	conserved Plasmodium protein unknown function	-0.0340032	-0.23698	-1.67778	-1.9164	2
								PF3D7_1426500	ABC transporter G family member 2	-0.587995	1.18432	-2.33914	-2.02772	2
								PF3D7_1427200	selenoprotein	0.560825	-0.285077	-1.6543	-1.34813	2
								PF3D7_1430200	plasmepsin IX	0.240715	0.884696	-2.37091	-2.28173	2
								PF3D7_1431900	inner membrane complex suture component putative	-0.586725	0.74332	-2.34046	-2.11427	2
								PF3D7_1434400	conserved protein unknown function	-0.061683	0.465478	-2.49529	-3.18571	2
								PF3D7_1435200	conserved protein unknown function	1.00403	0.277138	-2.05564	-2.06883	2
								PF3D7_1435600	conserved Plasmodium protein unknown function	-0.690605	0.702993	-3.21448	-5.07682	2
								PF3D7_1436200	conserved Plasmodium protein unknown function	-0.760193	0.768803	-2.8067	-4.49331	2
								PF3D7_1436600	cGMP-dependent protein kinase	-0.282778	0.994544	-2.25836	-2.8229	2
								PF3D7_1437300	conserved Plasmodium protein unknown function	0.0531252	-0.409494	-3.26895	-2.86089	2
								PF3D7_1438200	tRNA Selenocysteine	-0.49001	1.20949	-2.3834	-2.66577	2
								PF3D7_1438800	OST-HTH associated domain protein putative	-0.0805613	2.85418	-2.31809	-2.64859	2
								PF3D7_1440600	protein SOC3 putative	0.0869922	-0.817268	-2.16909	-2.08288	2
								PF3D7_1440900	conserved Plasmodium protein unknown function	0.192807	0.55003	-3.70249	-3.65774	2
								PF3D7_1443000	serine/threonine protein kinase	0.426695	-0.441314	-1.72463	-1.40688	2
								PF3D7_1444000	conserved Plasmodium protein unknown function	-0.419665	-0.18875	-1.98927	-1.76372	2
								PF3D7_1444100	conserved Plasmodium protein unknown function	-0.454615	0.182421	-2.0485	-2.61665	2
								PF3D7_1444200	calmodulin-like protein	-0.0778623	-0.101154	-2.66401	-1.99193	2
								PF3D7_1449100	CLASP domain-containing protein putative	0.0517324	0.118603	-2.06028	-2.52822	2
								PF3D7_1449200	conserved Plasmodium protein unknown function	-0.335657	-0.275691	-3.8262	-3.89201	2
								PF3D7_1449600	conserved protein unknown function	0.705743	-0.0192724	-2.41763	-2.45826	2
								PF3D7_1450500	conserved Plasmodium protein unknown function	-0.718712	0.516601	-2.01043	-2.75113	2
								PF3D7_1451700	calcineurin subunit B	-0.225444	-0.793092	-2.96034	-2.21473	2
								PF3D7_1452000	rhoptry neck protein 2	-0.47323	1.28943	-2.76124	-4.58977	2
								PF3D7_1455300	conserved protein unknown function	-0.114149	1.59153	-3.1925	-5.74991	2
								PF3D7_1455600	ferlin putative	0.454827	0.355142	-2.66273	-2.86222	2
								PF3D7_1459900	rhoptry protein putative	-0.436852	0.880386	-3.04398	-2.9743	2
								PF3D7_1460600	inner membrane complex sub-compartment protein 3	-0.539395	-0.207301	-3.38943	-4.22829	2
								PF3D7_1461400	MORN repeat protein putative	-0.520361	1.47622	-3.05389	-3.70077	2
								PF3D7_1463900	EF-hand calcium-binding domain-containing protein putative	-0.390371	0.267694	-3.19189	-4.43471	2
								PF3D7_1468400	zinc finger protein putative	-0.235193	1.17702	-3.09937	-5.2186	2
								PF3D7_1469200	shewanella-like protein phosphatase 1 putative	-0.161923	-0.300369	-2.36909	-2.1705	2
								PF3D7_1472500	conserved Plasmodium protein unknown function	-0.308756	0.499201	-2.45258	-2.82112	2
								PF3D7_1472600	protein disulfide-isomerase	-0.358628	0.477834	-2.81966	-2.69139	2
								PF3D7_1473400	conserved protein unknown function	-0.22406	0.808659	-2.32461	-4.16484	2
								PF3D7_1475500	LCCL domain-containing protein	-0.0443517	1.10816	-3.26069	-2.45234	2
								PF3D7_1476300	Plasmodium exported protein (PHISTb) unknown function	0.910245	-0.299318	-3.02635	-3.42496	2
								PF3D7_1476800	lysophospholipase putative	-0.278127	1.9278	-1.33443	-1.19867	2
								PF3D7_1477800	acyl-CoA binding protein	-0.054569	0.998594	-3.97079	-6.62673	2

## Sheet: DEseq2 PfRAP01
DEseq2 analysis of PfRAP01 samples.
PfRAP01 -aTc vs + aTc 32h									PfRAP01 -aTc vs + aTc 56h									PfRAP01 -aTc vs + aTc 72h									PfRAP01 -aTc vs + aTc 80h
	Gene Annotation	Log2Fold Change	Adjusted P-Value	Base Mean	lfcSE	Stat	P-value			Gene Annotation	Log2Fold Change	Adjusted P-Value	Base Mean	lfcSE	Stat	P-value			Gene Annotation	Log2Fold Change	Adjusted P-Value	Base Mean	lfcSE	Stat	P-value			Gene Annotation	Log2Fold Change	Adjusted P-Value	Base Mean	lfcSE	Stat	P-value
									PF3D7_0900800	erythrocyte membrane protein 1 (PfEMP1) exon 2 pseudogene	6.3371	0.0421668	6.43139	2.08247	3.04307	0.00234175		PF3D7_1351300	conserved Plasmodium membrane protein unknown function	3.29995	9.53199e-05	84.1985	0.598524	5.51348	3.51799e-08		PF3D7_0931300	conserved Plasmodium protein unknown function	3.72933	2.15519e-06	878.661	0.595635	6.2611	3.82262e-10
									PF3D7_0114200	exported protein family 3	5.88888	0.0480538	8.46157	1.97821	2.97687	0.00291209		PF3D7_0417000	conserved Plasmodium protein unknown function	2.58517	0.00561549	307.566	0.634909	4.07171	4.66685e-05		PF3D7_1351300	conserved Plasmodium membrane protein unknown function	2.72677	0.0100075	84.1985	0.599086	4.55156	5.32502e-06
									PF3D7_0732800	erythrocyte membrane protein 1 (PfEMP1) exon 2	5.53517	0.0424302	6.21539	1.82182	3.03827	0.00237941		PF3D7_0931300	conserved Plasmodium protein unknown function	2.17519	0.0130798	878.661	0.594516	3.65876	0.000253438		PF3D7_1466500	conserved Plasmodium protein unknown function	2.37556	0.0259484	310.293	0.579489	4.0994	4.14217e-05
									PF3D7_1300700	rifin	5.15064	0.00349818	67.996	1.26832	4.06101	4.88619e-05		PF3D7_0513700	secreted ookinete protein putative	2.08157	0.0129053	630.272	0.567716	3.66656	0.000245833		PF3D7_0417000	conserved Plasmodium protein unknown function	2.25114	0.0404858	307.566	0.631758	3.5633	0.000366225
									PF3D7_0712900	erythrocyte membrane protein 1 PfEMP1	4.59495	3.35121e-07	206.818	0.732982	6.26885	3.63735e-10		PF3D7_1466500	conserved Plasmodium protein unknown function	1.94447	0.0242113	310.293	0.570101	3.41075	0.000647839		PF3D7_1240400	erythrocyte membrane protein 1 PfEMP1	2.17091	0.0404858	233.073	0.607288	3.57476	0.000350549
									PF3D7_0711700	erythrocyte membrane protein 1 PfEMP1	4.47625	1.15072e-06	449.836	0.74264	6.02749	1.6653e-09		PF3D7_0219100	saccharopine dehydrogenase putative	1.83102	0.0013298	1811.5	0.397819	4.60264	4.17173e-06		PF3D7_0622300	vacuolar transporter chaperone putative	1.70421	0.0380802	1091.86	0.454919	3.74618	0.000179545
									PF3D7_1240400	erythrocyte membrane protein 1 PfEMP1	4.39863	3.03523e-09	233.073	0.609856	7.21257	5.49064e-13		PF3D7_0815900	dihydrolipoyl dehydrogenase apicoplast	1.82117	0.0303686	1207.45	0.551454	3.30249	0.0009583		PF3D7_1302900	conserved protein unknown function	1.70052	0.0404858	1663.96	0.477215	3.56343	0.000366035
									PF3D7_0808600	erythrocyte membrane protein 1 PfEMP1	4.38222	6.30344e-06	685.218	0.767676	5.70842	1.14028e-08		PF3D7_1121400	WD repeat-containing protein putative	1.79019	0.043197	647.397	0.567977	3.15187	0.00162231		PF3D7_0512200	glutathione synthetase	1.53295	0.0313661	3140.98	0.391186	3.91874	8.90133e-05
									PF3D7_0412900	erythrocyte membrane protein 1 PfEMP1	4.31813	0.0002232	44.3656	0.894225	4.82891	1.37279e-06		PF3D7_0630500	ribosome biogenesis protein YTM1 putative	1.77867	0.0339584	6726.63	0.545928	3.25807	0.00112171		PF3D7_0219100	saccharopine dehydrogenase putative	1.45191	0.0385285	1811.5	0.4012	3.61891	0.000295852
									PF3D7_0400400	erythrocyte membrane protein 1 PfEMP1	4.29274	1.60875e-06	165.792	0.721004	5.95384	2.61916e-09		PF3D7_0919700	pyridoxal phosphate homeostasis protein putative	1.65007	0.0424447	3888.28	0.520618	3.16944	0.00152735		PF3D7_1232900	nucleotidyltransferase putative	1.31356	0.0380802	3419.92	0.356389	3.68574	0.000228038
									PF3D7_0712400	erythrocyte membrane protein 1 PfEMP1	4.18194	5.09795e-05	894.213	0.802002	5.21437	1.84441e-07		PF3D7_0110900	adenylate kinase-like protein 1	1.60957	0.0252612	2397.59	0.476578	3.37735	0.00073187		PF3D7_0401800	Plasmodium exported protein (PHISTb) unknown function	-1.69158	0.0380802	10306.4	0.458296	-3.69102	0.000223359
									PF3D7_0421100	erythrocyte membrane protein 1 PfEMP1	4.15387	0.000794808	87.1546	0.925547	4.48802	7.18893e-06		PF3D7_1302900	conserved protein unknown function	1.6093	0.0246024	1663.96	0.474173	3.39391	0.000689016		PF3D7_0214700	conserved Plasmodium protein unknown function	-2.18797	0.0371117	10669	0.574521	-3.80834	0.000139905
									PF3D7_0712600	erythrocyte membrane protein 1 PfEMP1	4.02722	1.718e-05	185.613	0.735175	5.4779	4.3041e-08		PF3D7_1357900	pyrroline-5-carboxylate reductase putative	1.59876	0.0126426	29808.9	0.433174	3.69082	0.000223536		PF3D7_1401900	conserved protein unknown function	-2.24706	0.0371117	15464.1	0.591363	-3.7998	0.000144813
									PF3D7_1219300	erythrocyte membrane protein 1 PfEMP1	3.92552	0.00329794	268.086	0.959407	4.09161	4.28389e-05		PF3D7_0509700	conserved Plasmodium protein unknown function	1.5888	0.0487373	916.333	0.512705	3.09886	0.00194266		PF3D7_0902500	serine/threonine protein kinase FIKK family	-2.2774	0.0385285	5141.55	0.629353	-3.61864	0.000296157
									PF3D7_0712000	erythrocyte membrane protein 1 PfEMP1	3.8441	1.19813e-08	354.096	0.559696	6.86819	6.50215e-12		PF3D7_1232900	nucleotidyltransferase putative	1.57373	0.00211816	3419.92	0.354434	4.44014	8.99014e-06		PF3D7_1366100	DIP13 homolog putative	-2.27895	0.0380802	5363.65	0.613792	-3.7129	0.000204898
									PF3D7_1240600	erythrocyte membrane protein 1 PfEMP1	3.78548	0.00170889	1008.01	0.881763	4.29309	1.76207e-05		PF3D7_0512200	glutathione synthetase	1.56264	0.00567956	3140.98	0.388236	4.02496	5.69842e-05		PF3D7_1460600	inner membrane complex sub-compartment protein 3	-2.32977	0.0385285	2503.59	0.637635	-3.65376	0.000258424
									PF3D7_0315200	circumsporozoite- and TRAP-related protein	3.76119	0.00825445	1703.33	1.00792	3.73164	0.000190238		PF3D7_1337000	mitochondrial intermediate peptidase putative	1.54969	0.025529	3738.21	0.459717	3.37097	0.00074905		PF3D7_0404000	conserved Plasmodium protein unknown function	-2.34567	0.0313661	7087.78	0.595114	-3.94154	8.09603e-05
									PF3D7_0412400	erythrocyte membrane protein 1 PfEMP1	3.72531	1.33442e-05	746.419	0.671522	5.54757	2.89673e-08		PF3D7_0303600	plasmoredoxin	1.51824	0.0430918	1971.46	0.480142	3.16207	0.00156654		PF3D7_0935700	Plasmodium exported protein unknown function	-2.38421	0.0313661	2892.54	0.605938	-3.93475	8.32828e-05
									PF3D7_0712800	erythrocyte membrane protein 1 PfEMP1	3.72462	0.000784781	92.8579	0.827803	4.49941	6.81431e-06		PF3D7_1104600	radial spoke head protein putative	1.47173	0.034772	462.021	0.453528	3.24506	0.00117425		PF3D7_0919200	PPPDE peptidase putative	-2.55854	0.0380802	4975.64	0.695906	-3.67656	0.000236397
									PF3D7_0412700	erythrocyte membrane protein 1 PfEMP1	3.66664	8.86784e-07	331.814	0.601989	6.09088	1.12292e-09		PF3D7_0311600	dolichyl-diphosphooligosaccharide--protein glycosyltransferase subunit OST1 putative	1.38762	0.0169125	5170.12	0.390063	3.55742	0.000374515		PF3D7_1351600	glycerol kinase	-2.62269	0.0313661	3336.7	0.667591	-3.92859	8.54468e-05
									PF3D7_0712300	erythrocyte membrane protein 1 PfEMP1	3.57181	0.000183335	157.92	0.729037	4.89935	9.61551e-07		PF3D7_1309200	protein phosphatase PPM6 putative	-1.155	0.0252612	15472.8	0.341832	-3.37886	0.000727865		PF3D7_0424100	reticulocyte binding protein homologue 5	-2.6289	0.0371117	8821.5	0.686713	-3.82823	0.000129067
									PF3D7_0808700	erythrocyte membrane protein 1 PfEMP1	3.55527	1.40555e-07	290.509	0.550063	6.46338	1.02388e-10		PF3D7_1218300	AP-2 complex subunit mu putative	-1.26836	0.043197	7281.17	0.402595	-3.15047	0.00163009		PF3D7_0730400	IMP1-like protein putative	-2.64679	0.0380802	15749	0.703369	-3.76302	0.000167875
									PF3D7_0400700	rifin	3.54058	0.025216	57.9066	1.08449	3.26475	0.00109562		PF3D7_1117400	conserved Plasmodium protein unknown function	-1.38893	0.0122708	8102.82	0.373928	-3.71444	0.000203657		PF3D7_1104900	calcium/calmodulin-dependent protein kinase putative	-2.64788	0.0404321	28362.6	0.738596	-3.58502	0.000337054
									PF3D7_0420700	erythrocyte membrane protein 1 PfEMP1	3.51896	0.00569562	2873.51	0.906268	3.88291	0.000103212		PF3D7_0529400	conserved Plasmodium protein unknown function	-1.44382	0.0426717	26369.6	0.455981	-3.1664	0.00154339		PF3D7_1204900	conserved Plasmodium protein unknown function	-2.66697	0.0371117	15212.8	0.70136	-3.80257	0.000143204
									PF3D7_0420900	erythrocyte membrane protein 1 PfEMP1	3.48221	0.0220734	117.088	1.04751	3.32429	0.000886448		PF3D7_0106000	conserved protein unknown function	-1.57464	0.0113956	15065	0.420862	-3.74146	0.000182952		PF3D7_0726100	Plasmodium exported protein unknown function	-2.7694	0.0380802	4045.89	0.741723	-3.73373	0.000188663
									PF3D7_0425800	erythrocyte membrane protein 1 PfEMP1	3.34493	0.00519968	80.7411	0.853221	3.92036	8.84171e-05		PF3D7_1114800	glycerol-3-phosphate dehydrogenase putative	-1.62449	0.043214	2743.51	0.516547	-3.1449	0.00166142		PF3D7_1126700	autophagy-related protein 23 putative	-2.80365	0.0380802	42677.4	0.76174	-3.68058	0.000232703
									PF3D7_1219400	erythrocyte membrane protein 1 (PfEMP1) pseudogene	3.23229	0.00540851	4207.36	0.827639	3.90544	9.40545e-05		PF3D7_1422200	conserved Plasmodium protein unknown function	-1.67029	0.043197	3213.68	0.530658	-3.14759	0.00164624		PF3D7_1231200	conserved Plasmodium protein unknown function	-2.80923	0.0222972	4234.19	0.670184	-4.19173	2.76837e-05
									PF3D7_0102200	ring-infected erythrocyte surface antigen	3.22657	0.00597308	45908.3	0.835934	3.85984	0.00011346		PF3D7_1247500	serine/threonine protein kinase putative	-1.69019	0.0350585	4766.89	0.521474	-3.24117	0.0011904		PF3D7_1404700	conserved Plasmodium protein unknown function	-2.85568	0.0404858	1831.83	0.800137	-3.56899	0.000358363
									PF3D7_1473700	nucleoporin NUP116/NSP116 putative	3.12461	0.0135459	823.064	0.880988	3.54671	0.000390074		PF3D7_0819600	conserved protein unknown function	-1.69364	0.0239626	15522.2	0.4956	-3.41735	0.00063234		PF3D7_0323400	Rh5 interacting protein	-2.85907	0.0385285	14766.8	0.790955	-3.61471	0.000300683
									PF3D7_0632500	erythrocyte membrane protein 1 PfEMP1	3.09762	6.09361e-05	692.398	0.599919	5.1634	2.4251e-07		PF3D7_1321500	3'5'-cyclic nucleotide phosphodiesterase beta unspecified product	-1.73572	0.00442739	19382.1	0.418419	-4.14829	3.34975e-05		PF3D7_0301800	Plasmodium exported protein unknown function	-2.87388	0.0371117	11281.4	0.747496	-3.84467	0.000120715
									PF3D7_0223500	erythrocyte membrane protein 1 PfEMP1	3.06504	1.718e-05	414.17	0.559724	5.47598	4.35094e-08		PF3D7_0807700	serine protease DegP	-1.75863	0.0191703	3443.8	0.500834	-3.51141	0.00044574		PF3D7_1436300	translocon component PTEX150	-2.88706	0.0385285	36598	0.793639	-3.63775	0.000275029
									PF3D7_1255200	erythrocyte membrane protein 1 PfEMP1	2.94742	0.000148698	256.242	0.594933	4.9542	7.26274e-07		PF3D7_1341500	inner membrane complex suture component putative	-1.76935	0.0432925	4198.71	0.563387	-3.14056	0.00168623		PF3D7_0706300	conserved Plasmodium protein unknown function	-2.88838	0.000513066	5196.27	0.553664	-5.21684	1.82003e-07
									PF3D7_1150400	erythrocyte membrane protein 1 PfEMP1	2.93698	0.0477128	93.2452	0.985271	2.98089	0.00287416		PF3D7_1303500	sodium/hydrogen exchanger	-1.84835	0.0181641	20606.5	0.523209	-3.53273	0.000411299		PF3D7_0308300	conserved Plasmodium protein unknown function	-2.8927	0.0380802	7232.02	0.770254	-3.75551	0.000172986
									PF3D7_0700100	erythrocyte membrane protein 1 PfEMP1	2.88428	0.0106552	43.5251	0.795311	3.6266	0.000287178		PF3D7_1241400	RNA-binding protein putative	-1.85755	0.0291184	510.322	0.559635	-3.31921	0.000902728		PF3D7_0425100	Plasmodium exported protein (hyp6) unknown function	-2.89613	0.048739	1587.94	0.8265	-3.50409	0.00045817
									PF3D7_1200400	erythrocyte membrane protein 1 PfEMP1	2.86696	0.00132479	158.635	0.657925	4.35758	1.31511e-05		PF3D7_0929600	G2 protein putative	-1.85804	0.0126426	3311.38	0.503849	-3.68769	0.000226303		PF3D7_0818100	zinc finger protein putative	-2.90157	0.0313661	13509.4	0.728946	-3.9805	6.87697e-05
									PF3D7_0426000	erythrocyte membrane protein 1 PfEMP1	2.79269	7.92648e-05	581.929	0.547852	5.09752	3.44131e-07		PF3D7_0506900	rhomboid protease ROM4	-1.87629	0.00567956	34819.2	0.466477	-4.02225	5.76446e-05		PF3D7_0214600	serine/threonine protein kinase putative	-2.90852	0.0385285	30780.7	0.799231	-3.63915	0.000273539
									PF3D7_1325200	lactate dehydrogenase putative	2.73012	0.0154894	1669.6	0.782134	3.4906	0.000481943		PF3D7_0810900	conserved Plasmodium protein unknown function	-1.89305	0.0337523	11529.8	0.580159	-3.26299	0.00110245		PF3D7_1001100	acyl-CoA binding protein isoform 1 ACBP1	-2.91014	0.0385285	4790.45	0.801612	-3.63036	0.000283029
									PF3D7_0929400	high molecular weight rhoptry protein 2	2.62181	0.00597308	130036	0.67979	3.85679	0.000114885		PF3D7_1449100	CLASP domain-containing protein putative	-1.9063	0.00280962	6005.54	0.442663	-4.30643	1.65912e-05		PF3D7_0911100	conserved protein unknown function	-2.98179	0.0313661	19513.4	0.742488	-4.01594	5.92094e-05
									PF3D7_1451600	LCCL domain-containing protein	2.61668	0.0241258	558.34	0.796064	3.28703	0.00101252		PF3D7_0605700	conserved Plasmodium protein unknown function	-1.96425	0.028508	596.475	0.589902	-3.32979	0.000869107		PF3D7_1310700	RNA-binding protein putative	-3.05975	0.0385285	49788.3	0.845721	-3.61792	0.000296983
									PF3D7_1436300	translocon component PTEX150	2.60296	0.0244345	36598	0.793485	3.28041	0.00103656		PF3D7_0508500	guanidine nucleotide exchange factor	-1.96701	0.0240337	6387.32	0.576051	-3.41464	0.000638653		PF3D7_1136900	subtilisin-like protease 2	-3.06131	0.0404321	17132.7	0.85377	-3.58564	0.000336252
									PF3D7_0220100	DnaJ protein putative	2.59187	0.00924197	5760.84	0.702715	3.68837	0.000225699		PF3D7_1438400	metacaspase-2	-1.99357	0.0235782	15361.5	0.581307	-3.42946	0.000604791		PF3D7_1003600	inner membrane complex protein 1c putative	-3.08268	0.0380802	56644.9	0.827365	-3.7259	0.000194623
									PF3D7_0113800	DBL containing protein unknown function	2.58119	0.0430649	1604.36	0.85328	3.02502	0.00248617		PF3D7_1236900	conserved Plasmodium protein unknown function	-1.99679	0.0124167	8871.89	0.53844	-3.70848	0.000208511		PF3D7_0832100	rifin pseudogene	-3.11074	0.0380802	710.8	0.836885	-3.71704	0.000201571
									PF3D7_1417000	inner membrane complex protein 1l	2.506	0.0212747	181.477	0.750389	3.3396	0.000838979		PF3D7_1246300	clathrin adaptor domain-containing protein putative	-2.01095	0.0035935	19071.7	0.476926	-4.21648	2.48146e-05		PF3D7_1200700	acyl-CoA synthetase	-3.19785	0.0380802	19263.8	0.86268	-3.70688	0.00020983
									PF3D7_0217500	calcium-dependent protein kinase 1	2.50486	0.0485608	29849.5	0.843129	2.97091	0.00296917		PF3D7_0813100	conserved Plasmodium protein unknown function	-2.01622	0.0245557	5034.69	0.592779	-3.40131	0.000670648		PF3D7_1002000	Plasmodium exported protein (hyp2) unknown function	-3.21684	0.0371117	749.464	0.845451	-3.80488	0.00014187
									PF3D7_1002000	Plasmodium exported protein (hyp2) unknown function	2.48703	0.0494107	749.464	0.840674	2.95838	0.00309264		PF3D7_0934600	conserved Plasmodium protein unknown function	-2.04361	0.0450154	4605.42	0.653942	-3.12506	0.00177769		PF3D7_0424800	Plasmodium exported protein (PHISTb) unknown function	-3.22489	0.0442928	4117.09	0.912398	-3.53452	0.000408518
									PF3D7_0617400	erythrocyte membrane protein 1 PfEMP1	2.46525	0.0014749	1057.97	0.569401	4.32955	1.49411e-05		PF3D7_0530900	formin 1	-2.04682	0.0129053	3557.43	0.557972	-3.66832	0.000244147		PF3D7_0830500	sporozoite and liver stage tryptophan-rich protein putative	-3.2371	0.0253286	10122.9	0.783396	-4.13214	3.59398e-05
									PF3D7_0809100	erythrocyte membrane protein 1 PfEMP1	2.46488	0.000204741	2493.82	0.507375	4.8581	1.18519e-06		PF3D7_1343100	conserved Plasmodium protein unknown function	-2.05173	0.0126426	7572.41	0.555993	-3.69021	0.000224067		PF3D7_1201200	Plasmodium exported protein (PHISTa-like) unknown function	-3.27578	0.0118261	15629.8	0.735308	-4.45498	8.39027e-06
									PF3D7_0421300	erythrocyte membrane protein 1 PfEMP1	2.46177	0.0495921	67.7832	0.833259	2.95438	0.00313295		PF3D7_1332100	conserved protein unknown function	-2.05869	0.0342203	2913.1	0.633	-3.25227	0.00114488		PF3D7_0102200	ring-infected erythrocyte surface antigen	-3.34049	0.0313661	45908.3	0.836031	-3.99566	6.45154e-05
									PF3D7_1020300	cytoplasmic dynein intermediate chain putative	2.45994	0.00383338	1248.98	0.612141	4.01859	5.85476e-05		PF3D7_1138000	conserved Plasmodium protein unknown function	-2.06642	0.00280962	5128.49	0.479322	-4.31113	1.62425e-05		PF3D7_0731000	unspecified product	-3.40764	0.039241	2755.16	0.945482	-3.60413	0.000313204
									PF3D7_0716200	PDCD2 domain-containing protein putative	2.44735	8.52468e-05	10617.3	0.482854	5.06851	4.00944e-07		PF3D7_0802100	AP2 domain transcription factor putative	-2.06778	0.043197	15237.7	0.657084	-3.14691	0.00165008		PF3D7_0425200	Plasmodium exported protein (hyp15) unknown function	-3.55961	0.0385285	2043.48	0.977982	-3.63975	0.000272898
									PF3D7_0600200	erythrocyte membrane protein 1 PfEMP1	2.44542	0.000577614	465.806	0.534745	4.57306	4.80648e-06		PF3D7_1146300	conserved Plasmodium protein unknown function	-2.09567	0.043197	61.9626	0.665555	-3.14876	0.00163966		PF3D7_1149200	ring-infected erythrocyte surface antigen	-3.57421	0.0380802	20612.4	0.947681	-3.77153	0.00016225
									PF3D7_1036400	liver stage antigen 1	2.38126	0.0424747	53.5732	0.784086	3.03698	0.00238959		PF3D7_1037500	dynamin-like protein	-2.0968	0.0228373	5537.26	0.609524	-3.44007	0.000581573		PF3D7_0701900	Plasmodium exported protein unknown function	-3.64624	0.0222972	3195.1	0.860749	-4.23612	2.27417e-05
									PF3D7_1350900	AP2 domain transcription factor AP2-O4 putative	2.37351	0.0082334	606.348	0.634782	3.73909	0.000184686		PF3D7_0704100	conserved Plasmodium membrane protein unknown function	-2.10957	0.0410073	12609.5	0.661939	-3.18696	0.00143779		PF3D7_0108900	unspecified product	-3.68624	0.0222972	2309.56	0.875407	-4.21089	2.54365e-05
									PF3D7_0731100	EMP1-trafficking protein	2.35823	0.00807908	34769.3	0.629553	3.74588	0.000179762		PF3D7_1345600	inner membrane complex protein	-2.11012	0.0199375	19269	0.603089	-3.49886	0.000467256
									PF3D7_1329500	conserved protein unknown function	2.35592	0.0495921	14659.6	0.798327	2.95107	0.00316679		PF3D7_0729800	dynein light chain putative	-2.11718	0.00112644	179.729	0.455107	-4.65206	3.28641e-06
									PF3D7_1024800	exported protein 3	2.35291	0.00597308	24330.2	0.610674	3.85297	0.000116695		PF3D7_1022700	phospholipid scramblase putative	-2.13436	0.0222608	10994	0.617775	-3.45492	0.00055046
									PF3D7_0833500	erythrocyte membrane protein 1 PfEMP1	2.33173	0.0226796	728.274	0.704345	3.3105	0.000931308		PF3D7_0307300	microtubule-associated protein RP/EB family putative	-2.14543	0.0239626	208.321	0.627281	-3.4202	0.000625742
									PF3D7_1372100	Plasmodium exported protein (PHISTb) unknown function	2.32836	0.0495921	49.7717	0.787947	2.95497	0.003127		PF3D7_0920500	ADP-ribosylation factor putative	-2.16634	0.00963737	15952.7	0.569164	-3.80618	0.000141131
									PF3D7_1002100	EMP1-trafficking protein	2.29751	0.00495779	8620.14	0.583395	3.93817	8.21042e-05		PF3D7_0522400	conserved Plasmodium protein unknown function	-2.17003	0.043197	27149.9	0.687766	-3.15519	0.00160396
									PF3D7_1133400	apical membrane antigen 1	2.28358	0.0491671	34146.5	0.771273	2.96079	0.0030685		PF3D7_0621100	conserved Plasmodium protein unknown function	-2.1977	0.00768177	10990.1	0.565697	-3.88495	0.000102352
									PF3D7_1359900	conserved Plasmodium membrane protein unknown function	2.27074	0.0426629	6300.85	0.749213	3.03084	0.00243876		PF3D7_0929400	high molecular weight rhoptry protein 2	-2.21016	0.0342203	130036	0.67962	-3.25205	0.00114576
									PF3D7_1240900	erythrocyte membrane protein 1 PfEMP1	2.24115	0.00349818	4523.52	0.552191	4.05864	4.93593e-05		PF3D7_1112900	conserved Plasmodium protein unknown function	-2.21858	0.0342203	1617.52	0.682394	-3.25117	0.00114931
									PF3D7_0206200	pantothenate transporter	2.23302	0.042248	9114.76	0.73418	3.04152	0.0023539		PF3D7_1361400	actin-depolymerizing factor 2	-2.22766	0.0423683	4307.96	0.70241	-3.17145	0.00151678
									PF3D7_1131100	serpentine receptor putative	2.22943	0.0123459	7947.63	0.623085	3.57805	0.000346169		PF3D7_1460600	inner membrane complex sub-compartment protein 3	-2.25137	0.0181641	2503.59	0.637404	-3.53209	0.000412287
									PF3D7_1222600	AP2 domain transcription factor AP2-G	2.13114	0.0491671	295.893	0.719024	2.96393	0.00303742		PF3D7_1359800	ADP-ribosylation factor putative	-2.25368	0.0450154	3171.78	0.72099	-3.12582	0.00177311
									PF3D7_1430800	PhIL1 interacting protein PIP3	2.12553	0.0292306	184.829	0.664827	3.19712	0.00138806		PF3D7_0614600	conserved Plasmodium protein unknown function	-2.26362	0.00820931	651.986	0.586007	-3.86278	0.000112103
									PF3D7_0522900	zinc finger protein putative	2.10529	0.0426629	396.632	0.694515	3.03131	0.00243491		PF3D7_0810300	protein phosphatase PPM5 putative	-2.28079	0.030348	36944.3	0.690244	-3.30433	0.00095205
									PF3D7_1331700	glutamine--tRNA ligase putative	2.10411	0.0166066	12266	0.60745	3.46383	0.000532542		PF3D7_1230300	subpellicular microtubule protein 2 putative	-2.28506	0.0432925	756.596	0.727895	-3.13927	0.00169367
									PF3D7_1033900	ubiquitin-conjugating enzyme E2 putative	2.09424	0.034195	7994.89	0.667608	3.13693	0.00170728		PF3D7_0407800	conserved Plasmodium protein unknown function	-2.28625	0.025529	22932.8	0.677912	-3.37249	0.000744917
									PF3D7_1335900	thrombospondin-related anonymous protein	2.08123	0.022742	430.706	0.629056	3.3085	0.000937986		PF3D7_1113000	conserved Plasmodium protein unknown function	-2.33739	0.00561549	3960.09	0.574752	-4.06678	4.76679e-05
									PF3D7_0109100	LCCL domain-containing protein	2.07013	0.0401114	2132.6	0.67607	3.06201	0.00219858		PF3D7_1413700	conserved Plasmodium protein unknown function	-2.34456	0.0363023	12333.6	0.727149	-3.22431	0.00126275
									PF3D7_0705500	inositol-phosphate phosphatase putative	2.01772	0.0389692	26910.5	0.655626	3.07755	0.00208711		PF3D7_0802600	adenylyl cyclase beta	-2.34852	0.0279857	11993.2	0.703787	-3.33697	0.000846958
									PF3D7_0517500	UTP--glucose-1-phosphate uridylyltransferase putative	1.98607	0.0142542	256.183	0.564533	3.51808	0.000434681		PF3D7_0503600	myosin B	-2.36532	0.0363023	19503	0.733764	-3.22355	0.00126613
									PF3D7_1428400	WD and tetratricopeptide repeats protein 1 putative	1.95362	0.0405289	1067.25	0.639078	3.05694	0.00223613		PF3D7_1038600	Plasmodium exported protein unknown function	-2.37347	0.0150807	265.768	0.65913	-3.60091	0.0003171
									PF3D7_0304200	EH domain-containing protein	1.9247	0.0475514	5144.59	0.645258	2.98284	0.00285583		PF3D7_0407700	conserved Plasmodium protein unknown function	-2.38005	0.00768177	12805.4	0.6111	-3.8947	9.83215e-05
									PF3D7_1319100	ubiquitin carboxyl-terminal hydrolase MINDY putative	1.91543	0.0188181	1469.98	0.562825	3.40325	0.000665896		PF3D7_0528400	palmitoyltransferase DHHC7	-2.38389	0.012729	29685.6	0.64721	-3.68334	0.000230199
									PF3D7_0411000	conserved Plasmodium protein unknown function	1.90908	0.0380514	5695.24	0.617516	3.09154	0.00199119		PF3D7_1003400	conserved Plasmodium protein unknown function	-2.39721	0.00949122	10643.9	0.628494	-3.81422	0.000136615
									PF3D7_1357000	elongation factor 1-alpha	1.89468	0.0442649	83769.4	0.628629	3.01399	0.00257838		PF3D7_1321000	conserved Plasmodium protein unknown function	-2.3996	0.00272219	1388.54	0.553525	-4.33512	1.45679e-05
									PF3D7_0831200	DnaJ protein putative	1.87087	0.00726493	4734.12	0.495661	3.77449	0.000160333		PF3D7_0604100	AP2 domain transcription factor	-2.41599	0.00147545	16000	0.530098	-4.55764	5.17321e-06
									PF3D7_0115700	erythrocyte membrane protein 1 PfEMP1	1.85764	0.0192742	492.942	0.547875	3.39063	0.000697332		PF3D7_0919200	PPPDE peptidase putative	-2.41982	0.0214179	4975.64	0.696245	-3.47552	0.000509855
									PF3D7_0102700	merozoite-associated tryptophan-rich antigen	1.85391	0.00873056	1644.11	0.499385	3.71239	0.000205313		PF3D7_1434400	conserved protein unknown function	-2.42216	0.0108781	8619.68	0.642835	-3.76793	0.000164606
									PF3D7_1414600	mRNA-capping enzyme subunit alpha	1.81943	0.00825445	5682.78	0.487723	3.73046	0.00019113		PF3D7_1365600	DNA topoisomerase 6 subunit B putative	-2.42402	0.000983251	7397.31	0.509862	-4.75427	1.99161e-06
									PF3D7_0831700	heat shock protein 70	1.81206	0.0321677	105775	0.573252	3.16101	0.00157222		PF3D7_0704500	serine/threonine protein kinase putative	-2.42905	0.00449044	4859.98	0.587093	-4.13742	3.51231e-05
									PF3D7_1320000	golgi protein 1	1.80385	0.0491671	6820.74	0.609059	2.96171	0.00305939		PF3D7_1018200	serine/threonine protein phosphatase 8 putative	-2.43792	0.00652178	14023.4	0.614966	-3.96432	7.36067e-05
									PF3D7_1008500	protein GPR89 putative	1.77612	0.0146621	4990.09	0.50648	3.50679	0.000453551		PF3D7_1146600	oocyst rupture protein 1 putative	-2.43843	0.0150807	16712.5	0.677192	-3.60079	0.000317254
									PF3D7_0527900	ATP-dependent RNA helicase DDX41 putative	1.76656	0.0176274	6289.24	0.5141	3.43621	0.000589917		PF3D7_1476300	Plasmodium exported protein (PHISTb) unknown function	-2.45917	0.00567956	16604.9	0.61012	-4.03063	5.56269e-05
									PF3D7_0632800	erythrocyte membrane protein 1 PfEMP1	1.75866	0.00615364	2287.39	0.458111	3.83895	0.000123563		PF3D7_0308700	conserved protein unknown function	-2.46145	0.0161007	6467.02	0.688143	-3.57695	0.000347626
									PF3D7_1006000	IMP1-like protein putative	1.74257	0.0286405	222.563	0.542631	3.21135	0.00132115		PF3D7_1321100	conserved Plasmodium protein unknown function	-2.47168	0.000321809	20714.5	0.49079	-5.03611	4.75083e-07
									PF3D7_1216400	conserved Plasmodium membrane protein unknown function	1.72074	0.0234637	4432.09	0.521672	3.29851	0.000971995		PF3D7_1204900	conserved Plasmodium protein unknown function	-2.47408	0.0183614	15212.8	0.70145	-3.52709	0.000420155
									PF3D7_1251100	conserved Plasmodium protein unknown function	1.7169	0.025819	8682.84	0.527884	3.25241	0.00114429		PF3D7_1019100	conserved Plasmodium protein unknown function	-2.47908	0.0246024	3891.44	0.731033	-3.39121	0.000695858
									PF3D7_1104200	chromatin remodeling protein	1.70569	0.0389692	13778.4	0.554981	3.07343	0.00211614		PF3D7_1217400	conserved protein unknown function	-2.48301	0.000983251	6301.53	0.52425	-4.7363	2.17658e-06
									PF3D7_0733000	erythrocyte membrane protein 1 PfEMP1	1.69729	0.0225572	2126.1	0.512083	3.31449	0.00091812		PF3D7_0914100	conserved Plasmodium protein unknown function	-2.49061	0.0363023	22220.3	0.772251	-3.22513	0.00125917
									PF3D7_1241400	RNA-binding protein putative	1.68421	0.0495921	510.322	0.570696	2.95116	0.00316585		PF3D7_0917400	conserved Plasmodium protein unknown function	-2.49192	0.0256659	2429.34	0.740234	-3.36639	0.000761588
									PF3D7_1229100	multidrug resistance-associated protein 2	1.68366	0.0426011	15709.8	0.554727	3.03512	0.0024044		PF3D7_1455600	ferlin putative	-2.50383	0.000321809	3071.2	0.493975	-5.06874	4.00455e-07
									PF3D7_0917600	pre-mRNA-splicing factor ATP-dependent RNA helicase PRP43 putative	1.67554	0.00924378	6251.58	0.454744	3.68457	0.000229088		PF3D7_1201200	Plasmodium exported protein (PHISTa-like) unknown function	-2.51792	0.0239626	15629.8	0.735595	-3.42297	0.000619399
									PF3D7_1013900	translation initiation factor eIF-2B subunit delta putative	1.61177	0.0208877	3193.98	0.480589	3.35374	0.000797271		PF3D7_1404700	conserved Plasmodium protein unknown function	-2.51981	0.043197	1831.83	0.800126	-3.14927	0.00163681
									PF3D7_1115200	histone-lysine N-methyltransferase SET7	1.59814	0.00371579	14690.1	0.395718	4.03859	5.37741e-05		PF3D7_1247700	conserved Plasmodium protein unknown function	-2.52115	0.0137039	2348.38	0.692255	-3.64194	0.000270589
									PF3D7_0806300	ferlin-like protein putative	1.52534	0.0469584	5697.82	0.51024	2.98946	0.00279474		PF3D7_0908500	conserved Plasmodium protein unknown function	-2.52606	0.00687219	9507.39	0.641064	-3.94042	8.13398e-05
									PF3D7_0506900	rhomboid protease ROM4	1.50493	0.0280085	34819.2	0.467125	3.2217	0.00127434		PF3D7_0609700	conserved Plasmodium protein unknown function	-2.53145	0.0228373	13472.3	0.735641	-3.44115	0.000579256
									PF3D7_0507100	60S ribosomal protein L4	1.49837	0.0480978	101453	0.50354	2.97567	0.00292345		PF3D7_0621350	protein SYS1 putative	-2.53685	0.028508	956.157	0.762553	-3.32678	0.000878544
									PF3D7_1444500	eukaryotic translation initiation factor 2-alpha kinase 1	1.49698	0.0403447	2434.06	0.489322	3.05928	0.00221867		PF3D7_1021700	conserved Plasmodium membrane protein unknown function	-2.53806	0.032583	62578.2	0.774703	-3.27618	0.00105223
									PF3D7_1424100	60S ribosomal protein L5 putative	1.44784	0.0467747	120033	0.483845	2.99237	0.00276825		PF3D7_1252100	rhoptry neck protein 3	-2.53893	0.0339584	36573.1	0.779147	-3.2586	0.00111964
									PF3D7_0917900	heat shock protein 70	1.4261	0.0389692	212378	0.463822	3.07468	0.00210728		PF3D7_1104900	calcium/calmodulin-dependent protein kinase putative	-2.54597	0.0225995	28362.6	0.738639	-3.44684	0.000567176
									PF3D7_0218400	ATP-dependent RNA helicase DDX47 putative	1.42483	0.0471296	3525.09	0.476943	2.98742	0.00281345		PF3D7_0302500	cytoadherence linked asexual protein 3.1	-2.55175	0.043197	99068.6	0.809072	-3.15392	0.00161094
									PF3D7_0318300	conserved Plasmodium protein unknown function	1.39159	0.0426772	3214.23	0.459305	3.02978	0.0024473		PF3D7_1431400	surface-related antigen SRA	-2.55465	0.0166865	7617.24	0.716964	-3.56315	0.000366432
									PF3D7_1311400	AP-1 complex subunit mu-1	1.36002	0.0166728	15419.1	0.393052	3.46015	0.000539877		PF3D7_1137200	apical exonemal protein	-2.57199	0.00572909	4645.8	0.640443	-4.01596	5.92044e-05
									PF3D7_0627800	acetyl-CoA synthetase putative	1.30982	0.0408495	10757.1	0.428944	3.05359	0.00226121		PF3D7_1125800	kelch domain-containing protein putative	-2.58496	0.0423683	18108.5	0.814912	-3.17207	0.00151356
									PF3D7_1350500	conserved Plasmodium protein unknown function	1.30009	0.0321677	8492.12	0.411543	3.15906	0.00158278		PF3D7_1473400	conserved protein unknown function	-2.59252	0.0129053	4498.77	0.706331	-3.67041	0.000242163
									PF3D7_0824400	nucleoside transporter 2	-1.14096	0.00528931	9633.83	0.29153	-3.91369	9.08981e-05		PF3D7_1116000	rhoptry neck protein 4	-2.59492	0.0246024	17801.6	0.765114	-3.39154	0.000695008
									PF3D7_0311600	dolichyl-diphosphooligosaccharide--protein glycosyltransferase subunit OST1 putative	-1.17627	0.0439033	5170.12	0.389827	-3.01742	0.00254937		PF3D7_1371600	erythrocyte binding like protein 1 pseudogene	-2.60819	0.0363023	4618.94	0.808867	-3.2245	0.00126195
									PF3D7_1003300	N-terminal acetyltransferase A complex catalytic subunit ARD1 putative	-1.1992	0.0317263	15097.7	0.378736	-3.16631	0.00154384		PF3D7_0730400	IMP1-like protein putative	-2.61215	0.0122708	15749	0.703275	-3.71426	0.000203796
									PF3D7_0320500	nicotinamidase putative	-1.21444	0.0135308	21511.5	0.342196	-3.54897	0.000386734		PF3D7_1136200	conserved Plasmodium protein unknown function	-2.61221	0.00935783	16074.5	0.683664	-3.8209	0.000132968
									PF3D7_1322000	nucleoside-diphosphatase putative	-1.25357	0.0389692	12658.5	0.407237	-3.07823	0.00208231		PF3D7_1343800	conserved Plasmodium protein unknown function	-2.61515	0.0150807	19463.6	0.72505	-3.60686	0.000309928
									PF3D7_1443200	heptatricopeptide repeat-containing protein putative	-1.25459	0.0187574	1142.27	0.368304	-3.40639	0.000658274		PF3D7_0404700	dipeptidyl aminopeptidase 3	-2.61807	0.0129053	23969.5	0.714411	-3.66465	0.000247674
									PF3D7_0820800	conserved Plasmodium protein unknown function	-1.28645	0.038641	1396.16	0.416973	-3.08521	0.0020341		PF3D7_0818100	zinc finger protein putative	-2.64093	0.0145976	13509.4	0.729146	-3.62196	0.000292384
									PF3D7_1244000	glucose inhibited division protein a homologue putative	-1.3151	0.0140883	3878.67	0.372486	-3.53059	0.000414628		PF3D7_0618000	conserved Plasmodium membrane protein unknown function	-2.64602	0.00567956	13572.5	0.657681	-4.02326	5.73979e-05
									PF3D7_0925300	proline--tRNA ligase putative	-1.38527	0.0423158	6133.71	0.455672	-3.04006	0.00236534		PF3D7_0817700	rhoptry neck protein 5	-2.6501	0.043214	43164	0.842911	-3.14398	0.00166668
									PF3D7_1347800	leucine-rich repeat protein	-1.40532	0.0380514	774.325	0.454677	-3.0908	0.00199618		PF3D7_1118700	myosin light chain B	-2.65433	0.00652178	12269.9	0.670105	-3.96106	7.46172e-05
									PF3D7_0618900	phosphatidylinositol N-acetylglucosaminyltransferase subunit GPI1	-1.42328	0.0357361	11852.9	0.45637	-3.11869	0.00181654		PF3D7_1129300	conserved Plasmodium protein unknown function	-2.66375	0.00155617	5299.26	0.588633	-4.52532	6.03054e-06
									PF3D7_1417100	conserved Plasmodium protein unknown function	-1.42952	0.0491671	2092.74	0.482716	-2.96141	0.00306235		PF3D7_1031400	OTU-like cysteine protease	-2.68444	0.00963737	7363.96	0.705655	-3.80418	0.000142275
									PF3D7_1031900	conserved Plasmodium protein unknown function	-1.44637	0.0247441	1038	0.441631	-3.27507	0.00105637		PF3D7_0511600	apical rhoptry neck protein	-2.68971	0.0246024	4465.84	0.793447	-3.38991	0.000699164
									PF3D7_1025200	ATP synthase mitochondrial F1 complex assembly factor 2 putative	-1.46399	0.00563706	2268.49	0.376511	-3.88829	0.000100953		PF3D7_1313500	conserved Plasmodium membrane protein unknown function	-2.69318	0.00215527	2297.8	0.611424	-4.40477	1.05897e-05
									PF3D7_0311900	heptatricopeptide repeat-containing protein putative	-1.46428	0.00178536	1724.8	0.342468	-4.27568	1.90551e-05		PF3D7_1030200	claudin-like apicomplexan microneme protein putative	-2.69604	0.0314909	8713.41	0.820112	-3.28741	0.00101115
									PF3D7_1122000	conserved protein unknown function	-1.46664	0.0343587	1028.48	0.467908	-3.13447	0.00172166		PF3D7_1206300	conserved Plasmodium protein unknown function	-2.70208	0.0219521	10262.4	0.780791	-3.4607	0.000538778
									PF3D7_1310100	conserved Plasmodium protein unknown function	-1.46691	0.0261395	639.774	0.45167	-3.24775	0.00116323		PF3D7_0916000	major facilitator superfamily domain-containing protein putative	-2.71174	0.000321809	11384	0.537973	-5.04065	4.6395e-07
									PF3D7_1314300	MACRO domain-containing protein putative	-1.47072	0.0325871	2069.77	0.46627	-3.15421	0.00160931		PF3D7_1206000	shewanella-like protein phosphatase 2	-2.71482	0.00567637	16737	0.670364	-4.04977	5.12675e-05
									PF3D7_0602500	geranylgeranyl transferase type-2 subunit beta putative	-1.48491	0.0241258	3853.04	0.451672	-3.28757	0.00101055		PF3D7_1410400	rhoptry-associated protein 1	-2.71774	0.00935783	102383	0.711049	-3.82216	0.000132289
									PF3D7_1427600	CorA-like Mg2+ transporter protein putative	-1.4938	0.0281481	2997.75	0.464118	-3.21858	0.00128826		PF3D7_0917300	conserved protein unknown function	-2.7308	0.0495132	7068.03	0.882952	-3.09281	0.00198272
									PF3D7_1406900	radical SAM protein putative	-1.55682	0.00890479	2798.37	0.420675	-3.70077	0.000214946		PF3D7_0321400	protein kinase putative	-2.73651	0.042267	10146.3	0.861852	-3.17516	0.00149756
									PF3D7_1301500	Plasmodium exported protein (PHISTa) unknown function	-1.58051	0.0286267	1761.52	0.49197	-3.21261	0.00131534		PF3D7_1449200	conserved Plasmodium protein unknown function	-2.737	0.0363023	118215	0.848267	-3.22658	0.00125278
									PF3D7_1452200	aminomethyltransferase putative	-1.60006	0.0352391	1097.89	0.512032	-3.12492	0.00177853		PF3D7_1014900	conserved Plasmodium protein unknown function	-2.74204	0.000983251	11158.9	0.580944	-4.71997	2.35879e-06
									PF3D7_1404400	ribosomal protein L16 mitochondrial putative	-1.61153	0.025216	1499.31	0.494115	-3.26145	0.00110845		PF3D7_0203100	protein kinase putative	-2.74893	0.018861	6380.22	0.781424	-3.51785	0.000435066
									PF3D7_0816800	meiotic recombination protein DMC1 putative	-1.61542	0.0272314	909.097	0.499902	-3.23148	0.00123152		PF3D7_1401900	conserved protein unknown function	-2.75073	0.00112644	15464.1	0.591606	-4.64959	3.3259e-06
									PF3D7_1403600	selenoprotein	-1.63228	0.0321677	13162.9	0.516534	-3.16006	0.00157737		PF3D7_0217500	calcium-dependent protein kinase 1	-2.75409	0.0332627	29849.5	0.842558	-3.26873	0.00108032
									PF3D7_1133500	conserved Plasmodium protein unknown function	-1.63648	0.0236409	1205.08	0.496631	-3.29517	0.000983613		PF3D7_0902100	serine/threonine protein kinase FIKK family	-2.75937	0.0219521	7806.77	0.796451	-3.46458	0.000531065
									PF3D7_1117000	conserved Plasmodium membrane protein unknown function	-1.64069	0.025216	1684.97	0.503027	-3.26164	0.0011077		PF3D7_0930200	leucine-rich repeat protein	-2.76217	0.00687219	6783.15	0.701553	-3.93722	8.24308e-05
									PF3D7_1422000	cytochrome c oxidase assembly protein COX14 putative	-1.64156	0.0495921	3352.6	0.556188	-2.95145	0.00316289		PF3D7_0907500	conserved protein unknown function	-2.76494	0.030348	14303.5	0.836457	-3.30554	0.000947928
									PF3D7_1405600	ribonucleoside-diphosphate reductase small chain putative	-1.65313	0.0495921	31680.9	0.559818	-2.95298	0.00314722		PF3D7_1327300	conserved Plasmodium protein unknown function	-2.77745	0.0252612	29744.5	0.822232	-3.37794	0.000730297
									PF3D7_0105100	conserved Apicomplexan protein unknown function	-1.65845	0.0369323	3486.17	0.534632	-3.10204	0.00192191		PF3D7_1020100	flagellar outer arm dynein-associated protein putative	-2.77768	0.0127455	704.087	0.754717	-3.68042	0.000232848
									PF3D7_1232600	conserved Plasmodium protein unknown function	-1.67891	0.0389692	6693.05	0.545667	-3.07681	0.00209231		PF3D7_1019200	conserved Plasmodium protein unknown function	-2.77915	0.0104225	435.024	0.734904	-3.78165	0.00015579
									PF3D7_1308500	conserved Plasmodium protein unknown function	-1.68439	0.0485608	1511.58	0.566927	-2.97108	0.00296752		PF3D7_0817600	conserved protein unknown function	-2.78021	0.00567956	20568.1	0.689601	-4.03163	5.53925e-05
									PF3D7_0411100	mediator of RNA polymerase II transcription subunit 8 putative	-1.70315	0.0185227	2033.68	0.499069	-3.41265	0.000643337		PF3D7_0318500	conserved Plasmodium protein unknown function	-2.78183	0.043197	9702.76	0.882928	-3.15069	0.00162884
									PF3D7_1450900	acetyl-CoA acetyltransferase putative	-1.70338	0.0341669	1209.26	0.542782	-3.13823	0.00169969		PF3D7_1423300	serine/threonine protein phosphatase 7	-2.79809	0.0219521	35256.7	0.808105	-3.46253	0.000535127
									PF3D7_1138300	conserved Plasmodium membrane protein unknown function	-1.70469	0.0292306	742.853	0.533285	-3.19658	0.00139067		PF3D7_1351700	inner membrane complex protein 1f putative	-2.81528	0.0225995	28219.1	0.816352	-3.44861	0.00056348
									PF3D7_1147700	ATP synthase subunit delta mitochondrial putative	-1.7192	0.0142542	7850.65	0.488768	-3.51741	0.000435773		PF3D7_1440900	conserved Plasmodium protein unknown function	-2.81842	0.0035935	8684.61	0.6677	-4.22109	2.43121e-05
									PF3D7_0308800	conserved protein unknown function	-1.71936	0.0251842	7260.23	0.526169	-3.2677	0.00108427		PF3D7_1468400	zinc finger protein putative	-2.83363	0.0132899	11692.7	0.775859	-3.65224	0.000259961
									PF3D7_1015500	nucleotidyltransferase putative	-1.71978	0.031587	1649	0.542745	-3.16868	0.00153135		PF3D7_0419700	apical merozoite protein	-2.83419	0.0145976	10712.8	0.782739	-3.62086	0.000293621
									PF3D7_0610000	mitochondrial ribosomal protein L19 precursor putative	-1.72258	0.0356028	4565.75	0.551959	-3.12085	0.00180333		PF3D7_1035200	S-antigen	-2.84752	0.0307243	33148.9	0.863516	-3.29759	0.000975196
									PF3D7_0828400	mitochondrial inner membrane protein OXA1 putative	-1.72884	0.0361529	2052.5	0.5557	-3.1111	0.00186389		PF3D7_0402300	reticulocyte binding protein homologue 1	-2.85222	0.043197	26478.6	0.904676	-3.15276	0.00161736
									PF3D7_1034500	conserved Plasmodium protein unknown function	-1.7401	0.0106552	6637.15	0.479818	-3.62658	0.000287197		PF3D7_1313600	conserved protein unknown function	-2.85407	0.000134373	3339.51	0.530474	-5.38023	7.43899e-08
									PF3D7_0531200	ribosomal protein S16 mitochondrial putative	-1.74194	0.0181395	859.643	0.508734	-3.42407	0.000616899		PF3D7_0423400	apical asparagine-rich protein AARP	-2.85474	0.0214072	11810.3	0.820861	-3.47775	0.00050565
									PF3D7_1135500	conserved protein unknown function	-1.7482	0.025216	2545.69	0.535606	-3.26396	0.00109866		PF3D7_1348600	conserved Plasmodium protein unknown function	-2.85806	0.0113378	12187	0.762457	-3.74849	0.000177901
									PF3D7_0820400	conserved Plasmodium protein unknown function	-1.75796	0.0111432	881.326	0.486529	-3.61326	0.000302367		PF3D7_0706300	conserved Plasmodium protein unknown function	-2.88487	0.000209003	5196.27	0.554132	-5.20611	1.92843e-07
									PF3D7_0828500	translation initiation factor eIF-2B subunit alpha putative	-1.77866	0.0399983	12090.2	0.580534	-3.06384	0.00218515		PF3D7_0614700	conserved Plasmodium protein unknown function	-2.89079	0.000454577	4293.31	0.584392	-4.94666	7.54972e-07
									PF3D7_1427500	DNA mismatch repair protein MSH2 putative	-1.78413	0.0368706	8635.19	0.574736	-3.10426	0.00190756		PF3D7_1356800	serine/threonine protein kinase putative	-2.8935	0.015913	31086.6	0.807731	-3.58226	0.000340636
									PF3D7_0826600	SNARE protein putative	-1.78534	0.0495921	4417.88	0.604265	-2.95456	0.00313111		PF3D7_1036500	conserved Plasmodium protein unknown function	-2.89637	0.0125198	8577.87	0.783194	-3.69815	0.000217172
									PF3D7_0709500	conserved Plasmodium protein unknown function	-1.79027	0.0266554	3944.75	0.552575	-3.23987	0.00119583		PF3D7_1463900	EF-hand calcium-binding domain-containing protein putative	-2.90122	0.00279054	17435.4	0.671238	-4.32219	1.54486e-05
									PF3D7_1201800	cytochrome c oxidase assembly protein COX19 putative	-1.79213	0.0209333	1634.5	0.534861	-3.35064	0.00080624		PF3D7_1366100	DIP13 homolog putative	-2.90413	0.000983251	5363.65	0.614142	-4.72875	2.25905e-06
									PF3D7_1445300	mitochondrial ribosomal protein S29 precursor putative	-1.79357	0.0387364	2613.38	0.581675	-3.08345	0.00204614		PF3D7_1436200	conserved Plasmodium protein unknown function	-2.90706	0.00318795	12071.3	0.682667	-4.25839	2.05902e-05
									PF3D7_1443700	dephospho-CoA kinase putative	-1.79504	0.00924378	5251.02	0.486944	-3.68634	0.000227505		PF3D7_1009700	tubulin--tyrosine ligase putative	-2.91603	0.00652178	11386.4	0.734524	-3.96996	7.18845e-05
									PF3D7_1435900	conserved Plasmodium protein unknown function	-1.79594	0.0490008	1521.01	0.605256	-2.96723	0.00300493		PF3D7_0323400	Rh5 interacting protein	-2.92612	0.0125198	14766.8	0.791129	-3.69867	0.000216731
									PF3D7_1032800	leucine-rich repeat protein	-1.80181	0.00443547	3070.46	0.453599	-3.97224	7.11985e-05		PF3D7_1007300	RING zinc finger protein putative	-2.92691	0.00449044	4404.71	0.70799	-4.13412	3.56318e-05
									PF3D7_1465000	cytochrome c oxidase subunit ApiCOX25 putative	-1.80386	0.02248	13386.7	0.543872	-3.31669	0.00091091		PF3D7_1446100	conserved Plasmodium protein unknown function	-2.94495	0.0246024	511.59	0.867146	-3.39614	0.000683437
									PF3D7_0810100	apicoplast ribosomal protein L33 precursor putative	-1.81103	0.0106552	1343.67	0.499012	-3.62922	0.000284274		PF3D7_0105400	conserved Plasmodium protein unknown function	-2.94826	0.0171328	29454.3	0.830066	-3.55183	0.000382555
									PF3D7_1361600	Fe-S assembly protein IscX putative	-1.81689	0.0292306	2429.05	0.568058	-3.19843	0.0013818		PF3D7_0822900	conserved Plasmodium protein unknown function	-2.95402	0.0163073	32633.2	0.827134	-3.57139	0.000355096
									PF3D7_0211200	ras-related protein Rab-5A	-1.83402	0.00443547	5049.65	0.461791	-3.97154	7.14105e-05		PF3D7_1231300	conserved Plasmodium protein unknown function	-2.95751	0.00652178	1663.77	0.743111	-3.97991	6.89422e-05
									PF3D7_1433600	signal peptidase complex subunit SPC1 putative	-1.83918	0.0461862	12365.9	0.613499	-2.99786	0.00271883		PF3D7_0214900	rhoptry neck protein 6	-2.97729	0.0113378	24221.4	0.793105	-3.75397	0.000174056
									PF3D7_0729200	1-cys peroxiredoxin	-1.85395	0.0196946	1728.32	0.548405	-3.38062	0.000723229		PF3D7_1401600	Plasmodium exported protein (PHISTb) unknown function	-2.97732	0.00155617	47234.2	0.656694	-4.5338	5.7932e-06
									PF3D7_0525600	RNA methyltransferase putative	-1.85502	0.0184618	3252.33	0.543203	-3.41497	0.00063788		PF3D7_1003600	inner membrane complex protein 1c putative	-2.98358	0.0150807	56644.9	0.827425	-3.60586	0.000311122
									PF3D7_1017200	enoyl-CoA hydratase-related protein putative	-1.86918	0.00597308	1861.05	0.485102	-3.85317	0.000116599		PF3D7_1143100	AP2 domain transcription factor AP2-O putative	-2.99851	0.0313836	20749.2	0.911403	-3.28999	0.00100191
									PF3D7_1023400	HORMA domain protein putative	-1.87129	0.00950267	13612.8	0.510116	-3.66837	0.000244099		PF3D7_1035300	glutamate-rich protein GLURP	-2.99903	0.0113378	22116.5	0.799803	-3.74972	0.000177034
									PF3D7_0520500	phosphomethylpyrimidine kinase putative	-1.87305	0.00628756	4694.97	0.489418	-3.8271	0.000129664		PF3D7_0800800	Plasmodium exported protein (hyp7) unknown function	-3.00385	0.0239626	2145.74	0.878588	-3.41895	0.000628636
									PF3D7_0504200	ATP-dependent RNA helicase DDX27 putative	-1.87825	0.0187574	7175.75	0.551369	-3.40652	0.000657962		PF3D7_0507500	subtilisin-like protease 1	-3.00729	0.0454176	28361.6	0.963543	-3.12107	0.00180195
									PF3D7_1409700	conserved protein unknown function	-1.88785	0.0157858	1255.45	0.542025	-3.48296	0.000495907		PF3D7_1035500	merozoite surface protein 6	-3.00813	0.028508	51672	0.903807	-3.32829	0.000873802
									PF3D7_1111100	replication factor C subunit 5 putative	-1.89245	0.0208624	14708	0.563781	-3.35671	0.000788755		PF3D7_0214700	conserved Plasmodium protein unknown function	-3.02136	0.000200351	10669	0.57493	-5.25517	1.47888e-07
									PF3D7_1015000	FAD synthetase putative	-1.90929	0.0181395	7107.94	0.557387	-3.42544	0.000613815		PF3D7_1310200	conserved Plasmodium protein unknown function	-3.02213	0.0158574	10624.1	0.842891	-3.58543	0.00033652
									PF3D7_0301900	conserved protein unknown function	-1.91617	0.0268309	1730.32	0.591986	-3.23685	0.00120855		PF3D7_0515400	conserved protein unknown function	-3.03896	0.00768177	7409.63	0.782778	-3.88228	0.000103482
									PF3D7_0323200	conserved Plasmodium protein unknown function	-1.922	0.00296721	2997.27	0.465724	-4.12691	3.67671e-05		PF3D7_0707300	rhoptry-associated membrane antigen	-3.04679	0.00369682	78288	0.725299	-4.20073	2.66056e-05
									PF3D7_0218000	replication factor C subunit 2 putative	-1.92344	0.0209333	15141.7	0.574072	-3.35052	0.000806604		PF3D7_1035900	probable protein unknown function	-3.05432	0.00768177	11695.9	0.785609	-3.88783	0.000101142
									PF3D7_0202700	octaprenyl pyrophosphate synthase	-1.93129	0.00629731	4466.75	0.50497	-3.82456	0.000131004		PF3D7_0220800	cytoadherence linked asexual protein 2	-3.05527	0.0035935	42074.7	0.725198	-4.21301	2.51989e-05
									PF3D7_1452900	conserved protein unknown function	-1.93133	0.0461862	3488.4	0.643997	-2.99897	0.00270896		PF3D7_0424100	reticulocyte binding protein homologue 5	-3.05821	0.0020944	8821.5	0.686912	-4.45212	8.50284e-06
									PF3D7_1310000	ATP synthase subunit O mitochondrial putative	-1.93501	0.0205631	1286.55	0.575547	-3.36203	0.00077372		PF3D7_0102500	erythrocyte binding antigen-181	-3.07003	0.026908	25554.3	0.916544	-3.34957	0.000809376
									PF3D7_0923600	lipoate-protein ligase 2	-1.94767	0.00229582	1413.57	0.464396	-4.19398	2.74103e-05		PF3D7_1423100	ankyrin-repeat protein putative	-3.07025	0.0028232	2927.87	0.714253	-4.29854	1.71924e-05
									PF3D7_0105900	3'-5' exonuclease putative	-1.94776	0.00825445	3277.42	0.521657	-3.73379	0.000188622		PF3D7_1332200	conserved protein unknown function	-3.07674	0.0245557	21359.9	0.904201	-3.40271	0.000667202
									PF3D7_1417900	ATP synthase-associated protein putative	-1.94837	0.0471389	9645.74	0.652408	-2.98643	0.00282254		PF3D7_0405900	apical sushi protein	-3.07942	0.00715173	23625.1	0.785497	-3.92034	8.84233e-05
									PF3D7_1324100	conserved Plasmodium membrane protein unknown function	-1.95038	0.000478025	13705.8	0.422426	-4.6171	3.8913e-06		PF3D7_1108100	conserved Plasmodium protein unknown function	-3.08504	0.0256659	6138.31	0.916518	-3.36605	0.000762541
									PF3D7_0728800	conserved Plasmodium protein unknown function	-1.96114	0.0479058	5991.03	0.658382	-2.97873	0.00289445		PF3D7_0911100	conserved protein unknown function	-3.08618	0.00440058	19513.4	0.742704	-4.15532	3.24826e-05
									PF3D7_1130800	armadillo repeat protein PF16 putative	-1.96568	0.019182	600.038	0.578809	-3.39608	0.000683583		PF3D7_1342600	myosin A	-3.11165	0.026908	84351.5	0.928558	-3.35106	0.000805043
									PF3D7_1117600	peptidyl-tRNA hydrolase ICT1	-1.97811	0.0369323	6440.94	0.63775	-3.1017	0.00192412		PF3D7_0304100	inner membrane complex protein 1e putative	-3.11445	0.0219521	6907.38	0.899689	-3.4617	0.000536779
									PF3D7_1140900	conserved Plasmodium protein unknown function	-1.97866	0.0491671	3804.71	0.667284	-2.96524	0.0030245		PF3D7_0220500	Plasmodium exported protein (hyp2) unknown function	-3.11674	0.0116833	2256.65	0.835068	-3.73232	0.000189727
									PF3D7_0212000	GDP-fructose:GMP antiporter putative	-1.9803	0.00132479	4843.53	0.454501	-4.35708	1.31808e-05		PF3D7_1435600	conserved Plasmodium protein unknown function	-3.11748	0.00567637	28765	0.769844	-4.0495	5.13272e-05
									PF3D7_1430700	NADP-specific glutamate dehydrogenase	-1.98302	0.0387898	3417.98	0.643415	-3.08203	0.00205597		PF3D7_0214600	serine/threonine protein kinase putative	-3.12996	0.00718731	30780.7	0.799362	-3.91557	9.01895e-05
									PF3D7_1313300	peptidyl-prolyl cis-trans isomerase putative	-1.99139	0.000478025	2481.78	0.430934	-4.6211	3.81717e-06		PF3D7_1014100	merozoite surface protein MSA180 putative	-3.13808	0.0432925	18662.8	0.99956	-3.13946	0.00169259
									PF3D7_1209800	ATP synthase mitochondrial F1 complex assembly factor 1 putative	-1.99976	0.00336983	1263.1	0.489827	-4.08258	4.45376e-05		PF3D7_0308300	conserved Plasmodium protein unknown function	-3.14854	0.0053955	7232.02	0.770491	-4.08641	4.38092e-05
									PF3D7_0221200	Plasmodium exported protein (hyp15) unknown function	-2.00082	0.0182418	9028.9	0.584845	-3.4211	0.000623679		PF3D7_1417400	rap guanine nucleotide exchange factor putative pseudogene	-3.15129	0.00219221	8056.96	0.717808	-4.39015	1.13272e-05
									PF3D7_0718700	conserved Plasmodium membrane protein unknown function	-2.00369	0.0135459	2531.78	0.565157	-3.54537	0.000392068		PF3D7_0903600	conserved protein unknown function unspecified product	-3.15439	0.00567956	27910	0.782159	-4.03293	5.50866e-05
									PF3D7_1349900	conserved Plasmodium protein unknown function	-2.00628	0.0105905	1338.21	0.552178	-3.6334	0.000279706		PF3D7_1337700	conserved Plasmodium protein unknown function	-3.15632	0.00213914	4838.22	0.71286	-4.42768	9.52499e-06
									PF3D7_1215600	conserved protein unknown function	-2.00961	0.0249891	6442.8	0.614356	-3.27109	0.00107135		PF3D7_1136900	subtilisin-like protease 2	-3.15943	0.0125198	17132.7	0.853981	-3.69965	0.000215899
									PF3D7_0406800	ribosomal protein L25 putative	-2.00973	0.0289365	6622.72	0.62662	-3.20726	0.00134004		PF3D7_0805300	conserved Plasmodium protein unknown function	-3.16681	0.0128775	8647.31	0.861663	-3.67523	0.000237636
									PF3D7_1114500	conserved Plasmodium protein unknown function	-2.01259	0.02248	1140.21	0.606796	-3.31676	0.000910691		PF3D7_0613900	myosin E putative	-3.17399	0.0150807	39090.8	0.880968	-3.60284	0.000314757
									PF3D7_0526100	conserved Plasmodium membrane protein unknown function	-2.01694	0.0226286	1737.28	0.608913	-3.31236	0.000925121		PF3D7_0722200	rhoptry-associated leucine zipper-like protein 1	-3.18038	0.00768177	28323.6	0.817613	-3.88984	0.00010031
									PF3D7_0824200	conserved Plasmodium protein unknown function	-2.02692	0.0292306	3768.29	0.633894	-3.19757	0.00138593		PF3D7_1145200	serine/threonine protein kinase putative	-3.19093	0.00215527	32129.4	0.724925	-4.40174	1.07386e-05
									PF3D7_0213200	conserved protein unknown function	-2.03456	0.0292306	2237.71	0.635652	-3.20074	0.00137073		PF3D7_1335400	reticulocyte binding protein 2 homologue a	-3.19963	0.0245169	7267.26	0.939561	-3.40545	0.000660541
									PF3D7_1406400	pentatricopeptide repeat domain-containing protein putative	-2.03492	0.000312474	3454.96	0.428911	-4.74438	2.09145e-06		PF3D7_1026600	conserved Plasmodium protein unknown function	-3.23492	0.0113378	87654.7	0.863647	-3.74564	0.000179931
									PF3D7_1305200	AP2 domain transcription factor putative	-2.04786	0.00865746	1401.57	0.551024	-3.71647	0.000202028		PF3D7_1251200	coronin	-3.28391	0.00699045	59590.8	0.835716	-3.92945	8.51393e-05
									PF3D7_0509900	conserved protein unknown function	-2.04898	0.0212705	1156.74	0.613296	-3.34094	0.000834967		PF3D7_0613300	rhoptry protein ROP14	-3.30312	0.00652178	13820.7	0.833738	-3.96182	7.43791e-05
									PF3D7_0807400	coenzyme Q-binding protein COQ10 homolog mitochondrial	-2.06004	0.0210308	8589.94	0.615552	-3.34665	0.00081795		PF3D7_0404000	conserved Plasmodium protein unknown function	-3.31696	9.53199e-05	7087.78	0.595443	-5.57058	2.53896e-08
									PF3D7_0620100	ATP synthase-associated protein putative	-2.06139	0.0330307	3144.91	0.654576	-3.1492	0.00163719		PF3D7_1310700	RNA-binding protein putative	-3.34144	0.00670357	49788.3	0.845791	-3.95067	7.79341e-05
									PF3D7_0607800	GTP-binding protein putative	-2.0686	0.00296721	1667.1	0.501451	-4.12523	3.70365e-05		PF3D7_1318700	conserved protein unknown function	-3.3438	0.00112644	5759.03	0.717305	-4.66161	3.13744e-06
									PF3D7_1463300	DNA polymerase alpha subunit B putative	-2.07626	0.0122808	4085.51	0.57978	-3.58112	0.00034212		PF3D7_1455300	conserved protein unknown function	-3.36515	0.00652178	18400	0.847443	-3.97094	7.15882e-05
									PF3D7_0815400	ATP synthase-associated protein putative	-2.07819	0.0426629	5646.26	0.685329	-3.03239	0.00242626		PF3D7_0913800	conserved Plasmodium protein unknown function	-3.37624	0.00567637	13186.8	0.832461	-4.05573	4.99779e-05
									PF3D7_1215500	conserved Plasmodium protein unknown function	-2.08031	0.0220734	1110.89	0.62569	-3.32482	0.000884754		PF3D7_0318700	conserved Plasmodium protein unknown function	-3.42915	0.0246024	4525.36	1.01109	-3.39154	0.000695016
									PF3D7_0204800	3'-5' exonuclease putative	-2.08756	0.0142571	5996.68	0.593766	-3.51579	0.000438443		PF3D7_1013800	conserved Plasmodium protein unknown function	-3.47096	0.0422153	11448.3	1.09252	-3.17703	0.00148794
									PF3D7_1459700	pyridoxal 5'-phosphate synthase putative	-2.09435	0.0122808	5595.47	0.584649	-3.58224	0.000340664		PF3D7_1126700	autophagy-related protein 23 putative	-3.49583	0.00134225	42677.4	0.761821	-4.58878	4.45848e-06
									PF3D7_0530400	conserved Plasmodium protein unknown function	-2.09733	0.00950267	704.465	0.571435	-3.67029	0.000242275		PF3D7_0414900	armadillo-domain containing rhoptry protein	-3.5532	0.00922157	57972.4	0.927488	-3.83099	0.000127628
									PF3D7_1004900	conserved protein unknown function	-2.09959	0.0142542	6000.54	0.596051	-3.5225	0.000427502		PF3D7_0108900	unspecified product	-3.75544	0.00298715	2309.56	0.877567	-4.27937	1.8742e-05
									PF3D7_1318100	ferredoxin	-2.10129	0.00383338	5472.51	0.523044	-4.01742	5.88397e-05		PF3D7_1307500	conserved Plasmodium protein unknown function	-3.88033	0.00213914	10934.5	0.877896	-4.42003	9.86872e-06
									PF3D7_1134400	conserved protein unknown function	-2.10381	0.0292306	6551.4	0.657868	-3.19793	0.00138419
									PF3D7_0901800	Plasmodium exported protein unknown function	-2.10792	0.0192115	5921.1	0.621275	-3.39289	0.000691586
									PF3D7_1447300	mitochondrial ribosomal protein S14 precursor putative	-2.10835	0.0361529	3021.6	0.677434	-3.11227	0.00185658
									PF3D7_1432700	protein-L-isoaspartate(D-aspartate) O-methyltransferase putative	-2.11523	0.0181395	14435.1	0.617727	-3.42422	0.000616569
									PF3D7_1410500	conserved Plasmodium protein unknown function	-2.11545	0.00617025	2131.09	0.55146	-3.83608	0.000125012
									PF3D7_1470000	autophagy-related protein 12 putative	-2.11788	0.00627098	4189.27	0.552983	-3.82991	0.000128188
									PF3D7_0304800	conserved Plasmodium membrane protein unknown function	-2.11929	0.0361529	1294.6	0.681006	-3.11199	0.00185829
									PF3D7_0315500	mitochondrial ribosomal protein L29/L47 precursor putative	-2.12017	0.00495779	5104.39	0.538526	-3.93699	8.25102e-05
									PF3D7_1207900	conserved Plasmodium protein unknown function	-2.12608	0.00597308	1254.34	0.551696	-3.85371	0.00011634
									PF3D7_1232300	cytochrome b5 putative	-2.13063	0.0296194	1669.12	0.667578	-3.19158	0.00141496
									PF3D7_1342300	tetratricopeptide repeat protein putative	-2.13284	0.0192787	5943.64	0.629307	-3.38919	0.000700982
									PF3D7_0921100	conserved Plasmodium protein unknown function	-2.13285	0.00323357	2425.15	0.519943	-4.10208	4.09461e-05
									PF3D7_1439700	leucine carboxyl methyltransferase putative	-2.13583	0.0166066	21223.4	0.616078	-3.46681	0.000526672
									PF3D7_0321200	UDP-N-acetylglucosamine--dolichyl-phosphate N-acetylglucosaminephosphotransferase putative	-2.13671	0.0205631	6307.27	0.635457	-3.36248	0.000772449
									PF3D7_1144700	apicoplast import protein Tic20 putative	-2.14075	0.0174384	17233	0.621938	-3.44207	0.000577285
									PF3D7_1023500	conserved Plasmodium protein unknown function	-2.14205	0.00890479	2072.94	0.578316	-3.70395	0.000212267
									PF3D7_0208500	acyl carrier protein	-2.1431	0.00187768	8339.57	0.503604	-4.25551	2.08569e-05
									PF3D7_1241600	mitochondrial carrier protein putative	-2.14341	0.00597308	6254.81	0.555266	-3.86015	0.000113318
									PF3D7_1216100	conserved protein unknown function	-2.14588	0.0204336	1294.78	0.63718	-3.36778	0.000757757
									PF3D7_0605000	50S ribosomal protein L24 putative	-2.14934	0.00329794	2061.52	0.525384	-4.09099	4.29543e-05
									PF3D7_1450800	conserved protein unknown function	-2.14961	0.0491671	1262.04	0.725885	-2.96136	0.00306279
									PF3D7_0213300	conserved protein unknown function	-2.1501	0.00409091	1153.53	0.537677	-3.99888	6.36429e-05
									PF3D7_1471300	RAP protein putative	-2.15325	0.0427698	5335.71	0.711071	-3.02818	0.00246034
									PF3D7_1439600	cytochrome c oxidase subunit ApiCOX26 putative	-2.16055	0.0140469	16191.6	0.611337	-3.53414	0.000409109
									PF3D7_1001200	acyl-CoA binding protein isoform 2 ACBP2	-2.16187	0.0205631	23497	0.642997	-3.36217	0.000773316
									PF3D7_1114400	RAP protein putative	-2.16278	0.00443547	1825.78	0.544074	-3.97515	7.03341e-05
									PF3D7_0821900	conserved protein unknown function	-2.16751	0.0192115	6135.46	0.638687	-3.3937	0.000689546
									PF3D7_1306300	SAM dependent methyltransferase putative	-2.16771	0.0461862	1489.22	0.723219	-2.99731	0.00272372
									PF3D7_0929900	conserved Plasmodium protein unknown function	-2.18634	0.0244345	7585.01	0.666602	-3.27982	0.00103873
									PF3D7_1473600	conserved Plasmodium protein unknown function	-2.18799	0.00540851	1448.13	0.560553	-3.90327	9.49033e-05
									PF3D7_1222900	conserved Plasmodium protein unknown function	-2.19812	0.0140883	2139.33	0.622966	-3.52848	0.000417961
									PF3D7_1474100	mitochondrial ribosomal protein L20 precursor putative	-2.19817	0.0292306	8317.11	0.686355	-3.20267	0.00136159
									PF3D7_0603700	phenylalanine--tRNA ligase	-2.20608	0.00219947	1410.97	0.524365	-4.20714	2.5862e-05
									PF3D7_1415500	conserved Plasmodium membrane protein unknown function	-2.20805	3.92923e-05	1693.59	0.418837	-5.27186	1.35049e-07
									PF3D7_0908300	conserved protein unknown function	-2.20897	0.0430649	15134.1	0.73043	-3.0242	0.0024929
									PF3D7_0901700	Plasmodium exported protein (hyp5) unknown function	-2.21597	0.02661	13476.1	0.683621	-3.24151	0.00118898
									PF3D7_1330700	GPI transamidase subunit PIG-U putative	-2.22079	0.0166066	9650.22	0.640988	-3.46464	0.000530949
									PF3D7_1325700	conserved Plasmodium protein unknown function	-2.22415	0.00487857	4249.55	0.56363	-3.94612	7.94268e-05
									PF3D7_0721100	conserved protein unknown function	-2.23046	0.00597308	82521.5	0.578599	-3.85493	0.000115765
									PF3D7_0111200	conserved protein unknown function	-2.23413	0.0140883	2072.68	0.633088	-3.52895	0.000417218
									PF3D7_0921500	conserved Plasmodium protein unknown function	-2.23492	0.0242229	388.22	0.680407	-3.28468	0.00102097
									PF3D7_1322700	conserved Plasmodium protein unknown function	-2.23777	0.00383338	584.471	0.55585	-4.02585	5.67705e-05
									PF3D7_1127100	deoxyuridine 5'-triphosphate nucleotidohydrolase	-2.23795	0.00825445	17969.2	0.59987	-3.73074	0.000190922
									PF3D7_0531300	conserved Plasmodium protein unknown function	-2.24204	0.0176274	3666.01	0.652215	-3.43758	0.000586937
									PF3D7_1477100	Plasmodium exported protein (hyp6) unknown function	-2.251	0.025803	846.154	0.691817	-3.25375	0.00113892
									PF3D7_1115000	conserved protein unknown function	-2.26711	0.00983781	11354	0.62012	-3.65591	0.000256267
									PF3D7_1446800	heme detoxification protein	-2.26764	0.00950267	6278.33	0.618113	-3.66865	0.000243834
									PF3D7_1208300	acyl carrier protein mitochondrial putative	-2.2682	0.00965227	14640.5	0.619291	-3.66258	0.000249688
									PF3D7_1120900	heat shock factor-binding protein 1	-2.27368	0.00933938	6447.75	0.617927	-3.67953	0.000233666
									PF3D7_1105500	centrin-4	-2.27906	0.0212973	18343.8	0.683014	-3.33677	0.000847578
									PF3D7_1112400	nucleic acid binding protein putative	-2.2818	0.00383338	5511.79	0.568036	-4.017	5.8943e-05
									PF3D7_0408900	tRNA N6-adenosine threonylcarbamoyltransferase	-2.28232	0.0389692	10805.3	0.742791	-3.07262	0.00212187
									PF3D7_1143000	alpha/beta hydrolase putative	-2.31861	0.00569562	2532.93	0.597439	-3.88092	0.000104062
									PF3D7_1363600	conserved Plasmodium protein unknown function	-2.31896	0.000794808	1658.45	0.516579	-4.48908	7.15317e-06
									PF3D7_0213000	conserved protein unknown function	-2.32476	0.00563706	4241.57	0.597684	-3.88961	0.000100405
									PF3D7_1222800	conserved Plasmodium protein unknown function	-2.33195	0.0352391	772.519	0.746127	-3.12541	0.00177559
									PF3D7_1347900	conserved Plasmodium protein unknown function	-2.34306	0.000371717	3799.09	0.500311	-4.68321	2.82419e-06
									PF3D7_0612300	transmembrane protein 234 putative	-2.35408	0.0304712	709.944	0.740232	-3.1802	0.00147174
									PF3D7_1100700	stevor pseudogene	-2.35426	0.0296194	62.89	0.73788	-3.19058	0.00141989
									PF3D7_0934200	conserved protein unknown function	-2.36355	0.0157858	2563.83	0.678705	-3.48244	0.000496875
									PF3D7_1312200	conserved protein unknown function	-2.36936	0.000183335	4306.05	0.483612	-4.8993	9.61782e-07
									PF3D7_0522700	iron-sulfur assembly protein	-2.37503	0.00336983	5151.93	0.582171	-4.07962	4.51099e-05
									PF3D7_1371700	serine/threonine protein kinase FIKK family	-2.38363	1.40555e-07	3332.06	0.370673	-6.43057	1.2713e-10
									PF3D7_1120800	conserved Plasmodium protein unknown function	-2.39258	0.0209333	4055.75	0.714368	-3.34923	0.000810368
									PF3D7_1444700	shikimate dehydrogenase putative	-2.39484	0.00198811	7132	0.565699	-4.23341	2.30171e-05
									PF3D7_1312300	mitochondrial ribosomal protein S35 precursor putative	-2.39912	0.0170708	1270.22	0.694935	-3.45229	0.00055585
									PF3D7_1444600	conserved Plasmodium protein unknown function	-2.39996	0.0212973	1146.35	0.719097	-3.33746	0.00084547
									PF3D7_0603200	mitochondrial chaperone BCS1 putative	-2.40098	0.0118462	6626.68	0.668065	-3.59393	0.000325728
									PF3D7_1361900	proliferating cell nuclear antigen 1	-2.40435	0.0142542	36271.7	0.683517	-3.51761	0.000435445
									PF3D7_1228200	conserved Plasmodium protein unknown function	-2.4055	3.66639e-05	1059.33	0.453451	-5.30487	1.12751e-07
									PF3D7_1469700	mediator of RNA polymerase II transcription subunit 6 putative	-2.41481	0.0461019	1336.4	0.804754	-3.00069	0.00269373
									PF3D7_0612400	conserved Plasmodium protein unknown function	-2.42374	0.000301715	2739.9	0.50951	-4.75701	1.96486e-06
									PF3D7_0934300	ATP synthase-associated protein putative	-2.43093	0.0208877	3657.53	0.724584	-3.35493	0.000793843
									PF3D7_1343600	UDP-N-acetylglucosamine pyrophosphorylase putative	-2.43307	0.0166066	2467.18	0.702646	-3.46273	0.000534727
									PF3D7_1441700	mitochondrial inner membrane protease ATP23 putative	-2.43536	0.0132005	950.835	0.684317	-3.55883	0.000372517
									PF3D7_0315000	zinc finger protein putative	-2.4396	0.00101602	2800.24	0.551591	-4.42284	9.74111e-06
									PF3D7_1357600	conserved protein unknown function	-2.45097	0.00607665	2859.51	0.637565	-3.84426	0.000120917
									PF3D7_0715400	secreted ookinete protein putative	-2.45755	0.00645094	5551.39	0.643931	-3.81648	0.000135367
									PF3D7_0308000	DNA polymerase delta small subunit putative	-2.4579	0.0173614	2813.47	0.713521	-3.44475	0.000571594
									PF3D7_0304500	1-cys-glutaredoxin-like protein-1	-2.46203	0.00669359	10257.9	0.647725	-3.80104	0.000144091
									PF3D7_1437600	conserved protein unknown function	-2.4638	0.00178536	406.767	0.57613	-4.27646	1.89888e-05
									PF3D7_1322800	conserved protein unknown function	-2.48805	0.0173614	2186.91	0.722055	-3.44578	0.00056941
									PF3D7_1038500	Plasmodium exported protein unknown function	-2.49305	0.0361529	1150.36	0.800639	-3.11382	0.0018468
									PF3D7_1366500	nucleoside diphosphate kinase	-2.49741	0.00607665	14794.9	0.649486	-3.84521	0.000120449
									PF3D7_0728400	conserved Plasmodium protein unknown function unspecified product	-2.53433	0.0188181	4885.09	0.744799	-3.40271	0.000667213
									PF3D7_0715500	ATP synthase subunit epsilon mitochondrial putative	-2.5429	0.00349818	2963.41	0.625482	-4.06551	4.79283e-05
									PF3D7_1036600	conserved protein unknown function unspecified product	-2.5528	0.0280085	5971.57	0.792513	-3.22114	0.0012768
									PF3D7_0406600	conserved protein unknown function	-2.55584	0.00187768	194.536	0.6009	-4.25335	2.10593e-05
									PF3D7_1474200	conserved Plasmodium membrane protein unknown function	-2.5559	0.00349818	1217.91	0.629548	-4.0599	4.90932e-05
									PF3D7_1025600	cytochrome c oxidase copper chaperone putative	-2.59017	0.0066138	2102.97	0.680533	-3.8061	0.000141177
									PF3D7_1364700	WD repeat-containing protein putative pseudogene	-2.6038	0.0142542	346.358	0.739546	-3.52081	0.000430235
									PF3D7_0207200	iron-sulfur assembly protein putative	-2.60621	7.6413e-06	1495.42	0.460523	-5.65923	1.52052e-08
									PF3D7_1040200	stevor	-2.62037	0.0304712	136.239	0.823783	-3.18089	0.00146823
									PF3D7_1228500	RNA pseudouridylate synthase putative	-2.62154	0.00890479	7077.25	0.708582	-3.6997	0.000215854
									PF3D7_1306700	conserved Plasmodium protein unknown function	-2.62612	0.00933938	1745.4	0.713957	-3.67825	0.000234836
									PF3D7_1141400	phosphatidylinositol N-acetylglucosaminyltransferase subunit H putative	-2.62954	0.0112462	12820.2	0.728576	-3.60916	0.000307196
									PF3D7_0105200	heptatricopeptide repeat and RAP domain-containing protein putative	-2.64312	4.95007e-09	7636.73	0.374917	-7.04987	1.79091e-12
									PF3D7_1006500	conserved Plasmodium protein unknown function	-2.6552	0.0183738	3470.21	0.776895	-3.4177	0.000631517
									PF3D7_0401700	Plasmodium exported protein unknown function pseudogene	-2.66275	0.0196946	7150.57	0.78734	-3.38195	0.000719731
									PF3D7_1454100	tRNA intron endonuclease putative	-2.666	0.0066138	5233.88	0.700335	-3.80674	0.000140809
									PF3D7_1034600	translation initiation factor IF-3 putative	-2.67583	0.025216	8087.94	0.820314	-3.26196	0.00110645
									PF3D7_0715700	conserved protein unknown function	-2.68135	0.000348925	1232.78	0.569758	-4.70612	2.52478e-06
									PF3D7_0706200	conserved protein unknown function	-2.69402	0.000382142	3471.48	0.576543	-4.67271	2.97252e-06
									PF3D7_0611200	AP2 domain transcription factor putative	-2.75441	0.00187768	7067.18	0.647049	-4.25688	2.07298e-05
									PF3D7_1100800	Pfmc-2TM Maurer's cleft two transmembrane protein	-2.76597	0.0389692	97.9443	0.899505	-3.075	0.00210505
									PF3D7_1214000	conserved protein unknown function	-2.76623	0.0135308	5319.72	0.779175	-3.5502	0.000384935
									PF3D7_1106400	conserved Plasmodium protein unknown function	-2.77659	0.000902052	1732.53	0.623593	-4.45256	8.48529e-06
									PF3D7_1306100	conserved Plasmodium protein unknown function	-2.78419	7.92648e-05	1402.45	0.54559	-5.10309	3.34158e-07
									PF3D7_1221600	protein TSSC1 putative	-2.79427	0.000204741	1809.41	0.574922	-4.86026	1.17234e-06
									PF3D7_0102800	seipin domain-containing protein putative	-2.82135	0.000317545	1337.77	0.596423	-4.73045	2.24028e-06
									PF3D7_0905000	conserved Plasmodium protein unknown function	-2.84686	0.000641388	1396.86	0.626158	-4.54655	5.45319e-06
									PF3D7_0815000	selenoprotein	-2.86591	0.00354927	4666.42	0.707235	-4.05227	5.07222e-05
									PF3D7_0523500	dynein light chain Tctex-type putative	-2.87134	0.00383338	1007.11	0.713612	-4.02367	5.72987e-05
									PF3D7_1455200	methyltransferase putative unspecified product	-2.87303	0.00890479	7615.66	0.776417	-3.70036	0.00021529
									PF3D7_1463600	conserved Plasmodium protein unknown function	-2.88242	0.0467747	1098.31	0.96351	-2.99158	0.00277534
									PF3D7_1435100	ribonuclease H2 subunit B putative	-2.88449	0.00985955	2120.49	0.7895	-3.65357	0.000258617
									PF3D7_1025700	conserved protein unknown function	-2.90897	3.75621e-05	4732.54	0.549899	-5.29001	1.22308e-07
									PF3D7_0829700	unspecified product	-2.91597	0.00197705	1224.42	0.688019	-4.2382	2.25315e-05
									PF3D7_0933400	conserved Plasmodium protein unknown function	-2.92223	0.00519968	828.701	0.744934	-3.9228	8.75247e-05
									PF3D7_0416600	prohibitin-like protein PHBL putative	-3.01378	0.0426629	3503.99	0.994007	-3.03195	0.00242979
									PF3D7_0102300	Plasmodium exported protein unknown function	-3.02092	0.000355654	16248.2	0.643136	-4.69718	2.63781e-06
									PF3D7_1220200	conserved Plasmodium protein unknown function pseudogene	-3.05459	0.0204336	1986.72	0.906887	-3.36821	0.000756582
									PF3D7_0921400	NifU-like scaffold protein	-3.06311	0.000284732	1422.1	0.641573	-4.77436	1.80275e-06
									PF3D7_1022300	ZIP domain-containing protein putative	-3.07675	0.000214514	2199.64	0.635331	-4.84275	1.28056e-06
									PF3D7_0700800	Pfmc-2TM Maurer's cleft two transmembrane protein	-3.1247	0.0389692	653.326	1.01685	-3.07292	0.00211973
									PF3D7_1242300	conserved Plasmodium membrane protein unknown function	-3.13236	3.17968e-05	6456.24	0.585536	-5.34956	8.81698e-08
									PF3D7_1336600	conserved protein unknown function	-3.16447	0.00692449	5454.32	0.834832	-3.79055	0.000150314
									PF3D7_0607300	uroporphyrinogen III decarboxylase	-3.30414	0.00231954	1071.37	0.788909	-4.18824	2.81131e-05
									PF3D7_1462200	conserved protein unknown function	-3.31462	5.80892e-05	1999.74	0.639761	-5.18102	2.20672e-07
									PF3D7_1135000	PQ-loop repeat-containing protein unspecified product	-3.32186	0.000204741	5832.15	0.683369	-4.861	1.16794e-06
									PF3D7_1001300	Plasmodium exported protein (PHISTa) unknown function	-3.35623	0.00699136	2560.35	0.886461	-3.7861	0.000153031
									PF3D7_1229700	conserved protein unknown function	-3.38552	0.000317545	3727.49	0.715579	-4.73117	2.23231e-06
									PF3D7_1456100	serine hydroxymethyltransferase	-3.41839	3.17968e-05	669.452	0.639932	-5.34179	9.20314e-08
									PF3D7_0324100	Pfmc-2TM Maurer's cleft two transmembrane protein	-3.50669	0.0211935	77.4773	1.04889	-3.34322	0.00082811
									PF3D7_0221100	Plasmodium exported protein unknown function pseudogene	-3.91914	0.000811067	164.954	0.874911	-4.47947	7.48271e-06
									PF3D7_1371500	probable protein unknown function	-4.99259	8.52468e-05	2077.92	0.984582	-5.07077	3.96213e-07

## Sheet: DEseq2 PfRAP21
DEseq2 analysis of PfRAP21 samples.
PfRAP21 -aTc vs + aTc 32h									PfRAP21 -aTc vs + aTc 56h									PfRAP21 -aTc vs + aTc 72h									PfRAP21 -aTc vs + aTc 80h
	Gene Annotation	Log2Fold Change	Adjusted P-Value	Base Mean	lfcSE	Stat	P-value			Gene Annotation	Log2Fold Change	Adjusted P-Value	Base Mean	lfcSE	Stat	P-value			Gene Annotation	Log2Fold Change	Adjusted P-Value	Base Mean	lfcSE	Stat	P-value			Gene Annotation	Log2Fold Change	Adjusted P-Value	Base Mean	lfcSE	Stat	P-value
									PF3D7_1300700	rifin	5.01492	1.30981e-05	67.996	0.839538	5.97343	2.32318e-09		PF3D7_0701400	exported protein family 4 pseudogene	5.63442	0.0364192	7.47986	2.12691	2.64911	0.00807046		PF3D7_0831400	Plasmodium exported protein unknown function	4.39385	5.943e-05	19994.4	0.939702	4.67579	2.92818e-06
									PF3D7_0324800	rifin	4.99085	0.00121388	298.276	1.05325	4.7385	2.15303e-06		PF3D7_0712200	rifin pseudogene	5.19761	0.0460401	5.06973	2.0412	2.54636	0.0108854		PF3D7_0114900	Plasmodium exported protein unknown function pseudogene	3.94277	0.0133993	36.7559	1.29005	3.0563	0.00224085
									PF3D7_0413300	rifin	4.98446	0.00814923	60.5595	1.24865	3.99188	6.55528e-05		PF3D7_0114900	Plasmodium exported protein unknown function pseudogene	4.60993	0.00356487	36.7559	1.28024	3.60084	0.000317187		PF3D7_1302900	conserved protein unknown function	3.70143	1.33122e-11	1663.96	0.474993	7.7926	6.5646e-15
									PF3D7_1255100	rifin	4.87334	0.015638	27.9211	1.29431	3.76519	0.000166421		PF3D7_1100600	Plasmodium exported protein (PHISTa) unknown function pseudogene	4.55293	0.0089295	27.2394	1.40048	3.25097	0.00115011		PF3D7_1201000	Plasmodium exported protein (PHISTb) unknown function	3.50017	0.0295486	35119.5	1.27977	2.735	0.00623798
									PF3D7_0937700	rifin	4.85701	0.0017525	77.1628	1.05375	4.60927	4.04088e-06		PF3D7_0936800	Plasmodium exported protein (PHISTc) unknown function	4.49969	2.63596e-05	46462	0.882186	5.10061	3.38555e-07		PF3D7_0706600	conserved Plasmodium protein unknown function	3.46932	2.68777e-05	457.894	0.713149	4.8648	1.14574e-06
									PF3D7_0937500	rifin	4.65945	3.17869e-05	441.474	0.822336	5.66611	1.46072e-08		PF3D7_0831400	Plasmodium exported protein unknown function	4.38887	0.000121507	19994.4	0.939488	4.67155	2.98931e-06		PF3D7_0913100	heptatricopeptide repeat-containing protein putative	3.44165	3.58741e-07	824.886	0.595156	5.78277	7.34826e-09
									PF3D7_0101500	erythrocyte membrane protein 1 (PfEMP1) exon 2 pseudogene	4.56428	0.00571779	26.0461	1.10953	4.1137	3.8936e-05		PF3D7_0730900	EMP1-trafficking protein	4.36308	8.93061e-05	9847.46	0.916015	4.76311	1.90632e-06		PF3D7_1001000	Plasmodium exported protein (hyp12) unknown function	3.35038	3.18448e-05	13407.5	0.69435	4.8252	1.39861e-06
									PF3D7_0600400	erythrocyte membrane protein 1 PfEMP1	4.52695	0.00313786	56.2309	1.03027	4.39395	1.11311e-05		PF3D7_1325800	conserved Plasmodium protein unknown function	4.32927	0.000196643	1477.54	0.954967	4.53342	5.80352e-06		PF3D7_1325800	conserved Plasmodium protein unknown function	3.26536	0.00495295	1477.54	0.95631	3.41455	0.000638883
									PF3D7_1451600	LCCL domain-containing protein	4.49073	3.17869e-05	558.34	0.796099	5.64093	1.69139e-08		PF3D7_0832600	stevor	4.23298	4.84487e-05	188.214	0.855275	4.94926	7.44959e-07		PF3D7_1415400	conserved Plasmodium protein unknown function	3.26133	0.0154268	4166.46	1.08649	3.00173	0.00268454
									PF3D7_1479400	rifin	4.46931	0.0108718	11.2364	1.14771	3.89413	9.85528e-05		PF3D7_1039000	serine/threonine protein kinase FIKK family	4.22399	1.11972e-05	10014.1	0.796896	5.30055	1.15456e-07		PF3D7_1477100	Plasmodium exported protein (hyp6) unknown function	3.24746	6.31331e-05	846.154	0.697508	4.65581	3.22714e-06
									PF3D7_0101900	rifin	4.39618	0.00320032	18.4696	1.00789	4.36175	1.29026e-05		PF3D7_1478600	EMP1-trafficking protein	4.19009	0.00344614	4513.63	1.15946	3.61381	0.000301725		PF3D7_1368600	mitochondrial import inner membrane translocase subunit TIM9 putative	3.21937	0.000643262	1950.84	0.796741	4.04067	5.32985e-05
									PF3D7_0632700	rifin	4.18361	0.0055657	1215.18	1.00593	4.15896	3.19695e-05		PF3D7_1442600	TRAP-like protein	4.02825	0.00191162	754.658	1.05662	3.81239	0.000137631		PF3D7_0300900	stevor-like	3.21191	0.000110697	228.589	0.712243	4.50957	6.49597e-06
									PF3D7_0701100	rifin	4.1172	0.00266219	178.947	0.921911	4.46594	7.97181e-06		PF3D7_1201000	Plasmodium exported protein (PHISTb) unknown function	3.98259	0.0127464	35119.5	1.27968	3.11218	0.00185712		PF3D7_0810600	ATP-dependent RNA helicase DBP1 putative	3.09573	0.0179931	17546	1.05212	2.94237	0.00325714
									PF3D7_1300200	rifin	4.04294	0.00121388	145.16	0.845781	4.78013	1.75181e-06		PF3D7_0726200	serine/threonine protein kinase FIKK family	3.93253	5.06839e-08	7002.45	0.608217	6.46567	1.00854e-10		PF3D7_1408200	AP2 domain transcription factor AP2-G2 putative	3.01153	0.00962207	4768.76	0.947082	3.1798	0.00147376
									PF3D7_1300500	rifin	3.98238	0.00501146	353.616	0.940903	4.2325	2.31107e-05		PF3D7_0300900	stevor-like	3.91629	4.38417e-06	228.589	0.70683	5.54064	3.01372e-08		PF3D7_0826000	conserved Plasmodium protein unknown function	3.00727	0.0185784	764.109	1.02684	2.92865	0.00340439
									PF3D7_1101100	rifin	3.96517	0.00814923	165.854	0.993739	3.99015	6.60305e-05		PF3D7_0831000	Plasmodium exported protein (PHISTb) unknown function	3.84589	5.68051e-07	4326.75	0.644136	5.97063	2.36345e-09		PF3D7_1334200	chaperone binding protein putative	2.9909	0.0412257	5998.67	1.15924	2.58005	0.00987865
									PF3D7_0400700	rifin	3.90097	0.0133202	57.9066	1.02351	3.81138	0.000138193		PF3D7_1415400	conserved Plasmodium protein unknown function	3.83452	0.00437731	4166.46	1.08614	3.5304	0.000414927		PF3D7_1134000	heat shock protein 70	2.97746	5.06531e-06	45475.5	0.569155	5.23138	1.68252e-07
									PF3D7_0100200	rifin	3.89399	0.0055657	437.977	0.937	4.15581	3.24142e-05		PF3D7_1408200	AP2 domain transcription factor AP2-G2 putative	3.81643	0.00097885	4768.76	0.947007	4.03	5.57774e-05		PF3D7_1478600	EMP1-trafficking protein	2.95601	0.0443432	4513.63	1.15977	2.54879	0.0108096
									PF3D7_0425900	rifin	3.76599	0.0055657	215.689	0.907941	4.14783	3.3564e-05		PF3D7_1424700	small nucleolar RNA snoR29	3.81252	0.0214326	62.7225	1.31984	2.88862	0.00386934		PF3D7_0923200	nitric oxide synthase putative	2.93572	1.81976e-07	6561.66	0.495918	5.91978	3.22379e-09
									PF3D7_0900500	rifin	3.7017	0.0030729	1182.74	0.839463	4.40961	1.03557e-05		PF3D7_1000900	erythrocyte membrane protein 1 (PfEMP1) pseudogene	3.71467	0.00109206	191.632	0.928728	3.99973	6.34136e-05		PF3D7_0512200	glutathione synthetase	2.92416	2.53092e-11	3140.98	0.388418	7.52838	5.13751e-14
									PF3D7_1000900	erythrocyte membrane protein 1 (PfEMP1) pseudogene	3.67445	0.00812538	191.632	0.916232	4.01039	6.0618e-05		PF3D7_0723400	conserved Plasmodium protein unknown function	3.64192	0.00913852	7144.88	1.12404	3.24002	0.00119522		PF3D7_1426100	transcription factor BTF3 putative	2.91132	2.0044e-09	30457.9	0.428707	6.79093	1.11416e-11
									PF3D7_0900200	rifin	3.65397	0.0177832	254.138	0.979936	3.72879	0.000192404		PF3D7_0826000	conserved Plasmodium protein unknown function	3.61556	0.00438546	764.109	1.0247	3.5284	0.000418078		PF3D7_0604800	RAP protein putative	2.90648	4.94221e-06	881.476	0.554886	5.23799	1.62339e-07
									PF3D7_1325200	lactate dehydrogenase putative	3.63017	0.00162189	1669.6	0.782042	4.64191	3.45205e-06		PF3D7_0203700	protein MAK16 putative	3.51552	5.98419e-07	5019.62	0.590331	5.95517	2.59805e-09		PF3D7_0110900	adenylate kinase-like protein 1	2.88251	9.70242e-08	2397.59	0.47677	6.0459	1.48574e-09
									PF3D7_1372100	Plasmodium exported protein (PHISTb) unknown function	3.60918	0.00204075	49.7717	0.791145	4.56197	5.06749e-06		PF3D7_1477100	Plasmodium exported protein (hyp6) unknown function	3.50195	3.32673e-05	846.154	0.694836	5.03996	4.65624e-07		PF3D7_1447900	multidrug resistance protein 2	2.87343	0.000228668	5405.78	0.664984	4.32105	1.55286e-05
									PF3D7_1407700	conserved protein unknown function	3.60889	0.00320032	831.255	0.826683	4.3655	1.2683e-05		PF3D7_1300700	rifin	3.48091	0.0022085	67.996	0.92636	3.75763	0.000171534		PF3D7_1409800	CUGBP Elav-like family member 2 putative	2.86942	0.00019681	1229.95	0.658479	4.35764	1.31473e-05
									PF3D7_1026100	conserved Plasmodium protein unknown function	3.60839	0.000247763	1131.9	0.700968	5.14772	2.63671e-07		PF3D7_0114700	rifin	3.4733	0.00879556	40.7895	1.06642	3.25698	0.00112606		PF3D7_1459500	conserved Plasmodium protein unknown function	2.84688	8.42181e-05	317.525	0.621855	4.57804	4.69346e-06
									PF3D7_0300200	rifin	3.53294	0.00993404	619.784	0.898726	3.93105	8.4575e-05		PF3D7_1340500	conserved Plasmodium protein unknown function	3.4552	0.00203614	1238.18	0.911671	3.78996	0.000150669		PF3D7_0726200	serine/threonine protein kinase FIKK family	2.83987	6.12136e-05	7002.45	0.608526	4.66681	3.05918e-06
									PF3D7_0223400	rifin	3.49662	0.0227477	287.85	0.959014	3.64606	0.000266291		PF3D7_0706600	conserved Plasmodium protein unknown function	3.43089	6.80546e-05	457.894	0.708733	4.84088	1.29264e-06		PF3D7_0705600	RNA helicase putative	2.83326	6.34066e-05	1039.47	0.608913	4.65299	3.27158e-06
									PF3D7_0937400	rifin	3.48688	0.0305907	74.2138	0.985248	3.53909	0.00040151		PF3D7_0424700	serine/threonine protein kinase FIKK family	3.42569	0.000405666	7427.02	0.793623	4.31652	1.58509e-05		PF3D7_0915300	heptatricopeptide repeat-containing protein putative	2.83028	0.00339755	1359.48	0.800054	3.53761	0.000403768
									PF3D7_0510700	conserved Plasmodium protein unknown function	3.43599	0.0208102	134.125	0.934519	3.67675	0.000236228		PF3D7_1354300	large subunit rRNA methyltransferase putative	3.36553	0.00567109	9274.9	0.981686	3.42832	0.000607323		PF3D7_1026200	conserved protein unknown function	2.8069	9.79285e-05	2454.24	0.618233	4.5402	5.62018e-06
									PF3D7_0315200	circumsporozoite- and TRAP-related protein	3.43036	0.0414575	1703.33	1.00747	3.40494	0.00066179		PF3D7_1302900	conserved protein unknown function	3.33564	3.41748e-09	1663.96	0.473476	7.045	1.85464e-12		PF3D7_1225000	conserved Plasmodium protein unknown function	2.79751	2.91877e-05	778.478	0.577352	4.8454	1.26355e-06
									PF3D7_1216600	cell traversal protein for ookinetes and sporozoites	3.38924	0.0276272	173.275	0.945609	3.58419	0.000338124		PF3D7_0810600	ATP-dependent RNA helicase DBP1 putative	3.32768	0.0111099	17546	1.05208	3.16296	0.00156173		PF3D7_0919700	pyridoxal phosphate homeostasis protein putative	2.78166	3.01279e-06	3888.28	0.520785	5.34128	9.22907e-08
									PF3D7_0400300	rifin	3.36856	0.0211656	1112.43	0.918248	3.66846	0.000244017		PF3D7_0832200	Plasmodium exported protein (PHISTa-like) unknown function	3.26606	2.97673e-06	218291	0.581418	5.6174	1.93854e-08		PF3D7_0719700	40S ribosomal protein S10 putative	2.75067	3.995e-08	95667.7	0.442062	6.22237	4.8971e-10
									PF3D7_1000300	rifin	3.36447	0.0316822	380.055	0.954116	3.52627	0.000421455		PF3D7_1477000	Plasmodium exported protein (hyp17) unknown function pseudogene	3.26464	0.00849311	237.829	0.997442	3.27302	0.00106406		PF3D7_0802200	1-cys peroxiredoxin	2.75005	0.0335291	13985.8	1.0268	2.67828	0.00740004
									PF3D7_1020300	cytoplasmic dynein intermediate chain putative	3.34444	5.26163e-05	1248.98	0.607744	5.50304	3.73298e-08		PF3D7_0830800	surface-associated interspersed protein 8.2 (SURFIN 8.2)	3.25425	0.00127634	1785.77	0.824378	3.94752	7.89633e-05		PF3D7_1238100	calcyclin binding protein putative	2.73938	4.91949e-07	17205.7	0.478993	5.71905	1.07123e-08
									PF3D7_0732900	rifin	3.30143	0.00320032	545.628	0.757352	4.35917	1.30556e-05		PF3D7_1340300	nucleolar complex protein 2 putative	3.24217	0.0238588	6723.25	1.13985	2.84438	0.00444979		PF3D7_0936200	Plasmodium exported protein (hyp11) unknown function	2.7339	1.27994e-05	11105.5	0.544241	5.02333	5.07819e-07
									PF3D7_0414500	RNA-binding protein putative	3.28056	0.00541873	845.361	0.78143	4.19815	2.6911e-05		PF3D7_0832250	Plasmodium exported protein unknown function pseudogene	3.22923	0.0336275	34.9488	1.20165	2.68734	0.00720242		PF3D7_0306200	activator of Hsp90 ATPase	2.72633	3.79236e-05	9640	0.569929	4.78363	1.72157e-06
									PF3D7_0502500	conserved Plasmodium protein unknown function	3.26611	0.00907657	49.802	0.825248	3.95773	7.56649e-05		PF3D7_0214400	conserved protein unknown function	3.21551	0.00519834	4635.04	0.928271	3.46398	0.000532247		PF3D7_1149000	antigen 332 DBL-like protein	2.70479	0.0236894	18873.2	0.954759	2.83296	0.00461198
									PF3D7_0800400	rifin	3.25952	0.0431423	492.365	0.964457	3.37964	0.000725796		PF3D7_1429500	diphthamide biosynthesis protein 2 putative	3.21434	9.06004e-08	1254.48	0.507224	6.33712	2.341e-10		PF3D7_0409400	chaperone protein DnaJ	2.70043	0.000908822	5547.98	0.685026	3.94208	8.07773e-05
									PF3D7_0400500	rifin	3.23862	0.0389343	67.9607	0.942996	3.43439	0.00059389		PF3D7_1334200	chaperone binding protein putative	3.20491	0.0280667	5998.67	1.15908	2.76504	0.00569153		PF3D7_1461900	valine--tRNA ligase putative	2.69722	0.000162088	12705.7	0.611477	4.411	1.02894e-05
									PF3D7_1400200	rifin	3.23001	0.0055657	397.561	0.777876	4.15234	3.29095e-05		PF3D7_1302000	EMP1-trafficking protein	3.18698	6.90226e-06	10860.7	0.589292	5.40815	6.36786e-08		PF3D7_0412900	erythrocyte membrane protein 1 PfEMP1	2.68603	0.0395665	44.3656	1.03226	2.6021	0.00926553
									PF3D7_0819400	perforin-like protein 4	3.22724	0.00571779	434.56	0.780554	4.13455	3.55648e-05		PF3D7_1410200	CTP synthase	3.18275	5.39618e-06	11026.4	0.5814	5.47429	4.3927e-08		PF3D7_0304400	60S ribosomal protein L44	2.67859	1.1039e-05	95181.2	0.52919	5.06169	4.15566e-07
									PF3D7_0615100	enoyl-acyl carrier reductase	3.21474	0.00627149	286.385	0.787385	4.08281	4.44944e-05		PF3D7_1477500	Plasmodium exported protein (PHISTb) unknown function	3.17803	3.90377e-09	15511.3	0.455759	6.97306	3.10125e-12		PF3D7_0711000	AAA family ATPase CDC48 subfamily	2.66762	0.00798251	4680.17	0.819683	3.25445	0.00113612
									PF3D7_0900400	rifin	3.15762	0.0055657	518.625	0.755943	4.17706	2.95301e-05		PF3D7_0409400	chaperone protein DnaJ	3.1703	0.000142395	5547.98	0.684872	4.62903	3.67382e-06		PF3D7_1118200	heat shock protein 90 putative	2.66129	0.00225888	8573.6	0.725331	3.66907	0.000243437
									PF3D7_0903800	LCCL domain-containing protein	3.13484	0.0347071	449.402	0.89957	3.48482	0.000492474		PF3D7_1027100	U3 small nucleolar ribonucleoprotein protein MPP10 putative	3.13918	0.00911665	3722.03	0.968438	3.24149	0.00118906		PF3D7_1027800	60S ribosomal protein L3	2.65363	4.99305e-05	102263	0.562024	4.72157	2.34035e-06
									PF3D7_0101600	rifin	3.10227	0.0123429	51.8183	0.805827	3.84979	0.000118218		PF3D7_1477200	Plasmodium exported protein (hyp15) unknown function	3.13599	0.000608753	616.368	0.749505	4.18409	2.86317e-05		PF3D7_1149400	Plasmodium exported protein unknown function	2.64865	0.000908822	7306.89	0.672223	3.94014	8.14334e-05
									PF3D7_1204400	sexual stage-specific protein G37 putative	3.06543	0.0123429	1019.69	0.795724	3.85238	0.000116976		PF3D7_1224300	polyadenylate-binding protein 1 putative	3.1125	0.03632	54926.7	1.17427	2.65058	0.00803534		PF3D7_1111200	conserved protein unknown function	2.63873	0.00533162	1962.09	0.778883	3.38784	0.000704455
									PF3D7_1476900	Plasmodium exported protein unknown function pseudogene	3.05878	0.0344014	176.503	0.87459	3.49739	0.00046983		PF3D7_1125400	mitochondrial import inner membrane translocase subunit TIM44 putative	3.09647	3.32673e-05	7241.94	0.614674	5.03758	4.71464e-07		PF3D7_1437900	HSP40 subfamily A	2.63328	0.000114949	32540.7	0.585316	4.49891	6.83032e-06
									PF3D7_1428400	WD and tetratricopeptide repeats protein 1 putative	3.03644	0.00121388	1067.25	0.638141	4.75827	1.95262e-06		PF3D7_0510700	conserved Plasmodium protein unknown function	3.09315	0.00877144	134.125	0.949035	3.25925	0.00111706		PF3D7_0219100	saccharopine dehydrogenase putative	2.63029	4.19945e-09	1811.5	0.396296	6.63717	3.19753e-11
									PF3D7_1449000	gamete egress and sporozoite traversal protein putative	2.96584	0.0347071	879.545	0.850329	3.48788	0.000486873		PF3D7_0813300	conserved protein unknown function	3.08854	1.9261e-06	43830.7	0.540687	5.71224	1.11497e-08		PF3D7_1357900	pyrroline-5-carboxylate reductase putative	2.63018	8.7225e-08	29808.9	0.433241	6.07095	1.2716e-09
									PF3D7_0517800	apicortin putative	2.91682	0.00218531	307.292	0.643458	4.53304	5.81406e-06		PF3D7_0114800	Plasmodium exported protein (hyp7) unknown function	3.08458	0.026352	49.4943	1.10411	2.79373	0.00521033		PF3D7_1207600	tRNA delta(2)-isopentenylpyrophosphate transferase putative	2.61702	0.00852062	3161.6	0.810379	3.22938	0.00124059
									PF3D7_0800750	Plasmodium exported protein unknown function pseudogene	2.88848	0.000123407	492.966	0.543939	5.3103	1.09443e-07		PF3D7_0832700	Plasmodium exported protein (PHISTa-like) unknown function pseudogene	3.07068	0.0141146	481.217	1.00225	3.06378	0.00218561		PF3D7_1016300	GBP130 protein	2.60938	0.0142045	89706.9	0.859891	3.03455	0.00240893
									PF3D7_1000200	rifin	2.88041	0.0347071	2312.16	0.825438	3.48955	0.000483838		PF3D7_1006700	conserved Plasmodium protein unknown function	3.06784	0.0263589	2658.15	1.09826	2.79335	0.00521646		PF3D7_0931300	conserved Plasmodium protein unknown function	2.58928	0.00019681	878.661	0.594193	4.35764	1.3147e-05
									PF3D7_0731800	alpha/beta hydrolase putative	2.87874	0.00814923	1545.16	0.721758	3.98851	6.64889e-05		PF3D7_1118200	heat shock protein 90 putative	3.05938	0.000551567	8573.6	0.725154	4.21894	2.45451e-05		PF3D7_1131000	RNA-binding protein s1 putative	2.57678	0.000195077	2124.36	0.590733	4.36201	1.28875e-05
									PF3D7_1438800	OST-HTH associated domain protein putative	2.87229	0.027781	1490.5	0.804197	3.57162	0.000354777		PF3D7_1251500	ATP-dependent RNA helicase DRS1 putative	3.04183	0.000809656	4603.57	0.742926	4.09439	4.23282e-05		PF3D7_0727600	conserved Plasmodium protein unknown function	2.55061	3.51028e-05	1051.52	0.53111	4.80242	1.56761e-06
									PF3D7_0712800	erythrocyte membrane protein 1 PfEMP1	2.86748	0.038241	92.8579	0.832983	3.44242	0.000576531		PF3D7_0621200	pyridoxine biosynthesis protein PDX1	3.0289	0.000104712	24997.4	0.642046	4.71758	2.38671e-06		PF3D7_0507100	60S ribosomal protein L4	2.53969	1.194e-05	101453	0.503601	5.04306	4.58134e-07
									PF3D7_1217100	meiotic recombination protein SPO11 putative	2.82797	0.00270901	4279.1	0.635719	4.44846	8.64885e-06		PF3D7_1227800	elongator complex protein 3 putative	3.01362	9.06004e-08	7191.28	0.476117	6.32957	2.4584e-10		PF3D7_0306800	T-complex protein 1 subunit beta	2.52631	0.000759624	23856.5	0.632489	3.99424	6.49024e-05
									PF3D7_0931900	adenylate kinase-like protein 2	2.69688	0.00571779	2183.7	0.656162	4.11008	3.9552e-05		PF3D7_1201100	RESA-like protein with PHIST and DnaJ domains	3.00591	5.28341e-07	3197.32	0.501216	5.99723	2.00708e-09		PF3D7_1421500	mitochondrial import inner membrane translocase subunit TIM8 putative	2.51385	0.0114855	749.265	0.807815	3.11191	0.00185878
									PF3D7_1348800	E1-E2 ATPase putative	2.67017	0.00131648	540.734	0.567806	4.70261	2.56851e-06		PF3D7_0425600	rifin pseudogene	3.00074	0.0319399	49.8732	1.10757	2.70929	0.00674274		PF3D7_0817100	tRNA modification GTPase putative	2.50026	0.0124448	890.305	0.811478	3.08112	0.00206227
									PF3D7_1416000	conserved Plasmodium protein unknown function	2.65619	0.018629	124.768	0.715387	3.71295	0.000204859		PF3D7_0301600	Plasmodium exported protein (hyp1) unknown function	3.00006	1.33269e-07	15617.5	0.479267	6.2597	3.85727e-10		PF3D7_1102500	Plasmodium exported protein (PHISTb) unknown function	2.48389	0.00417661	2050.6	0.71564	3.47086	0.00051879
									PF3D7_1332100	conserved protein unknown function	2.57212	0.00680031	2913.1	0.633808	4.0582	4.94524e-05		PF3D7_0323900	erythrocyte membrane protein 1 (PfEMP1) exon 2 pseudogene	2.99165	0.0231621	39.0632	1.04773	2.85535	0.00429891		PF3D7_1468900	zinc finger protein putative	2.46012	0.00300511	2936.3	0.687506	3.57833	0.000345801
									PF3D7_0410500	conserved Plasmodium protein unknown function	2.4773	0.000507557	362.148	0.497277	4.98173	6.30171e-07		PF3D7_0716100	protein SDA1 putative	2.98622	0.0190343	3590.67	1.01626	2.93844	0.00329864		PF3D7_0302100	serine/threonine protein kinase	2.45112	0.0395665	9172.34	0.941915	2.60228	0.00926073
									PF3D7_0720300	conserved Plasmodium protein unknown function	2.45569	0.0055657	430.468	0.588843	4.17036	3.04119e-05		PF3D7_1437900	HSP40 subfamily A	2.97524	2.81091e-05	32540.7	0.585312	5.08317	3.71195e-07		PF3D7_0906890	conserved Plasmodium protein unknown function	2.448	0.00583046	608.709	0.728948	3.35826	0.000784353
									PF3D7_0713500	conserved Plasmodium protein unknown function	2.39077	0.042671	1598.3	0.705027	3.39103	0.000696299		PF3D7_1448000	U3 small nucleolar RNA-associated protein 12 putative	2.96282	8.92258e-07	5308.45	0.505259	5.86397	4.5194e-09		PF3D7_1439100	DEAD/DEAH box helicase putative	2.4389	0.00189738	1916.78	0.654989	3.72357	0.000196425
									PF3D7_0814700	conserved Plasmodium protein unknown function	2.37328	0.00571779	235.719	0.576413	4.11733	3.83289e-05		PF3D7_1461800	conserved Plasmodium protein unknown function	2.96053	0.00470267	552.137	0.844501	3.50566	0.000455476		PF3D7_0510400	PDCD2 domain-containing protein putative	2.43475	0.000163491	1084.27	0.552441	4.40725	1.0469e-05
									PF3D7_0426000	erythrocyte membrane protein 1 PfEMP1	2.35175	0.00354748	581.929	0.54348	4.32721	1.5101e-05		PF3D7_1330800	RNA-binding protein putative	2.95467	0.0340997	25349.8	1.10204	2.6811	0.007338		PF3D7_1312700	conserved Plasmodium protein unknown function	2.4329	0.00325214	5620.26	0.684966	3.55186	0.000382517
									PF3D7_0102700	merozoite-associated tryptophan-rich antigen	2.22545	0.00266219	1644.11	0.498481	4.46446	8.02718e-06		PF3D7_0721300	ATP-dependent RNA helicase DBP7 putative	2.95234	0.00210036	4223.77	0.781321	3.77865	0.000157679		PF3D7_1402700	U2 snRNP-associated SURP motif-containing protein putative	2.42986	1.79972e-06	16301.6	0.446162	5.44613	5.14774e-08
									PF3D7_0411000	conserved Plasmodium protein unknown function	2.10849	0.0413105	5695.24	0.617607	3.41397	0.000640242		PF3D7_1342000	40S ribosomal protein S6	2.94618	0.0345042	44209.7	1.10192	2.67367	0.00750254		PF3D7_0709300	Cg2 protein	2.42935	0.000736099	3666.85	0.606693	4.00426	6.22132e-05
									PF3D7_1476800	lysophospholipase putative	1.94162	0.00571779	2846.6	0.47048	4.12689	3.67696e-05		PF3D7_1358100	Sas10 domain-containing protein putative	2.93006	0.018848	5639.21	0.995634	2.94291	0.00325142		PF3D7_1125300	DNA-directed RNA polymerase	2.42515	0.0202517	4601.58	0.8381	2.89363	0.00380817
									PF3D7_0831200	DnaJ protein putative	1.89825	0.0127441	4734.12	0.495799	3.82866	0.000128842		PF3D7_0708400	heat shock protein 90	2.92676	0.0251871	163567	1.03842	2.81848	0.0048251		PF3D7_0203700	protein MAK16 putative	2.42421	0.000510186	5019.62	0.590438	4.10578	4.02952e-05
									PF3D7_0822500	dynein light chain 1	1.74699	0.0374991	566.99	0.50624	3.45091	0.000558695		PF3D7_1227900	RNA pseudouridylate synthase putative	2.90426	0.000650988	902.754	0.698388	4.15852	3.20313e-05		PF3D7_1431800	apyrase putative	2.41949	0.000193298	2161.38	0.554342	4.36462	1.27344e-05
									PF3D7_1201100	RESA-like protein with PHIST and DnaJ domains	1.72571	0.0360029	3197.32	0.497084	3.47166	0.000517246		PF3D7_0612900	nucleolar GTP-binding protein 1 putative	2.89989	0.00203614	14675.1	0.765266	3.78939	0.000151016		PF3D7_0210100	60S ribosomal protein L37ae putative	2.41312	3.88494e-06	199119	0.456201	5.28959	1.22592e-07
									PF3D7_1432900	SF-assemblin putative	1.63906	0.0342849	3451.55	0.468066	3.50178	0.000462159		PF3D7_1457700	large ribosomal subunit nuclear export factor putative	2.89529	0.00126805	4771.69	0.733024	3.94979	7.82209e-05		PF3D7_1453700	HSP90 co-chaperone p23	2.40898	2.96651e-05	81478.2	0.497622	4.84099	1.29193e-06
									PF3D7_1115200	histone-lysine N-methyltransferase SET7	1.40458	0.0298867	14690.1	0.395788	3.54882	0.000386969		PF3D7_1402700	U2 snRNP-associated SURP motif-containing protein putative	2.89241	5.06839e-08	16301.6	0.446134	6.48326	8.97594e-11		PF3D7_1412600	deoxyhypusine synthase	2.40221	1.1274e-08	2961.13	0.371803	6.46099	1.04023e-10
									PF3D7_1311400	AP-1 complex subunit mu-1	1.30716	0.0495026	15419.1	0.393047	3.32572	0.000881914		PF3D7_1001000	Plasmodium exported protein (hyp12) unknown function	2.89098	0.000638815	13407.5	0.694127	4.16493	3.11455e-05		PF3D7_1144300	60S ribosomal protein L41	2.3995	7.89281e-07	25886.4	0.427146	5.61752	1.93715e-08
									PF3D7_1364300	pre-mRNA-splicing factor ATP-dependent RNA helicase PRP16	1.14547	0.0468732	7004.87	0.342163	3.34773	0.000814753		PF3D7_1207600	tRNA delta(2)-isopentenylpyrophosphate transferase putative	2.89015	0.00394702	3161.6	0.810043	3.5679	0.000359858		PF3D7_1147500	protein farnesyltransferase subunit beta	2.39864	6.31244e-05	1237.66	0.514775	4.65959	3.16845e-06
									PF3D7_1322000	nucleoside-diphosphatase putative	-1.45749	0.0276272	12658.5	0.407069	-3.58044	0.000343013		PF3D7_1368600	mitochondrial import inner membrane translocase subunit TIM9 putative	2.88788	0.00331197	1950.84	0.795721	3.62925	0.000284242		PF3D7_1325100	phosphoribosylpyrophosphate synthetase	2.39687	0.00897451	24993.9	0.746899	3.2091	0.00133152
									PF3D7_1406400	pentatricopeptide repeat domain-containing protein putative	-1.54511	0.0254749	3454.96	0.428115	-3.60911	0.000307253		PF3D7_1110400	RNA-binding protein putative	2.88654	0.0195784	22584	0.986246	2.92679	0.0034248		PF3D7_0832200	Plasmodium exported protein (PHISTa-like) unknown function	2.39392	0.000488743	218291	0.581427	4.11732	3.8331e-05
									PF3D7_0923600	lipoate-protein ligase 2	-1.5738	0.0416823	1413.57	0.462822	-3.40044	0.000672773		PF3D7_0704200	tRNA m5C-methyltransferase putative	2.8848	0.00036545	1709.44	0.663987	4.34466	1.3949e-05		PF3D7_0730100	tRNA pseudouridine synthase D putative	2.39348	0.0116459	1394	0.770317	3.10714	0.00188905
									PF3D7_1228100	leucine-rich repeat protein	-1.60692	0.0413105	2726.66	0.470955	-3.41204	0.00064479		PF3D7_0706500	conserved Plasmodium protein unknown function	2.87012	0.00967291	10424.5	0.89268	3.21517	0.00130368		PF3D7_1477500	Plasmodium exported protein (PHISTb) unknown function	2.39052	4.82155e-06	15511.3	0.455804	5.24463	1.56596e-07
									PF3D7_1415500	conserved Plasmodium membrane protein unknown function	-1.62119	0.0106804	1693.59	0.415291	-3.90374	9.47177e-05		PF3D7_0831900	Plasmodium exported protein (PHIST) unknown function pseudogene	2.86946	0.00171712	18004.3	0.745232	3.85042	0.000117916		PF3D7_1421600	conserved Plasmodium protein unknown function	2.39014	0.0193168	5824.98	0.820275	2.91383	0.00357022
									PF3D7_1032800	leucine-rich repeat protein	-1.6449	0.0242579	3070.46	0.453689	-3.62562	0.000288272		PF3D7_0825500	protein KRI1 putative	2.86439	0.0200111	4380.12	0.98163	2.918	0.00352287		PF3D7_1358500	zinc finger protein putative	2.3715	7.60939e-05	3828.35	0.515241	4.6027	4.17049e-06
									PF3D7_0208500	acyl carrier protein	-1.69801	0.0431423	8339.57	0.502915	-3.37633	0.000734598		PF3D7_0213900	RTR1 domain-containing protein putative	2.85864	0.0118254	1842.28	0.910312	3.14029	0.00168781		PF3D7_0520700	CDC73 domain-containing protein putative	2.3708	0.000908822	1183.57	0.601531	3.94128	8.10479e-05
									PF3D7_0207200	iron-sulfur assembly protein putative	-1.83542	0.00812538	1495.42	0.458261	-4.00518	6.19708e-05		PF3D7_1206600	DNA-directed RNA polymerase III subunit RPC2 putative	2.85605	1.11972e-05	6215.76	0.538686	5.30187	1.1462e-07		PF3D7_1317200	AP2 domain transcription factor AP2-G3 putative	2.36612	0.0133424	5942.89	0.773714	3.05813	0.00222726
									PF3D7_1306100	conserved Plasmodium protein unknown function	-2.0642	0.0127441	1402.45	0.539048	-3.82935	0.000128482		PF3D7_0705600	RNA helicase putative	2.85359	0.000110212	1039.47	0.607047	4.70077	2.5918e-06		PF3D7_0612900	nucleolar GTP-binding protein 1 putative	2.36029	0.0123574	14675.1	0.765305	3.08412	0.00204155
									PF3D7_0729200	1-cys peroxiredoxin	-2.09123	0.0133202	1728.32	0.548989	-3.80925	0.000139392		PF3D7_1149000	antigen 332 DBL-like protein	2.84706	0.0173557	18873.2	0.95459	2.98249	0.00285913		PF3D7_1412400	conserved Plasmodium protein unknown function	2.34997	0.00600109	7298.65	0.70206	3.34725	0.000816166
									PF3D7_0406800	ribosomal protein L25 putative	-2.1141	0.0431423	6622.72	0.625944	-3.37746	0.000731598		PF3D7_0819400	perforin-like protein 4	2.83986	0.00329138	434.56	0.781976	3.63164	0.000281625		PF3D7_1477200	Plasmodium exported protein (hyp15) unknown function	2.34873	0.0110703	616.368	0.751157	3.12682	0.00176709
									PF3D7_1361600	Fe-S assembly protein IscX putative	-2.18173	0.0123869	2429.05	0.567505	-3.84442	0.000120837		PF3D7_1325200	lactate dehydrogenase putative	2.83592	0.00339246	1669.6	0.783046	3.62165	0.000292729		PF3D7_0214000	T-complex protein 1 subunit theta	2.33848	1.03155e-05	23170.8	0.460393	5.07931	3.78811e-07
									PF3D7_1015700	tubulin binding cofactor c putative	-2.18926	0.0495026	2673.28	0.658588	-3.32418	0.000886798		PF3D7_0505000	MMS19-like protein putative	2.83412	0.00042824	2872.19	0.65897	4.30083	1.70159e-05		PF3D7_0721300	ATP-dependent RNA helicase DBP7 putative	2.33803	0.0157627	4223.77	0.781515	2.99167	0.00277459
									PF3D7_0603700	phenylalanine--tRNA ligase	-2.20582	0.00532296	1410.97	0.523897	-4.21041	2.54913e-05		PF3D7_1133700	FHA domain-containing protein putative	2.82415	0.0429986	7145.35	1.09542	2.57816	0.00993292		PF3D7_1436000	glucose-6-phosphate isomerase	2.33332	5.08423e-05	25547.6	0.494652	4.71709	2.39247e-06
									PF3D7_1454100	tRNA intron endonuclease putative	-2.41565	0.0371047	5233.88	0.698772	-3.45699	0.000546238		PF3D7_1004400	RNA-binding protein putative	2.81913	0.022449	10286.1	0.982192	2.87024	0.00410157		PF3D7_0512700	orotate phosphoribosyltransferase	2.33315	4.96469e-05	11111.1	0.493943	4.72353	2.3179e-06
									PF3D7_0829700	unspecified product	-2.43942	0.027781	1224.42	0.682703	-3.57319	0.000352662		PF3D7_0827000	ATP-dependent RNA helicase DBP10 putative	2.81907	0.0495876	7050.17	1.12455	2.50684	0.0121816		PF3D7_1022000	RNA-binding protein putative	2.32749	0.00286119	4977.94	0.647319	3.59559	0.000323659
									PF3D7_0715500	ATP synthase subunit epsilon mitochondrial putative	-2.4456	0.0104883	2963.41	0.624992	-3.91301	9.11537e-05		PF3D7_0923200	nitric oxide synthase putative	2.8167	2.08058e-06	6561.66	0.495533	5.68417	1.31447e-08		PF3D7_0806100	conserved Plasmodium protein unknown function	2.32302	0.0313453	1974.86	0.857996	2.7075	0.00677923
									PF3D7_0613000	conserved Plasmodium protein unknown function	-2.46503	0.0453579	40785.3	0.733712	-3.35967	0.000780369		PF3D7_0708800	heat shock protein 110	2.81663	0.0451526	28485.1	1.10198	2.55596	0.0105895		PF3D7_1104300	conserved Plasmodium protein unknown function	2.32142	0.000626508	5000	0.573413	4.04842	5.15635e-05
									PF3D7_1022300	ZIP domain-containing protein putative	-2.46757	0.0108718	2199.64	0.634347	-3.88993	0.000100272		PF3D7_1405800	ribosome biogenesis protein BOP1 putative	2.81575	0.000589694	9735.1	0.671385	4.19394	2.74152e-05		PF3D7_1427900	leucine-rich repeat protein	2.31785	0.000692345	27309.5	0.576564	4.0201	5.81727e-05
									PF3D7_1322800	conserved protein unknown function	-2.48601	0.0371047	2186.91	0.71874	-3.45885	0.00054249		PF3D7_0936200	Plasmodium exported protein (hyp11) unknown function	2.81296	1.99887e-05	11105.5	0.544172	5.16925	2.35034e-07		PF3D7_1124900	60S ribosomal protein L35 putative	2.31692	1.29436e-05	53643.5	0.461512	5.02029	5.15929e-07
									PF3D7_0312600	tRNA Valine	-3.69445	0.0208102	486.765	1.00454	-3.67777	0.000235285		PF3D7_1412600	deoxyhypusine synthase	2.81288	9.84512e-11	2961.13	0.371285	7.57607	3.56191e-14		PF3D7_1357800	T-complex protein 1 subunit delta	2.31347	8.5337e-06	29352.7	0.451763	5.12099	3.03931e-07
									mal_mito_1	unspecified product	-3.71277	0.0495026	36173.3	1.11608	-3.32662	0.000879066		PF3D7_0801900	lysine-specific histone demethylase putative	2.80021	0.00562082	2361.46	0.815775	3.43258	0.000597873		PF3D7_0526500	conserved Plasmodium protein unknown function	2.30349	0.0032295	3395.26	0.648016	3.55468	0.000378434
									PF3D7_0221100	Plasmodium exported protein unknown function pseudogene	-3.74773	0.00426439	164.954	0.876171	-4.2774	1.89091e-05		PF3D7_0725300	conserved protein unknown function	2.79127	0.000303594	6013.26	0.635302	4.3936	1.11486e-05		PF3D7_0608300	heptatricopeptide repeat-containing protein putative	2.30305	0.0310747	1590.39	0.849451	2.71123	0.00670351
									PF3D7_0620900	tRNA Leucine	-4.08157	0.0413537	70.7861	1.19741	-3.40867	0.000652799		PF3D7_1212700	eukaryotic translation initiation factor 3 subunit A putative	2.78903	0.0445197	31699.6	1.08836	2.56261	0.010389		PF3D7_0517100	conserved protein unknown function	2.30111	0.00252749	1220.56	0.63274	3.63673	0.000276116
									PF3D7_0929800	conserved Plasmodium protein unknown function	-4.55504	0.0431423	144.777	1.34626	-3.38348	0.000715734		PF3D7_0602100	ATP-dependent RNA helicase putative	2.78796	0.0158885	4724.38	0.923433	3.01913	0.00253503		PF3D7_1305300	translational activator GCN1 putative	2.29154	0.00028466	8327.72	0.537543	4.26298	2.01715e-05
																		PF3D7_1134000	heat shock protein 70	2.77499	6.36545e-05	45475.5	0.569108	4.87603	1.0824e-06		PF3D7_1349200	glutamate--tRNA ligase putative	2.29077	0.00045755	10690.9	0.55404	4.13467	3.55468e-05
																		PF3D7_1317900	nucleolar complex protein 4 putative	2.77076	8.86862e-05	3057.1	0.581332	4.76623	1.87704e-06		PF3D7_1448000	U3 small nucleolar RNA-associated protein 12 putative	2.28292	0.000107985	5308.45	0.505501	4.51616	6.29698e-06
																		PF3D7_1447900	multidrug resistance protein 2	2.76846	0.000638815	5405.78	0.664721	4.16484	3.11571e-05		PF3D7_1123400	translation elongation factor EF-1 subunit alpha putative	2.26792	3.59446e-05	37713.8	0.472875	4.79602	1.61847e-06
																		PF3D7_1333600	U3 small nucleolar RNA-associated protein 4 putative	2.75755	5.59791e-06	4669.76	0.504686	5.46389	4.65817e-08		PF3D7_0819300	conserved Plasmodium protein unknown function	2.26768	0.000790413	369.361	0.569155	3.9843	6.76789e-05
																		PF3D7_0411200	PP-loop family protein putative	2.75728	0.0180542	1183.36	0.930383	2.9636	0.00304061		PF3D7_1227900	RNA pseudouridylate synthase putative	2.26397	0.00825105	902.754	0.698519	3.2411	0.00119068
																		PF3D7_0932700	conserved Plasmodium protein unknown function	2.75567	5.95145e-06	519.181	0.506392	5.44177	5.27535e-08		PF3D7_0501000	Plasmodium exported protein unknown function	2.26316	0.000162963	58794.5	0.513355	4.40858	1.04051e-05
																		PF3D7_0211100	conserved Plasmodium protein unknown function	2.75505	5.62865e-07	748.608	0.460759	5.97937	2.24006e-09		PF3D7_1424100	60S ribosomal protein L5 putative	2.26038	6.02933e-05	120033	0.483887	4.6713	2.99297e-06
																		PF3D7_1409800	CUGBP Elav-like family member 2 putative	2.75435	0.000597863	1229.95	0.657509	4.18906	2.80113e-05		PF3D7_0831000	Plasmodium exported protein (PHISTb) unknown function	2.25002	0.00385908	4326.75	0.64354	3.49632	0.000471716
																		PF3D7_1357900	pyrroline-5-carboxylate reductase putative	2.75351	8.79173e-08	29808.9	0.433198	6.35624	2.06752e-10		PF3D7_1456300	conserved Plasmodium protein unknown function	2.24943	0.00140907	2221.6	0.589646	3.81487	0.000136253
																		PF3D7_1358500	zinc finger protein putative	2.74798	9.71051e-06	3828.35	0.514959	5.33631	9.48566e-08		PF3D7_0832600	stevor	2.23552	0.0384285	188.214	0.855038	2.61452	0.00893521
																		PF3D7_0302100	serine/threonine protein kinase	2.74227	0.0203246	9172.34	0.94184	2.9116	0.00359578		PF3D7_1125400	mitochondrial import inner membrane translocase subunit TIM44 putative	2.23525	0.00252822	7241.94	0.614742	3.63607	0.000276832
																		PF3D7_0802300	periodic tryptophan protein 2 putative	2.74116	4.40342e-06	7881.15	0.495212	5.53532	3.10661e-08		PF3D7_0303600	plasmoredoxin	2.23207	6.31331e-05	1971.46	0.479387	4.65609	3.22278e-06
																		PF3D7_0906890	conserved Plasmodium protein unknown function	2.74071	0.00216824	608.709	0.728167	3.76385	0.000167319		PF3D7_1429500	diphthamide biosynthesis protein 2 putative	2.2319	0.000162963	1254.48	0.506215	4.40899	1.03854e-05
																		PF3D7_1100700	stevor pseudogene	2.74054	0.00589456	62.89	0.802697	3.41416	0.000639786		PF3D7_1422700	conserved Plasmodium protein unknown function	2.21802	0.0393788	2822.07	0.851597	2.60454	0.00919976
																		PF3D7_1461900	valine--tRNA ligase putative	2.74	0.000228117	12705.7	0.611303	4.48223	7.38658e-06		PF3D7_0630500	ribosome biogenesis protein YTM1 putative	2.21078	0.000620322	6726.63	0.545512	4.05267	5.06369e-05
																		PF3D7_1007700	AP2 domain transcription factor AP2-I	2.73778	0.0261545	15362.8	0.977978	2.79943	0.00511925		PF3D7_1103100	60S acidic ribosomal protein P1 putative	2.20724	1.23148e-05	121227	0.438436	5.03434	4.79503e-07
																		PF3D7_0424000	Plasmodium exported protein (PHISTc) unknown function	2.73734	0.000174666	14451.7	0.599094	4.56913	4.89748e-06		PF3D7_0906910	tubulin-specific chaperone putative	2.20518	0.000293182	5062.61	0.51837	4.25407	2.09918e-05
																		PF3D7_0405700	lysine decarboxylase putative	2.73215	0.000451051	4032.67	0.638345	4.28005	1.8685e-05		PF3D7_1308200	carbamoyl phosphate synthetase	2.2037	0.00103987	30566.3	0.564891	3.9011	9.57549e-05
																		PF3D7_0310300	phosphoglycerate mutase putative	2.7256	0.00121002	5717.72	0.687376	3.96522	7.33277e-05		PF3D7_0513700	secreted ookinete protein putative	2.20248	0.00103915	630.272	0.564414	3.90224	9.53054e-05
																		PF3D7_1324000	conserved Plasmodium protein unknown function	2.72183	0.00720646	2333.16	0.816002	3.33556	0.000851269		PF3D7_0802000	glutamate dehydrogenase putative	2.19389	0.0291354	38155.4	0.800293	2.74136	0.00611849
																		PF3D7_0913100	heptatricopeptide repeat-containing protein putative	2.72147	0.000163419	824.886	0.592745	4.59131	4.40475e-06		PF3D7_1456200	conserved Plasmodium protein unknown function	2.18699	0.00118854	767.036	0.566	3.86394	0.000111572
																		PF3D7_1363000	conserved Plasmodium protein unknown function	2.71993	0.00114791	858.309	0.683045	3.98207	6.83183e-05		PF3D7_1408600	40S ribosomal protein S8e putative	2.18683	0.00101264	185944	0.559177	3.91079	9.19949e-05
																		PF3D7_1215100	SUN domain-containing protein putative	2.71976	0.00125076	2214.48	0.687842	3.95404	7.68419e-05		PF3D7_1134200	conserved Plasmodium protein unknown function	2.18485	0.00519366	4861.79	0.642964	3.3981	0.000678558
																		PF3D7_1010200	DNA2/NAM7 helicase putative	2.7189	8.78652e-05	4536.77	0.57002	4.76983	1.84377e-06		PF3D7_0629400	polyadenylate-binding protein 3 putative	2.17885	0.00188591	4476.83	0.584839	3.72555	0.00019489
																		PF3D7_1228400	conserved Plasmodium protein unknown function	2.71669	0.0226316	3438.48	0.948036	2.8656	0.00416218		PF3D7_1459100	GTP-binding protein putative	2.17781	0.0146152	623.954	0.720259	3.02365	0.00249744
																		PF3D7_1027800	60S ribosomal protein L3	2.71322	7.00627e-05	102263	0.562015	4.82766	1.38148e-06		PF3D7_1421200	40S ribosomal protein S25	2.17169	0.000277764	124626	0.508568	4.27021	1.95291e-05
																		PF3D7_1147500	protein farnesyltransferase subunit beta	2.69936	1.3951e-05	1237.66	0.51422	5.24943	1.52567e-07		PF3D7_1206600	DNA-directed RNA polymerase III subunit RPC2 putative	2.17141	0.000672531	6215.76	0.538992	4.02866	5.6096e-05
																		PF3D7_1136600	conserved Plasmodium protein unknown function	2.69394	0.0163714	4780.68	0.896205	3.00594	0.00264763		PF3D7_1417500	H/ACA ribonucleoprotein complex subunit 4 putative	2.17005	0.00897031	7061.1	0.676114	3.20959	0.00132924
																		PF3D7_0915300	heptatricopeptide repeat-containing protein putative	2.69011	0.00662041	1359.48	0.799219	3.36592	0.00076288		PF3D7_0829200	prohibitin 1 putative	2.16921	0.00193658	6335.03	0.583793	3.71572	0.000202628
																		PF3D7_0604800	RAP protein putative	2.6863	6.3802e-05	881.476	0.552533	4.86179	1.16326e-06		PF3D7_1231800	asparagine-rich protein putative	2.16829	0.0100263	7943.24	0.685883	3.16131	0.00157061
																		PF3D7_0603400	trophozoite exported protein 1	2.68032	0.00376805	3119.84	0.748139	3.58264	0.000340134		PF3D7_0511900	conserved Plasmodium protein unknown function	2.16827	0.0104078	498.285	0.688856	3.14764	0.00164596
																		PF3D7_1133100	conserved Plasmodium protein unknown function	2.67327	0.000739603	6845.65	0.648572	4.12178	3.75956e-05		PF3D7_1419200	thioredoxin-like protein putative	2.15327	0.0409747	4563.37	0.833337	2.58391	0.00976881
																		PF3D7_0313400	conserved Plasmodium protein unknown function	2.66665	0.0377126	1342.69	1.0124	2.63398	0.00843896		PF3D7_1338200	60S ribosomal protein L6 putative	2.14408	0.000174592	69140.9	0.488344	4.39051	1.13087e-05
																		PF3D7_0114500	Plasmodium exported protein (hyp10) unknown function	2.66609	0.000474977	1860.34	0.625715	4.26087	2.03635e-05		PF3D7_1009600	protein phosphatase PPM10 putative	2.14192	0.0305695	1186.7	0.787371	2.72034	0.00652145
																		PF3D7_0512200	glutathione synthetase	2.66478	5.63816e-09	3140.98	0.3875	6.87684	6.11957e-12		PF3D7_1358800	40S ribosomal protein S15	2.13949	0.000115993	68857.5	0.47583	4.49633	6.91376e-06
																		PF3D7_0936900	Plasmodium exported protein (PHISTb) unknown function pseudogene	2.65815	0.0263011	568.245	0.950897	2.79541	0.00518334		PF3D7_0505000	MMS19-like protein putative	2.13842	0.00820587	2872.19	0.659389	3.24303	0.00118265
																		PF3D7_1414700	ubiquitin carboxyl-terminal hydrolase putative	2.657	0.00858408	2843.87	0.813086	3.2678	0.00108388		PF3D7_0603400	trophozoite exported protein 1	2.13719	0.0223089	3119.84	0.74825	2.85625	0.00428677
																		PF3D7_0519500	CCR4 domain-containing protein 1 putative	2.65329	0.0301814	6102	0.970679	2.73343	0.00626777		PF3D7_1332900	isoleucine--tRNA ligase putative	2.1358	0.0331797	16425.7	0.796158	2.68263	0.00730456
																		PF3D7_1102500	Plasmodium exported protein (PHISTb) unknown function	2.64352	0.00270317	2050.6	0.715248	3.69595	0.00021907		PF3D7_0810800	hydroxymethyldihydropterin pyrophosphokinase-dihydropteroate synthase	2.13147	0.0176276	8950.3	0.722463	2.95028	0.00317484
																		PF3D7_0730100	tRNA pseudouridine synthase D putative	2.6413	0.00565604	1394	0.770067	3.42996	0.000603665		PF3D7_0411400	DEAD box ATP-dependent RNA helicase putative	2.12552	0.0182547	2761.06	0.723798	2.93662	0.00331811
																		PF3D7_1125300	DNA-directed RNA polymerase	2.63968	0.0114985	4601.58	0.837901	3.15035	0.00163076		PF3D7_1007900	eukaryotic translation initiation factor 3 subunit D putative	2.12392	0.00102887	10808.2	0.54388	3.90514	9.41726e-05
																		PF3D7_1335900	thrombospondin-related anonymous protein	2.63281	0.000551567	430.706	0.623969	4.21945	2.44898e-05		PF3D7_1453600	RAP protein putative	2.11388	0.0217062	1794.99	0.737194	2.86746	0.00413776
																		PF3D7_0621300	mRNA-binding protein PUF3	2.62871	0.0137549	3695.12	0.854811	3.07519	0.00210368		PF3D7_0819400	perforin-like protein 4	2.11321	0.0307431	434.56	0.778156	2.71567	0.0066142
																		PF3D7_1225000	conserved Plasmodium protein unknown function	2.62786	0.000170353	778.478	0.574134	4.57709	4.7149e-06		PF3D7_1132200	T-complex protein 1 subunit alpha	2.10533	5.18464e-05	35217.3	0.446772	4.71231	2.44928e-06
																		PF3D7_0817100	tRNA modification GTPase putative	2.62677	0.00913481	890.305	0.8106	3.24053	0.00119308		PF3D7_1410200	CTP synthase	2.09787	0.00275015	11026.4	0.581449	3.608	0.000308561
																		PF3D7_0819500	conserved protein unknown function	2.62559	0.00293028	11782.2	0.715575	3.6692	0.000243307		PF3D7_0907300	prefoldin-like protein putative	2.09734	0.0049707	2411.04	0.614608	3.41248	0.000643753
																		PF3D7_1219400	erythrocyte membrane protein 1 (PfEMP1) pseudogene	2.62063	0.0109286	4207.36	0.826666	3.17012	0.00152374		PF3D7_1302800	40S ribosomal protein S7 putative	2.09613	0.00125381	97876.6	0.544551	3.84928	0.000118463
																		PF3D7_1411500	conserved Plasmodium protein unknown function	2.6157	0.022415	1982.78	0.911065	2.87104	0.0040913		PF3D7_0610700	conserved Plasmodium protein unknown function	2.09581	0.0285601	4285.19	0.761567	2.75196	0.00592389
																		PF3D7_1207800	conserved Plasmodium protein unknown function	2.61525	0.0285171	307.17	0.948316	2.75778	0.00581956		PF3D7_1426200	protein arginine N-methyltransferase 1	2.09361	0.0288004	14328.7	0.762171	2.7469	0.00601616
																		PF3D7_0729300	60S ribosomal export protein NMD3 putative	2.61105	0.0103685	6800	0.818654	3.18944	0.00142548		PF3D7_1357700	U3 small nucleolar RNA-associated protein 21 putative	2.09348	0.00815709	5461.6	0.645049	3.24546	0.00117261
																		PF3D7_1228900	conserved Plasmodium protein unknown function	2.61075	0.018848	9023.05	0.886943	2.94354	0.00324481		PF3D7_1317900	nucleolar complex protein 4 putative	2.08872	0.002898	3057.1	0.581726	3.59056	0.000329962
																		PF3D7_1317200	AP2 domain transcription factor AP2-G3 putative	2.61066	0.00646603	5942.89	0.773421	3.37547	0.000736903		PF3D7_1108900	tetratricopeptide repeat protein putative	2.08636	0.0111535	1622.81	0.667862	3.12394	0.00178448
																		PF3D7_1217200	multiple RNA-binding domain-containing protein 1 putative	2.59849	0.0198499	5593.66	0.88962	2.9209	0.00349025		PF3D7_1457300	MA3 domain-containing protein putative	2.08387	0.000567139	16413.2	0.511135	4.07695	4.56307e-05
																		PF3D7_1108900	tetratricopeptide repeat protein putative	2.59189	0.00157509	1622.81	0.667485	3.88307	0.000103144		PF3D7_1463400	DNA-directed RNA polymerase III subunit RPC4 putative	2.08306	0.00405117	3831.41	0.59853	3.48028	0.000500882
																		PF3D7_0811500	histone-arginine methyltransferase CARM1 putative	2.58799	0.00206629	2582.53	0.683725	3.78513	0.000153626		PF3D7_0212300	peptide chain release factor subunit 1 putative	2.07458	0.000225624	23487.6	0.479648	4.32521	1.52386e-05
																		PF3D7_1126500	WD repeat-containing protein putative	2.58411	0.00365661	5751.09	0.719608	3.591	0.000329413		PF3D7_1445900	ATP-dependent RNA helicase DDX5 putative	2.07081	5.23529e-05	21575.2	0.439853	4.70795	2.50219e-06
																		PF3D7_0803100	U3 small nucleolar RNA-associated protein 14 putative	2.57911	0.0268873	6477.75	0.926509	2.78368	0.00537454		PF3D7_0710500	conserved protein unknown function	2.0635	0.0156485	4868.47	0.688879	2.99545	0.00274044
																		PF3D7_1367400	conserved Plasmodium protein unknown function	2.5774	9.67389e-05	3859.37	0.543977	4.73807	2.15763e-06		PF3D7_1337300	exoribonuclease putative	2.06331	0.0261805	5565.6	0.740063	2.78803	0.00530304
																		PF3D7_1005100	U3 small nucleolar RNA-associated protein 25 putative	2.57588	0.0259135	2256.31	0.918673	2.80391	0.00504864		PF3D7_0930700	conserved Plasmodium protein unknown function	2.06263	0.00283623	2311.45	0.573224	3.59829	0.000320312
																		PF3D7_1139000	unspecified product	2.57351	0.000855535	115.643	0.631377	4.07604	4.58101e-05		PF3D7_0614500	60S ribosomal protein L19	2.06189	0.00122366	135578	0.534695	3.8562	0.000115163
																		PF3D7_1406200	transcription elongation factor SPT6 putative	2.56133	0.0320625	13216.4	0.94612	2.70719	0.00678547		PF3D7_1443500	poly(A)-specific ribonuclease PARN putative	2.05648	0.0282566	2621.89	0.746014	2.75663	0.00584008
																		PF3D7_1412700	AAA family ATPase putative	2.55637	0.0263011	2140.46	0.914631	2.79497	0.00519045		PF3D7_1451400	transcriptional regulatory protein sir2b	2.0553	0.00449043	1347.48	0.59632	3.44663	0.000567622
																		PF3D7_1036900	conserved Plasmodium protein unknown function	2.55632	0.0206763	25054.8	0.880734	2.90249	0.00370211		PF3D7_1467100	DNA-3-methyladenine glycosylase putative	2.05492	0.00369571	1240.43	0.585037	3.51246	0.000443976
																		PF3D7_0206300	pentafunctional AROM polypeptide putative pseudogene	2.55609	0.00687271	9199.84	0.762524	3.35214	0.000801899		PF3D7_1026800	40S ribosomal protein S2	2.05324	0.000637094	178708	0.507762	4.04372	5.26106e-05
																		PF3D7_1357700	U3 small nucleolar RNA-associated protein 21 putative	2.55501	0.00122003	5461.6	0.644791	3.96255	7.4155e-05		PF3D7_1010200	DNA2/NAM7 helicase putative	2.05027	0.00287127	4536.77	0.570498	3.59383	0.000325859
																		PF3D7_0415300	cdc2-related protein kinase 3	2.53803	0.049868	7632.52	1.01377	2.50355	0.0122956		PF3D7_0109600	cold-shock protein putative	2.04823	0.000536677	1922.96	0.500556	4.09191	4.27836e-05
																		PF3D7_0509400	RNA polymerase I	2.53223	5.32435e-05	15732.7	0.514021	4.92631	8.3795e-07		PF3D7_1424400	60S ribosomal protein L7-3 putative	2.04663	0.0047495	100995	0.596844	3.42908	0.000605629
																		PF3D7_1124700	GrpE protein homolog mitochondrial putative	2.53185	0.000108498	9965.56	0.53802	4.70586	2.52792e-06		PF3D7_1426000	60S ribosomal protein L21	2.04612	0.00666696	87741	0.617449	3.31383	0.000920259
																		PF3D7_0503300	serine/arginine-rich splicing factor 12	2.52607	0.0499034	8214.56	1.00941	2.50252	0.0123314		PF3D7_0410900	conserved Plasmodium protein unknown function	2.04274	0.0157611	2093.8	0.682666	2.9923	0.00276888
																		PF3D7_1459500	conserved Plasmodium protein unknown function	2.52556	0.000813598	317.525	0.617246	4.09166	4.28287e-05		PF3D7_0217700	E2F-associated phosphoprotein putative	2.04246	0.00191216	5561.14	0.548943	3.72071	0.000198661
																		PF3D7_0804300	zinc finger protein putative	2.51791	0.00025356	1246.8	0.566083	4.44796	8.66913e-06		PF3D7_0516300	tRNA pseudouridine synthase putative	2.04086	0.00101264	5177.39	0.5219	3.91044	9.21265e-05
																		PF3D7_0716000	RNA-binding protein putative	2.51539	0.0330492	4018.5	0.933895	2.69344	0.00707187		PF3D7_1208300	acyl carrier protein mitochondrial putative	2.0395	0.0070914	14640.5	0.619242	3.29355	0.000989315
																		PF3D7_1022000	RNA-binding protein putative	2.51508	0.00156203	4977.94	0.647254	3.88577	0.000102006		PF3D7_1015600	heat shock protein 60	2.03736	0.00596274	20178.1	0.608137	3.35016	0.000807649
																		PF3D7_1020700	N-acetyltransferase GNAT family putative	2.51285	5.70229e-05	4944.76	0.511945	4.90844	9.1806e-07		PF3D7_0109400	tubulin-specific chaperone a putative	2.03521	0.000905599	7309.32	0.515995	3.94426	8.00483e-05
																		PF3D7_1308200	carbamoyl phosphate synthetase	2.48984	0.000289648	30566.3	0.564829	4.40813	1.04269e-05		PF3D7_0814000	60S ribosomal protein L13-2 putative	2.03055	0.000238121	124994	0.471157	4.30972	1.63463e-05
																		PF3D7_1218900	WD repeat-containing protein putative	2.48555	0.00277059	1348.69	0.674164	3.68686	0.00022704		PF3D7_0603300	dihydroorotate dehydrogenase	2.03005	0.000225802	11319.3	0.469436	4.32443	1.52924e-05
																		PF3D7_1414900	ATP-dependent protease putative	2.48361	0.000423472	1097.73	0.576916	4.30498	1.66999e-05		PF3D7_1353700	reactive oxygen species modulator 1 putative	2.02954	0.020049	4872.16	0.70052	2.8972	0.00376515
																		PF3D7_1318300	conserved Plasmodium protein unknown function	2.4797	0.00489907	2115.69	0.711011	3.48757	0.000487426		PF3D7_1227100	DNA helicase 60	2.02906	0.026581	7695.76	0.729245	2.78241	0.00539567
																		PF3D7_1372100	Plasmodium exported protein (PHISTb) unknown function	2.46818	0.0267268	49.7717	0.88559	2.78705	0.00531906		PF3D7_0308500	activator of Hsp90 ATPase putative	2.02408	0.0026744	21329.5	0.559276	3.61911	0.00029562
																		PF3D7_0703900	conserved Plasmodium membrane protein unknown function	2.46509	0.0001851	6986.25	0.541141	4.55536	5.22956e-06		PF3D7_0604000	conserved Plasmodium protein unknown function	2.02329	0.00323908	416.824	0.569381	3.55349	0.000380154
																		PF3D7_1134700	DNA-directed RNA polymerase I subunit RPA2 putative	2.46147	1.42881e-06	9774.66	0.425902	5.77943	7.49555e-09		PF3D7_1334500	MSP7-like protein	2.02306	0.0434593	3329.74	0.791307	2.5566	0.0105701
																		PF3D7_0301700	Plasmodium exported protein unknown function	2.45952	0.000195325	11796	0.54187	4.53895	5.65339e-06		PF3D7_1454000	RNA-binding protein putative	2.02045	0.00385908	2276.7	0.577926	3.49605	0.000472206
																		PF3D7_1038100	GDP dissociation inhibitor putative	2.45758	0.00113472	2375.18	0.616625	3.98554	6.7328e-05		PF3D7_1323400	60S ribosomal protein L23	2.01885	0.00321776	122766	0.567723	3.55606	0.000376464
																		PF3D7_1134200	conserved Plasmodium protein unknown function	2.45483	0.0018671	4861.79	0.642719	3.81945	0.00013375		PF3D7_0512800	conserved Plasmodium protein unknown function	2.01757	0.00902714	1219.8	0.629452	3.20528	0.00134932
																		PF3D7_1443500	poly(A)-specific ribonuclease PARN putative	2.45331	0.00812062	2621.89	0.745873	3.28918	0.00100479		PF3D7_0808000	conserved Plasmodium protein unknown function	2.01422	0.0106472	660.764	0.641548	3.13962	0.00169168
																		PF3D7_1412400	conserved Plasmodium protein unknown function	2.45185	0.00484677	7298.65	0.701957	3.49288	0.000477838		PF3D7_0719300	actin-related protein putative	2.01385	0.0242686	6126.78	0.713615	2.82204	0.00477188
																		PF3D7_1201500	GPN-loop GTPase putative	2.45047	0.00286292	3877.33	0.666362	3.67738	0.000235642		PF3D7_0811500	histone-arginine methyltransferase CARM1 putative	2.01339	0.0179453	2582.53	0.683942	2.94381	0.00324202
																		PF3D7_0831700	heat shock protein 70	2.44902	0.00046401	105775	0.573299	4.2718	1.93897e-05		PF3D7_0704200	tRNA m5C-methyltransferase putative	2.01221	0.0144475	1709.44	0.664651	3.02747	0.00246612
																		PF3D7_1422700	conserved Plasmodium protein unknown function	2.44895	0.0220415	2822.07	0.851318	2.87665	0.00401915		PF3D7_1405500	COBW domain-containing protein 1 putative	2.01047	0.00904033	1618.83	0.627389	3.2045	0.00135296
																		PF3D7_1302700	ATP-dependent RNA helicase DHR1 putative	2.44718	0.0110651	5204.75	0.773275	3.1647	0.00155245		PF3D7_1308900	mRNA-decapping enzyme 2 putative	2.005	0.0129654	7868.16	0.653519	3.068	0.00215495
																		PF3D7_0823600	lipoate-protein ligase B	2.44495	0.00025356	360.407	0.549594	4.44864	8.64156e-06		PF3D7_0802300	periodic tryptophan protein 2 putative	2.00004	0.000649611	7881.15	0.495324	4.03785	5.39444e-05
																		PF3D7_1238300	pre-mRNA-splicing factor CWC22 putative	2.43324	0.0427105	5625.18	0.942746	2.58102	0.00985091		PF3D7_1015300	methionine aminopeptidase 1b putative	1.99908	0.00980604	6730.2	0.63046	3.17083	0.00152004
																		PF3D7_1015300	methionine aminopeptidase 1b putative	2.42901	0.00171712	6730.2	0.630401	3.85312	0.000116623		PF3D7_1106500	conserved Plasmodium protein unknown function	1.99656	0.00902689	3519.52	0.622685	3.20637	0.0013442
																		PF3D7_0524900	S-adenosyl-L-methionine-dependent tRNA 4-demethylwyosine synthase putative	2.42733	0.000454323	4625.15	0.567469	4.27747	1.89027e-05		PF3D7_0415900	60S ribosomal protein L15 putative	1.9937	0.00703557	110113	0.604723	3.29688	0.000977651
																		PF3D7_1009200	ribonuclease putative	2.42497	6.97186e-08	2128.11	0.378665	6.40402	1.51343e-10		PF3D7_0320300	T-complex protein 1 subunit epsilon	1.99323	0.000135923	46557	0.447189	4.45724	8.30234e-06
																		PF3D7_0102600	serine/threonine protein kinase FIKK family	2.42222	0.0142487	5997.73	0.791601	3.0599	0.00221412		PF3D7_1354500	adenylosuccinate synthetase	1.99011	0.00134068	23061.5	0.519484	3.83093	0.00012766
																		PF3D7_1473900	conserved Plasmodium protein unknown function	2.42131	0.000610785	1953.1	0.57892	4.18246	2.88377e-05		PF3D7_1311800	M1-family alanyl aminopeptidase	1.98502	0.000881485	62505.2	0.50219	3.95273	7.72662e-05
																		PF3D7_1421500	mitochondrial import inner membrane translocase subunit TIM8 putative	2.42019	0.0165944	749.265	0.806695	3.00013	0.00269868		PF3D7_1037100	pyruvate kinase 2	1.98495	0.0296952	5084.33	0.726497	2.73222	0.00629084
																		PF3D7_1319300	tRNA (guanine(26)-N(2))-dimethyltransferase putative	2.41835	0.000216046	4797.02	0.537474	4.49947	6.81234e-06		PF3D7_1130900	conserved Plasmodium protein unknown function	1.98124	0.0199074	1429.13	0.683128	2.90024	0.00372873
																		PF3D7_1029300	conserved protein unknown function	2.41706	0.027706	2340.68	0.872212	2.77118	0.00558532		PF3D7_1011600	heptatricopeptide repeat-containing protein putative	1.97827	0.00100537	556.406	0.505542	3.91317	9.10935e-05
																		PF3D7_0608300	heptatricopeptide repeat-containing protein putative	2.41312	0.0239815	1590.39	0.849052	2.84213	0.00448136		PF3D7_1142700	methyltransferase putative	1.97455	0.010602	6619.47	0.628598	3.1412	0.00168255
																		PF3D7_0106700	small ribosomal subunit assembling AARP2 protein	2.40716	0.000869731	9022.23	0.591629	4.06869	4.72774e-05		PF3D7_0106400	pre-rRNA-processing protein TSR2 putative	1.97444	0.0024421	16106.5	0.541339	3.64732	0.000264985
																		PF3D7_1237200	conserved Plasmodium protein unknown function	2.40669	0.00230748	5381.71	0.642668	3.74484	0.000180507		PF3D7_0628800	glutamyl-tRNA(Gln) amidotransferase subunit B	1.97403	0.0383777	2311.14	0.754659	2.61579	0.00890215
																		PF3D7_1436000	glucose-6-phosphate isomerase	2.40371	6.3802e-05	25547.6	0.494606	4.85984	1.17479e-06		PF3D7_0903900	60S ribosomal protein L32	1.97394	0.000104108	114798	0.436271	4.52458	6.05168e-06
																		PF3D7_1349200	glutamate--tRNA ligase putative	2.39955	0.000380111	10690.9	0.553927	4.33189	1.47836e-05		PF3D7_1024900	conserved Plasmodium protein unknown function	1.97308	0.0372103	2443.8	0.750038	2.63064	0.00852239
																		PF3D7_0525500	WD repeat-containing protein putative	2.39844	0.000136661	1822.26	0.516806	4.64089	3.46914e-06		PF3D7_1028400	nucleolar preribosomal assembly protein putative	1.97263	0.0371761	5726.8	0.749535	2.63181	0.00849307
																		PF3D7_1459100	GTP-binding protein putative	2.39825	0.0072631	623.954	0.719557	3.33296	0.000859274		PF3D7_1436400	conserved Plasmodium protein unknown function	1.97041	0.00451871	644.123	0.572039	3.44454	0.00057203
																		PF3D7_1337300	exoribonuclease putative	2.39292	0.00925742	5565.6	0.739931	3.23397	0.00122081		PF3D7_0815000	selenoprotein	1.96412	0.026813	4666.42	0.706773	2.779	0.00545265
																		PF3D7_0813400	conserved protein unknown function	2.38974	0.00248677	26015.8	0.642317	3.72049	0.000198833		PF3D7_1420400	glycine--tRNA ligase	1.96261	0.00252822	15755.1	0.539802	3.63579	0.000277129
																		PF3D7_0808000	conserved Plasmodium protein unknown function	2.38813	0.00245685	660.764	0.641162	3.72469	0.000195552		PF3D7_1338300	elongation factor 1-gamma putative	1.96201	2.07096e-06	81615.4	0.362226	5.41654	6.07645e-08
																		PF3D7_1301300	Plasmodium exported protein (PHISTa-like) unknown function pseudogene	2.38538	0.0052517	508.559	0.689644	3.45886	0.000542461		PF3D7_1304600	conserved Plasmodium protein unknown function	1.96086	0.016551	955.847	0.659353	2.97392	0.00294021
																		PF3D7_1342200	conserved Plasmodium membrane protein unknown function	2.38537	0.0246511	857.798	0.843168	2.82905	0.0046686		PF3D7_1236100	clustered-asparagine-rich protein	1.95871	0.0187912	8727.17	0.669835	2.92417	0.00345378
																		PF3D7_0801000	Plasmodium exported protein (PHISTc) unknown function	2.384	0.0012308	15684.2	0.602168	3.95903	7.52549e-05		PF3D7_1020700	N-acetyltransferase GNAT family putative	1.95765	0.00137701	4944.76	0.512147	3.82244	0.000132136
																		PF3D7_1028300	rRNA-processing protein EBP2 putative	2.38253	0.0480354	3487.57	0.943826	2.52433	0.0115918		PF3D7_0707400	AAA family ATPase putative	1.95384	0.00862064	7357.79	0.606055	3.22387	0.0012647
																		PF3D7_1401500	esterase putative	2.38248	0.0124296	6176.48	0.762956	3.12269	0.00179204		PF3D7_1327000	conserved Plasmodium protein unknown function	1.947	0.0114765	2124.57	0.625519	3.11262	0.00185434
																		PF3D7_1453900	conserved Plasmodium protein unknown function	2.38229	0.00168189	4208.04	0.616891	3.86176	0.000112572		PF3D7_0501200	parasite-infected erythrocyte surface protein	1.94691	0.00081894	66069.2	0.48987	3.97434	7.05749e-05
																		PF3D7_1140700	conserved Plasmodium protein unknown function	2.37972	0.0132277	5641.29	0.769025	3.09446	0.00197171		PF3D7_1451100	elongation factor 2	1.94489	0.000462187	183162	0.470711	4.13181	3.59924e-05
																		PF3D7_0306200	activator of Hsp90 ATPase	2.37538	0.00063626	9640	0.569796	4.16884	3.0616e-05		PF3D7_1038100	GDP dissociation inhibitor putative	1.94347	0.0102846	2375.18	0.616689	3.15146	0.00162459
																		PF3D7_1463400	DNA-directed RNA polymerase III subunit RPC4 putative	2.37338	0.00120905	3831.41	0.598413	3.96613	7.30501e-05		PF3D7_0110700	chromatin assembly factor 1 protein WD40 domain putative	1.94099	0.00774182	8110.61	0.594538	3.26471	0.00109577
																		PF3D7_1149400	Plasmodium exported protein unknown function	2.37187	0.00437731	7306.89	0.671786	3.5307	0.000414461		PF3D7_0517700	eukaryotic translation initiation factor 3 subunit B putative	1.93595	0.022506	24454.2	0.678582	2.85293	0.00433176
																		PF3D7_1353400	Ran-binding protein putative	2.37	0.000434034	2597.2	0.551612	4.2965	1.73519e-05		PF3D7_0310300	phosphoglycerate mutase putative	1.93324	0.0248156	5717.72	0.687536	2.81183	0.00492599
																		PF3D7_1142700	methyltransferase putative	2.36814	0.00216379	6619.47	0.628587	3.7674	0.000164955		PF3D7_1367700	alanine--tRNA ligase	1.93237	0.0244771	15237.9	0.685517	2.81885	0.00481954
																		PF3D7_1022600	kelch protein K10	2.36802	0.000480102	7554.54	0.556196	4.25753	2.06701e-05		PF3D7_1301300	Plasmodium exported protein (PHISTa-like) unknown function pseudogene	1.93084	0.0254321	508.559	0.689377	2.80085	0.00509674
																		PF3D7_0420000	zinc finger protein putative	2.36087	0.0344402	10162.4	0.88243	2.67541	0.00746369		PF3D7_0520000	40S ribosomal protein S9 putative	1.9303	0.00418622	154184	0.556428	3.46909	0.000522216
																		PF3D7_1107700	pescadillo homolog	2.35773	0.0138901	5356.93	0.767639	3.0714	0.00213058		PF3D7_1244800	translation machinery-associated protein 46 putative	1.92742	0.0302027	16481	0.707224	2.72533	0.00642364
																		PF3D7_0609400	mitochondrial cardiolipin synthase putative	2.35741	0.0295076	2280.4	0.85974	2.74201	0.0061065		PF3D7_0726800	dolichyl-diphosphooligosaccharide--protein glycosyltransferase subunit OST2 putative	1.9242	0.00215545	1091.22	0.522547	3.68235	0.000231097
																		PF3D7_1456300	conserved Plasmodium protein unknown function	2.35193	0.00112699	2221.6	0.589336	3.9908	6.58496e-05		PF3D7_0922500	phosphoglycerate kinase	1.92371	0.0292189	98258	0.70205	2.74013	0.00614142
																		PF3D7_0717400	queuine tRNA-ribosyltransferase putative	2.35177	0.00163241	8378.25	0.607321	3.87237	0.000107784		PF3D7_1012600	GMP synthase [glutamine-hydrolyzing]	1.92059	0.000379677	14995.9	0.458565	4.18827	2.81094e-05
																		PF3D7_1357800	T-complex protein 1 subunit delta	2.35103	1.70812e-05	29352.7	0.451742	5.20436	1.94667e-07		PF3D7_1333900	conserved Plasmodium protein unknown function	1.919	0.0385737	1168.01	0.734414	2.61296	0.0089761
																		PF3D7_1453600	RAP protein putative	2.34634	0.010488	1794.99	0.736686	3.18499	0.0014476		PF3D7_0524000	karyopherin beta	1.91602	0.00418622	50751.6	0.552274	3.46932	0.000521777
																		PF3D7_0526500	conserved Plasmodium protein unknown function	2.34192	0.00343078	3395.26	0.64755	3.61658	0.000298517		PF3D7_1126500	WD repeat-containing protein putative	1.91054	0.0353454	5751.09	0.719757	2.65442	0.00794439
																		PF3D7_1111200	conserved protein unknown function	2.33848	0.0164349	1962.09	0.778346	3.00442	0.00266086		PF3D7_0313800	conserved Plasmodium protein unknown function	1.8978	0.0329473	6006.17	0.706598	2.68582	0.00723514
																		PF3D7_0531400	conserved Plasmodium protein unknown function	2.32904	0.0110487	1562.57	0.73553	3.16648	0.00154299		PF3D7_1475700	tubulin epsilon chain putative	1.89715	0.00913151	523.434	0.592693	3.2009	0.00136998
																		PF3D7_0510400	PDCD2 domain-containing protein putative	2.32743	0.00055201	1084.27	0.551806	4.21785	2.46647e-05		PF3D7_0915500	conserved Plasmodium protein unknown function	1.89662	0.0176276	278.117	0.642894	2.95013	0.00317637
																		PF3D7_0920800	inosine-5'-monophosphate dehydrogenase	2.32313	0.00286851	19805.1	0.632013	3.67576	0.00023714		PF3D7_0821700	60S ribosomal protein L22 putative	1.89558	6.34066e-05	65101.8	0.407416	4.6527	3.27622e-06
																		PF3D7_0516300	tRNA pseudouridine synthase putative	2.32207	0.00025356	5177.39	0.521787	4.45023	8.57772e-06		PF3D7_0517000	60S ribosomal protein L12 putative	1.89549	0.000210765	103632	0.436667	4.3408	1.41962e-05
																		PF3D7_1475700	tubulin epsilon chain putative	2.31957	0.00152563	523.434	0.595828	3.89302	9.90031e-05		PF3D7_0717900	thioredoxin-like protein	1.89502	0.00042936	4636.54	0.456293	4.15309	3.28022e-05
																		PF3D7_1139300	AP2 domain transcription factor putative	2.30824	0.00173385	9182.56	0.600086	3.84651	0.000119814		PF3D7_0909400	exoribonuclease putative	1.89075	0.00761779	6760.46	0.578143	3.27039	0.001074
																		PF3D7_1417500	H/ACA ribonucleoprotein complex subunit 4 putative	2.30395	0.00600704	7061.1	0.67602	3.4081	0.000654168		PF3D7_1360400	conserved Plasmodium protein unknown function	1.8889	0.000755759	2851.45	0.472642	3.99647	6.42932e-05
																		PF3D7_0906910	tubulin-specific chaperone putative	2.30386	0.000255258	5062.61	0.518266	4.44533	8.77568e-06		PF3D7_0612100	eukaryotic translation initiation factor 3 subunit L putative	1.88646	0.0100423	17077.7	0.596893	3.16046	0.00157519
																		PF3D7_0814300	AAA family ATPase putative	2.30234	0.00637748	2624.27	0.681227	3.3797	0.000725658		PF3D7_1119600	ATP-dependent zinc metalloprotease FTSH putative	1.88349	0.00209809	4578.18	0.510357	3.69053	0.000223786
																		PF3D7_0801300	von Willebrand factor A domain-related protein	2.29471	0.0330364	284.537	0.851754	2.6941	0.00705789		PF3D7_1411600	GTP-binding protein Obg1	1.88345	0.016551	654.506	0.633415	2.97349	0.00294431
																		PF3D7_0630500	ribosome biogenesis protein YTM1 putative	2.28704	0.000592055	6726.63	0.545552	4.19215	2.76321e-05		PF3D7_0626800	pyruvate kinase	1.87983	0.00015838	236441	0.425538	4.41754	9.98328e-06
																		PF3D7_1016300	GBP130 protein	2.28659	0.0357187	89706.9	0.859877	2.6592	0.0078326		PF3D7_1015200	cysteine--tRNA ligase	1.87702	0.00185704	8543.43	0.503055	3.73124	0.000190536
																		PF3D7_1028000	methyltransferase putative	2.28591	2.17914e-05	11103.6	0.44433	5.14462	2.68056e-07		PF3D7_1452400	conserved Plasmodium protein unknown function	1.87277	0.0316408	6907.87	0.692638	2.70382	0.00685482
																		PF3D7_1305300	translational activator GCN1 putative	2.28383	0.000488007	8327.72	0.537287	4.25066	2.13138e-05		PF3D7_1317400	zinc finger protein putative	1.87277	1.04473e-05	5591.58	0.369018	5.07499	3.87507e-07
																		PF3D7_0422200	erythrocyte membrane-associated antigen	2.27858	0.037104	7844.37	0.862811	2.64088	0.0082692		PF3D7_1442500	geranylgeranyl transferase type-2 subunit alpha putative	1.87252	0.00192992	4169.58	0.503707	3.71748	0.000201219
																		PF3D7_0219100	saccharopine dehydrogenase putative	2.27592	1.67852e-06	1811.5	0.396051	5.74653	9.10917e-09		PF3D7_0906800	conserved Plasmodium protein unknown function	1.8718	0.00982304	607.288	0.590477	3.16998	0.00152448
																		PF3D7_1405500	COBW domain-containing protein 1 putative	2.27479	0.00332348	1618.83	0.627096	3.6275	0.000286175		PF3D7_1354100	conserved Plasmodium protein unknown function	1.87039	0.00580878	542.399	0.556719	3.35967	0.000780364
																		PF3D7_1142000	heptatricopeptide repeat-containing protein putative	2.27444	0.000880957	595.777	0.559794	4.063	4.84463e-05		PF3D7_0816600	chaperone protein ClpB1	1.86748	0.029809	6906.38	0.683909	2.7306	0.00632185
																		PF3D7_1439100	DEAD/DEAH box helicase putative	2.27407	0.0050213	1916.78	0.653976	3.47729	0.000506507		PF3D7_0806000	AAA family ATPase putative	1.86357	0.0336263	2832.77	0.696278	2.67648	0.00744011
																		PF3D7_1337500	conserved Plasmodium protein unknown function	2.27368	0.0456427	5621.05	0.891387	2.55072	0.0107501		PF3D7_0104500	conserved protein unknown function	1.86349	0.00191192	15128.8	0.500778	3.72119	0.000198284
																		PF3D7_1145800	conserved Plasmodium protein unknown function	2.27285	0.00172373	1396.83	0.590569	3.84858	0.000118802		PF3D7_1249100	conserved protein unknown function	1.86156	0.00019681	11061.7	0.427109	4.35852	1.30947e-05
																		PF3D7_1422400	conserved Plasmodium protein unknown function	2.27199	0.000265354	3579.62	0.512569	4.43255	9.31236e-06		PF3D7_0322000	peptidyl-prolyl cis-trans isomerase	1.85898	0.00629084	118328	0.557872	3.33228	0.000861377
																		PF3D7_0401700	Plasmodium exported protein unknown function pseudogene	2.26981	0.0218086	7150.57	0.787611	2.88189	0.003953		PF3D7_1133100	conserved Plasmodium protein unknown function	1.85785	0.0218821	6845.65	0.648623	2.8643	0.00417937
																		PF3D7_1452400	conserved Plasmodium protein unknown function	2.26646	0.00849311	6907.87	0.692505	3.27284	0.00106471		PF3D7_0622800	leucine--tRNA ligase putative	1.85504	0.00902689	12407.3	0.578647	3.20582	0.00134679
																		PF3D7_1445900	ATP-dependent RNA helicase DDX5 putative	2.26356	2.17914e-05	21575.2	0.439851	5.14618	2.65837e-07		PF3D7_0705800	cysteine-rich secretory protein putative	1.85176	0.0175596	1493.95	0.627065	2.95306	0.00314641
																		PF3D7_1412500	actin II	2.25891	0.00631226	12928.1	0.666688	3.38825	0.000703393		PF3D7_1028000	methyltransferase putative	1.85137	0.000411421	11103.6	0.444442	4.16561	3.10521e-05
																		PF3D7_0322400	regulator of initiation factor 2 (eIF2)	2.25442	0.0406233	3226.82	0.866488	2.60179	0.009274		PF3D7_1473500	conserved Plasmodium protein unknown function	1.84615	7.35577e-05	3870.76	0.400305	4.61186	3.99077e-06
																		PF3D7_1361000	protein arginine N-methyltransferase 5 putative	2.25436	3.90377e-09	2495.27	0.324145	6.95479	3.5309e-12		PF3D7_1410500	conserved Plasmodium protein unknown function	1.84295	0.00590852	2131.09	0.549507	3.35382	0.000797034
																		PF3D7_1241800	ATP-dependent RNA helicase DBP9 putative	2.2496	0.00401403	8274.62	0.63166	3.56141	0.000368873		PF3D7_1342800	phosphoenolpyruvate carboxykinase	1.84155	0.00937137	15510.4	0.577181	3.1906	0.0014198
																		PF3D7_1146800	conserved Plasmodium protein unknown function	2.24897	0.0471779	362.059	0.887578	2.53383	0.0112824		PF3D7_1365500	aminomethyltransferase mitochondrial putative	1.8414	0.00173323	7636.45	0.49057	3.7536	0.000174314
																		PF3D7_1431800	apyrase putative	2.24686	0.000909281	2161.38	0.554117	4.05484	5.01684e-05		PF3D7_1319300	tRNA (guanine(26)-N(2))-dimethyltransferase putative	1.84119	0.00480727	4797.02	0.537571	3.42501	0.00061477
																		PF3D7_0822200	phosphorylated CTD interacting factor 1 WW domain-containing protein putative	2.24506	0.0250153	1254.92	0.795672	2.82159	0.00477862		PF3D7_1128500	Fe-S cluster assembly protein putative	1.84117	0.00599356	2636.78	0.549935	3.34798	0.000814036
																		PF3D7_1126600	steryl ester hydrolase putative	2.23718	0.00745137	2309.41	0.673864	3.31992	0.000900419		PF3D7_1351200	conserved Plasmodium protein unknown function	1.84047	0.0250408	2298.28	0.65566	2.80704	0.00499984
																		PF3D7_0707400	AAA family ATPase putative	2.23641	0.00274474	7357.79	0.606021	3.69031	0.00022398		PF3D7_1214200	histone-lysine N-methyltransferase putative	1.83815	0.0123448	427.104	0.595859	3.08488	0.00203637
																		PF3D7_0811300	CCR4-associated factor 1	2.23623	0.0429986	20354.2	0.867349	2.57823	0.00993068		PF3D7_1244200	RNA polymerase II transcription factor B subunit 2 putative	1.8307	0.00662435	3045.6	0.552079	3.316	0.000913155
																		PF3D7_1311800	M1-family alanyl aminopeptidase	2.23466	0.00025356	62505.2	0.502167	4.45004	8.58554e-06		PF3D7_0314700	RING finger protein RNF1	1.83058	0.0342886	921.841	0.686415	2.66686	0.00765625
																		PF3D7_0802000	glutamate dehydrogenase putative	2.23192	0.0266273	38155.4	0.800271	2.78896	0.00528777		PF3D7_1460700	60S ribosomal protein L27	1.82955	0.00166237	142232	0.485703	3.76681	0.000165347
																		PF3D7_1434500	dynein-related AAA-type ATPase putative	2.22741	0.0191921	9193.21	0.758793	2.93547	0.00333044		PF3D7_1106200	conserved Plasmodium protein unknown function	1.82884	0.0248156	1711.56	0.650429	2.81174	0.00492739
																		PF3D7_1367700	alanine--tRNA ligase	2.2274	0.00895937	15237.9	0.685434	3.24962	0.00115558		PF3D7_0506100	60S ribosomal subunit protein L24 putative	1.8275	0.00902689	10921	0.570015	3.20606	0.00134566
																		PF3D7_0106400	pre-rRNA-processing protein TSR2 putative	2.22705	0.000758097	16106.5	0.541276	4.11444	3.88119e-05		PF3D7_0912100	zinc finger protein putative	1.82599	0.000895558	1787.29	0.46246	3.94843	7.8665e-05
																		PF3D7_1332900	isoleucine--tRNA ligase putative	2.22658	0.0262493	16425.7	0.796117	2.7968	0.00516117		PF3D7_0813300	conserved protein unknown function	1.82527	0.00554702	43830.7	0.540689	3.37581	0.000735986
																		PF3D7_1354100	conserved Plasmodium protein unknown function	2.22348	0.00110099	542.399	0.556276	3.99707	6.41312e-05		PF3D7_1343600	UDP-N-acetylglucosamine pyrophosphorylase putative	1.82348	0.0399491	2467.18	0.70181	2.59826	0.00936987
																		PF3D7_0110900	adenylate kinase-like protein 1	2.21937	0.000126712	2397.59	0.476268	4.65993	3.16322e-06		PF3D7_1229500	T-complex protein 1 subunit gamma	1.82318	0.0014235	32259.4	0.478288	3.81189	0.00013791
																		PF3D7_0916200	conserved Plasmodium protein unknown function	2.21626	0.0280965	3032.02	0.801713	2.76441	0.00570265		PF3D7_1014700	prohibitin 2 putative	1.81776	0.0198432	10745.2	0.626409	2.90187	0.00370939
																		PF3D7_1326900	conserved Plasmodium membrane protein unknown function	2.2153	0.0134088	1118.03	0.71741	3.08791	0.00201568		PF3D7_0623100	nuclear polyadenylated RNA-binding protein NAB2 putative	1.81713	0.0306262	23007.2	0.668685	2.71746	0.00657849
																		PF3D7_1125200	conserved Plasmodium protein unknown function	2.2145	0.00402648	2751.59	0.622216	3.55905	0.000372202		PF3D7_1317800	40S ribosomal protein S19	1.80829	6.69643e-05	102463	0.389843	4.6385	3.50948e-06
																		PF3D7_1325100	phosphoribosylpyrophosphate synthetase	2.21346	0.0180542	24993.9	0.746872	2.96363	0.00304029		PF3D7_1353400	Ran-binding protein putative	1.80601	0.00757743	2597.2	0.551896	3.27236	0.00106653
																		PF3D7_1353700	reactive oxygen species modulator 1 putative	2.21343	0.0112061	4872.16	0.700529	3.15965	0.00157958		PF3D7_1307300	ATP-dependent RNA helicase DBP6 putative	1.80463	0.0370786	1681.83	0.685323	2.63325	0.00845712
																		PF3D7_0516000	RAP protein putative	2.21136	0.0161657	2157.47	0.734091	3.01237	0.00259214		PF3D7_0933900	conserved Plasmodium protein unknown function	1.80192	0.003468	6235.02	0.510261	3.53136	0.000413421
																		PF3D7_0218400	ATP-dependent RNA helicase DDX47 putative	2.21126	0.000142395	3525.09	0.4779	4.62704	3.70927e-06		PF3D7_1126000	threonine--tRNA ligase	1.80107	0.0179931	27881.8	0.612118	2.94235	0.00325728
																		PF3D7_1420400	glycine--tRNA ligase	2.21049	0.000808511	15755.1	0.539734	4.09552	4.21221e-05		PF3D7_0511300	MORN repeat protein putative	1.79817	0.0302027	2678.64	0.659832	2.7252	0.00642622
																		PF3D7_0512800	conserved Plasmodium protein unknown function	2.21001	0.00455607	1219.8	0.62842	3.51678	0.000436816		PF3D7_1447000	40S ribosomal protein S5	1.79725	0.00082738	113102	0.452608	3.97088	7.16075e-05
																		PF3D7_1468900	zinc finger protein putative	2.20949	0.00967291	2936.3	0.687181	3.2153	0.0013031		PF3D7_1113700	glyoxalase I	1.79615	0.00183579	6467.42	0.480838	3.73546	0.000187375
																		PF3D7_0418100	protein SOC1 putative	2.20871	0.00589456	2341.59	0.646908	3.41426	0.000639544		PF3D7_1430400	autophagy protein 5 putative	1.79167	0.0223089	845.226	0.62733	2.85603	0.0042897
																		PF3D7_0606600	conserved Plasmodium protein unknown function	2.20776	0.00163243	6662.34	0.570232	3.8717	0.000108081		PF3D7_0809200	asparagine-rich antigen Pfa55-14	1.78997	0.00503627	2494.07	0.525218	3.40805	0.000654278
																		PF3D7_1007900	eukaryotic translation initiation factor 3 subunit D putative	2.2028	0.000914264	10808.2	0.543833	4.05052	5.11048e-05		PF3D7_1225100	isoleucine--tRNA ligase putative	1.78975	0.0354684	1568.92	0.67462	2.65297	0.00797858
																		PF3D7_0719700	40S ribosomal protein S10 putative	2.2024	4.34229e-05	95667.7	0.442047	4.98228	6.28407e-07		PF3D7_0932700	conserved Plasmodium protein unknown function	1.78737	0.00348614	519.181	0.506398	3.52958	0.000416227
																		PF3D7_0511500	RNA pseudouridylate synthase putative	2.20145	0.0321043	37533.5	0.813493	2.70617	0.00680649		PF3D7_1449700	exosome complex exonuclease RRP6	1.78565	0.019262	2103.11	0.612529	2.91521	0.00355453
																		PF3D7_0528800	nucleolar preribosomal GTPase putative	2.19868	0.00242838	4050.72	0.589469	3.72993	0.00019153		PF3D7_0726900	mitochondrial import inner membrane translocase subunit TIM50 putative	1.78551	0.00273751	4021.27	0.494477	3.61091	0.000305122
																		PF3D7_1032900	RNA polymerase II-associated protein 1 putative	2.19819	0.000350806	1790.61	0.5043	4.35888	1.30727e-05		PF3D7_0530600	XAP-5 DNA binding protein putative	1.78211	0.0488453	2554.31	0.711607	2.50435	0.0122677
																		PF3D7_0919700	pyridoxal phosphate homeostasis protein putative	2.18854	0.000572374	3888.28	0.520445	4.20514	2.60923e-05		PF3D7_0314300	DER1-like protein	1.77724	0.0375152	374.107	0.676789	2.62599	0.00863977
																		PF3D7_0507100	60S ribosomal protein L4	2.18797	0.00036545	101453	0.50358	4.34484	1.39379e-05		PF3D7_1247400	peptidyl-prolyl cis-trans isomerase FKBP35	1.77438	0.00136131	15835.3	0.463743	3.82622	0.000130127
																		PF3D7_0108300	conserved Plasmodium protein unknown function	2.18568	0.0326318	31571.8	0.809711	2.69933	0.00694784		PF3D7_0904000	GTPase-activating protein putative	1.77353	0.020049	11367.1	0.612175	2.89709	0.00376636
																		PF3D7_0512700	orotate phosphoribosyltransferase	2.17952	0.00028569	11111.1	0.493854	4.41329	1.01811e-05		PF3D7_0621800	nascent polypeptide-associated complex subunit alpha putative	1.76966	0.0122599	77917.7	0.573035	3.08823	0.00201353
																		PF3D7_1016700	Plasmodium exported protein (PHISTc) unknown function	2.17653	0.00430295	7217.61	0.615368	3.53696	0.000404764		PF3D7_1015900	enolase	1.76897	0.0196519	477953	0.608766	2.90583	0.00366275
																		PF3D7_1020400	rRNA (cytosine-C(5))-methyltransferase putative	2.16618	0.00911439	2414.76	0.668089	3.24235	0.00118546		PF3D7_1437600	conserved protein unknown function	1.76888	0.0117329	406.767	0.569761	3.10461	0.00190532
																		PF3D7_1426100	transcription factor BTF3 putative	2.16499	3.23402e-05	30457.9	0.428599	5.05132	4.38769e-07		PF3D7_0917600	pre-mRNA-splicing factor ATP-dependent RNA helicase PRP43 putative	1.76642	0.00112298	6251.58	0.45526	3.88003	0.000104444
																		PF3D7_0908600	ribosomal RNA methyltransferase putative	2.1586	6.99977e-05	2189.19	0.446944	4.82968	1.36754e-06		PF3D7_0828100	conserved Plasmodium protein unknown function	1.76322	0.00531718	2349.21	0.520282	3.38897	0.000701565
																		PF3D7_1233300	pentatricopeptide repeat domain-containing protein putative	2.15857	0.0164696	1895.87	0.718699	3.00344	0.00266945		PF3D7_0607900	conserved Plasmodium protein unknown function	1.76222	0.00041262	1240.35	0.423164	4.16439	3.12187e-05
																		PF3D7_1466800	conserved Plasmodium protein unknown function	2.15726	0.000163419	2948.23	0.469789	4.59198	4.39056e-06		PF3D7_0527500	Hsc70-interacting protein	1.76166	7.26786e-05	48489.3	0.381659	4.6158	3.91578e-06
																		PF3D7_1026200	conserved protein unknown function	2.15706	0.00485344	2454.24	0.617882	3.49105	0.00048113		PF3D7_1443900	heat shock protein 90 putative	1.76113	0.0233775	6126.49	0.620267	2.83931	0.00452107
																		PF3D7_0817300	conserved Plasmodium protein unknown function	2.15697	0.0162223	9555.55	0.716664	3.00974	0.00261471		PF3D7_1446200	M17 leucyl aminopeptidase	1.75991	0.0214944	89931.7	0.61276	2.8721	0.00407756
																		PF3D7_1312700	conserved Plasmodium protein unknown function	2.15648	0.0115366	5620.26	0.684812	3.14901	0.00163825		PF3D7_1351300	conserved Plasmodium membrane protein unknown function	1.75932	0.0136006	84.1985	0.576777	3.05026	0.00228643
																		PF3D7_0622800	leucine--tRNA ligase putative	2.15148	0.00250023	12407.3	0.57858	3.71856	0.000200362		PF3D7_0209800	ATP-dependent RNA helicase UAP56	1.75268	0.00023379	76401.4	0.406131	4.31556	1.59196e-05
																		PF3D7_0930700	conserved Plasmodium protein unknown function	2.15126	0.0022335	2311.45	0.573082	3.75385	0.000174139		PF3D7_0921100	conserved Plasmodium protein unknown function	1.75114	0.00570205	2425.15	0.520372	3.36517	0.000764974
																		PF3D7_1434600	methionine aminopeptidase 2	2.14476	0.0242501	5589.25	0.755823	2.83765	0.00454469		PF3D7_1232900	nucleotidyltransferase putative	1.75046	1.80452e-05	3419.92	0.353637	4.94988	7.42585e-07
																		PF3D7_1028400	nucleolar preribosomal assembly protein putative	2.14168	0.0230535	5726.8	0.749487	2.85753	0.0042695		PF3D7_0928200	conserved Plasmodium protein unknown function	1.74705	0.0240745	8239.31	0.618077	2.82659	0.00470472
																		PF3D7_1232900	nucleotidyltransferase putative	2.13633	4.54886e-07	3419.92	0.353833	6.03768	1.56346e-09		PF3D7_1142000	heptatricopeptide repeat-containing protein putative	1.74499	0.0113715	595.777	0.559913	3.11654	0.00182984
																		PF3D7_1231600	pre-mRNA-splicing factor ATP-dependent RNA helicase PRP2 putative	2.13278	0.0357467	5730.2	0.802351	2.65816	0.00785678		PF3D7_0105200	heptatricopeptide repeat and RAP domain-containing protein putative	1.74167	6.63393e-05	7636.73	0.375265	4.64117	3.46448e-06
																		PF3D7_1231800	asparagine-rich protein putative	2.13259	0.0127773	7943.24	0.685846	3.10942	0.00187452		PF3D7_0920800	inosine-5'-monophosphate dehydrogenase	1.7415	0.0283227	19805.1	0.631993	2.75557	0.00585896
																		PF3D7_0630900	ATP-dependent RNA helicase HAS1	2.12936	0.000286252	4697.04	0.482655	4.41177	1.02529e-05		PF3D7_1251700	tryptophan--tRNA ligase	1.73676	0.000905393	1754.12	0.440207	3.94531	7.96959e-05
																		PF3D7_1008800	nucleolar protein 5 putative	2.12864	0.000206259	28479.5	0.471071	4.51872	6.22151e-06		PF3D7_0602500	geranylgeranyl transferase type-2 subunit beta putative	1.73583	0.0012871	3853.04	0.451815	3.8419	0.000122084
																		PF3D7_1372000	Plasmodium exported protein (PHISTa) unknown function	2.12862	0.0343742	3773.02	0.795265	2.67662	0.00743696		PF3D7_0801800	mannose-6-phosphate isomerase putative	1.733	0.0194791	16818.8	0.595755	2.90891	0.00362694
																		PF3D7_0911400	conserved Plasmodium protein unknown function	2.12442	0.000216452	2970.63	0.472406	4.49702	6.89137e-06		PF3D7_0524900	S-adenosyl-L-methionine-dependent tRNA 4-demethylwyosine synthase putative	1.73292	0.0134771	4625.15	0.567498	3.05361	0.00226107
																		PF3D7_1449700	exosome complex exonuclease RRP6	2.12321	0.00516159	2103.11	0.61235	3.46732	0.000525683		PF3D7_0102300	Plasmodium exported protein unknown function	1.73241	0.032168	16248.2	0.642373	2.69689	0.00699903
																		PF3D7_1474700	protein kinase putative	2.11305	0.0161378	988.311	0.701142	3.01372	0.00258065		PF3D7_1250900	conserved protein unknown function	1.73135	0.00377164	967.767	0.493963	3.50502	0.000456578
																		PF3D7_0906000	exoribonuclease II	2.1124	0.0261406	2246.93	0.754454	2.7999	0.0051118		PF3D7_1475200	conserved protein unknown function	1.72804	0.00552601	1464.18	0.511673	3.37724	0.000732178
																		PF3D7_0610700	conserved Plasmodium protein unknown function	2.11018	0.027706	4285.19	0.761519	2.77101	0.00558831		PF3D7_0528800	nucleolar preribosomal GTPase putative	1.72748	0.0185339	4050.72	0.589513	2.93035	0.0033858
																		PF3D7_0412400	erythrocyte membrane protein 1 PfEMP1	2.10587	0.0162223	746.419	0.699607	3.01008	0.00261179		PF3D7_0405700	lysine decarboxylase putative	1.72627	0.0316408	4032.67	0.63843	2.70394	0.00685235
																		PF3D7_1327000	conserved Plasmodium protein unknown function	2.10514	0.00661056	2124.57	0.625205	3.36711	0.000759595		PF3D7_1414900	ATP-dependent protease putative	1.72594	0.0157627	1097.73	0.576966	2.9914	0.00277697
																		PF3D7_0220200	Plasmodium exported protein unknown function	2.10487	3.31778e-05	45147.8	0.41731	5.0439	4.56134e-07		PF3D7_1363000	conserved Plasmodium protein unknown function	1.72557	0.0467109	858.309	0.683023	2.52637	0.0115247
																		PF3D7_0810400	aquaporin putative	2.10486	0.00830979	1378.64	0.641279	3.28228	0.0010297		PF3D7_0812400	karyopherin alpha	1.72511	0.000432375	36595.6	0.415596	4.15093	3.31123e-05
																		PF3D7_0709300	Cg2 protein	2.10266	0.00516073	3666.85	0.606332	3.46784	0.000524662		PF3D7_0727100	conserved protein unknown function	1.72475	0.0290484	986.188	0.628799	2.74292	0.00608951
																		PF3D7_1473500	conserved Plasmodium protein unknown function	2.10081	1.3951e-05	3870.76	0.400324	5.24778	1.53945e-07		PF3D7_0418100	protein SOC1 putative	1.72465	0.0343384	2341.59	0.646949	2.66582	0.00768004
																		PF3D7_1342800	phosphoenolpyruvate carboxykinase	2.09676	0.00328777	15510.4	0.577169	3.63284	0.000280317		PF3D7_1004000	60S ribosomal protein L13 putative	1.72419	0.0049707	130851	0.50533	3.41202	0.000644843
																		PF3D7_1453700	HSP90 co-chaperone p23	2.09531	0.000562902	81478.2	0.497614	4.21071	2.54569e-05		PF3D7_0708000	cytoskeleton associated protein putative	1.7239	0.00986447	3061.91	0.544207	3.16772	0.00153637
																		PF3D7_1009600	protein phosphatase PPM10 putative	2.09432	0.0354876	1186.7	0.786664	2.66228	0.0077613		PF3D7_0212200	ribosomal protein L12 mitochondrial putative	1.72313	0.00102711	3384.36	0.441146	3.90604	9.38214e-05
																		PF3D7_1132200	T-complex protein 1 subunit alpha	2.09315	0.000117052	35217.3	0.446745	4.68534	2.79502e-06		PF3D7_0306300	glutaredoxin 1	1.72241	0.00530483	46965.8	0.50803	3.39037	0.000697978
																		PF3D7_1325300	conserved Plasmodium protein unknown function	2.09249	0.0141449	82.6595	0.683199	3.06279	0.00219286		PF3D7_1351400	60S ribosomal protein L17 putative	1.72132	0.013876	161734	0.565621	3.04325	0.00234041
																		PF3D7_0524000	karyopherin beta	2.08731	0.00210036	50751.6	0.552262	3.77956	0.000157105		PF3D7_0301700	Plasmodium exported protein unknown function	1.72117	0.0096545	11796	0.541831	3.17658	0.00149022
																		PF3D7_1418900	ATP-dependent RNA helicase DBP4 putative	2.08662	0.0226316	4631.2	0.728125	2.86575	0.00416023		PF3D7_1352700	intron-binding protein aquarius putative	1.72099	0.0167641	5336.55	0.579852	2.96798	0.00299768
																		PF3D7_0831300	Plasmodium exported protein unknown function	2.08459	0.0255474	1330.26	0.741361	2.81184	0.00492596		PF3D7_1327800	ribose-phosphate pyrophosphokinase putative	1.71926	0.00990946	12233.1	0.543089	3.16571	0.00154704
																		PF3D7_0705200	conserved Plasmodium protein unknown function	2.08069	0.0205412	594.692	0.715981	2.90606	0.0036601		PF3D7_1237000	SUMO-activating enzyme subunit 2	1.71926	0.00941823	7130.82	0.539273	3.1881	0.00143211
																		PF3D7_1247400	peptidyl-prolyl cis-trans isomerase FKBP35	2.08056	0.00022583	15835.3	0.46373	4.48658	7.23755e-06		PF3D7_0622200	radical SAM protein putative	1.718	0.036504	6500.15	0.650505	2.64103	0.00826544
																		PF3D7_0214000	T-complex protein 1 subunit theta	2.07858	0.00020812	23170.8	0.460349	4.51523	6.32491e-06		PF3D7_1221700	FbpA domain protein putative	1.71732	0.0286793	1885.87	0.624626	2.74936	0.00597115
																		PF3D7_1354600	60S ribosomal protein L7-2 putative	2.07443	0.00315356	3844.15	0.568539	3.64871	0.000263557		PF3D7_1010600	eukaryotic translation initiation factor 2 subunit beta	1.71673	0.00587562	25083.3	0.511579	3.35575	0.000791512
																		PF3D7_0314700	RING finger protein RNF1	2.07126	0.0158756	921.841	0.685912	3.01972	0.0025301		PF3D7_0720400	apoptosis-inducing factor putative	1.71637	0.00280522	7699.06	0.476561	3.60158	0.000316292
																		PF3D7_1365400	ubiquitin-activating enzyme	2.07013	0.00125076	1055.6	0.523584	3.95377	7.6928e-05		PF3D7_1357100	elongation factor 1-alpha	1.71277	0.011007	127722	0.547412	3.12885	0.00175494
																		PF3D7_0623100	nuclear polyadenylated RNA-binding protein NAB2 putative	2.06958	0.0132183	23007.2	0.668677	3.09503	0.00196792		PF3D7_0831700	heat shock protein 70	1.70762	0.0163518	105775	0.573305	2.97856	0.00289606
																		PF3D7_1440500	allantoicase putative	2.06791	0.000266931	4429.6	0.46678	4.43017	9.41598e-06		PF3D7_0932800	importin alpha re-exporter putative	1.70369	0.0143803	10671.2	0.562421	3.0292	0.00245201
																		PF3D7_1474000	conserved Plasmodium protein unknown function	2.06786	0.0498306	632.284	0.8258	2.50407	0.0122774		PF3D7_0719000	conserved protein unknown function	1.70355	0.00562155	8646.88	0.505471	3.37023	0.000751062
																		PF3D7_1454200	conserved Plasmodium protein unknown function	2.06148	0.0193908	1474.15	0.703396	2.93075	0.00338146		PF3D7_1462300	GTP-binding protein putative	1.70243	0.00774147	11010.1	0.521356	3.26539	0.00109312
																		PF3D7_0513700	secreted ookinete protein putative	2.05966	0.0032375	630.272	0.565881	3.63974	0.000272915		PF3D7_0629100	nicotinate phosphoribosyltransferase putative	1.69108	0.000312042	7237.43	0.398993	4.23837	2.2515e-05
																		PF3D7_0110500	bromodomain protein putative	2.05713	0.0230287	4729.29	0.719671	2.85843	0.00425747		PF3D7_0519800	EELM2 domain-containing protein putative	1.68769	0.0387729	6609.53	0.646394	2.61093	0.00902961
																		PF3D7_1124900	60S ribosomal protein L35 putative	2.05511	0.000253015	53643.5	0.46151	4.45301	8.46739e-06		PF3D7_0628600	DNA methyltransferase 1-associated protein 1 putative	1.68711	0.001985	6789.33	0.455138	3.7068	0.000209892
																		PF3D7_1230500	WD repeat-containing protein putative	2.05281	0.00548812	3100.01	0.596052	3.44402	0.000573131		PF3D7_1003500	40S ribosomal protein S20e putative	1.68435	0.00849951	59498.4	0.521346	3.23076	0.0012346
																		PF3D7_1224400	WD repeat-containing protein putative	2.0491	0.00496624	5523.59	0.588383	3.4826	0.000496572		PF3D7_1458600	zinc finger protein putative	1.68372	0.00559868	3626.11	0.499306	3.37211	0.000745939
																		PF3D7_1417600	conserved Plasmodium protein unknown function	2.04618	0.0487825	10479.4	0.813517	2.51523	0.0118956		PF3D7_1466800	conserved Plasmodium protein unknown function	1.67784	0.00306986	2948.23	0.469865	3.5709	0.000355761
																		PF3D7_0829200	prohibitin 1 putative	2.046	0.00470267	6335.03	0.583758	3.50487	0.000456826		PF3D7_0518100	protein AMR2	1.67592	0.00854029	3413.52	0.519242	3.22763	0.00124818
																		PF3D7_0719300	actin-related protein putative	2.04421	0.0226316	6126.78	0.713544	2.86487	0.00417178		PF3D7_0211800	asparagine--tRNA ligase	1.67313	0.000420866	30214.9	0.402315	4.15876	3.19979e-05
																		PF3D7_1104300	conserved Plasmodium protein unknown function	2.04237	0.00400618	5000	0.573222	3.56296	0.000366702		PF3D7_0221200	Plasmodium exported protein (hyp15) unknown function	1.67255	0.0221558	9028.9	0.584923	2.85944	0.0042439
																		PF3D7_1022400	serine/arginine-rich splicing factor 4	2.04191	0.02439	20535.7	0.720201	2.8352	0.00457974		PF3D7_1304500	small heat shock protein putative	1.67011	0.0499297	13758.8	0.670144	2.49217	0.0126966
																		PF3D7_0501000	Plasmodium exported protein unknown function	2.04145	0.00116676	58794.5	0.513344	3.97676	6.98618e-05		PF3D7_1003800	U5 small nuclear ribonucleoprotein component putative	1.66746	0.00776835	12379.7	0.510964	3.26337	0.00110096
																		PF3D7_1456200	conserved Plasmodium protein unknown function	2.03574	0.00355914	767.036	0.565047	3.60278	0.000314837		PF3D7_1208600	mitochondrial import inner membrane translocase subunit TIM10 putative	1.66571	0.0194026	4584.88	0.5722	2.91107	0.00360195
																		PF3D7_1227100	DNA helicase 60	2.0336	0.0266273	7695.76	0.729177	2.78889	0.00528885		PF3D7_1320800	dihydrolipoyllysine-residue succinyltransferase component of 2-oxoglutarate dehydrogenase complex	1.66392	0.0364003	9906.26	0.629733	2.64227	0.00823525
																		PF3D7_0816600	chaperone protein ClpB1	2.02806	0.0180178	6906.38	0.683874	2.96555	0.00302144		PF3D7_0519400	40S ribosomal protein S24	1.66168	0.0048556	133670	0.485657	3.42151	0.000622742
																		PF3D7_1366300	conserved Plasmodium protein unknown function	2.02611	0.00949854	12514	0.628772	3.22233	0.00127151		PF3D7_1434000	CCR4-associated factor 16 putative	1.66128	0.000909507	10742.5	0.421725	3.93925	8.17364e-05
																		PF3D7_0520700	CDC73 domain-containing protein putative	2.02238	0.00661056	1183.57	0.600595	3.36729	0.000759101		PF3D7_0716800	eukaryotic translation initiation factor 3 subunit I putative	1.65916	0.0049707	19229.1	0.486235	3.41226	0.000644256
																		PF3D7_1419700	conserved Plasmodium protein unknown function	2.02093	0.0292198	10910.9	0.735621	2.74724	0.00600994		PF3D7_1230500	WD repeat-containing protein putative	1.65903	0.02642	3100.01	0.59577	2.78468	0.0053581
																		PF3D7_1414100	zinc finger protein putative	2.0171	0.0402895	1921.8	0.774191	2.60543	0.00917592		PF3D7_0204600	5'-3' exonuclease putative	1.659	0.00270782	4837.18	0.458919	3.61503	0.000300314
																		PF3D7_0810800	hydroxymethyldihydropterin pyrophosphokinase-dihydropteroate synthase	2.01159	0.0268452	8950.3	0.722351	2.78478	0.00535641		PF3D7_1357000	elongation factor 1-alpha	1.65626	0.0369667	83769.4	0.628667	2.63455	0.00842477
																		PF3D7_0825900	conserved Plasmodium protein unknown function	2.00993	0.0441782	168.354	0.783185	2.56636	0.0102773		PF3D7_1335900	thrombospondin-related anonymous protein	1.6537	0.0341764	430.706	0.619706	2.66852	0.00761857
																		PF3D7_0703500	erythrocyte membrane-associated antigen	2.00962	0.0240358	24041.5	0.707417	2.84079	0.00450019		PF3D7_0706400	60S ribosomal protein L37	1.65311	0.00529611	34508.7	0.487469	3.39121	0.000695853
																		PF3D7_0917100	N-glycosylase/DNA lyase putative	2.00744	0.0252501	2007.97	0.712522	2.81738	0.00484173		PF3D7_0723700	metallo-hydrolase/oxidoreductase putative	1.65234	0.0149112	1987.15	0.547748	3.0166	0.00255629
																		PF3D7_1344900	conserved Plasmodium protein unknown function	2.00227	0.012757	4470.07	0.643762	3.11026	0.00186924		PF3D7_0602200	MYND-type zinc finger protein putative	1.65099	0.00124366	6349.81	0.428633	3.85175	0.000117275
																		PF3D7_1354500	adenylosuccinate synthetase	2.00103	0.00171712	23061.5	0.519463	3.85211	0.000117103		PF3D7_0509600	asparagine--tRNA ligase	1.65024	0.0143038	7905.01	0.544311	3.03179	0.00243104
																		PF3D7_0407300	transcription factor putative	2.00101	0.000681849	2144.18	0.482606	4.14625	3.37964e-05		PF3D7_1242600	protein farnesyltransferase subunit alpha	1.64713	0.000691531	4508.39	0.409572	4.02158	5.78084e-05
																		PF3D7_1451100	elongation factor 2	2.00057	0.000488007	183162	0.470708	4.25014	2.13635e-05		PF3D7_1126200	40S ribosomal protein S18 putative	1.64631	0.0151646	116676	0.547197	3.00862	0.00262433
																		PF3D7_1359000	conserved Plasmodium protein unknown function	1.9971	0.00637748	4940.72	0.590514	3.38198	0.000719664		PF3D7_1364800	DNA-directed RNA polymerases I II and III subunit RPABC1 putative	1.64285	0.00389608	16261.6	0.470418	3.49233	0.000478832
																		PF3D7_1426200	protein arginine N-methyltransferase 1	1.99613	0.0389815	14328.7	0.762124	2.61916	0.00881455		PF3D7_0307200	60S ribosomal protein L7 putative	1.64031	0.0112669	161002	0.525806	3.11961	0.00181093
																		PF3D7_1359300	exosome complex exonuclease RRP44	1.99143	0.0166236	5322.18	0.663976	2.99925	0.00270645		PF3D7_0315800	zinc finger protein putative	1.63955	0.0003069	3984.9	0.386443	4.24267	2.20873e-05
																		PF3D7_1402100	pseudouridine synthase putative	1.99095	0.00105044	1091.52	0.496538	4.00966	6.08068e-05		PF3D7_1137100	mitochondrial ribosomal protein S9 precursor putative	1.63561	0.00363462	3025.88	0.464966	3.51771	0.000435295
																		PF3D7_1202500	trimethylguanosine synthase putative	1.99072	0.00243867	1270.29	0.533949	3.72829	0.000192782		PF3D7_1349800	GPN-loop GTPase putative	1.63506	0.0259797	2969.81	0.585707	2.7916	0.00524483
																		PF3D7_1329000	DNA-directed RNA polymerase III subunit RPC1 putative	1.98728	0.000914264	6757.15	0.490543	4.05118	5.09608e-05		PF3D7_0714500	transcription elongation factor s-II putative	1.63244	0.00316666	4043.06	0.458464	3.56068	0.000369902
																		PF3D7_0909400	exoribonuclease putative	1.98624	0.00558581	6760.46	0.578125	3.43566	0.000591118		PF3D7_0630900	ATP-dependent RNA helicase HAS1	1.6292	0.00555845	4697.04	0.482759	3.37478	0.000738752
																		PF3D7_1328400	conserved protein unknown function	1.98115	0.0358449	1772.72	0.745799	2.65642	0.00789757		PF3D7_0810400	aquaporin putative	1.62803	0.0451654	1378.64	0.640755	2.5408	0.0110601
																		PF3D7_1344000	aminomethyltransferase putative	1.97276	0.00493901	1937.38	0.566085	3.48492	0.000492293		PF3D7_1142600	60S ribosomal protein L35ae putative	1.62744	0.00087024	121019	0.411355	3.9563	7.61199e-05
																		PF3D7_1130600	methyltransferase putative	1.97152	0.00632165	4978.55	0.582016	3.3874	0.000705582		PF3D7_1446500	nucleoporin NUP313 putative	1.62375	0.0176276	8416.51	0.550424	2.95	0.00317771
																		PF3D7_1003800	U5 small nuclear ribonucleoprotein component putative	1.96398	0.00174585	12379.7	0.510902	3.84413	0.000120979		PF3D7_1337100	protein kinase 6	1.62278	0.0365634	7700.26	0.61477	2.63965	0.00829912
																		PF3D7_1031300	conserved Plasmodium protein unknown function	1.96337	0.0462479	2836	0.772014	2.54318	0.0109847		PF3D7_0703900	conserved Plasmodium membrane protein unknown function	1.62155	0.0156485	6986.25	0.541308	2.99562	0.00273889
																		PF3D7_0622200	radical SAM protein putative	1.95773	0.0162223	6500.15	0.650444	3.00984	0.00261387		PF3D7_0602400	elongation factor G	1.61571	0.0334288	4788.57	0.602913	2.67985	0.00736556
																		PF3D7_1352700	intron-binding protein aquarius putative	1.9513	0.00661056	5336.55	0.579577	3.36677	0.00076055		PF3D7_1314100	conserved Plasmodium protein unknown function	1.61102	0.0182277	4847.39	0.548451	2.93739	0.00330985
																		PF3D7_0527500	Hsc70-interacting protein	1.95082	2.52723e-05	48489.3	0.381672	5.11126	3.20018e-07		PF3D7_1024800	exported protein 3	1.60599	0.0372801	24330.2	0.610823	2.62922	0.00855813
																		PF3D7_0410900	conserved Plasmodium protein unknown function	1.95018	0.0230535	2093.8	0.682485	2.85746	0.0042704		PF3D7_1354600	60S ribosomal protein L7-2 putative	1.59922	0.0248044	3844.15	0.568433	2.81339	0.00490229
																		PF3D7_0818800	U3 small nucleolar ribonucleoprotein protein IMP4 putative	1.94416	0.00548146	4463.4	0.564272	3.44543	0.000570159		PF3D7_0512000	prefoldin subunit 6 putative	1.59883	0.0111917	17381.1	0.512074	3.12225	0.00179472
																		PF3D7_1029200	WD repeat-containing protein putative	1.94283	0.011577	1843.18	0.617238	3.14762	0.00164608		PF3D7_1309000	conserved protein unknown function	1.59833	0.00940595	9094.33	0.501212	3.18893	0.00142802
																		PF3D7_1332700	ATP-dependent RNA helicase DBP8 putative	1.92473	3.32673e-05	7594.74	0.382195	5.03598	4.75419e-07		PF3D7_1005500	regulator of nonsense transcripts 1 putative	1.59774	0.0463429	13859	0.631599	2.52967	0.0114168
																		PF3D7_0809200	asparagine-rich antigen Pfa55-14	1.92453	0.00296176	2494.07	0.52498	3.66591	0.000246456		PF3D7_0719600	60S ribosomal protein L11a putative	1.59509	0.00378151	68632.5	0.455389	3.5027	0.000460564
																		PF3D7_0705000	mRNA cap guanine-N7 methyltransferase putative	1.92009	0.041344	5685.53	0.74025	2.59385	0.00949087		PF3D7_1344000	aminomethyltransferase putative	1.59197	0.0248137	1937.38	0.565941	2.81296	0.00490872
																		PF3D7_1026800	40S ribosomal protein S2	1.91744	0.00211051	178708	0.507761	3.77625	0.000159204		PF3D7_0920000	long chain fatty acid elongation enzyme putative	1.59193	0.0146793	1176.35	0.526838	3.02167	0.00251382
																		PF3D7_0928500	conserved Plasmodium protein unknown function	1.91198	0.0128805	1822.53	0.615657	3.10559	0.00189898		PF3D7_1305900	conserved Plasmodium protein unknown function	1.5905	7.0474e-05	7138.1	0.343889	4.62503	3.74544e-06
																		PF3D7_0204600	5'-3' exonuclease putative	1.91193	0.000637452	4837.18	0.458765	4.16755	3.07887e-05		PF3D7_1124800	ribosome biogenesis regulatory protein putative	1.58617	0.00854029	22743.2	0.491361	3.22811	0.00124609
																		PF3D7_0530700	conserved Plasmodium protein unknown function	1.91127	0.00161006	2246.4	0.493054	3.87639	0.000106017		PF3D7_1435800	GTPase Era putative	1.58484	0.0296128	751.689	0.579677	2.734	0.00625699
																		PF3D7_1333500	conserved Plasmodium protein unknown function	1.9104	0.0456427	2468.32	0.748937	2.55082	0.010747		PF3D7_1441400	FACT complex subunit SSRP1 putative	1.5834	0.00352501	14933.1	0.449033	3.52623	0.000421518
																		PF3D7_1123400	translation elongation factor EF-1 subunit alpha putative	1.90882	0.000956609	37713.8	0.472844	4.03689	5.4164e-05		PF3D7_0418200	eukaryotic translation initiation factor 3 subunit M putative	1.58264	0.00611278	19110.3	0.473648	3.34139	0.000833612
																		PF3D7_0411400	DEAD box ATP-dependent RNA helicase putative	1.90797	0.0374623	2761.06	0.723519	2.63707	0.0083626		PF3D7_1340600	RNA lariat debranching enzyme putative	1.58232	0.0223089	10607.3	0.553928	2.85654	0.00428285
																		PF3D7_1465300	ribonuclease Z putative	1.90546	0.0116918	4362.07	0.605994	3.14436	0.00166452		PF3D7_1408100	plasmepsin III	1.58181	0.00485886	35263	0.462473	3.42032	0.000625478
																		PF3D7_1214200	histone-lysine N-methyltransferase putative	1.90526	0.00993375	427.104	0.594422	3.20523	0.00134954		PF3D7_1242700	40S ribosomal protein S17 putative	1.58131	0.00971833	89131.2	0.498202	3.17404	0.00150335
																		PF3D7_1126000	threonine--tRNA ligase	1.90162	0.0128436	27881.8	0.612083	3.1068	0.00189122		PF3D7_1415600	conserved Plasmodium protein unknown function	1.57389	0.0292346	2608.85	0.574481	2.73967	0.0061501
																		PF3D7_1024800	exported protein 3	1.90082	0.0127464	24330.2	0.610812	3.11197	0.00185846		PF3D7_1440300	porphobilinogen synthase	1.57154	0.0102198	2662.64	0.498273	3.15398	0.00161057
																		PF3D7_1032100	mRNA-decapping enzyme subunit 1 putative	1.89749	0.00522454	6146.98	0.548143	3.46168	0.000536819		PF3D7_0627500	protein DJ-1	1.56964	0.0288004	76766.7	0.571422	2.74689	0.00601624
																		PF3D7_0210500	conserved Plasmodium protein unknown function	1.89689	0.0357894	1399.57	0.713791	2.65748	0.00787262		PF3D7_1125200	conserved Plasmodium protein unknown function	1.56513	0.0475607	2751.59	0.6221	2.51588	0.0118736
																		PF3D7_0511900	conserved Plasmodium protein unknown function	1.89557	0.0285379	498.285	0.687552	2.75698	0.00583373		PF3D7_1369500	conserved protein unknown function	1.56262	0.0149922	7984.16	0.518459	3.01398	0.00257847
																		PF3D7_1322100	histone-lysine N-methyltransferase SET2	1.88999	0.00618267	5355.99	0.556579	3.39572	0.000684478		PF3D7_1317300	conserved Plasmodium protein unknown function	1.56262	0.0355348	22159.6	0.589208	2.65207	0.00800009
																		PF3D7_1434100	queuine tRNA-ribosyltransferase putative	1.889	0.000442113	3157.53	0.440489	4.28842	1.79948e-05		PF3D7_1006800	single-strand telomeric DNA-binding protein GBP2 putative	1.55611	0.00936721	43688.3	0.487613	3.19127	0.00141649
																		PF3D7_1229100	multidrug resistance-associated protein 2	1.88529	0.00616133	15709.8	0.554967	3.39712	0.000681001		PF3D7_0815600	eukaryotic translation initiation factor 3 subunit G putative	1.55419	0.00309971	38515.7	0.43565	3.56753	0.000360364
																		PF3D7_1462400	conserved Plasmodium protein unknown function	1.88425	0.0477874	2952.14	0.745273	2.52827	0.0114627		PF3D7_1344800	aspartate carbamoyltransferase	1.55415	0.0139856	13946.5	0.51114	3.04055	0.00236147
																		PF3D7_1454000	RNA-binding protein putative	1.88211	0.00879556	2276.7	0.577945	3.25655	0.00112775		PF3D7_0405400	pre-mRNA-processing-splicing factor 8 putative	1.55381	0.0327098	27198.1	0.577882	2.6888	0.00717092
																		PF3D7_1037100	pyruvate kinase 2	1.88025	0.0419056	5084.33	0.726416	2.58839	0.00964253		PF3D7_1465300	ribonuclease Z putative	1.55311	0.0427778	4362.07	0.60594	2.56315	0.0103728
																		PF3D7_0610900	transcription elongation factor SPT5 putative	1.87925	0.0293285	8374.46	0.684641	2.74487	0.00605352		PF3D7_1460300	60S ribosomal protein L29 putative	1.55218	0.0150379	39022.8	0.515207	3.01273	0.00258911
																		PF3D7_1225100	isoleucine--tRNA ligase putative	1.87889	0.0267268	1568.92	0.674211	2.7868	0.00532312		PF3D7_0504000	cation transporting P-ATPase	1.55087	0.0175885	12118.2	0.525377	2.95192	0.00315808
																		PF3D7_1457300	MA3 domain-containing protein putative	1.87617	0.00291843	16413.2	0.511108	3.6708	0.000241795		PF3D7_1415800	ribosomal RNA small subunit methyltransferase A1	1.54891	0.00812675	5909.19	0.476975	3.24737	0.00116479
																		PF3D7_0517700	eukaryotic translation initiation factor 3 subunit B putative	1.87428	0.0282629	24454.2	0.678548	2.76219	0.00574153		PF3D7_1105400	40S ribosomal protein S4 putative	1.54515	0.0486614	131545	0.616596	2.50594	0.0122125
																		PF3D7_1349400	cytidine and deoxycytidylate deaminase putative	1.87022	0.00213837	5758.11	0.495921	3.7712	0.000162466		PF3D7_1221600	protein TSSC1 putative	1.54484	0.0316476	1809.41	0.571432	2.70346	0.00686215
																		PF3D7_1026100	conserved Plasmodium protein unknown function	1.86791	0.0355786	1131.9	0.701922	2.66114	0.00778764		PF3D7_0823600	lipoate-protein ligase B	1.53919	0.0248044	360.407	0.547055	2.81359	0.00489924
																		PF3D7_1451400	transcriptional regulatory protein sir2b	1.86633	0.0120181	1347.48	0.595637	3.13333	0.00172836		PF3D7_1436800	ATP-dependent Clp protease proteolytic subunit	1.53904	0.0470691	817.658	0.610473	2.52107	0.0117
																		PF3D7_0629400	polyadenylate-binding protein 3 putative	1.86627	0.0103339	4476.83	0.584752	3.19155	0.00141512		PF3D7_1434100	queuine tRNA-ribosyltransferase putative	1.53893	0.00385908	3157.53	0.440237	3.49568	0.00047286
																		PF3D7_0303600	plasmoredoxin	1.86412	0.00155851	1971.46	0.479579	3.88699	0.000101495		PF3D7_0218400	ATP-dependent RNA helicase DDX47 putative	1.53776	0.00875614	3525.09	0.477852	3.21806	0.00129059
																		PF3D7_1236100	clustered-asparagine-rich protein	1.85744	0.0276148	8727.17	0.669839	2.77296	0.00555492		PF3D7_0408400	conserved protein unknown function	1.53308	0.0446019	1947.66	0.602035	2.5465	0.0108809
																		PF3D7_1244800	translation machinery-associated protein 46 putative	1.85689	0.0384303	16481	0.707208	2.62566	0.0086482		PF3D7_0801500	nucleolar protein 10 putative	1.52992	0.00040013	6544.41	0.366518	4.17419	2.99045e-05
																		PF3D7_1144300	60S ribosomal protein L41	1.85581	0.00036545	25886.4	0.427115	4.345	1.39276e-05		PF3D7_1130100	60S ribosomal protein L38	1.529	0.00338881	30055.8	0.432078	3.5387	0.000402105
																		PF3D7_1146000	ribosome assembly protein 4 putative	1.85576	4.51099e-05	4679.71	0.373384	4.97011	6.69141e-07		PF3D7_1332800	eukaryotic translation initiation factor 6 putative	1.52889	0.027403	6960.55	0.552237	2.76854	0.00563085
																		PF3D7_0917600	pre-mRNA-splicing factor ATP-dependent RNA helicase PRP43 putative	1.85511	0.000856612	6251.58	0.455245	4.07496	4.60228e-05		PF3D7_1250000	rRNA-processing protein FCF2 putative	1.52782	0.0133993	12087.2	0.499933	3.05606	0.0022427
																		PF3D7_0903400	ATP-dependent RNA helicase DDX60 putative	1.85318	0.0020114	19439.6	0.48826	3.79547	0.000147362		PF3D7_1018000	tRNA pseudouridine synthase putative	1.52745	0.0176276	1761.6	0.517787	2.94996	0.0031781
																		PF3D7_0210100	60S ribosomal protein L37ae putative	1.84799	0.000914264	199119	0.456199	4.05084	5.10336e-05		PF3D7_0319500	RNA-binding protein putative	1.52707	0.0151646	13352	0.507576	3.00856	0.00262492
																		PF3D7_0409300	methyltransferase putative	1.84677	0.00666457	2685.66	0.549247	3.36236	0.000772791		PF3D7_1432600	conserved Plasmodium protein unknown function	1.52589	0.0406754	1294.35	0.58964	2.58783	0.00965823
																		PF3D7_0914300	met-10+ like protein putative	1.84183	0.0180542	2555.29	0.62135	2.96424	0.00303436		PF3D7_0610800	transketolase	1.52554	0.00295167	49135.9	0.425493	3.58536	0.000336618
																		PF3D7_1424400	60S ribosomal protein L7-3 putative	1.83528	0.0137549	100995	0.596838	3.075	0.00210504		PF3D7_1349400	cytidine and deoxycytidylate deaminase putative	1.52543	0.0126252	5758.11	0.495835	3.0765	0.00209449
																		PF3D7_1338200	60S ribosomal protein L6 putative	1.83478	0.0022085	69140.9	0.488331	3.75725	0.00017179		PF3D7_1145800	conserved Plasmodium protein unknown function	1.52237	0.0414406	1396.83	0.590859	2.57653	0.0099797
																		PF3D7_0717900	thioredoxin-like protein	1.83472	0.00100315	4636.54	0.456171	4.02199	5.77079e-05		PF3D7_1033400	haloacid dehalogenase-like hydrolase	1.51927	0.0495459	47487.4	0.608508	2.49671	0.0125351
																		PF3D7_1415800	ribosomal RNA small subunit methyltransferase A1	1.83114	0.00177197	5909.19	0.477111	3.83798	0.000124051		PF3D7_1367400	conserved Plasmodium protein unknown function	1.51855	0.0259797	3859.37	0.543958	2.79166	0.00524379
																		PF3D7_0906800	conserved Plasmodium protein unknown function	1.83004	0.0128303	607.288	0.588846	3.10784	0.00188462		PF3D7_1125500	small nuclear ribonucleoprotein Sm D1 putative	1.51849	0.0096545	7812.47	0.477866	3.17764	0.00148479
																		PF3D7_1436400	conserved Plasmodium protein unknown function	1.82848	0.0100091	644.123	0.570922	3.20267	0.00136158		PF3D7_1442000	ADP-ribosylation factor putative	1.51792	0.0121159	2006.37	0.490589	3.09408	0.00197423
																		PF3D7_0921200	conserved Plasmodium membrane protein unknown function	1.8218	0.000624116	7982.21	0.436183	4.17668	2.958e-05		PF3D7_1233400	conserved Plasmodium membrane protein unknown function	1.5134	0.0175885	7048.61	0.512664	2.95204	0.00315682
																		PF3D7_1225400	rRNA-processing protein putative	1.82178	0.000195235	2231.87	0.401154	4.54135	5.58958e-06		PF3D7_1337200	1-deoxy-D-xylulose 5-phosphate synthase	1.50935	0.0114765	2700.97	0.484936	3.11248	0.00185521
																		PF3D7_0105200	heptatricopeptide repeat and RAP domain-containing protein putative	1.82105	6.54385e-05	7636.73	0.375282	4.85248	1.21928e-06		PF3D7_0919000	nucleosome assembly protein	1.50792	0.00114857	63025.9	0.389235	3.87406	0.000107036
																		PF3D7_1238100	calcyclin binding protein putative	1.81859	0.00200971	17205.7	0.478888	3.79753	0.000146147		PF3D7_0301600	Plasmodium exported protein (hyp1) unknown function	1.5064	0.010539	15617.5	0.47919	3.14363	0.00166865
																		PF3D7_0607900	conserved Plasmodium protein unknown function	1.81495	0.00044005	1240.35	0.42302	4.29045	1.78313e-05		PF3D7_1369200	conserved Plasmodium protein unknown function	1.50355	0.039576	2784.32	0.577901	2.60175	0.00927504
																		PF3D7_1428300	proliferation-associated protein 2g4 putative	1.81326	0.0461726	17954.3	0.712681	2.54429	0.0109501		PF3D7_0522800	pre-mRNA-splicing factor BUD31 putative	1.50322	0.00936721	7401.6	0.47107	3.19108	0.00141744
																		PF3D7_0716800	eukaryotic translation initiation factor 3 subunit I putative	1.81236	0.00244349	19229.1	0.486249	3.72722	0.000193605		PF3D7_1454700	6-phosphogluconate dehydrogenase decarboxylating	1.50026	0.00817052	25055.9	0.462384	3.24463	0.00117605
																		PF3D7_1119600	ATP-dependent zinc metalloprotease FTSH putative	1.8057	0.00428816	4578.18	0.510173	3.5394	0.000401045		PF3D7_1441200	60S ribosomal protein L1 putative	1.49558	0.0110841	32351.4	0.478417	3.12611	0.00177133
																		PF3D7_0517100	conserved protein unknown function	1.79162	0.0244902	1220.56	0.632386	2.83311	0.00460981		PF3D7_0322900	40S ribosomal protein S3A putative	1.49391	0.0414155	104848	0.579709	2.57701	0.00996601
																		PF3D7_0723700	metallo-hydrolase/oxidoreductase putative	1.78333	0.00879556	1987.15	0.547628	3.25647	0.00112806		PF3D7_1350100	lysine--tRNA ligase	1.49315	0.0217327	34798.1	0.520846	2.86677	0.00414682
																		PF3D7_0304400	60S ribosomal protein L44	1.78281	0.00658763	95181.2	0.529175	3.36903	0.000754336		PF3D7_0804800	peptidyl-prolyl cis-trans isomerase	1.48816	0.00590934	9137.01	0.443776	3.35341	0.000798235
																		PF3D7_0819100	BRIX domain putative	1.77715	0.015701	3040.34	0.587463	3.02513	0.00248523		PF3D7_1308300	40S ribosomal protein S27	1.47748	0.0154344	51508.5	0.492288	3.00125	0.00268871
																		PF3D7_1469500	conserved Plasmodium protein unknown function	1.77693	0.0232827	530.748	0.622743	2.85339	0.00432549		PF3D7_1333600	U3 small nucleolar RNA-associated protein 4 putative	1.47428	0.0189904	4669.76	0.504792	2.92057	0.00349389
																		PF3D7_0708000	cytoskeleton associated protein putative	1.77009	0.00886681	3061.91	0.544012	3.25377	0.00113883		PF3D7_0511400	conserved Plasmodium protein unknown function	1.47421	0.0475607	313.855	0.585971	2.51584	0.0118748
																		PF3D7_0819300	conserved Plasmodium protein unknown function	1.76776	0.0124902	369.361	0.566553	3.12019	0.00180732		PF3D7_1124700	GrpE protein homolog mitochondrial putative	1.47122	0.0295486	9965.56	0.537914	2.73505	0.00623705
																		PF3D7_0914000	pseudouridylate synthase putative	1.76602	0.0368462	1362.52	0.66792	2.64406	0.00819176		PF3D7_1120100	phosphoglycerate mutase putative	1.47075	0.0140286	116104	0.483911	3.0393	0.00237132
																		PF3D7_1005500	regulator of nonsense transcripts 1 putative	1.76563	0.0263011	13859	0.631569	2.79562	0.00517999		PF3D7_0530700	conserved Plasmodium protein unknown function	1.46945	0.0163789	2246.4	0.493493	2.97766	0.00290461
																		PF3D7_1426800	conserved Plasmodium protein unknown function	1.76555	0.0144151	4377.75	0.577915	3.05503	0.0022504		PF3D7_1112500	RNA transcription translation and transport factor protein putative	1.46906	0.0464564	2630.51	0.58099	2.52855	0.0114534
																		PF3D7_0217700	E2F-associated phosphoprotein putative	1.76083	0.00989245	5561.14	0.549026	3.2072	0.00134035		PF3D7_1452700	U1 snRNP-associated protein putative	1.46569	0.0156842	13455.1	0.489473	2.99443	0.00274958
																		PF3D7_0804200	Plasmodium RNA of unknown function RUF3	1.76032	0.0488527	35.1746	0.700223	2.51394	0.0119392		PF3D7_0908600	ribosomal RNA methyltransferase putative	1.46534	0.00743697	2189.19	0.446932	3.27866	0.00104301
																		PF3D7_1012600	GMP synthase [glutamine-hydrolyzing]	1.7568	0.00181195	14995.9	0.458547	3.83123	0.000127505		PF3D7_0111600	conserved Plasmodium protein unknown function	1.46417	0.0404893	534.307	0.564968	2.5916	0.00955296
																		PF3D7_1011600	heptatricopeptide repeat-containing protein putative	1.75362	0.00519817	556.406	0.506174	3.46446	0.000531289		PF3D7_0811200	ER membrane protein complex subunit 1 putative	1.46288	0.0320499	8274.03	0.542128	2.69841	0.00696711
																		PF3D7_1424100	60S ribosomal protein L5 putative	1.75147	0.00340957	120033	0.483877	3.61967	0.000294984		PF3D7_0727200	cysteine desulfurase putative	1.46075	0.0491684	6055.02	0.584131	2.50072	0.0123942
																		PF3D7_0530400	conserved Plasmodium protein unknown function	1.74866	0.0139041	704.465	0.569461	3.07072	0.00213541		PF3D7_1032100	mRNA-decapping enzyme subunit 1 putative	1.45871	0.0347155	6146.98	0.548116	2.66132	0.00778361
																		PF3D7_0212300	peptide chain release factor subunit 1 putative	1.74861	0.00317604	23487.6	0.479627	3.64578	0.000266585		PF3D7_0619500	acyl-CoA synthetase	1.45812	0.00712174	4940.48	0.44293	3.29198	0.000994862
																		PF3D7_0826100	HECT-like E3 ubiquitin ligase putative	1.74689	0.0442492	24850.9	0.680907	2.56553	0.0103019		PF3D7_0622300	vacuolar transporter chaperone putative	1.45605	0.00893424	1091.86	0.453443	3.21111	0.00132225
																		PF3D7_0306800	T-complex protein 1 subunit beta	1.74573	0.0283554	23856.5	0.632419	2.7604	0.00577314		PF3D7_1443200	heptatricopeptide repeat-containing protein putative	1.43593	0.00110215	1142.27	0.369464	3.88652	0.000101694
																		PF3D7_1006800	single-strand telomeric DNA-binding protein GBP2 putative	1.74297	0.0038728	43688.3	0.487622	3.57443	0.00035099		PF3D7_0519900	conserved protein unknown function	1.43448	0.0367085	3058	0.543768	2.63803	0.00833883
																		PF3D7_1331200	conserved Plasmodium protein unknown function	1.74208	0.0263011	5914.76	0.623294	2.79495	0.00519076		PF3D7_1144500	SUMO-activating enzyme subunit 1	1.43342	0.00508012	3315.85	0.420986	3.40491	0.00066185
																		PF3D7_0612100	eukaryotic translation initiation factor 3 subunit L putative	1.74024	0.0200876	17077.7	0.596874	2.91559	0.00355021		PF3D7_1365300	conserved Plasmodium protein unknown function	1.43057	0.0467341	2014.1	0.566352	2.52594	0.0115391
																		PF3D7_1028500	partial CSTF domain-containing protein putative	1.73796	0.0250809	3008.12	0.616266	2.82014	0.00480021		PF3D7_1329400	AMP deaminase putative	1.42264	0.0410855	6966.16	0.550892	2.58243	0.00981078
																		PF3D7_0609000	nucleoporin NUP637 putative	1.73523	0.0352932	14326.4	0.651193	2.66469	0.00770602		PF3D7_1365400	ubiquitin-activating enzyme	1.42156	0.030617	1055.6	0.523027	2.71795	0.00656881
																		PF3D7_0519800	EELM2 domain-containing protein putative	1.73274	0.0340997	6609.53	0.646373	2.6807	0.00734674		PF3D7_0710600	60S ribosomal protein L34	1.41684	0.0268528	81603.5	0.509981	2.77822	0.00546571
																		PF3D7_1304600	conserved Plasmodium protein unknown function	1.72717	0.0387051	955.847	0.65855	2.62268	0.00872404		PF3D7_0616700	ras GTPAse putative	1.41624	0.0372103	1263	0.538394	2.63049	0.00852619
																		PF3D7_1015600	heat shock protein 60	1.72032	0.0246511	20178.1	0.608096	2.82903	0.0046689		PF3D7_1333000	20 kDa chaperonin	1.414	0.0336061	15475.1	0.528199	2.67702	0.00742791
																		PF3D7_0925900	parasitophorous vacuolar protein 5 putative	1.7136	0.0103291	53143.1	0.536831	3.19207	0.00141259		PF3D7_1463700	cyclin 1	1.41001	0.00921968	3068.98	0.441032	3.19707	0.00138831
																		PF3D7_0318200	DNA-directed RNA polymerase II subunit RPB1	1.70987	0.0343857	20343.6	0.63891	2.67622	0.00744567		PF3D7_1330300	DnaJ protein putative	1.40968	0.00935423	14134.2	0.441605	3.19218	0.00141203
																		PF3D7_0311200	valine--tRNA ligase putative	1.70955	0.0305677	1859.22	0.626713	2.72781	0.00637564		PF3D7_0924200	heptatricopeptide repeat-containing protein putative	1.40842	0.0412257	2842.81	0.545915	2.57992	0.00988229
																		PF3D7_1446500	nucleoporin NUP313 putative	1.70527	0.0130965	8416.51	0.550335	3.09861	0.00194434		PF3D7_1465900	40S ribosomal protein S3	1.40818	0.0183657	160832	0.479933	2.93411	0.00334507
																		PF3D7_1308900	mRNA-decapping enzyme 2 putative	1.70363	0.0401764	7868.16	0.653431	2.60721	0.00912836		PF3D7_1402500	ribosomal protein S27a putative	1.40343	0.0325546	101638	0.52148	2.69125	0.00711856
																		PF3D7_0518100	protein AMR2	1.69826	0.00850275	3413.52	0.519009	3.27212	0.00106746		PF3D7_1470100	conserved Plasmodium protein unknown function	1.40224	0.00100317	7144.78	0.358246	3.91419	9.07092e-05
																		PF3D7_1106500	conserved Plasmodium protein unknown function	1.69531	0.0307944	3519.52	0.622373	2.72394	0.00645077		PF3D7_1227800	elongator complex protein 3 putative	1.39498	0.0185339	7191.28	0.476049	2.93033	0.00338597
																		PF3D7_0819000	conserved Plasmodium protein unknown function	1.69526	0.0301086	7308.7	0.619947	2.73452	0.00624721		PF3D7_0704000	conserved Plasmodium membrane protein unknown function	1.38263	0.0334293	2987.33	0.515992	2.67956	0.00737184
																		PF3D7_1128500	Fe-S cluster assembly protein putative	1.6947	0.0135709	2636.78	0.549762	3.08261	0.00205195		PF3D7_0502700	conserved protein unknown function	1.38237	0.0176721	603.929	0.468781	2.94887	0.00318939
																		PF3D7_1124800	ribosome biogenesis regulatory protein putative	1.69188	0.00548812	22743.2	0.491365	3.44322	0.000574823		PF3D7_0821600	polyribonucleotide 5'-hydroxyl-kinase Clp1 putative	1.3815	0.00951648	4398.92	0.433882	3.18405	0.00145232
																		PF3D7_1004300	E3 ubiquitin-protein ligase putative	1.69004	0.0411574	6379.93	0.651099	2.59567	0.00944059		PF3D7_1347500	DNA/RNA-binding protein Alba 4	1.38	0.0256637	83498.5	0.493273	2.79763	0.0051479
																		PF3D7_1244200	RNA polymerase II transcription factor B subunit 2 putative	1.68986	0.0141616	3045.6	0.551867	3.06208	0.00219802		PF3D7_1305400	AAR2 protein putative	1.37561	0.0495459	2440.4	0.550882	2.49711	0.0125211
																		PF3D7_0922400	para-aminobenzoic acid synthetase	1.68526	0.0140136	1443.35	0.549485	3.06697	0.00216238		PF3D7_1308600	conserved Plasmodium protein unknown function	1.37538	0.0270001	375.036	0.495638	2.77497	0.0055206
																		PF3D7_1247900	U3 small nucleolar RNA-associated protein 11 putative	1.68328	0.000118907	3945.9	0.359631	4.68057	2.86081e-06		PF3D7_0707900	ribosomal protein S8e putative	1.37248	0.0235954	10404.9	0.484098	2.83514	0.00458063
																		PF3D7_0415900	60S ribosomal protein L15 putative	1.68246	0.0269369	110113	0.604723	2.78221	0.00539907		PF3D7_0107900	conserved Plasmodium protein unknown function	1.37164	0.00111959	2048.29	0.353402	3.88125	0.000103922
																		PF3D7_0814000	60S ribosomal protein L13-2 putative	1.68157	0.00393709	124994	0.47115	3.56908	0.000358241		PF3D7_1336900	tryptophan--tRNA ligase	1.37094	0.0096428	7199.45	0.431273	3.17883	0.00147872
																		PF3D7_1226500	heptatricopeptide repeat and RAP domain-containing protein putative	1.67972	0.0481521	1505.14	0.666	2.52211	0.0116654		PF3D7_1431700	60S ribosomal protein L14 putative	1.36678	0.0121817	78492.1	0.44216	3.09113	0.00199394
																		PF3D7_0217200	conserved Plasmodium protein unknown function	1.67808	0.0460127	857.63	0.658752	2.54737	0.0108539		PF3D7_1332700	ATP-dependent RNA helicase DBP8 putative	1.3632	0.00309117	7594.74	0.38199	3.56867	0.000358802
																		PF3D7_1421800	conserved Plasmodium protein unknown function	1.67785	0.00152563	284.934	0.431008	3.89284	9.90775e-05		PF3D7_0604300	conserved Plasmodium protein unknown function	1.36293	0.0337937	2242.69	0.50986	2.67314	0.00751456
																		PF3D7_0319200	CCR4 domain-containing protein 4 putative	1.6684	0.0460699	3380.76	0.655373	2.54572	0.0109053		PF3D7_0802400	conserved Plasmodium protein unknown function	1.36195	0.00982917	5160.07	0.429711	3.16946	0.00152725
																		PF3D7_1445400	protein serine/threonine kinase-1	1.6665	0.0478806	18170	0.659673	2.52626	0.0115284		PF3D7_0818900	heat shock protein 70	1.36034	0.00875614	408307	0.422732	3.21796	0.00129104
																		PF3D7_0801500	nucleolar protein 10 putative	1.66173	0.000196643	6544.41	0.366744	4.53104	5.8694e-06		PF3D7_0220200	Plasmodium exported protein unknown function	1.36026	0.00785822	45147.8	0.417292	3.25974	0.00111515
																		PF3D7_1340600	RNA lariat debranching enzyme putative	1.65111	0.0173879	10607.3	0.553914	2.9808	0.00287492		PF3D7_0323100	conserved Plasmodium protein unknown function	1.35868	0.00934608	7182.82	0.425547	3.19279	0.00140907
																		PF3D7_1432500	RNA methyltransferase putative	1.65038	0.00719171	7688.44	0.494571	3.33699	0.000846925		PF3D7_1245900	ankyrin-repeat protein putative	1.35306	0.0448073	2021.88	0.531817	2.54422	0.0109521
																		PF3D7_1308600	conserved Plasmodium protein unknown function	1.65036	0.00730264	375.036	0.495515	3.3306	0.000866594		PF3D7_1132900	glycine cleavage system H protein	1.35208	0.0121504	1378.95	0.437251	3.09223	0.00198657
																		PF3D7_1229500	T-complex protein 1 subunit gamma	1.64821	0.00547669	32259.4	0.478277	3.44613	0.000568672		PF3D7_1408400	FANCJ-like helicase putative	1.34753	0.0412257	4730.15	0.522315	2.57993	0.0098821
																		PF3D7_1316500	pre-mRNA-processing factor 40 putative	1.64685	0.0182035	4009.2	0.556417	2.95975	0.00307893		PF3D7_1201800	cytochrome c oxidase assembly protein COX19 putative	1.34353	0.0448697	1634.5	0.52825	2.54335	0.0109794
																		PF3D7_1470300	conserved Plasmodium protein unknown function	1.64675	0.0357385	567.529	0.619424	2.65852	0.0078485		PF3D7_0112200	multidrug resistance-associated protein 1	1.34238	0.0427778	12893.5	0.523685	2.56333	0.0103672
																		PF3D7_1221700	FbpA domain protein putative	1.64621	0.037511	1885.87	0.624425	2.63635	0.00838025		PF3D7_0417200	bifunctional dihydrofolate reductase-thymidylate synthase	1.33637	0.0405828	5674.28	0.515966	2.59003	0.00959687
																		PF3D7_0727600	conserved Plasmodium protein unknown function	1.64572	0.012757	1051.52	0.529112	3.11033	0.00186877		PF3D7_0527900	ATP-dependent RNA helicase DDX41 putative	1.33389	0.0404565	6289.24	0.514558	2.5923	0.00953367
																		PF3D7_0915500	conserved Plasmodium protein unknown function	1.64381	0.0450569	278.117	0.642844	2.55709	0.0105551		PF3D7_1234800	splicing factor 3B subunit 3 putative	1.3287	0.0212762	20637.5	0.461858	2.87686	0.00401652
																		PF3D7_0323100	conserved Plasmodium protein unknown function	1.64227	0.0016983	7182.82	0.425599	3.85873	0.000113977		PF3D7_0921200	conserved Plasmodium membrane protein unknown function	1.31541	0.014944	7982.21	0.436217	3.0155	0.00256552
																		PF3D7_1307100	U3 small nucleolar RNA-associated protein 6 putative	1.64219	0.0489045	3761.92	0.6534	2.5133	0.0119607		PF3D7_1108400	casein kinase 2 alpha subunit	1.31464	0.0096545	38415.7	0.413876	3.1764	0.00149115
																		PF3D7_1467100	DNA-3-methyladenine glycosylase putative	1.63711	0.0260914	1240.43	0.58442	2.80126	0.00509038		PF3D7_1309700	vacuolar protein sorting-associated protein 18 putative	1.30978	0.0294867	2054.21	0.478675	2.73627	0.00621403
																		PF3D7_1337000	mitochondrial intermediate peptidase putative	1.63547	0.00402345	3738.21	0.459365	3.56028	0.000370466		PF3D7_0909900	helicase SKI2W putative	1.30794	0.0346297	6845.98	0.491257	2.66243	0.00775797
																		PF3D7_1249100	conserved protein unknown function	1.63349	0.00184178	11061.7	0.42702	3.82532	0.000130604		PF3D7_0821500	ribosomal RNA small subunit methyltransferase NEP1 putative	1.30742	0.0494399	3576.79	0.523318	2.49833	0.0124781
																		PF3D7_1415600	conserved Plasmodium protein unknown function	1.63237	0.0240024	2608.85	0.574467	2.84154	0.00448959		PF3D7_1337000	mitochondrial intermediate peptidase putative	1.30295	0.0234128	3738.21	0.459074	2.83822	0.00453652
																		PF3D7_0932800	importin alpha re-exporter putative	1.63171	0.0207324	10671.2	0.562415	2.90126	0.00371668		PF3D7_0628000	6-pyruvoyltetrahydropterin synthase	1.30132	0.048277	1374.89	0.518496	2.50979	0.0120804
																		PF3D7_0422500	pre-mRNA-splicing helicase BRR2 putative	1.62043	0.0143722	11851	0.530199	3.05627	0.00224111		PF3D7_0407300	transcription factor putative	1.29536	0.0326909	2144.18	0.481678	2.68928	0.00716074
																		PF3D7_1338300	elongation factor 1-gamma putative	1.61567	0.000247098	81615.4	0.362224	4.46042	8.17999e-06		PF3D7_1355500	serine/threonine protein phosphatase 5	1.29327	0.0259237	10938.3	0.462961	2.79348	0.0052144
																		PF3D7_0604000	conserved Plasmodium protein unknown function	1.60695	0.0242784	416.824	0.566432	2.83697	0.0045544		PF3D7_1421400	DNA-directed RNA polymerase III subunit RPC6 putative	1.29244	0.0486614	8588.44	0.515724	2.50606	0.0122083
																		PF3D7_1144200	conserved Plasmodium protein unknown function	1.60638	0.0226316	609.923	0.560694	2.86499	0.00417025		PF3D7_0216200	conserved Plasmodium protein unknown function	1.29206	0.0400813	3376.96	0.497601	2.59658	0.00941566
																		PF3D7_1208100	conserved Plasmodium protein unknown function	1.60432	0.00363862	6003.44	0.446536	3.59281	0.000327134		PF3D7_0621900	signal recognition particle subunit SRP68 putative	1.28129	0.0496608	12319.8	0.513412	2.49563	0.0125733
																		PF3D7_0621800	nascent polypeptide-associated complex subunit alpha putative	1.60266	0.0262493	77917.7	0.573037	2.79678	0.00516153		PF3D7_0923000	DNA-directed RNA polymerase II subunit RPB3 putative	1.28059	0.0477351	3730.75	0.509323	2.51429	0.0119272
																		PF3D7_1443200	heptatricopeptide repeat-containing protein putative	1.60225	0.000380111	1142.27	0.369821	4.33251	1.4742e-05		PF3D7_1460800	snRNA-activating protein complex subunit 3 putative	1.28003	0.0387951	2399.33	0.490344	2.61047	0.00904192
																		PF3D7_1226700	U3 small nucleolar RNA-interacting protein 2 putative	1.59467	0.0494988	3604.39	0.635902	2.50773	0.0121509		PF3D7_1361000	protein arginine N-methyltransferase 5 putative	1.27987	0.00086919	2495.27	0.323437	3.95709	7.58677e-05
																		PF3D7_0801800	mannose-6-phosphate isomerase putative	1.59351	0.0344713	16818.8	0.595743	2.67483	0.00747667		PF3D7_0911400	conserved Plasmodium protein unknown function	1.27001	0.0326909	2970.63	0.472216	2.68946	0.0071567
																		PF3D7_1323400	60S ribosomal protein L23	1.59235	0.0258879	122766	0.567716	2.80483	0.00503428		PF3D7_1402100	pseudouridine synthase putative	1.2594	0.0454783	1091.52	0.496248	2.53785	0.0111535
																		PF3D7_1447000	40S ribosomal protein S5	1.59204	0.00455607	113102	0.45261	3.51746	0.000435698		PF3D7_0208200	KRR1 small subunit processome component putative	1.25902	0.0123608	8071.24	0.408313	3.08346	0.00204606
																		PF3D7_0506100	60S ribosomal subunit protein L24 putative	1.59131	0.0264727	10921	0.570022	2.79166	0.00524379		PF3D7_0311600	dolichyl-diphosphooligosaccharide--protein glycosyltransferase subunit OST1 putative	1.25772	0.00854029	5170.12	0.389672	3.22765	0.00124813
																		PF3D7_1025300	conserved protein unknown function	1.59089	0.0403247	1697.06	0.61074	2.60486	0.00919124		PF3D7_1442300	tRNA import protein tRIP	1.24876	0.0181607	19444.1	0.42487	2.93916	0.00329098
																		PF3D7_1111000	tRNA m5C-methyltransferase putative	1.58562	0.0285412	2822.27	0.575255	2.75638	0.00584454		PF3D7_1213800	proline--tRNA ligase	1.24787	0.0157627	13078.1	0.417164	2.9913	0.0027779
																		PF3D7_1250900	conserved protein unknown function	1.58343	0.01001	967.767	0.494472	3.20226	0.00136352		PF3D7_1122000	conserved protein unknown function	1.23955	0.0360601	1028.48	0.468463	2.646	0.00814497
																		PF3D7_1014700	prohibitin 2 putative	1.58304	0.0478806	10745.2	0.626427	2.5271	0.0115009		PF3D7_0422100	transmembrane emp24 domain-containing protein putative	1.23953	0.0378884	12314.1	0.472877	2.62125	0.00876069
																		PF3D7_0816000	ribosome assembly protein RRB1 putative	1.58146	0.00036545	5809.62	0.363939	4.3454	1.39022e-05		PF3D7_0302900	exportin-1 putative	1.23726	0.0261197	21419.2	0.443532	2.78956	0.00527792
																		PF3D7_1421200	40S ribosomal protein S25	1.57726	0.0130015	124626	0.508567	3.10138	0.00192623		PF3D7_1438500	cleavage and polyadenylation specificity factor subunit 3 putative	1.23491	0.0324516	3764.85	0.458539	2.69313	0.0070784
																		PF3D7_0315800	zinc finger protein putative	1.57483	0.000857042	3984.9	0.386551	4.07406	4.62009e-05		PF3D7_0926700	glutamine-dependent NAD(+) synthetase putative	1.23395	0.0405828	21094.4	0.476497	2.58962	0.00960811
																		PF3D7_0729400	ribosome biogenesis protein BRX1 putative	1.57381	0.0277376	7694.64	0.568091	2.77035	0.00559969		PF3D7_1226000	conserved protein unknown function	1.23362	0.0137027	626.099	0.404774	3.04769	0.00230611
																		PF3D7_1137300	CLPTM1 domain-containing protein putative	1.57357	0.00182163	16498.5	0.410998	3.82866	0.000128845		PF3D7_1137400	UVB-resistance protein UVR8 homologue	1.23094	0.0469317	3799.01	0.487896	2.52296	0.0116373
																		PF3D7_1302800	40S ribosomal protein S7 putative	1.57313	0.0214326	97876.6	0.544544	2.88889	0.00386599		PF3D7_1311700	cytochrome c putative	1.21449	0.0496666	6132.66	0.486705	2.49533	0.0125839
																		PF3D7_0912100	zinc finger protein putative	1.57143	0.00615532	1787.29	0.462359	3.39873	0.000676997		PF3D7_1033700	bromodomain protein 1	1.20017	0.0429937	9767.53	0.46861	2.56114	0.0104331
																		PF3D7_1224600	cytochrome c heme lyase putative	1.5705	0.000813736	5185.78	0.383908	4.09083	4.29832e-05		PF3D7_0211100	conserved Plasmodium protein unknown function	1.18568	0.0413636	748.608	0.459977	2.5777	0.00994589
																		PF3D7_0610800	transketolase	1.57048	0.00274474	49135.9	0.425497	3.69093	0.000223437		PF3D7_1328100	proteasome subunit beta type-7 putative	1.18157	0.0374324	25053.9	0.449731	2.62729	0.0086069
																		PF3D7_0221200	Plasmodium exported protein (hyp15) unknown function	1.56861	0.0340997	9028.9	0.584974	2.68151	0.00732911		PF3D7_0804600	tRNA pseudouridine synthase putative	1.16159	0.0408604	4885.94	0.449245	2.58566	0.00971933
																		PF3D7_1360400	conserved Plasmodium protein unknown function	1.56686	0.00752159	2851.45	0.472615	3.31529	0.000915469		PF3D7_1137300	CLPTM1 domain-containing protein putative	1.15503	0.0248552	16498.5	0.410951	2.81063	0.00494443
																		PF3D7_1030600	tRNA N6-adenosine threonylcarbamoyltransferase	1.56448	0.00941925	2860.34	0.484917	3.22629	0.00125408		PF3D7_0519700	FoP domain-containing protein putative	1.14901	0.0309516	14279.2	0.423505	2.7131	0.00666567
																		PF3D7_0110700	chromatin assembly factor 1 protein WD40 domain putative	1.56184	0.0383338	8110.61	0.59452	2.62706	0.00861263		PF3D7_0110100	selenocysteine-specific elongation factor putative	1.14515	0.0412749	2362.46	0.444033	2.57898	0.00990932
																		PF3D7_1226000	conserved protein unknown function	1.56148	0.00169944	626.099	0.404748	3.85791	0.000114362		PF3D7_1002300	conserved Plasmodium protein unknown function	1.13959	0.0340139	223.724	0.426748	2.6704	0.00757607
																		PF3D7_1329800	conserved Plasmodium protein unknown function	1.55405	0.0152319	1080.03	0.511988	3.03533	0.00240272		PF3D7_0913300	conserved protein unknown function	1.13445	0.04721	8599.27	0.45027	2.51949	0.0117524
																		PF3D7_1301500	Plasmodium exported protein (PHISTa) unknown function	1.55333	0.011472	1761.52	0.492843	3.15177	0.00162285		PF3D7_1311400	AP-1 complex subunit mu-1	1.12886	0.0215137	15419.1	0.393125	2.87151	0.00408518
																		PF3D7_1329900	conserved Plasmodium protein unknown function	1.55078	0.0350378	691.088	0.581381	2.66741	0.00764392		PF3D7_1009200	ribonuclease putative	1.12769	0.0161473	2128.11	0.377962	2.98362	0.00284864
																		PF3D7_1357100	elongation factor 1-alpha	1.5505	0.0244902	127722	0.547414	2.83241	0.00461979		PF3D7_1224600	cytochrome c heme lyase putative	1.11583	0.0194738	5185.78	0.383499	2.90961	0.00361877
																		PF3D7_1015200	cysteine--tRNA ligase	1.5491	0.0136459	8543.43	0.502981	3.07985	0.00207108		PF3D7_1211400	heat shock protein DNAJ homologue Pfj4	1.10359	0.0471829	45796.1	0.437941	2.51996	0.011737
																		PF3D7_0626800	pyruvate kinase	1.54575	0.00328777	236441	0.425536	3.63247	0.000280721		PF3D7_1409900	cytidine diphosphate-diacylglycerol synthase	1.10334	0.0389698	10854.7	0.422953	2.60866	0.00908984
																		PF3D7_1408400	FANCJ-like helicase putative	1.54297	0.0184179	4730.15	0.522363	2.95384	0.00313851		PF3D7_1248100	methyltransferase putative	1.09357	0.0486019	5933.71	0.436225	2.5069	0.0121796
																		PF3D7_1462300	GTP-binding protein putative	1.54262	0.0182157	11010.1	0.521293	2.95921	0.00308427		PF3D7_1144600	transcription initiation factor IIF subunit beta putative	1.09343	0.046735	8091.1	0.432974	2.5254	0.0115565
																		PF3D7_0607800	GTP-binding protein putative	1.54246	0.0133912	1667.1	0.499279	3.08937	0.00200579		PF3D7_1348300	elongation factor Tu putative	1.07826	0.0286753	2428.18	0.392126	2.74977	0.00596367
																		PF3D7_1002300	conserved Plasmodium protein unknown function	1.54137	0.00344931	223.724	0.426613	3.61304	0.000302625		PF3D7_1225400	rRNA-processing protein putative	1.03738	0.0405828	2231.87	0.400594	2.58961	0.00960838
																		PF3D7_0921100	conserved Plasmodium protein unknown function	1.54101	0.0181569	2425.15	0.520458	2.96087	0.00306775		PF3D7_0816000	ribosome assembly protein RRB1 putative	1.01003	0.0268748	5809.62	0.363705	2.77706	0.0054853
																		PF3D7_1131000	RNA-binding protein s1 putative	1.54063	0.0399677	2124.36	0.590446	2.60926	0.0090737		PF3D7_0311900	heptatricopeptide repeat-containing protein putative	0.922398	0.0312513	1724.8	0.340486	2.70906	0.00674737
																		PF3D7_1466200	early gametocyte enriched phosphoprotein EGXP	1.53925	0.0283554	2389.91	0.557543	2.76078	0.00576638		PF3D7_1037600	TFIIH basal transcription factor complex helicase XPB subunit putative	0.906375	0.0349269	9523.6	0.340907	2.65872	0.00784388
																		PF3D7_1210600	conserved Plasmodium protein unknown function	1.53722	0.0389244	6485.42	0.58674	2.61994	0.00879461		PF3D7_1448400	ubiquitin-protein ligase putative	0.90341	0.0268748	9336.63	0.325254	2.77755	0.00547704
																		PF3D7_1429400	rRNA (adenosine-2'-O-)-methyltransferase putative	1.53618	0.0097727	4811.52	0.4784	3.21108	0.00132235		PF3D7_1422300	DnaJ protein putative	0.835199	0.0421303	1670.02	0.324944	2.57029	0.0101613
																		PF3D7_1237000	SUMO-activating enzyme subunit 2	1.5353	0.0237344	7130.82	0.539276	2.84697	0.0044137		PF3D7_1110800	conserved Plasmodium protein unknown function	-1.04845	0.0378627	542.596	0.399903	-2.62176	0.00874775
																		PF3D7_1364800	DNA-directed RNA polymerases I II and III subunit RPABC1 putative	1.53288	0.00879398	16261.6	0.470478	3.25812	0.00112152		PF3D7_1471400	diacylglycerol kinase putative	-1.07542	0.0372103	7617.31	0.408878	-2.63018	0.00853389
																		PF3D7_1359400	CUGBP Elav-like family member 1	1.53248	0.0445197	11932.9	0.598012	2.56262	0.0103886		PF3D7_1147000	sporozoite and liver stage asparagine-rich protein	-1.08768	0.0296952	1821.59	0.398079	-2.73232	0.00628908
																		PF3D7_0911900	falstatin	1.52939	0.0294423	37610.4	0.557499	2.74331	0.00608233		PF3D7_1025500	conserved Plasmodium protein unknown function	-1.08918	0.0474127	2644.6	0.432606	-2.51772	0.0118116
																		PF3D7_0704000	conserved Plasmodium membrane protein unknown function	1.52618	0.0182653	2987.33	0.515941	2.95804	0.00309597		PF3D7_1020800	dihydrolipoamide acyltransferase component E2	-1.093	0.0468135	1761.76	0.432946	-2.52455	0.0115846
																		PF3D7_1233400	conserved Plasmodium membrane protein unknown function	1.52336	0.0177586	7048.61	0.512694	2.97129	0.00296553		PF3D7_0607500	4-hydroxybenzoate polyprenyltransferase putative	-1.1337	0.0271786	6846.87	0.408948	-2.77224	0.00556713
																		PF3D7_1131800	oxysterol-binding protein putative	1.5189	0.0480956	11810.3	0.602061	2.52284	0.0116411		PF3D7_1115200	histone-lysine N-methyltransferase SET7	-1.13711	0.0214469	14690.1	0.395776	-2.87311	0.00406458
																		PF3D7_1351300	conserved Plasmodium membrane protein unknown function	1.50984	0.0478806	84.1985	0.597625	2.52641	0.0115235		PF3D7_0205300	conserved Plasmodium protein unknown function	-1.18315	0.039293	656.553	0.454087	-2.60556	0.00917246
																		PF3D7_0113400	Plasmodium exported protein unknown function	1.50847	0.0277626	228.112	0.54462	2.76976	0.00560976		PF3D7_1309200	protein phosphatase PPM6 putative	-1.19942	0.0037325	15472.8	0.34185	-3.50861	0.000450462
																		PF3D7_0912200	conserved protein unknown function	1.50551	0.0464252	620.819	0.592448	2.54116	0.0110485		PF3D7_1476800	lysophospholipase putative	-1.20597	0.0427312	2846.6	0.470215	-2.56471	0.0103263
																		PF3D7_1427900	leucine-rich repeat protein	1.50008	0.0406233	27309.5	0.576538	2.60188	0.00927136		PF3D7_0905600	WD repeat-containing protein 66 putative	-1.23249	0.0233326	853.24	0.433939	-2.84023	0.00450807
																		PF3D7_0821600	polyribonucleotide 5'-hydroxyl-kinase Clp1 putative	1.49663	0.00543831	4398.92	0.433994	3.4485	0.000563703		PF3D7_0406000	conserved protein unknown function	-1.24726	0.0336562	15625.3	0.466207	-2.67534	0.00746536
																		PF3D7_1332800	eukaryotic translation initiation factor 6 putative	1.49585	0.0320312	6960.55	0.552368	2.70806	0.0067678		PF3D7_1138200	conserved protein unknown function	-1.25006	0.0462108	2914.08	0.493913	-2.53094	0.0113758
																		PF3D7_0802400	conserved Plasmodium protein unknown function	1.49174	0.00511871	5160.07	0.429774	3.47099	0.000518538		PF3D7_0529400	conserved Plasmodium protein unknown function	-1.26088	0.0276252	26369.6	0.455986	-2.76518	0.00568919
																		PF3D7_0502700	conserved protein unknown function	1.48631	0.0109082	603.929	0.468673	3.17133	0.00151745		PF3D7_1212800	succinate dehydrogenase [ubiquinone] iron-sulfur subunit mitochondrial	-1.30066	0.0254092	9334.04	0.464282	-2.80144	0.00508747
																		PF3D7_1103100	60S acidic ribosomal protein P1 putative	1.48277	0.00637748	121227	0.438427	3.38201	0.000719571		PF3D7_0924500	conserved Plasmodium membrane protein unknown function	-1.30874	0.00521349	6603.69	0.385344	-3.39628	0.000683073
																		PF3D7_0212200	ribosomal protein L12 mitochondrial putative	1.48253	0.0067077	3384.36	0.441209	3.36015	0.000779005		PF3D7_1315100	serine/threonine protein kinase PK9	-1.32104	0.0248156	380.372	0.469779	-2.81204	0.00492284
																		PF3D7_0109400	tubulin-specific chaperone a putative	1.4798	0.0225649	7309.32	0.516027	2.86769	0.00413484		PF3D7_0530300	conserved Plasmodium membrane protein unknown function	-1.33937	0.022008	5195.89	0.467988	-2.86198	0.00420998
																		PF3D7_0620500	cleavage stimulation factor subunit 1 putative	1.47452	0.0155239	4142.35	0.486817	3.02891	0.00245439		PF3D7_1341800	inner membrane complex protein 1k putative	-1.34438	0.0469141	2188.45	0.532738	-2.52354	0.0116181
																		PF3D7_1347500	DNA/RNA-binding protein Alba 4	1.47254	0.0172325	83498.5	0.493276	2.98523	0.00283363		PF3D7_0708600	inner membrane complex protein 1d putative	-1.34823	0.0272569	241.36	0.486548	-2.77101	0.0055882
																		PF3D7_0209800	ATP-dependent RNA helicase UAP56	1.46989	0.00340957	76401.4	0.406129	3.61927	0.000295439		PF3D7_1427200	selenoprotein	-1.35712	0.046094	2854.41	0.535967	-2.53209	0.0113385
																		PF3D7_1305900	conserved Plasmodium protein unknown function	1.46873	0.000464832	7138.1	0.343929	4.27045	1.95082e-05		PF3D7_0819700	conserved Plasmodium protein unknown function	-1.35712	0.02857	4318.03	0.493264	-2.75132	0.00593565
																		PF3D7_1467200	WD repeat-containing protein 79 putative	1.46263	0.0207902	1383.23	0.504397	2.89975	0.00373457		PF3D7_1403500	dynein light chain putative	-1.36357	0.0406754	7802.75	0.526941	-2.58771	0.00966177
																		PF3D7_1310100	conserved Plasmodium protein unknown function	1.45832	0.00867121	639.774	0.446772	3.26413	0.00109802		PF3D7_1135900	3-oxo-5-alpha-steroid 4-dehydrogenase putative	-1.38179	0.0288135	61986.9	0.503171	-2.74617	0.00602962
																		PF3D7_0523700	conserved Plasmodium membrane protein unknown function	1.45801	0.00871647	1120.88	0.447014	3.26166	0.00110763		PF3D7_1345000	conserved Plasmodium protein unknown function	-1.3821	0.0458494	1233.41	0.545377	-2.53422	0.0112699
																		PF3D7_0320300	T-complex protein 1 subunit epsilon	1.45441	0.00889553	46557	0.447174	3.25246	0.00114412		PF3D7_1218800	secreted ookinete protein putative	-1.38533	0.023209	614.344	0.487306	-2.84284	0.00447135
																		PF3D7_0604600	DNA helicase putative	1.44704	0.0356065	1355.48	0.543878	2.6606	0.0078002		PF3D7_0111500	UMP-CMP kinase putative	-1.39309	0.047051	26263.5	0.552492	-2.52146	0.0116868
																		PF3D7_1137400	UVB-resistance protein UVR8 homologue	1.44328	0.0182887	3799.01	0.488035	2.95732	0.00310326		PF3D7_0908400	conserved Plasmodium protein unknown function	-1.41036	0.0488909	5815.55	0.563296	-2.50376	0.0122881
																		PF3D7_1440300	porphobilinogen synthase	1.43575	0.0218595	2662.64	0.498489	2.88021	0.0039741		PF3D7_1373500	erythrocyte membrane protein 1 PfEMP1	-1.4146	0.0475138	3699.71	0.562084	-2.51671	0.0118456
																		PF3D7_1332400	nucleotidyltransferase putative	1.43343	0.0244717	4170.78	0.505829	2.83382	0.00459952		PF3D7_1443000	serine/threonine protein kinase	-1.41529	0.0290907	3296.57	0.516122	-2.74216	0.00610373
																		PF3D7_0918900	gamma-glutamylcysteine synthetase	1.43271	0.0285379	5800.85	0.519719	2.75671	0.0058387		PF3D7_0918500	telomerase RNA	-1.42269	0.046735	12895.5	0.563316	-2.52556	0.0115515
																		PF3D7_1451900	ribosome biogenesis protein TSR1 putative	1.43195	0.00637748	9196.95	0.423604	3.3804	0.000723811		PF3D7_0515300	phosphatidylinositol 3-kinase	-1.442	0.0489574	10389.9	0.576104	-2.50302	0.0123139
																		PF3D7_1356200	mitochondrial import inner membrane translocase subunit TIM23 putative	1.42961	0.0183699	7804.3	0.4838	2.95497	0.00312701		PF3D7_1139700	adrenodoxin reductase putative	-1.44284	0.0249758	5530.82	0.513744	-2.80848	0.00497764
																		PF3D7_1358800	40S ribosomal protein S15	1.42804	0.0165564	68857.5	0.47583	3.00116	0.00268952		PF3D7_0617900	histone H3 variant	-1.44781	0.0120568	41322	0.467658	-3.09587	0.00196238
																		PF3D7_1470100	conserved Plasmodium protein unknown function	1.42795	0.00113472	7144.78	0.358205	3.98639	6.70874e-05		PF3D7_1235800	conserved Plasmodium protein unknown function	-1.44995	0.00185813	491.37	0.38866	-3.73064	0.000190991
																		PF3D7_1442500	geranylgeranyl transferase type-2 subunit alpha putative	1.42637	0.0244902	4169.58	0.503598	2.83235	0.00462071		PF3D7_1032600	conserved protein unknown function	-1.45455	0.0499932	1238.44	0.583813	-2.49146	0.012722
																		PF3D7_0403700	pre-mRNA-splicing factor CLF1 putative	1.41896	0.00548812	16874.8	0.412068	3.44351	0.000574206		PF3D7_0721200	conserved Plasmodium protein unknown function	-1.4556	0.0304036	3449.07	0.534611	-2.72273	0.00647458
																		PF3D7_0815100	heptatricopeptide repeat and RAP domain-containing protein putative	1.41502	0.0142805	945.67	0.462595	3.05888	0.00222164		PF3D7_0404600	conserved Plasmodium membrane protein unknown function	-1.45659	0.0240745	3724.79	0.515274	-2.82682	0.00470133
																		PF3D7_0527900	ATP-dependent RNA helicase DDX41 putative	1.41418	0.0291388	6289.24	0.514539	2.74844	0.00598799		PF3D7_1323600	conserved protein unknown function	-1.47192	0.0458365	4949.71	0.580737	-2.53458	0.0112582
																		PF3D7_1458600	zinc finger protein putative	1.41092	0.0248329	3626.11	0.499217	2.82626	0.00470956		PF3D7_1105900	conserved Plasmodium membrane protein unknown function	-1.47377	0.0240138	459.488	0.521135	-2.828	0.004684
																		PF3D7_0110800	transcription initiation factor TFIIB putative	1.40202	0.00727465	10937.4	0.420762	3.33209	0.000861957		PF3D7_0609900	conserved Plasmodium protein unknown function	-1.47429	0.033648	3039.23	0.550989	-2.67571	0.0074571
																		PF3D7_1408600	40S ribosomal protein S8e putative	1.40054	0.0497855	185944	0.559174	2.50465	0.0122573		PF3D7_0907200	GTPase-activating protein putative	-1.47431	0.0427312	4433.46	0.574882	-2.56455	0.0103309
																		PF3D7_1143300	DNA-directed RNA polymerases I and III subunit RPAC1 putative	1.39982	0.04874	8551.7	0.556353	2.51606	0.0118676		PF3D7_0733000	erythrocyte membrane protein 1 PfEMP1	-1.47884	0.0199517	2126.1	0.510077	-2.89924	0.00374071
																		PF3D7_0501200	parasite-infected erythrocyte surface protein	1.39939	0.0230799	66069.2	0.489847	2.85679	0.00427947		PF3D7_0502200	protein Mpv17 putative	-1.48405	0.0268748	5166.31	0.534407	-2.777	0.00548624
																		PF3D7_0820000	Snf2-related CBP activator putative	1.39915	0.0491311	10655.7	0.557117	2.51141	0.012025		PF3D7_0613800	AP2 domain transcription factor putative	-1.49864	0.0427312	24455.3	0.584418	-2.56432	0.0103378
																		PF3D7_0726900	mitochondrial import inner membrane translocase subunit TIM50 putative	1.39128	0.0255023	4021.27	0.494488	2.81358	0.00489932		PF3D7_0929600	G2 protein putative	-1.51585	0.0151393	3311.38	0.503597	-3.01004	0.00261215
																		PF3D7_0720400	apoptosis-inducing factor putative	1.39025	0.0200111	7699.06	0.476521	2.9175	0.00352845		PF3D7_0913900	arginine--tRNA ligase putative	-1.52084	0.0100205	3198.13	0.480955	-3.16212	0.00156623
																		PF3D7_1132900	glycine cleavage system H protein	1.38638	0.0109286	1378.95	0.437339	3.17003	0.00152423		PF3D7_1015000	FAD synthetase putative	-1.52102	0.0296952	7107.94	0.556675	-2.73233	0.00628887
																		PF3D7_1123600	RAP protein putative	1.38583	0.0465435	3665.13	0.545625	2.53989	0.0110886		PF3D7_1032200	conserved Plasmodium protein unknown function	-1.52182	0.0105997	230.084	0.484407	-3.14161	0.00168023
																		PF3D7_1104600	radial spoke head protein putative	1.38341	0.0158756	462.021	0.458099	3.0199	0.00252855		PF3D7_1140000	carbonic anhydrase	-1.52942	0.0259492	547.789	0.547673	-2.79257	0.00522911
																		PF3D7_1010600	eukaryotic translation initiation factor 2 subunit beta	1.37871	0.0329711	25083.3	0.511574	2.69504	0.00703797		PF3D7_0715100	C-Myc-binding protein putative	-1.5301	0.0328038	323.08	0.569325	-2.68756	0.00719758
																		PF3D7_1365500	aminomethyltransferase mitochondrial putative	1.37838	0.0256023	7636.45	0.490542	2.80991	0.00495558		PF3D7_0819600	conserved protein unknown function	-1.53317	0.0121164	15522.2	0.495572	-3.09373	0.00197655
																		PF3D7_0818900	heat shock protein 70	1.37312	0.00897927	408307	0.422734	3.2482	0.00116139		PF3D7_0717200	conserved Plasmodium protein unknown function	-1.53562	0.0427778	8495.64	0.599089	-2.56326	0.0103693
																		PF3D7_0602200	MYND-type zinc finger protein putative	1.3715	0.0100751	6349.81	0.428593	3.20001	0.00137421		PF3D7_1117900	conserved Plasmodium protein unknown function	-1.53777	0.0275115	4593.33	0.55579	-2.76681	0.0056607
																		PF3D7_1251700	tryptophan--tRNA ligase	1.37135	0.0126249	1754.12	0.440064	3.11626	0.00183161		PF3D7_0314100	vesicle transport v-SNARE protein putative	-1.54599	0.0193681	16335.9	0.530916	-2.91193	0.00359198
																		PF3D7_1438500	cleavage and polyadenylation specificity factor subunit 3 putative	1.3676	0.0173557	3764.85	0.458629	2.98193	0.00286433		PF3D7_1341500	inner membrane complex suture component putative	-1.54675	0.0288234	4198.71	0.563321	-2.74576	0.006037
																		PF3D7_1434000	CCR4-associated factor 16 putative	1.36565	0.00917516	10742.5	0.421744	3.23809	0.00120333		PF3D7_0304000	inner membrane complex protein 1a putative	-1.54847	0.0248206	279.18	0.550786	-2.81138	0.00493297
																		PF3D7_0603300	dihydroorotate dehydrogenase	1.36329	0.0206349	11319.3	0.4694	2.90432	0.00368053		PF3D7_0805700	serine/threonine protein kinase FIKK family	-1.55562	0.0357172	10894.3	0.587013	-2.65006	0.00804773
																		PF3D7_1137100	mitochondrial ribosomal protein S9 precursor putative	1.36294	0.0193288	3025.88	0.464841	2.93207	0.00336715		PF3D7_1110600	mitochondrial ribosomal protein L11 precursor putative	-1.55892	0.0383164	15863.7	0.595716	-2.61688	0.0088738
																		PF3D7_0109600	cold-shock protein putative	1.36037	0.0313646	1922.96	0.500739	2.71674	0.00659292		PF3D7_1407000	LCCL domain-containing protein	-1.56504	0.0404893	672.779	0.603917	-2.59148	0.00955634
																		PF3D7_0619500	acyl-CoA synthetase	1.35862	0.0139733	4940.48	0.442809	3.06819	0.00215363		PF3D7_1013200	conserved Plasmodium protein unknown function	-1.56595	0.0367742	7715.64	0.593804	-2.63715	0.00836054
																		PF3D7_1117500	tyrosine--tRNA ligase	1.35829	0.0118829	2702.25	0.432834	3.13812	0.00170033		PF3D7_1025800	conserved protein unknown function	-1.5671	0.0440358	4844.15	0.614193	-2.55148	0.0107266
																		PF3D7_0208200	KRR1 small subunit processome component putative	1.35127	0.00765923	8071.24	0.408424	3.30849	0.000938006		PF3D7_1145000	conserved Plasmodium protein unknown function	-1.57127	0.0371496	1173.34	0.596914	-2.63233	0.00848016
																		PF3D7_0614500	60S ribosomal protein L19	1.35081	0.0478806	135578	0.534688	2.52635	0.0115255		PF3D7_1011900	heme oxygenase	-1.5715	0.0261805	22348.1	0.563681	-2.78792	0.00530471
																		PF3D7_0216200	conserved Plasmodium protein unknown function	1.34525	0.0323619	3376.96	0.497749	2.70266	0.00687866		PF3D7_0809800	conserved Plasmodium protein unknown function	-1.57686	0.0285601	1366.82	0.572877	-2.75252	0.0059138
																		PF3D7_0714500	transcription elongation factor s-II putative	1.34239	0.0194974	4043.06	0.458403	2.9284	0.00340711		PF3D7_1320700	conserved Plasmodium protein unknown function	-1.57813	0.015622	5616.93	0.5266	-2.99683	0.00272801
																		PF3D7_1242600	protein farnesyltransferase subunit alpha	1.34112	0.00849311	4508.39	0.409661	3.27374	0.00106133		PF3D7_0920600	conserved Plasmodium protein unknown function	-1.57982	0.0343184	3879.23	0.592516	-2.6663	0.00766923
																		PF3D7_0504000	cation transporting P-ATPase	1.33843	0.0460075	12118.2	0.525353	2.54767	0.0108444		PF3D7_0935700	Plasmodium exported protein unknown function	-1.58539	0.0376096	2892.54	0.604116	-2.62431	0.00868235
																		PF3D7_1203500	threonylcarbamoyl-AMP synthase putative	1.31741	0.0325037	8737.73	0.487763	2.70093	0.00691467		PF3D7_1462600	conserved Plasmodium membrane protein unknown function	-1.59086	0.041031	50.6636	0.61586	-2.58315	0.00979021
																		PF3D7_0606500	polypyrimidine tract-binding protein putative	1.31504	0.0422545	6838.34	0.508669	2.58526	0.00973046		PF3D7_0624500	anaphase-promoting complex subunit 11 putative	-1.60296	0.0372103	17231.7	0.609461	-2.63013	0.00853522
																		PF3D7_0519700	FoP domain-containing protein putative	1.31231	0.0130965	14279.2	0.42358	3.09814	0.00194742		PF3D7_1246200	actin I	-1.61301	0.0242686	125015	0.571605	-2.8219	0.004774
																		PF3D7_0815600	eukaryotic translation initiation factor 3 subunit G putative	1.30777	0.0165354	38515.7	0.435649	3.00189	0.00268311		PF3D7_0723100	protein CPH1 putative	-1.62038	0.0403945	298.46	0.624815	-2.59337	0.00950414
																		PF3D7_1369500	conserved protein unknown function	1.30476	0.0486872	7984.16	0.518439	2.5167	0.0118459		PF3D7_1338400	SprT-like domain-containing protein putative	-1.62247	0.0209371	2485.35	0.56286	-2.88254	0.00394478
																		PF3D7_1464900	ATP-dependent zinc metalloprotease FTSH putative	1.30303	0.0177586	7496.23	0.438582	2.971	0.00296833		PF3D7_0931500	conserved Plasmodium protein unknown function	-1.62329	0.00411311	13169.9	0.467078	-3.47542	0.000510059
																		PF3D7_1423000	nucleolar GTP-binding protein 2 putative	1.29429	0.00938406	8567.48	0.400941	3.22813	0.001246		PF3D7_0607100	MYND-type zinc finger protein putative	-1.64279	0.0153913	86.6256	0.547095	-3.00275	0.00267551
																		PF3D7_0615600	zinc finger protein putative	1.29157	0.0184801	10093	0.437559	2.95175	0.00315979		PF3D7_1028800	conserved protein unknown function	-1.64466	0.0277395	7105.06	0.595237	-2.76303	0.00572666
																		PF3D7_0522300	18S rRNA (guanine-N(7))-methyltransferase putative	1.28907	0.00328777	14601.6	0.354748	3.63378	0.000279301		PF3D7_1247300	GPI mannosyltransferase 2 putative	-1.65243	0.0322357	8072.04	0.612999	-2.69564	0.00702534
																		PF3D7_1018700	conserved Plasmodium protein unknown function	1.28167	0.0188895	12790.9	0.435726	2.94144	0.00326685		PF3D7_0713400	GPCR-like receptor SR25	-1.65375	0.0372103	11306.6	0.628637	-2.6307	0.00852104
																		PF3D7_0821700	60S ribosomal protein L22 putative	1.27106	0.0124902	65101.8	0.407418	3.11979	0.00180981		PF3D7_1322600	conserved Plasmodium protein unknown function	-1.67582	0.0369667	4438.21	0.63603	-2.63481	0.0084184
																		PF3D7_0913300	conserved protein unknown function	1.26603	0.0255474	8599.27	0.450352	2.8112	0.00493571		PF3D7_1415100	conserved protein unknown function	-1.68678	0.0270507	1995.44	0.608052	-2.77407	0.00553593
																		PF3D7_0602500	geranylgeranyl transferase type-2 subunit beta putative	1.26394	0.0262493	3853.04	0.451855	2.79722	0.00515451		PF3D7_0703600	conserved protein unknown function	-1.70989	0.0325546	30136.4	0.635356	-2.69123	0.00711888
																		PF3D7_1013100	U3 small nucleolar RNA-associated protein 13 putative	1.26189	0.0409775	6266.78	0.485741	2.59786	0.00938077		PF3D7_0721900	V-type ATPase V0 subunit e putative	-1.71017	0.0409747	10125.9	0.661724	-2.58442	0.00975433
																		PF3D7_0104500	conserved protein unknown function	1.2594	0.0487919	15128.8	0.500775	2.5149	0.0119067		PF3D7_1318900	conserved Plasmodium protein unknown function	-1.71123	0.0456862	286.488	0.674776	-2.53599	0.0112129
																		PF3D7_0932300	M18 aspartyl aminopeptidase	1.25359	0.00548424	13102.9	0.363907	3.44482	0.000571441		PF3D7_0631000	tetratricopeptide repeat protein putative	-1.71192	0.0273032	3566.51	0.617985	-2.77017	0.00560273
																		PF3D7_1234800	splicing factor 3B subunit 3 putative	1.23887	0.0340793	20637.5	0.461867	2.68231	0.00731151		PF3D7_1113900	mitogen-activated protein kinase 2	-1.71377	0.0185554	324.904	0.585036	-2.92935	0.00339675
																		PF3D7_0628600	DNA methyltransferase 1-associated protein 1 putative	1.23721	0.0312075	6789.33	0.455078	2.71868	0.00655425		PF3D7_1308000	conserved Plasmodium membrane protein unknown function	-1.72385	0.00442546	11934.8	0.499528	-3.45096	0.000558593
																		PF3D7_0629100	nicotinate phosphoribosyltransferase putative	1.22849	0.0136656	7237.43	0.398981	3.07906	0.00207654		PF3D7_0914800	GINS complex subunit Psf3 putative	-1.72445	0.0277395	4119.62	0.62406	-2.76328	0.00572233
																		PF3D7_0405000	ATP-dependent RNA helicase DDX51 putative	1.22604	0.00949756	7730.93	0.380432	3.22275	0.00126966		PF3D7_0816400	EF-hand calcium-binding domain-containing protein putative	-1.73101	0.047051	13876.7	0.686498	-2.52151	0.0116852
																		PF3D7_1364300	pre-mRNA-splicing factor ATP-dependent RNA helicase PRP16	1.22059	0.00399843	7004.87	0.342479	3.56398	0.000365269		PF3D7_1348100	GTPase putative	-1.73286	0.0395238	6411.93	0.665715	-2.60301	0.00924093
																		PF3D7_0919500	major facilitator superfamily domain-containing protein putative	1.21906	0.0464252	1107.1	0.479749	2.54105	0.011052		PF3D7_1005800	conserved Plasmodium membrane protein unknown function	-1.73739	0.0384285	3607.75	0.664494	-2.61461	0.00893307
																		PF3D7_1309700	vacuolar protein sorting-associated protein 18 putative	1.19907	0.0497678	2054.21	0.478662	2.50504	0.0122439		PF3D7_0602900	conserved Plasmodium protein unknown function	-1.74223	0.00300511	5230.27	0.486966	-3.57773	0.000346594
																		PF3D7_0903900	60S ribosomal protein L32	1.1981	0.0292841	114798	0.43627	2.74623	0.00602846		PF3D7_0937800	erythrocyte membrane protein 1 PfEMP1	-1.74876	0.00984176	5903.08	0.551879	-3.16874	0.00153102
																		PF3D7_0812400	karyopherin alpha	1.19778	0.0218086	36595.6	0.415605	2.88202	0.00395131		PF3D7_0105300	cyclase-associated protein	-1.74955	0.0498956	27192.8	0.701881	-2.49267	0.0126788
																		PF3D7_0622300	vacuolar transporter chaperone putative	1.18965	0.0387845	1091.86	0.453769	2.62171	0.00874896		PF3D7_1229300	conserved Plasmodium protein unknown function	-1.75859	0.0413636	5680.35	0.682174	-2.57792	0.00993963
																		PF3D7_0408300	zinc finger Ran-binding domain-containing protein 2 putative	1.18736	0.026352	6384.46	0.424972	2.79397	0.00520656		PF3D7_1114900	conserved protein unknown function	-1.76235	0.00377275	3036.95	0.502919	-3.50424	0.000457909
																		PF3D7_0517000	60S ribosomal protein L12 putative	1.17272	0.0337708	103632	0.436666	2.68563	0.00723922		PF3D7_1444000	conserved Plasmodium protein unknown function	-1.76877	0.00883848	71.0978	0.550237	-3.21456	0.00130645
																		PF3D7_1317800	40S ribosomal protein S19	1.16483	0.0170991	102463	0.389845	2.98794	0.0028086		PF3D7_1328800	transcriptional regulatory protein sir2a	-1.77832	0.00127635	8330.06	0.462568	-3.84444	0.000120828
																		PF3D7_0818400	rRNA-processing protein FCF1 putative	1.14366	0.0118934	11726.2	0.364515	3.1375	0.00170397		PF3D7_0621400	Pf77 protein	-1.77984	0.027403	1546.3	0.642914	-2.7684	0.00563331
																		PF3D7_0211800	asparagine--tRNA ligase	1.13966	0.0244902	30214.9	0.402312	2.83278	0.00461444		PF3D7_0303400	palmitoyltransferase DHHC1	-1.78206	0.020267	14332	0.615972	-2.89308	0.00381479
																		PF3D7_0829100	coiled-coil domain-containing protein 124 putative	1.13351	0.0473381	9206.2	0.447654	2.53211	0.0113379		PF3D7_1428200	major facilitator superfamily domain-containing protein putative	-1.7839	0.013412	11326.9	0.583844	-3.05544	0.0022473
																		PF3D7_1317400	zinc finger protein putative	1.12631	0.0145037	5591.58	0.368981	3.05249	0.00226948		PF3D7_1422900	14-3-3 protein putative	-1.78553	0.00427182	319.895	0.515741	-3.46207	0.000536047
																		PF3D7_0831500	Plasmodium exported protein (PHIST) unknown function	1.12408	0.0397373	17513.1	0.430433	2.61151	0.00901421		PF3D7_0320400	oocyst capsule protein Cap380	-1.79507	0.00902689	413.708	0.559852	-3.20633	0.0013444
																		PF3D7_1235900	pre-mRNA-splicing factor SYF1 putative	1.09706	0.0260914	13496.3	0.391653	2.80111	0.00509273		PF3D7_0807700	serine protease DegP	-1.79964	0.00286508	3443.8	0.500621	-3.59481	0.000324628
																		PF3D7_1315200	heptatricopeptide repeat-containing protein putative	1.09475	0.00946865	1621.93	0.33956	3.22401	0.00126408		PF3D7_1339400	cytochrome c oxidase subunit ApiCOX14 putative	-1.80274	0.0374044	10941.2	0.686022	-2.62781	0.00859356
																		PF3D7_1348300	elongation factor Tu putative	1.06429	0.0315982	2428.18	0.392274	2.71314	0.00666488		PF3D7_1361700	cytochrome c oxidase subunit 2 putative	-1.80334	0.0361601	14833.9	0.681848	-2.64479	0.00817423
																		PF3D7_1237600	periodic tryptophan protein 1 putative	1.0457	0.0344814	5835.28	0.390997	2.67445	0.00748511		PF3D7_0918000	glideosome-associated protein 50	-1.80729	0.0236667	91976.3	0.637814	-2.83357	0.00460319
																		PF3D7_0311600	dolichyl-diphosphooligosaccharide--protein glycosyltransferase subunit OST1 putative	1.00386	0.0432266	5170.12	0.389811	2.57525	0.0100169		PF3D7_0419200	protein transport protein GOT1 putative	-1.80768	0.0153768	2463.46	0.601887	-3.00336	0.00267016
																		PF3D7_1457600	conserved Plasmodium protein unknown function	0.985194	0.0327488	3650.1	0.365176	2.69786	0.00697868		PF3D7_1243800	WD repeat-containing protein 82 putative	-1.80869	0.00920555	15149.8	0.565594	-3.19787	0.00138448
																		PF3D7_0514000	tubulin--tyrosine ligase putative	-1.07672	0.0486811	778.054	0.427777	-2.51701	0.0118356		PF3D7_1316600	choline-phosphate cytidylyltransferase	-1.81205	0.0193168	18397.9	0.621949	-2.9135	0.00357396
																		PF3D7_1235800	conserved Plasmodium protein unknown function	-1.14639	0.0206763	491.37	0.394901	-2.90297	0.00369639		PF3D7_0918100	cytochrome b5-like heme/steroid binding protein putative	-1.81445	0.00635779	22416.1	0.545052	-3.32896	0.000871718
																		PF3D7_0924500	conserved Plasmodium membrane protein unknown function	-1.15406	0.0170991	6603.69	0.386221	-2.98809	0.00280731		PF3D7_1331000	protein kinase putative	-1.81525	0.00872065	1787.35	0.563769	-3.21985	0.00128259
																		PF3D7_1347800	leucine-rich repeat protein	-1.17501	0.0365174	774.325	0.44375	-2.64792	0.00809883		PF3D7_1122700	conserved Plasmodium protein unknown function	-1.81659	0.0409747	5637.37	0.703044	-2.58389	0.0097692
																		PF3D7_0530300	conserved Plasmodium membrane protein unknown function	-1.17583	0.0494941	5195.89	0.468826	-2.50803	0.0121407		PF3D7_0625000	sphingomyelin synthase 1 putative	-1.82289	0.0142596	4131.83	0.601007	-3.03306	0.00242089
																		PF3D7_0618900	phosphatidylinositol N-acetylglucosaminyltransferase subunit GPI1	-1.19089	0.0392029	11852.9	0.455066	-2.61696	0.00887171		PF3D7_1416400	conserved protein unknown function	-1.82794	0.0241062	578.676	0.646883	-2.82576	0.00471679
																		PF3D7_1140500	myosin K putative	-1.20211	0.0358449	983.019	0.45253	-2.65641	0.00789781		PF3D7_1114800	glycerol-3-phosphate dehydrogenase putative	-1.83483	0.00327091	2743.51	0.516899	-3.54968	0.0003857
																		PF3D7_0607500	4-hydroxybenzoate polyprenyltransferase putative	-1.20882	0.0184801	6846.87	0.409557	-2.95154	0.00316198		PF3D7_1141900	inner membrane complex protein 1b putative	-1.83563	0.049023	118.445	0.733581	-2.50229	0.0123394
																		PF3D7_1358700	YOP1-like protein putative	-1.23933	0.0487825	9199.32	0.492726	-2.51526	0.0118946		PF3D7_1236800	protein-S-isoprenylcysteine O-methyltransferase putative	-1.83849	0.00171493	8885.28	0.489267	-3.75764	0.000171524
																		PF3D7_0612400	conserved Plasmodium protein unknown function	-1.25072	0.049135	2739.9	0.498126	-2.51086	0.0120438		PF3D7_1224100	conserved protein unknown function	-1.83971	0.00044107	24837.3	0.443867	-4.14472	3.40224e-05
																		PF3D7_1312200	conserved protein unknown function	-1.25802	0.0395819	4306.05	0.481373	-2.6134	0.00896464		PF3D7_1417300	cysteine protease ATG4 putative	-1.84713	0.0253315	3097.29	0.659048	-2.80273	0.00506724
																		PF3D7_1115200	histone-lysine N-methyltransferase SET7	-1.28081	0.00927917	14690.1	0.396178	-3.23291	0.00122536		PF3D7_0205800	PH domain-containing protein putative	-1.84865	0.0241062	24571.8	0.65433	-2.82526	0.00472425
																		PF3D7_0515600	conserved Plasmodium protein unknown function	-1.3047	0.0410349	1235.62	0.502392	-2.59697	0.00940506		PF3D7_1218100	conserved Plasmodium protein unknown function	-1.85502	0.0214079	953.352	0.645311	-2.87461	0.00404533
																		PF3D7_1220600	conserved Plasmodium protein unknown function	-1.31423	0.0320625	3452.65	0.485463	-2.70717	0.00678602		PF3D7_1146700	kinesin-like protein putative	-1.85964	0.0237166	234.126	0.656587	-2.83229	0.00462166
																		PF3D7_0819700	conserved Plasmodium protein unknown function	-1.32358	0.0343742	4318.03	0.494359	-2.67737	0.00742026		PF3D7_1128900	conserved protein unknown function	-1.86037	0.0152947	21049.1	0.618961	-3.00564	0.00265025
																		PF3D7_0806300	ferlin-like protein putative	-1.33346	0.0378849	5697.82	0.506656	-2.63189	0.0084912		PF3D7_1140500	myosin K putative	-1.8641	0.000416159	983.019	0.447899	-4.16188	3.15632e-05
																		PF3D7_1476800	lysophospholipase putative	-1.33406	0.0249263	2846.6	0.472358	-2.82426	0.00473906		PF3D7_1209500	cGMP-specific 3'5'-cyclic phosphodiesterase alpha	-1.86447	0.00145925	9855.51	0.490151	-3.80387	0.000142451
																		PF3D7_0905600	WD repeat-containing protein 66 putative	-1.33689	0.0150435	853.24	0.439848	-3.03943	0.00237028		PF3D7_0622600	cytochrome b-c1 complex subunit 9 putative	-1.86506	0.0309516	15567.5	0.687499	-2.71282	0.00667125
																		PF3D7_1025200	ATP synthase mitochondrial F1 complex assembly factor 2 putative	-1.3382	0.00356959	2268.49	0.371842	-3.59884	0.000319636		PF3D7_0910500	DNA repair protein REV1 putative	-1.86609	0.0430114	6209.97	0.728734	-2.56073	0.0104453
																		PF3D7_1249400	conserved Plasmodium protein unknown function	-1.35072	0.0194936	6910.25	0.461187	-2.92878	0.00340292		PF3D7_0104000	thrombospondin-related sporozoite protein	-1.87063	0.0423942	1713.95	0.728479	-2.56786	0.0102328
																		PF3D7_0612000	conserved Plasmodium protein unknown function	-1.35414	0.0293035	3376.03	0.493221	-2.74551	0.00604171		PF3D7_1349100	nucleoside diphosphate hydrolase putative	-1.87213	0.0346005	5619.29	0.70302	-2.66299	0.00774505
																		PF3D7_1443700	dephospho-CoA kinase putative	-1.36107	0.0261406	5251.02	0.486106	-2.79994	0.00511121		PF3D7_0405300	liver specific protein 2 putative	-1.87234	0.0307431	643.53	0.689468	-2.71563	0.00661497
																		PF3D7_1147000	sporozoite and liver stage asparagine-rich protein	-1.36256	0.00610317	1821.59	0.40047	-3.40241	0.000667948		PF3D7_0919900	regulator of chromosome condensation-PP1-interacting protein	-1.87339	0.032168	11656	0.694717	-2.69662	0.00700467
																		PF3D7_1032200	conserved Plasmodium protein unknown function	-1.36906	0.0302415	230.084	0.501081	-2.7322	0.0062912		PF3D7_1433300	chromatin assembly factor 1 P55 subunit putative	-1.87991	0.0375733	7451.53	0.716106	-2.62519	0.00866008
																		PF3D7_1460900	apicoplast ribosomal protein S10 putative	-1.37306	0.0488223	9887.61	0.546076	-2.51442	0.0119229		PF3D7_1132500	amino acid transporter putative	-1.88324	0.00222922	224.121	0.512741	-3.67288	0.000239829
																		PF3D7_1446700	conserved Plasmodium protein unknown function	-1.38542	0.0180542	17284.9	0.467476	-2.96362	0.00304043		PF3D7_0814700	conserved Plasmodium protein unknown function	-1.89033	0.00659286	235.719	0.569771	-3.31771	0.000907598
																		PF3D7_0624100	conserved protein unknown function	-1.39039	0.0485044	5733.28	0.552002	-2.51881	0.0117751		PF3D7_0811700	conserved Plasmodium protein unknown function	-1.89291	0.0197393	1132.4	0.651797	-2.90414	0.00368268
																		PF3D7_0314900	conserved Plasmodium membrane protein unknown function	-1.40027	0.019268	4070.04	0.477305	-2.93369	0.00334959		PF3D7_0707200	conserved Plasmodium protein unknown function	-1.90107	0.0193168	5217.74	0.65253	-2.91338	0.00357534
																		PF3D7_0926900	replication termination factor putative	-1.40294	0.0169995	5802.32	0.469094	-2.99074	0.00278301		PF3D7_1247500	serine/threonine protein kinase putative	-1.90472	0.00240579	4766.89	0.521549	-3.65205	0.000260157
																		PF3D7_1139700	adrenodoxin reductase putative	-1.4061	0.0302266	5530.82	0.514555	-2.73265	0.00628262		PF3D7_0307300	microtubule-associated protein RP/EB family putative	-1.90503	0.0116459	208.321	0.613055	-3.10743	0.00188719
																		PF3D7_1341800	inner membrane complex protein 1k putative	-1.41487	0.0372	2188.45	0.53599	-2.63973	0.00829731		PF3D7_1241400	RNA-binding protein putative	-1.90902	0.00504287	510.322	0.560272	-3.40731	0.000656067
																		PF3D7_1373500	erythrocyte membrane protein 1 PfEMP1	-1.42359	0.0479701	3699.71	0.563782	-2.52508	0.0115673		PF3D7_0211600	UDP-N-acetylglucosamine transferase subunit ALG14 putative	-1.91585	0.0374625	4533.62	0.729366	-2.62674	0.00862074
																		PF3D7_1306100	conserved Plasmodium protein unknown function	-1.42375	0.0357187	1402.45	0.535449	-2.65898	0.0078377		PF3D7_1115800	conserved Plasmodium protein unknown function	-1.92081	0.0453609	7892.67	0.756514	-2.53902	0.0111163
																		PF3D7_0413500	phosphoglucomutase-2	-1.42486	0.0287926	18705	0.51758	-2.75293	0.00590644		PF3D7_1425500	conserved Plasmodium protein unknown function	-1.92232	0.0151624	331.315	0.638805	-3.00925	0.00261894
																		PF3D7_1328800	transcriptional regulatory protein sir2a	-1.43275	0.013258	8330.06	0.463213	-3.09306	0.00198102		PF3D7_0501100	heat shock protein 40 type II	-1.92293	0.030617	32356.1	0.707521	-2.71784	0.00657087
																		PF3D7_0106000	conserved protein unknown function	-1.43301	0.00615532	15065	0.421589	-3.39908	0.000676137		PF3D7_1131900	conserved Plasmodium protein unknown function	-1.92725	0.00955974	156.064	0.605668	-3.18203	0.00146245
																		PF3D7_1210100	syntaxin Qa-SNARE family	-1.44157	0.0480515	7050.02	0.571216	-2.52369	0.011613		PF3D7_0405200	ag-1 blood stage membrane protein homologue	-1.9299	0.014944	11585.5	0.640039	-3.01528	0.00256743
																		PF3D7_0717500	calcium-dependent protein kinase 4	-1.44227	0.0472336	17541.6	0.569359	-2.53315	0.0113043		PF3D7_1247000	DNA replication origin binding protein putative	-1.93445	0.0469317	8187.57	0.766762	-2.52288	0.0116398
																		PF3D7_1362100	14-3-3 protein	-1.44588	0.0196662	924.646	0.494467	-2.92411	0.0034544		PF3D7_1420100	conserved Plasmodium protein unknown function	-1.93632	0.0121876	416.732	0.626509	-3.09065	0.00199716
																		PF3D7_0808400	coatomer subunit epsilon putative	-1.45923	0.0177717	5914.06	0.491252	-2.97044	0.00297374		PF3D7_1349700	peptidase putative	-1.93906	0.0337702	8010.45	0.72525	-2.67365	0.00750311
																		PF3D7_0809800	conserved Plasmodium protein unknown function	-1.46773	0.0460401	1366.82	0.576401	-2.54637	0.0108851		PF3D7_1365700	SNARE associated Golgi protein putative	-1.93908	0.0286793	6212.1	0.705338	-2.74915	0.00597508
																		PF3D7_1218800	secreted ookinete protein putative	-1.47339	0.0175861	614.344	0.495038	-2.97633	0.00291723		PF3D7_1014800	conserved Plasmodium protein unknown function	-1.94266	0.0342036	1087.94	0.728141	-2.66798	0.00763097
																		PF3D7_1402200	cytochrome c oxidase subunit ApiCOX19 putative	-1.47398	0.0255474	20417.5	0.524247	-2.81161	0.00492939		PF3D7_1422200	conserved Plasmodium protein unknown function	-1.94747	0.00226821	3213.68	0.530998	-3.66758	0.000244862
																		PF3D7_1015000	FAD synthetase putative	-1.4782	0.0361648	7107.94	0.557329	-2.6523	0.00799445		PF3D7_1127700	conserved Plasmodium protein unknown function	-1.94954	0.0236313	83.0434	0.687826	-2.83435	0.00459194
																		PF3D7_0415400	coatomer subunit zeta putative	-1.48054	0.0212838	13560.7	0.512042	-2.89144	0.00383478		PF3D7_0928000	cytochrome c oxidase subunit 6B putative	-1.96003	0.00400451	30082.9	0.562616	-3.48379	0.000494375
																		PF3D7_0714000	histone H2B variant	-1.48395	0.0187688	111934	0.503821	-2.94539	0.00322547		PF3D7_1420200	myosin-specific chaperone UNC putative	-1.96158	0.000624951	6700.73	0.484398	-4.04953	5.132e-05
																		PF3D7_1403500	dynein light chain putative	-1.48859	0.0250153	7802.75	0.527532	-2.8218	0.00477544		PF3D7_0613600	conserved Plasmodium protein unknown function	-1.96593	0.0405059	3543.71	0.758731	-2.59107	0.00956774
																		PF3D7_1201600	NIMA related kinase 3	-1.48938	0.0460699	376.112	0.585081	-2.5456	0.0109091		PF3D7_1233800	conserved protein unknown function	-1.96651	0.030617	16581.3	0.723438	-2.71828	0.0065622
																		PF3D7_1432900	SF-assemblin putative	-1.49138	0.0106342	3451.55	0.4689	-3.1806	0.00146971		PF3D7_1315300	conserved protein unknown function	-1.96991	0.00363699	5924.59	0.560092	-3.51712	0.000436251
																		PF3D7_0821000	conserved Plasmodium protein unknown function	-1.50859	0.0181569	16035.4	0.509509	-2.96087	0.0030677		PF3D7_0523500	dynein light chain Tctex-type putative	-1.97508	0.0242686	1007.11	0.699695	-2.82278	0.00476098
																		PF3D7_1145900	conserved Plasmodium protein unknown function	-1.51554	0.0426187	1864.04	0.586956	-2.58203	0.00982204		PF3D7_1117400	conserved Plasmodium protein unknown function	-1.97521	4.02098e-06	8102.82	0.373936	-5.28222	1.27627e-07
																		PF3D7_0502100	HCNGP-like protein	-1.51591	0.0266496	3896.94	0.543663	-2.78833	0.0052981		PF3D7_0505300	UDP-N-acetylglucosamine transporter putative	-1.97808	0.040456	868.921	0.76298	-2.59257	0.00952609
																		PF3D7_0920700	CRAL/TRIO domain-containing protein putative	-1.52469	0.0466931	8348.17	0.600623	-2.53851	0.0111327		PF3D7_0605700	conserved Plasmodium protein unknown function	-1.98762	0.00555845	596.475	0.589017	-3.37448	0.000739554
																		PF3D7_0907800	ribosomal protein L35 apicoplast putative	-1.53237	0.020332	14629.2	0.526435	-2.91085	0.00360445		PF3D7_1416700	conserved protein unknown function	-1.9896	0.0288004	664.411	0.724297	-2.74694	0.00601545
																		PF3D7_0522100	conserved Plasmodium protein unknown function	-1.54503	0.0211453	3672.34	0.53391	-2.89381	0.003806		PF3D7_0106000	conserved protein unknown function	-1.98992	4.92918e-05	15065	0.421077	-4.72579	2.29222e-06
																		PF3D7_1131700	conserved Plasmodium protein unknown function	-1.56008	0.0480608	126.519	0.618254	-2.52336	0.011624		PF3D7_1310600	ras-related protein Rab-5B	-1.99356	0.00638774	29887.7	0.599157	-3.32727	0.000877003
																		PF3D7_1458900	golgi apparatus membrane protein TVP23 putative	-1.56568	0.0285171	3088.23	0.567785	-2.75752	0.00582413		PF3D7_1444200	calmodulin-like protein	-1.999	0.0268748	1928.96	0.719899	-2.77678	0.00549002
																		PF3D7_0319800	conserved Plasmodium protein unknown function	-1.5658	0.0074745	271.745	0.471819	-3.31864	0.000904566		PF3D7_1306000	conserved Plasmodium protein unknown function	-2.00102	0.037591	2219.34	0.762364	-2.62476	0.00867112
																		PF3D7_1245000	5-formyltetrahydrofolate cyclo-ligase putative	-1.56812	0.0461726	1755.52	0.616328	-2.54429	0.0109501		PF3D7_0517900	zinc finger protein putative	-2.01001	0.0123448	11981.5	0.651576	-3.08485	0.00203658
																		PF3D7_0918100	cytochrome b5-like heme/steroid binding protein putative	-1.57113	0.0218595	22416.1	0.545391	-2.88073	0.00396754		PF3D7_1028200	RING zinc finger protein putative	-2.01026	0.0199074	11873.7	0.693074	-2.9005	0.00372564
																		PF3D7_0708600	inner membrane complex protein 1d putative	-1.57298	0.0134863	241.36	0.509801	-3.08548	0.00203222		PF3D7_0309100	conserved Plasmodium protein unknown function	-2.01137	0.00175426	765.002	0.536376	-3.74992	0.000176891
																		PF3D7_1117400	conserved Plasmodium protein unknown function	-1.57325	0.00058604	8102.82	0.374761	-4.19801	2.69273e-05		PF3D7_1358600	zinc finger protein putative	-2.01164	0.00955589	1635.8	0.632096	-3.1825	0.0014601
																		PF3D7_1434200	calmodulin	-1.58078	0.0480515	84361.7	0.62632	-2.52393	0.0116053		PF3D7_0401800	Plasmodium exported protein (PHISTb) unknown function	-2.0127	0.000172777	10306.4	0.458055	-4.39402	1.11274e-05
																		PF3D7_1420200	myosin-specific chaperone UNC putative	-1.58465	0.00860363	6700.73	0.485084	-3.26675	0.0010879		PF3D7_0908100	apicoplast integral membrane protein putative	-2.01318	0.015622	1574.17	0.671819	-2.99661	0.00273002
																		PF3D7_1339800	mitotic-spindle organizing protein 1 putative	-1.58944	0.0200111	890.653	0.544812	-2.91741	0.00352946		PF3D7_0800200	erythrocyte membrane protein 1 PfEMP1	-2.01415	0.0411266	1902.2	0.780209	-2.58155	0.00983577
																		PF3D7_1227300	conserved Plasmodium protein unknown function	-1.59262	0.0148879	1468.01	0.523309	-3.04336	0.00233956		PF3D7_0704500	serine/threonine protein kinase putative	-2.0142	0.00475036	4859.98	0.587464	-3.42864	0.000606615
																		PF3D7_0814700	conserved Plasmodium protein unknown function	-1.59392	0.0388562	235.719	0.608178	-2.62081	0.00877217		PF3D7_1465400	conserved protein unknown function	-2.01453	0.00941871	4338.16	0.631963	-3.18773	0.00143392
																		PF3D7_1138000	conserved Plasmodium protein unknown function	-1.59822	0.00735011	5128.49	0.480547	-3.32584	0.000881535		PF3D7_0818500	zinc finger protein putative	-2.02191	0.00031929	22136.8	0.477696	-4.23264	2.30968e-05
																		PF3D7_1226800	ataxin-3 putative	-1.59913	0.0309426	11651	0.587489	-2.72197	0.00648949		PF3D7_1366800	phosphatidylserine synthase putative	-2.02396	0.0209671	25449.9	0.70233	-2.88178	0.00395431
																		PF3D7_1012300	cytochrome b-c1 complex subunit 7 putative	-1.60084	0.0370147	11353	0.605925	-2.64197	0.00824259		PF3D7_1247800	dipeptidyl aminopeptidase 2	-2.02411	0.0185554	7383.54	0.690922	-2.92958	0.00339425
																		PF3D7_0709700	prodrug activation and resistance esterase	-1.60237	0.00616133	7555.63	0.47163	-3.39751	0.000680025		PF3D7_1146100	conserved protein unknown function	-2.02661	0.00911259	918.231	0.632948	-3.20185	0.00136546
																		PF3D7_0206900	merozoite surface protein 5	-1.60314	0.0177933	27243	0.539826	-2.96973	0.00298057		PF3D7_1447500	inner membrane complex protein putative	-2.02693	0.0485203	444.312	0.808264	-2.50775	0.0121502
																		PF3D7_1122900	dynein heavy chain putative	-1.60678	0.00637748	401.249	0.475407	-3.37981	0.000725371		PF3D7_1224200	BRO1 domain-containing protein putative	-2.02862	0.000908822	4363.55	0.514786	-3.9407	8.12431e-05
																		PF3D7_1347600	conserved protein unknown function	-1.62485	0.0417373	4601.75	0.627343	-2.59005	0.00959626		PF3D7_0824700	lipase maturation factor putative	-2.03037	0.0479194	10215.3	0.808053	-2.51267	0.0119821
																		PF3D7_1326000	conserved Plasmodium protein unknown function	-1.62648	0.0441778	20592.7	0.633701	-2.56663	0.0102693		PF3D7_1426500	ABC transporter G family member 2	-2.03466	0.00245218	391.793	0.55808	-3.64583	0.000266532
																		PF3D7_0915700	cytochrome c oxidase subunit ApiCOX30 putative	-1.62707	0.0366111	4949.55	0.614735	-2.64678	0.00812623		PF3D7_1465500	potassium channel K2	-2.03483	0.022008	98.4107	0.711014	-2.86187	0.00421154
																		PF3D7_1105200	WD repeat-containing protein WRAP73 putative	-1.63228	0.0195952	1507.95	0.557937	-2.92556	0.00343838		PF3D7_0826400	dehydrodolichyl diphosphate synthetase putative	-2.03828	0.0166352	11595.7	0.685988	-2.9713	0.00296542
																		PF3D7_0404600	conserved Plasmodium membrane protein unknown function	-1.63453	0.0110651	3724.79	0.516514	-3.16454	0.00155328		PF3D7_0114100	Pfmc-2TM Maurer's cleft two transmembrane protein	-2.03938	0.0497124	174.653	0.81747	-2.49475	0.0126047
																		PF3D7_1143000	alpha/beta hydrolase putative	-1.63852	0.0283554	2532.93	0.593612	-2.76025	0.00577573		PF3D7_1205200	HAD domain ookinete protein putative	-2.0404	0.0411266	1051.35	0.790356	-2.58163	0.00983359
																		PF3D7_1364900	ferrochelatase	-1.63869	0.0364192	1741.03	0.618569	-2.64916	0.00806923		PF3D7_1423500	conserved Plasmodium protein unknown function	-2.05028	0.0358272	1795.24	0.774079	-2.64866	0.00808109
																		PF3D7_0219400	ribosome associated membrane protein RAMP4 putative unspecified product	-1.64228	0.0345761	43837.8	0.614465	-2.6727	0.00752443		PF3D7_1001400	exported lipase 1	-2.05647	0.029809	13037.1	0.753178	-2.73039	0.00632596
																		PF3D7_1032600	conserved protein unknown function	-1.64712	0.0257372	1238.44	0.586663	-2.80761	0.00499101		PF3D7_1321900	conserved protein unknown function	-2.06321	0.014624	20333.5	0.682472	-3.02314	0.00250166
																		PF3D7_1121000	palmitoyltransferase DHHC3	-1.64713	0.00751415	8110.67	0.496672	-3.31633	0.000912082		PF3D7_0209600	transporter putative	-2.0677	0.00902689	21853.1	0.64502	-3.20564	0.00134762
																		PF3D7_1113900	mitogen-activated protein kinase 2	-1.64891	0.0295076	324.904	0.601325	-2.74214	0.00610411		PF3D7_0518200	SWIB/MDM2 domain-containing protein	-2.0678	0.02857	23858.5	0.751579	-2.75127	0.00593648
																		PF3D7_1427200	selenoprotein	-1.65384	0.0137543	2854.41	0.537647	-3.07607	0.00209749		PF3D7_1222500	diphthine--ammonia ligase putative	-2.06909	0.0166378	17293.5	0.696445	-2.97093	0.00296895
																		PF3D7_1456600	mitochondrial ribosomal protein L28 precursor putative	-1.65423	0.0322703	1356.74	0.611798	-2.70389	0.00685335		PF3D7_0904700	bacterial histone-like protein	-2.07172	0.0383575	7844.52	0.791867	-2.61624	0.00889039
																		PF3D7_0805700	serine/threonine protein kinase FIKK family	-1.65833	0.0249687	10894.3	0.587437	-2.823	0.0047577		PF3D7_1411200	rhomboid protease ROM8	-2.07473	0.0175295	19328.4	0.702369	-2.95391	0.00313779
																		PF3D7_1364100	6-cysteine protein	-1.66022	0.0265908	22737.2	0.595076	-2.78993	0.00527199		PF3D7_0218100	conserved protein unknown function	-2.0748	0.0193392	8325.4	0.712325	-2.91271	0.00358305
																		PF3D7_0709900	conserved protein unknown function	-1.66166	0.00765311	1242.91	0.502144	-3.30913	0.000935873		PF3D7_1435200	conserved protein unknown function	-2.0774	0.00811943	6206.31	0.639545	-3.24824	0.0011612
																		PF3D7_1345300	conserved Plasmodium protein unknown function	-1.6622	0.0479631	8960.5	0.658197	-2.52539	0.011557		PF3D7_0612700	6-cysteine protein P12	-2.07959	0.00255249	28561.3	0.572571	-3.63203	0.000281203
																		PF3D7_0922200	S-adenosylmethionine synthetase	-1.66719	0.0309426	96615.2	0.612536	-2.72179	0.00649301		PF3D7_0318400	conserved Plasmodium protein unknown function	-2.08146	0.0498683	442.563	0.834795	-2.49338	0.0126534
																		PF3D7_1425500	conserved Plasmodium protein unknown function	-1.66945	0.0453095	331.315	0.653641	-2.55407	0.0106471		PF3D7_1303600	conserved Plasmodium protein unknown function	-2.08776	0.0143667	3111.59	0.689072	-3.02982	0.00244703
																		PF3D7_0613400	50S ribosomal protein L18 apicoplast putative	-1.67736	0.0379115	22689.3	0.637446	-2.63137	0.00850402		PF3D7_1304200	CorA-like Mg2+ transporter protein putative	-2.08964	0.0313453	2936.05	0.771785	-2.70755	0.00677827
																		PF3D7_1318600	conserved Plasmodium protein unknown function	-1.67797	0.00567673	1746.38	0.489547	-3.42759	0.000608955		PF3D7_1440600	protein SOC3 putative	-2.09105	0.00703557	1384.88	0.634395	-3.29614	0.000980228
																		PF3D7_0713400	GPCR-like receptor SR25	-1.68372	0.0343742	11306.6	0.629035	-2.67667	0.00743576		PF3D7_1001700	Plasmodium exported protein (PHISTc) unknown function	-2.09207	0.00274458	24396.6	0.579588	-3.60958	0.00030669
																		PF3D7_0508500	guanidine nucleotide exchange factor	-1.68803	0.0195952	6387.32	0.576961	-2.92573	0.00343647		PF3D7_1149600	DnaJ protein putative	-2.09371	0.0433025	3754.83	0.818457	-2.55812	0.010524
																		PF3D7_1247500	serine/threonine protein kinase putative	-1.68923	0.00928396	4766.89	0.522597	-3.23237	0.00122767		PF3D7_1446300	conserved Plasmodium membrane protein unknown function	-2.10119	0.0358272	6723.8	0.793359	-2.64847	0.00808575
																		PF3D7_1241400	RNA-binding protein putative	-1.69933	0.0173557	510.322	0.569823	-2.98221	0.00286172		PF3D7_0424900	Plasmodium exported protein (PHISTa) unknown function	-2.10539	0.0330952	29532.7	0.784408	-2.68405	0.00727373
																		PF3D7_1308000	conserved Plasmodium membrane protein unknown function	-1.70299	0.00603375	11934.8	0.499934	-3.40644	0.000658168		PF3D7_1238600	sphingomyelin phosphodiesterase	-2.11084	0.00117112	8870.7	0.545669	-3.86836	0.00010957
																		PF3D7_0306000	conserved protein unknown function	-1.70375	0.0366733	4996.73	0.643915	-2.64593	0.00814668		PF3D7_0925600	zinc binding protein (Yippee) putative	-2.11266	0.0114253	3194.65	0.678336	-3.11448	0.00184272
																		PF3D7_1232700	conserved Plasmodium protein unknown function	-1.70501	0.027222	13826.7	0.613709	-2.7782	0.00546607		PF3D7_1010400	MORN repeat protein putative	-2.11576	0.00799651	7200.55	0.65034	-3.25331	0.00114067
																		PF3D7_0927400	conserved Plasmodium protein unknown function	-1.71093	0.0369412	440.727	0.647363	-2.64292	0.00821956		PF3D7_0802800	serine/threonine protein phosphatase 2B catalytic subunit A	-2.11668	0.0122477	12619.7	0.685261	-3.08886	0.00200926
																		PF3D7_0526400	conserved Plasmodium protein unknown function	-1.72196	0.0110651	4489.26	0.544111	-3.16472	0.00155231		PF3D7_0935800	cytoadherence linked asexual protein 9	-2.11752	0.00849951	82758.3	0.655439	-3.2307	0.00123489
																		PF3D7_1443000	serine/threonine protein kinase	-1.72601	0.00720646	3296.57	0.517402	-3.33591	0.000850198		PF3D7_0709800	conserved protein unknown function	-2.11865	0.00337422	1128.78	0.598403	-3.5405	0.000399368
																		PF3D7_1338400	SprT-like domain-containing protein putative	-1.73358	0.0139733	2485.35	0.564981	-3.06839	0.00215217		PF3D7_1431900	inner membrane complex suture component putative	-2.12045	0.0365194	9101.94	0.803015	-2.64061	0.00827567
																		PF3D7_0908100	apicoplast integral membrane protein putative	-1.73906	0.0430188	1574.17	0.674721	-2.57745	0.00995316		PF3D7_1475800	conserved Plasmodium protein unknown function	-2.12667	0.0096545	1985.1	0.669523	-3.17639	0.0014912
																		PF3D7_0605300	serine/threonine protein kinase	-1.74209	0.0255474	5795.96	0.619671	-2.81132	0.00493386		PF3D7_1200400	erythrocyte membrane protein 1 PfEMP1	-2.1282	0.00757743	158.635	0.650375	-3.27226	0.00106691
																		PF3D7_1465000	cytochrome c oxidase subunit ApiCOX25 putative	-1.74457	0.0096996	13386.7	0.542867	-3.21362	0.00131071		PF3D7_1116900	conserved protein unknown function	-2.13418	0.0292756	2425.39	0.779204	-2.73892	0.00616414
																		PF3D7_1439600	cytochrome c oxidase subunit ApiCOX26 putative	-1.74634	0.0229645	16191.6	0.610689	-2.85962	0.00424144		PF3D7_1019500	conserved Plasmodium membrane protein unknown function	-2.13459	0.00530544	36447.7	0.629681	-3.38996	0.000699037
																		PF3D7_0625000	sphingomyelin synthase 1 putative	-1.76662	0.0193288	4131.83	0.602465	-2.93233	0.00336432		PF3D7_1011500	conserved protein unknown function	-2.13867	0.00335082	2933.27	0.603647	-3.54291	0.000395742
																		PF3D7_0829700	unspecified product	-1.76923	0.0409775	1224.42	0.680932	-2.59825	0.00936997		PF3D7_0713800	negative elongation factor A putative	-2.14327	0.00273547	8531.78	0.593381	-3.61197	0.000303885
																		PF3D7_1125600	conserved protein unknown function	-1.77013	0.038393	5822.29	0.674013	-2.62626	0.00863286		PF3D7_0321100	conserved Plasmodium protein unknown function	-2.15086	0.0277395	4130.3	0.778465	-2.76295	0.00572808
																		PF3D7_1361600	Fe-S assembly protein IscX putative	-1.77666	0.0119458	2429.05	0.566566	-3.13584	0.00171364		PF3D7_0322600	conserved Plasmodium protein unknown function	-2.15555	0.000477488	127.827	0.522783	-4.12323	3.73602e-05
																		PF3D7_1426900	cytochrome b-c1 complex subunit 6 putative	-1.77983	0.0468455	14905.6	0.701595	-2.53683	0.011186		PF3D7_0508500	guanidine nucleotide exchange factor	-2.15657	0.00179777	6387.32	0.576153	-3.74305	0.0001818
																		PF3D7_0309100	conserved Plasmodium protein unknown function	-1.78275	0.00798703	765.002	0.541102	-3.29467	0.000985376		PF3D7_1436300	translocon component PTEX150	-2.15755	0.030617	36598	0.793564	-2.71882	0.00655161
																		PF3D7_0705100	conserved Plasmodium protein unknown function	-1.78315	0.0340997	2027.03	0.665004	-2.68142	0.00733103		PF3D7_0305800	P-loop containing nucleoside triphosphate hydrolase putative	-2.15931	0.0183125	185.879	0.735631	-2.93532	0.003332
																		PF3D7_1202200	mitochondrial phosphate carrier protein	-1.78416	0.00904529	15910.3	0.549813	-3.24502	0.00117441		PF3D7_1362100	14-3-3 protein	-2.16136	0.000137049	924.646	0.485174	-4.45482	8.39642e-06
																		PF3D7_0820600	conserved protein unknown function	-1.78638	0.0133439	3187.32	0.57797	-3.09079	0.00199627		PF3D7_0315900	conserved Plasmodium protein unknown function	-2.162	0.00194876	1046.15	0.582242	-3.71324	0.000204622
																		PF3D7_0413800	50S ribosomal protein L10 putative	-1.79193	0.00566036	1911.11	0.522536	-3.4293	0.000605151		PF3D7_0924400	conserved Plasmodium protein unknown function	-2.16567	0.00849951	21088.5	0.670393	-3.23045	0.00123595
																		PF3D7_1145300	cysteine-rich PDZ-binding protein putative	-1.79368	0.0402895	8685.99	0.688379	-2.60565	0.00916993		PF3D7_0922200	S-adenosylmethionine synthetase	-2.16589	0.00341012	96615.2	0.612487	-3.53622	0.000405892
																		PF3D7_1341400	small nucleolar RNA snoR20	-1.7942	0.0269369	853.851	0.644881	-2.78222	0.00539881		PF3D7_0806800	V-type proton ATPase subunit a putative	-2.16765	0.0155895	48638.6	0.723058	-2.99789	0.0027186
																		PF3D7_1133300	LEM3/CDC50 family protein putative	-1.79675	0.0361444	9996.47	0.677279	-2.6529	0.00798037		PF3D7_0704800	protein phosphatase PPM12 putative	-2.17167	0.00703557	3304.99	0.658832	-3.29625	0.000979841
																		PF3D7_1031800	conserved protein unknown function	-1.80364	0.028746	7418.76	0.654977	-2.75375	0.00589168		PF3D7_1220700	conserved Plasmodium protein unknown function	-2.1767	0.00337422	679.438	0.614843	-3.54025	0.000399751
																		PF3D7_1004700	conserved protein unknown function	-1.81599	0.0257643	4350.76	0.646957	-2.80697	0.00500092		PF3D7_1469200	shewanella-like protein phosphatase 1 putative	-2.17907	0.00166237	4969.31	0.578435	-3.76719	0.000165097
																		PF3D7_1218100	conserved Plasmodium protein unknown function	-1.81734	0.0268047	953.352	0.652413	-2.78556	0.00534348		PF3D7_0717500	calcium-dependent protein kinase 4	-2.19884	0.00118854	17541.6	0.569087	-3.8638	0.000111639
																		PF3D7_1331300	signal peptidase complex catalytic subunit SEC11	-1.81802	0.0464252	26144.2	0.715457	-2.54106	0.0110517		PF3D7_0216600	MtN3-like protein	-2.19976	0.00426063	9859.01	0.635116	-3.46356	0.00053307
																		PF3D7_1410700	conserved protein unknown function	-1.82392	0.0162745	16158.7	0.60634	-3.00808	0.00262901		PF3D7_0515700	glideosome-associated protein 40 putative	-2.20273	0.0060091	102605	0.658217	-3.34651	0.000818365
																		PF3D7_1114900	conserved protein unknown function	-1.82418	0.00343078	3036.95	0.504361	-3.61681	0.00029826		PF3D7_0620700	DnaJ protein putative	-2.20579	0.0020753	6613.91	0.597169	-3.69375	0.000220973
																		PF3D7_0320700	signal peptidase complex subunit 2	-1.83308	0.0341903	56863.3	0.684102	-2.67954	0.00737244		PF3D7_1035100	probable protein unknown function	-2.20702	0.00384534	8421.31	0.630968	-3.49784	0.000469048
																		PF3D7_0601600	tetratricopeptide repeat protein putative	-1.83386	0.0248329	169.493	0.64891	-2.82607	0.00471232		PF3D7_0522100	conserved Plasmodium protein unknown function	-2.20798	0.0004362	3672.34	0.532253	-4.14837	3.34857e-05
																		PF3D7_1363900	unspecified product	-1.83567	0.00855757	1290.54	0.561385	-3.26989	0.00107589		PF3D7_1331400	CPW-WPC family protein	-2.21094	0.00432914	1621.98	0.639428	-3.45769	0.000544837
																		PF3D7_0914800	GINS complex subunit Psf3 putative	-1.8385	0.0188895	4119.62	0.62505	-2.94136	0.00326771		PF3D7_1361300	conserved Plasmodium protein unknown function	-2.21618	0.0251545	728.454	0.790001	-2.80529	0.0050272
																		PF3D7_1129700	conserved Plasmodium protein unknown function	-1.8419	0.00407369	2496.47	0.518196	-3.55445	0.000378777		PF3D7_1117300	conserved protein unknown function	-2.21781	0.0331797	3031.19	0.826651	-2.68289	0.0072989
																		PF3D7_1212800	succinate dehydrogenase [ubiquinone] iron-sulfur subunit mitochondrial	-1.84866	0.00116742	9334.04	0.46505	-3.9752	7.03207e-05		PF3D7_1451700	calcineurin subunit B	-2.22194	0.00245639	32553.4	0.609594	-3.64495	0.000267442
																		PF3D7_0602900	conserved Plasmodium protein unknown function	-1.8497	0.00203614	5230.27	0.487901	-3.79114	0.000149956		PF3D7_1321500	3'5'-cyclic nucleotide phosphodiesterase beta unspecified product	-2.22584	3.36142e-06	19382.1	0.418452	-5.31922	1.04211e-07
																		PF3D7_1344500	U6 snRNA phosphodiesterase putative	-1.85414	0.0467286	13522	0.73056	-2.53797	0.0111496		PF3D7_0920700	CRAL/TRIO domain-containing protein putative	-2.22685	0.00196796	8348.17	0.600178	-3.71032	0.000207001
																		PF3D7_1003400	conserved Plasmodium protein unknown function	-1.85599	0.0185375	10643.9	0.629175	-2.94988	0.00317901		PF3D7_1138000	conserved Plasmodium protein unknown function	-2.22771	6.54821e-05	5128.49	0.479636	-4.64458	3.40763e-06
																		PF3D7_1118000	conserved Plasmodium protein unknown function	-1.85624	0.0343742	8670.23	0.693429	-2.6769	0.00743073		PF3D7_1342500	sporozoite protein essential for cell traversal	-2.22853	0.00941961	2119.32	0.699177	-3.18736	0.0014358
																		PF3D7_1422500	ERAD-associated E3 ubiquitin-protein ligase HRD1	-1.85647	0.0147892	4690.51	0.609491	-3.04594	0.00231951		PF3D7_0422800	serpentine receptor putative	-2.22855	0.0111935	5494.31	0.713851	-3.12187	0.00179708
																		PF3D7_1210900	GPI mannosyltransferase 1	-1.85905	0.0441778	6845.02	0.724229	-2.56694	0.01026		PF3D7_1021800	schizont egress antigen-1	-2.23069	0.0088118	17145.4	0.693668	-3.21579	0.00130087
																		PF3D7_1421900	copper transporter putative	-1.86593	0.00343327	17841.8	0.51604	-3.61586	0.000299355		PF3D7_0908000	plasma membrane protein 1 putative	-2.23212	0.0214344	12400.9	0.776686	-2.87391	0.00405429
																		PF3D7_1242000	sulfhydryl oxidase putative	-1.86647	0.0430334	2490.86	0.724262	-2.57706	0.00996433		PF3D7_0102700	merozoite-associated tryptophan-rich antigen	-2.23387	0.000118901	1644.11	0.497477	-4.4904	7.10902e-06
																		PF3D7_1409300	DNA damage-inducible protein 1 putative	-1.86766	0.0430188	17300.2	0.724608	-2.57747	0.00995255		PF3D7_1352600	protein kinase putative	-2.24257	0.0438117	73.983	0.878226	-2.55352	0.0106639
																		PF3D7_0630400	conserved Plasmodium protein unknown function	-1.86892	0.0445197	2390.63	0.729244	-2.56282	0.0103826		PF3D7_0718600	conserved Plasmodium protein unknown function	-2.24655	0.00484233	1953.48	0.656378	-3.42265	0.000620147
																		PF3D7_0414200	calmodulin-like protein	-1.86959	0.049135	12539.6	0.744582	-2.51093	0.0120414		PF3D7_1039100	DnaJ protein putative pseudogene	-2.25161	0.0191572	505.85	0.77175	-2.91753	0.00352812
																		PF3D7_0813800	GDP-mannose 46-dehydratase	-1.87358	0.0460267	1390.3	0.735604	-2.54699	0.0108656		PF3D7_0927400	conserved Plasmodium protein unknown function	-2.25715	0.00316236	440.727	0.633774	-3.56145	0.000368816
																		PF3D7_0927000	HSP90 co-chaperone p23	-1.87418	0.00328777	10354.1	0.515712	-3.63415	0.000278897		PF3D7_0620600	conserved Plasmodium protein unknown function	-2.26117	0.0215816	131.241	0.787807	-2.87021	0.00410205
																		PF3D7_0722900	conserved protein unknown function	-1.87822	0.0162303	2263.69	0.624149	-3.00925	0.00261893		PF3D7_1131700	conserved Plasmodium protein unknown function	-2.26134	0.00144868	126.519	0.594057	-3.80661	0.000140885
																		PF3D7_1127900	conserved Plasmodium protein unknown function	-1.88167	0.0229548	8277.95	0.657911	-2.86007	0.00423551		PF3D7_0729700	conserved protein unknown function	-2.2621	0.00145925	1212.38	0.594614	-3.80431	0.0001422
																		PF3D7_1007400	conserved protein unknown function	-1.88551	0.0456138	5570.28	0.73899	-2.55147	0.0107268		PF3D7_1138900	unspecified product	-2.27006	0.00725394	910.85	0.690737	-3.28643	0.00101467
																		PF3D7_1322800	conserved protein unknown function	-1.88561	0.0384607	2186.91	0.718295	-2.62511	0.00866202		PF3D7_0830600	Plasmodium exported protein (PHISTc) unknown function	-2.27291	0.0382116	6994.12	0.868156	-2.61809	0.00884248
																		PF3D7_0607700	conserved Plasmodium protein unknown function	-1.88825	0.0348214	6622.44	0.707271	-2.66977	0.0075904		PF3D7_1127600	CRAL/TRIO domain-containing protein putative	-2.2751	0.0153319	30264.7	0.757213	-3.00457	0.00265953
																		PF3D7_0731200	Plasmodium exported protein unknown function	-1.89223	0.0279981	4322.86	0.684031	-2.7663	0.00566967		PF3D7_1211800	polyubiquitin	-2.2769	0.00026129	70829.4	0.531221	-4.28617	1.8178e-05
																		PF3D7_1343000	phosphoethanolamine N-methyltransferase	-1.89445	0.0279881	534649	0.684702	-2.76683	0.0056604		PF3D7_0625400	conserved Plasmodium protein unknown function	-2.27769	0.0167449	5736.32	0.767248	-2.96865	0.00299116
																		PF3D7_1230100	thioredoxin-like associated protein 1 putative	-1.8949	0.0204958	435.214	0.651753	-2.90739	0.0036446		PF3D7_1467900	rab GTPase activator putative	-2.27881	0.0181816	20670.3	0.775504	-2.93849	0.00329812
																		PF3D7_1468300	leucine-rich repeat protein	-1.89934	0.0276652	592.329	0.68517	-2.77207	0.00557008		PF3D7_0303200	HAD superfamily protein putative	-2.27939	0.0133424	18907.8	0.745387	-3.05799	0.00222825
																		PF3D7_1147400	conserved Plasmodium protein unknown function	-1.90097	0.049762	11509.2	0.758768	-2.50534	0.0122335		PF3D7_0404100	AP2 domain transcription factor AP2-SP2 putative	-2.28197	0.000448472	329.201	0.551153	-4.14036	3.46761e-05
																		PF3D7_1138200	conserved protein unknown function	-1.9092	0.00171712	2914.08	0.495874	-3.85017	0.000118036		PF3D7_1147200	tubulin--tyrosine ligase putative	-2.28773	0.0233887	514.876	0.805863	-2.83886	0.00452755
																		PF3D7_1135900	3-oxo-5-alpha-steroid 4-dehydrogenase putative	-1.91054	0.00200985	61986.9	0.503267	-3.79628	0.000146885		PF3D7_1430200	plasmepsin IX	-2.28912	0.000905599	17399	0.580326	-3.94454	7.99523e-05
																		PF3D7_0803200	filament assembling protein putative	-1.92021	0.0396288	8136.27	0.734948	-2.61272	0.00898244		PF3D7_1243900	double C2-like domain-containing protein	-2.28919	0.0257194	3565.34	0.818553	-2.79663	0.00516381
																		PF3D7_1454100	tRNA intron endonuclease putative	-1.92221	0.0288594	5233.88	0.698509	-2.75188	0.00592537		PF3D7_1107800	AP2 domain transcription factor putative	-2.2928	0.00377275	54440.4	0.654362	-3.50388	0.00045854
																		PF3D7_1243300	conserved Plasmodium protein unknown function	-1.92275	0.0445525	271.836	0.750483	-2.56202	0.0104064		PF3D7_1301800	surface-associated interspersed protein 13.1 (SURFIN 13.1) pseudogene	-2.30049	0.0249758	290.976	0.819094	-2.80859	0.00497596
																		PF3D7_1331400	CPW-WPC family protein	-1.92279	0.0170991	1621.98	0.643433	-2.98834	0.002805		PF3D7_1312450	apical ring associated protein 1 putative	-2.30592	0.0348742	349.849	0.867049	-2.6595	0.00782563
																		PF3D7_0814400	phospholipase DDHD1 putative	-1.92469	0.0124902	3424.77	0.616865	-3.12012	0.00180777		PF3D7_1345600	inner membrane complex protein	-2.31117	0.00133788	19269	0.603136	-3.83192	0.000127147
																		PF3D7_0908200	conserved Plasmodium protein unknown function	-1.92571	0.00666369	5459.77	0.572573	-3.36326	0.000770278		PF3D7_1135100	protein phosphatase PPM8 putative	-2.31137	0.0137046	8290.58	0.758494	-3.04731	0.00230896
																		PF3D7_1359700	conserved Plasmodium protein unknown function	-1.93378	0.0451526	5452.58	0.756619	-2.55582	0.0105939		PF3D7_0601800	H/ACA snoRNA	-2.31842	0.0369434	44.7443	0.87975	-2.63532	0.00840583
																		PF3D7_0209500	conserved Plasmodium protein unknown function	-1.93704	0.0205167	4024.24	0.666394	-2.90675	0.00365203		PF3D7_1416600	conserved Plasmodium protein unknown function	-2.32357	0.00295947	486.456	0.648312	-3.58403	0.00033833
																		PF3D7_0935600	gametocytogenesis-implicated protein	-1.9385	0.0133912	19851.3	0.627617	-3.08866	0.00201062		PF3D7_0819800	conserved Plasmodium protein unknown function	-2.32376	0.00274703	2216.17	0.643927	-3.60873	0.000307704
																		PF3D7_1124600	ethanolamine kinase	-1.94045	0.0138901	21603.6	0.631786	-3.07137	0.00213076		PF3D7_0812800	conserved protein unknown function	-2.32456	0.0214469	919.548	0.809056	-2.87317	0.00406374
																		PF3D7_1310600	ras-related protein Rab-5B	-1.94093	0.00917516	29887.7	0.599349	-3.2384	0.00120203		PF3D7_1113100	protein tyrosine phosphatase	-2.32673	0.00273751	21618.4	0.644287	-3.61132	0.00030464
																		PF3D7_0626600	conserved Plasmodium protein unknown function	-1.94117	0.0347535	917.193	0.726838	-2.6707	0.00756932		PF3D7_0605900	long chain polyunsaturated fatty acid elongation enzyme putative	-2.32861	0.0400813	8734.24	0.896747	-2.59673	0.0094117
																		PF3D7_1028600	conserved Plasmodium protein unknown function	-1.94879	0.00789826	12963.5	0.590713	-3.29905	0.000970137		PF3D7_1003000	conserved protein unknown function	-2.32867	0.00030185	5682.65	0.548314	-4.24697	2.16681e-05
																		PF3D7_0414600	acylated pleckstrin-homology domain-containing protein putative	-1.9507	0.0157608	8840.91	0.645149	-3.02364	0.00249756		PF3D7_1343100	conserved Plasmodium protein unknown function	-2.3288	0.000379677	7572.41	0.556165	-4.18725	2.82358e-05
																		PF3D7_0713100	Pfmc-2TM Maurer's cleft two transmembrane protein	-1.9515	0.0432686	365.057	0.757968	-2.57464	0.0100344		PF3D7_0930500	diacylglycerol kinase putative	-2.32891	0.00988261	13773.1	0.735403	-3.16685	0.00154102
																		PF3D7_1322500	palmitoyltransferase DHHC5	-1.95437	0.0238914	30779.8	0.687277	-2.84364	0.00446019		PF3D7_1105200	WD repeat-containing protein WRAP73 putative	-2.33151	0.00035396	1507.95	0.554258	-4.20654	2.59314e-05
																		PF3D7_0611100	succinate dehydrogenase subunit 3 putative	-1.95727	0.0250328	2755.49	0.693807	-2.82106	0.00478649		PF3D7_1120200	conserved Plasmodium protein unknown function	-2.3323	0.0447872	10878.6	0.9165	-2.54479	0.0109344
																		PF3D7_1037900	conserved Plasmodium protein unknown function	-1.95819	0.0137517	5108.7	0.636445	-3.07676	0.00209261		PF3D7_0731200	Plasmodium exported protein unknown function	-2.33363	0.00485676	4322.86	0.682137	-3.42105	0.000623787
																		PF3D7_0530900	formin 1	-1.96021	0.00478673	3557.43	0.560378	-3.49802	0.000468732		PF3D7_1029700	conserved Plasmodium protein unknown function	-2.34521	0.0418354	564.781	0.911475	-2.57299	0.0100825
																		PF3D7_1146700	kinesin-like protein putative	-1.96504	0.020332	234.126	0.675009	-2.91113	0.0036012		PF3D7_1025400	conserved Plasmodium membrane protein unknown function	-2.34534	0.0163518	9243.51	0.787427	-2.97848	0.00289679
																		PF3D7_0316700	protein YOP1 putative	-1.96594	0.0482103	11091.7	0.779757	-2.52122	0.011695		PF3D7_1303500	sodium/hydrogen exchanger	-2.34558	0.000122649	20606.5	0.523202	-4.48313	7.35575e-06
																		PF3D7_1206300	conserved Plasmodium protein unknown function	-1.97044	0.0481521	10262.4	0.78133	-2.5219	0.0116722		PF3D7_0424500	serine/threonine protein kinase FIKK family	-2.35075	0.00915213	7738.17	0.734633	-3.1999	0.00137476
																		PF3D7_1332100	conserved protein unknown function	-1.9706	0.0128825	2913.1	0.634617	-3.10518	0.00190162		PF3D7_1129600	phosphatidylinositol-4-phosphate 5-kinase putative	-2.35319	0.00289507	993.802	0.655257	-3.59125	0.000329095
																		PF3D7_1011900	heme oxygenase	-1.97241	0.00478673	22348.1	0.56392	-3.49768	0.000469321		PF3D7_0709900	conserved protein unknown function	-2.35374	4.62058e-05	1242.91	0.49643	-4.74134	2.12313e-06
																		PF3D7_1343100	conserved Plasmodium protein unknown function	-1.97413	0.00426032	7572.41	0.557409	-3.54162	0.000397671		PF3D7_0217300	AP-2 complex subunit sigma putative	-2.35444	0.0102494	16228.7	0.746778	-3.1528	0.00161713
																		PF3D7_0203100	protein kinase putative	-1.97702	0.0477874	6380.22	0.781912	-2.52844	0.0114572		PF3D7_0206900	merozoite surface protein 5	-2.3586	0.0001895	27243	0.539627	-4.3708	1.23792e-05
																		PF3D7_1439000	copper transporter	-1.98176	0.0128405	18972.4	0.637788	-3.10724	0.00188845		PF3D7_1036400	liver stage antigen 1	-2.3592	0.0192561	53.5732	0.80916	-2.91561	0.00354989
																		PF3D7_0528500	F-actin-capping protein subunit alpha putative	-1.98187	0.00680758	14005.3	0.590684	-3.3552	0.000793069		PF3D7_1124600	ethanolamine kinase	-2.36064	0.0018278	21603.6	0.631608	-3.73751	0.000185849
																		PF3D7_0704500	serine/threonine protein kinase putative	-1.98444	0.00656296	4859.98	0.588693	-3.37093	0.000749137		PF3D7_0522600	inner membrane complex protein	-2.3607	0.0305695	5224.64	0.867975	-2.71978	0.00653248
																		PF3D7_1210800	small nucleolar RNA snoR14	-2.00342	0.0468566	253.787	0.789842	-2.53649	0.0111971		PF3D7_1247600	conserved Plasmodium protein unknown function	-2.36444	0.00408032	327.572	0.679835	-3.47796	0.000505239
																		PF3D7_0806400	UDP-N-acetylglucosamine transferase subunit ALG13 putative	-2.00735	0.020785	1722.51	0.692154	-2.90015	0.00372986		PF3D7_0731400	serine/threonine protein kinase FIKK family pseudogene	-2.36713	0.00599356	27719.8	0.707004	-3.34811	0.000813641
																		PF3D7_1450500	conserved Plasmodium protein unknown function	-2.00943	0.0218595	3639.15	0.697636	-2.88034	0.00397241		PF3D7_1142900	conserved Plasmodium protein unknown function	-2.37646	0.0337527	1367.91	0.888695	-2.6741	0.00749298
																		PF3D7_0404900	6-cysteine protein P41	-2.00975	0.00732741	31190.1	0.603927	-3.32779	0.000875363		PF3D7_1025900	conserved protein unknown function	-2.3809	0.000530467	25218	0.581396	-4.09514	4.21907e-05
																		PF3D7_0904400	signal peptidase complex subunit 3 putative	-2.01075	0.0268557	11620.3	0.722159	-2.78436	0.00536337		PF3D7_1219200	rifin pseudogene	-2.38122	0.00171638	190.987	0.633892	-3.75651	0.000172303
																		PF3D7_1408300	conserved Plasmodium protein unknown function	-2.01169	0.0219352	584.224	0.698868	-2.87849	0.0039958		PF3D7_1252600	esterase putative	-2.39624	0.0498685	7156.17	0.961141	-2.49312	0.0126627
																		PF3D7_0723100	protein CPH1 putative	-2.01321	0.0124676	298.46	0.644964	-3.12143	0.00179977		PF3D7_0829900	unspecified product	-2.39798	0.00300511	4299.73	0.670192	-3.57804	0.000346176
																		PF3D7_1037500	dynamin-like protein	-2.01394	0.00790627	5537.26	0.610637	-3.2981	0.000973404		PF3D7_0910600	SNARE protein	-2.40236	0.00270143	10319.5	0.664355	-3.61607	0.000299107
																		PF3D7_0930300	merozoite surface protein 1	-2.0157	0.0445525	321437	0.786826	-2.56181	0.0104128		PF3D7_0936000	ring-exported protein 2	-2.40315	0.0490376	27226.6	0.960522	-2.50192	0.0123522
																		PF3D7_0715100	C-Myc-binding protein putative	-2.0159	0.00657042	323.08	0.598156	-3.37019	0.000751177		PF3D7_0301000	acyl-CoA synthetase	-2.40416	0.0405854	33.8351	0.928488	-2.58932	0.00961648
																		PF3D7_1104900	calcium/calmodulin-dependent protein kinase putative	-2.01766	0.0303782	28362.6	0.738953	-2.73043	0.00632513		PF3D7_1214900	conserved protein unknown function	-2.40891	0.0186655	17615.3	0.823029	-2.92688	0.00342379
																		PF3D7_1349700	peptidase putative	-2.01854	0.0269957	8010.45	0.72578	-2.78121	0.00541575		PF3D7_0320900	histone H2A.Z	-2.41303	0.0448073	136102	0.948478	-2.5441	0.0109558
																		PF3D7_1124000	endoplasmic reticulum oxidoreductin putative	-2.02172	0.0106721	11820.9	0.635923	-3.17919	0.00147687		PF3D7_0407900	AAA family ATPase putative	-2.4133	0.005646	17148.9	0.716398	-3.36865	0.00075537
																		PF3D7_1444000	conserved Plasmodium protein unknown function	-2.02254	0.00548952	71.0978	0.587487	-3.44269	0.000575963		PF3D7_0929400	high molecular weight rhoptry protein 2	-2.42051	0.00316236	130036	0.679628	-3.56152	0.000368718
																		PF3D7_1321500	3'5'-cyclic nucleotide phosphodiesterase beta unspecified product	-2.02487	6.91377e-05	19382.1	0.418842	-4.83444	1.33524e-06		PF3D7_1327500	conserved protein unknown function	-2.42692	0.00138002	2097.88	0.635136	-3.8211	0.000132859
																		PF3D7_0217300	AP-2 complex subunit sigma putative	-2.02753	0.0315786	16228.7	0.747085	-2.71391	0.00664934		PF3D7_0207000	merozoite surface protein 4	-2.43129	0.0100263	131355	0.769087	-3.16127	0.00157083
																		PF3D7_0624500	anaphase-promoting complex subunit 11 putative	-2.02818	0.00735011	17231.7	0.609787	-3.32604	0.000880895		PF3D7_0803500	AAA family ATPase putative	-2.43147	0.0241062	6563.14	0.860544	-2.82551	0.00472055
																		PF3D7_0415800	RING zinc finger protein putative	-2.03248	0.0237712	2328.05	0.714112	-2.84617	0.00442485		PF3D7_0103800	actin-related protein	-2.43554	0.0216027	8410.05	0.848741	-2.86959	0.00411005
																		PF3D7_1004500	conserved Plasmodium protein unknown function	-2.04036	0.00230748	4985.51	0.544893	-3.74452	0.000180741		PF3D7_1437500	conserved Plasmodium membrane protein unknown function	-2.43962	0.0406754	3848.41	0.942851	-2.58749	0.00966781
																		PF3D7_1302400	conserved protein unknown function	-2.04467	0.0246353	391.904	0.722539	-2.82985	0.00465701		PF3D7_1209400	cytosolic iron-sulfur protein assembly protein 1 putative	-2.44489	0.0101714	6974.87	0.774723	-3.15583	0.00160044
																		PF3D7_1446600	centrin-2	-2.0493	0.0206763	31074.5	0.706064	-2.90242	0.00370288		PF3D7_1223100	cAMP-dependent protein kinase regulatory subunit	-2.44853	0.00325214	77206.2	0.689416	-3.55161	0.000382887
																		PF3D7_1222500	diphthine--ammonia ligase putative	-2.0493	0.0188895	17293.5	0.696772	-2.94113	0.00327013		PF3D7_0604100	AP2 domain transcription factor	-2.45122	7.08919e-05	16000	0.530213	-4.62309	3.78073e-06
																		PF3D7_0802800	serine/threonine protein phosphatase 2B catalytic subunit A	-2.05114	0.0169849	12619.7	0.685693	-2.99134	0.00277756		PF3D7_0606200	ubiquitin-conjugating enzyme E2 PEX4 putative	-2.45367	0.00304888	17941.7	0.686705	-3.57311	0.000352768
																		PF3D7_1444100	conserved Plasmodium protein unknown function	-2.05169	0.00208643	4606.67	0.54247	-3.78212	0.000155501		PF3D7_1475500	LCCL domain-containing protein	-2.45388	0.0162071	717.956	0.822853	-2.98216	0.00286218
																		PF3D7_1127500	protein disulfide-isomerase putative	-2.05175	0.0345042	17902.8	0.767354	-2.6738	0.00749975		PF3D7_1000200	rifin	-2.45642	0.016551	2312.16	0.826099	-2.97351	0.00294413
																		PF3D7_0623300	EGF-like membrane protein putative	-2.05282	0.0185612	19799.3	0.696071	-2.94916	0.00318643		PF3D7_0311000	conserved Plasmodium protein unknown function	-2.45765	0.0162957	61.1899	0.824665	-2.98017	0.00288085
																		PF3D7_0703600	conserved protein unknown function	-2.05356	0.00930601	30136.4	0.635521	-3.2313	0.00123227		PF3D7_1331500	conserved Plasmodium protein unknown function	-2.46567	0.00803129	5914.69	0.758268	-3.25171	0.00114711
																		PF3D7_1435200	conserved protein unknown function	-2.0543	0.00989862	6206.31	0.640639	-3.20663	0.00134298		PF3D7_1449600	conserved protein unknown function	-2.46771	0.000752381	3416.2	0.61715	-3.99856	6.37282e-05
																		PF3D7_1211800	polyubiquitin	-2.05592	0.00163844	70829.4	0.531318	-3.86947	0.000109071		PF3D7_0406400	cytosolic glyoxalase II	-2.47384	0.0318116	11198.3	0.915743	-2.70146	0.00690357
																		PF3D7_1235000	PIH1 domain-containing protein putative	-2.05593	0.00535871	1027.05	0.59541	-3.45295	0.000554483		PF3D7_1105000	histone H4	-2.47517	0.0403156	152840	0.954076	-2.59431	0.00947815
																		PF3D7_1468500	derlin-1	-2.0568	0.0377614	27407.4	0.781082	-2.63327	0.00845669		PF3D7_0704100	conserved Plasmodium membrane protein unknown function	-2.47691	0.0018087	12609.5	0.662088	-3.74107	0.00018324
																		PF3D7_1025900	conserved protein unknown function	-2.05752	0.00430295	25218	0.581658	-3.53734	0.000404175		PF3D7_1302300	Plasmodium exported protein unknown function	-2.48194	0.00300511	5565.31	0.693679	-3.57794	0.000346312
																		PF3D7_1348000	conserved Plasmodium protein unknown function	-2.05775	0.0183432	629.141	0.696138	-2.95594	0.00311714		PF3D7_1307900	tripartite motif protein putative	-2.48255	0.0132447	7379.9	0.810975	-3.06119	0.00220461
																		PF3D7_1449100	CLASP domain-containing protein putative	-2.06056	0.000136661	6005.54	0.444096	-4.6399	3.48575e-06		PF3D7_0805600	PAP2-like protein putative	-2.48655	0.0246128	16319.5	0.882763	-2.81678	0.00485079
																		PF3D7_0927800	cytochrome c oxidase subunit 5B putative	-2.06292	0.0107265	15556.2	0.649337	-3.17696	0.00148828		PF3D7_1102900	Plasmodium exported protein (hyp11) unknown function	-2.48837	0.030617	511.704	0.91545	-2.7182	0.00656388
																		PF3D7_1215200	peptidyl-prolyl cis-trans isomerase	-2.06639	0.0216857	3074.83	0.716427	-2.8843	0.00392289		PF3D7_0409900	actin-like protein putative	-2.49475	0.000620938	7284.89	0.61575	-4.05157	5.08759e-05
																		PF3D7_0722700	conserved protein unknown function	-2.06711	0.00749842	7519.08	0.623125	-3.31733	0.000908817		PF3D7_0813800	GDP-mannose 46-dehydratase	-2.49933	0.0049707	1390.3	0.732291	-3.41303	0.00064246
																		PF3D7_0829900	unspecified product	-2.07145	0.0134861	4299.73	0.671275	-3.08584	0.00202975		PF3D7_0916300	conserved Plasmodium protein unknown function	-2.50149	0.0157355	7866.55	0.83575	-2.99311	0.00276149
																		PF3D7_0521800	AFG1-like ATPase putative	-2.07171	0.00277484	3185.17	0.562062	-3.68591	0.00022789		PF3D7_1235000	PIH1 domain-containing protein putative	-2.51271	0.000293182	1027.05	0.590582	-4.25464	2.0939e-05
																		PF3D7_1028800	conserved protein unknown function	-2.07399	0.00500822	7105.06	0.596186	-3.47877	0.000503721		PF3D7_1350600	conserved Plasmodium protein unknown function	-2.5134	0.0412482	528.689	0.97439	-2.57947	0.00989531
																		PF3D7_0525700	conserved protein unknown function	-2.07983	0.0126712	6851.79	0.667723	-3.11481	0.00184063		PF3D7_0219700	Plasmodium exported protein (PHISTc) unknown function	-2.51573	0.0194791	3694.87	0.864808	-2.909	0.00362581
																		PF3D7_0817900	high mobility group protein B2	-2.08015	0.0499034	45467.9	0.831187	-2.50263	0.0123276		PF3D7_0523900	MerC domain-containing protein putative	-2.52109	0.0198432	4414.39	0.868763	-2.90193	0.00370873
																		PF3D7_1135100	protein phosphatase PPM8 putative	-2.08465	0.0293035	8290.58	0.759315	-2.74544	0.00604306		PF3D7_1250200	CSC1-like protein putative	-2.52321	0.00175426	19770.9	0.672918	-3.74966	0.000177077
																		PF3D7_0934200	conserved protein unknown function	-2.08612	0.0135691	2563.83	0.676587	-3.08331	0.00204715		PF3D7_1001600	exported lipase 2	-2.52346	0.000477488	49035.6	0.611941	-4.1237	3.72833e-05
																		PF3D7_1025400	conserved Plasmodium membrane protein unknown function	-2.09054	0.0361266	9243.51	0.787847	-2.65349	0.00796642		PF3D7_1023000	conserved Plasmodium membrane protein unknown function	-2.52431	0.00373883	4322.39	0.719639	-3.50775	0.000451917
																		PF3D7_1439400	cytochrome b-c1 complex subunit Rieske putative	-2.09216	0.0112799	21821.4	0.662691	-3.15707	0.00159364		PF3D7_1236900	conserved Plasmodium protein unknown function	-2.52718	5.53094e-05	8871.89	0.53852	-4.69283	2.69453e-06
																		PF3D7_1305600	site-2 protease S2P putative	-2.09223	0.00569366	5590.75	0.610715	-3.42587	0.000612831		PF3D7_0423500	glideosome associated protein with multiple membrane spans 2	-2.53074	0.0020753	26684.3	0.685096	-3.69399	0.000220762
																		PF3D7_0929400	high molecular weight rhoptry protein 2	-2.09447	0.013582	130036	0.679669	-3.0816	0.00205892		PF3D7_0101300	Pfmc-2TM Maurer's cleft two transmembrane protein	-2.53495	0.0259486	73.6275	0.907648	-2.79287	0.0052242
																		PF3D7_1419500	conserved Plasmodium protein unknown function	-2.10044	0.00897808	1267.37	0.646561	-3.24863	0.00115961		PF3D7_1449100	CLASP domain-containing protein putative	-2.53505	4.81581e-07	6005.54	0.442873	-5.72411	1.03977e-08
																		PF3D7_1008200	endonuclease putative	-2.10161	0.0407967	1060	0.808296	-2.60005	0.00932094		PF3D7_1203800	unspecified product	-2.53518	0.00243641	116.659	0.694882	-3.64836	0.000263918
																		PF3D7_1128900	conserved protein unknown function	-2.104	0.00616133	21049.1	0.619237	-3.39773	0.000679468		PF3D7_0425900	rifin	-2.53866	0.0261805	215.689	0.910587	-2.78793	0.00530457
																		PF3D7_0609800	palmitoyltransferase DHHC2 putative	-2.10511	0.0305161	5878.47	0.771482	-2.72865	0.00635936		PF3D7_1332100	conserved protein unknown function	-2.54285	0.000691602	2913.1	0.632385	-4.02104	5.79419e-05
																		PF3D7_1224200	BRO1 domain-containing protein putative	-2.10745	0.000850152	4363.55	0.516648	-4.07908	4.52143e-05		PF3D7_1029900	conserved Plasmodium protein unknown function	-2.54968	0.00860798	15415.9	0.790684	-3.22465	0.00126125
																		PF3D7_1346900	conserved Plasmodium protein unknown function	-2.11103	0.0177086	11824.4	0.710011	-2.97323	0.00294682		PF3D7_0929500	conserved protein unknown function	-2.55243	0.000352408	357.632	0.606552	-4.2081	2.57526e-05
																		PF3D7_1118400	haloacid dehalogenase-like hydrolase putative	-2.11108	0.012757	6621.59	0.678509	-3.11135	0.00186234		PF3D7_1139400	unspecified product	-2.55732	0.00184112	112.017	0.684898	-3.73387	0.000188563
																		PF3D7_1339400	cytochrome c oxidase subunit ApiCOX14 putative	-2.11196	0.0137517	10941.2	0.686487	-3.07648	0.0020946		PF3D7_0220400	DnaJ protein putative pseudogene	-2.55997	0.00275356	543.09	0.709673	-3.60726	0.000309452
																		PF3D7_1416700	conserved protein unknown function	-2.11593	0.0210379	664.411	0.730708	-2.89572	0.00378286		PF3D7_0600300	rifin	-2.56038	0.0249923	1062.23	0.911827	-2.80797	0.00498554
																		PF3D7_1105100	histone H2B	-2.11704	0.0283849	152133	0.767148	-2.75962	0.00578686		PF3D7_0112900	Plasmodium exported protein unknown function	-2.56078	0.0123266	875.539	0.829818	-3.08595	0.00202903
																		PF3D7_1003000	conserved protein unknown function	-2.11735	0.00171712	5682.65	0.549617	-3.85241	0.00011696		PF3D7_0303900	phosphatidylethanolamine-binding protein putative	-2.56195	0.0186666	921.109	0.875418	-2.92655	0.00342744
																		PF3D7_1306000	conserved Plasmodium protein unknown function	-2.11905	0.0276148	2219.34	0.764124	-2.77318	0.00555119		PF3D7_0506400	conserved Plasmodium protein unknown function	-2.56785	0.0111797	984.877	0.822262	-3.12291	0.00179074
																		PF3D7_0523300	cytochrome c oxidase subunit ApiCOX18 putative	-2.11912	0.0169528	8355	0.708201	-2.99226	0.00276924		PF3D7_1105100	histone H2B	-2.5713	0.00593316	152133	0.767113	-3.35191	0.000802547
																		PF3D7_1428000	conserved Plasmodium membrane protein unknown function	-2.12022	0.0449307	4121.97	0.828749	-2.55834	0.0105174		PF3D7_1035700	duffy binding-like merozoite surface protein	-2.58384	0.00417661	37079.2	0.744513	-3.47051	0.000519475
																		PF3D7_1346600	conserved protein unknown function	-2.12044	0.00962726	5007.76	0.659071	-3.21731	0.00129397		PF3D7_0720700	phosphoinositide-binding protein putative	-2.59125	0.00161784	23024.4	0.686428	-3.77498	0.000160023
																		PF3D7_1125700	kelch domain-containing protein putative	-2.12083	0.0401846	11857.9	0.813557	-2.60687	0.00913749		PF3D7_0105500	conserved protein unknown function	-2.59407	0.0248156	1145.03	0.922408	-2.81228	0.00491918
																		PF3D7_1243400	conserved Plasmodium protein unknown function	-2.12147	0.018848	4864.09	0.720905	-2.94279	0.00325271		PF3D7_1222600	AP2 domain transcription factor AP2-G	-2.59445	0.00254942	295.893	0.71418	-3.63277	0.000280394
																		PF3D7_0817800	conserved Plasmodium protein unknown function	-2.13105	0.00847382	10004.9	0.650596	-3.27553	0.00105463		PF3D7_0908200	conserved Plasmodium protein unknown function	-2.60075	9.42066e-05	5459.77	0.571543	-4.5504	5.35443e-06
																		PF3D7_1113300	UDP-galactose transporter putative	-2.13183	0.00579139	20172.4	0.623198	-3.42079	0.000624398		PF3D7_0720300	conserved Plasmodium protein unknown function	-2.60514	0.000145276	430.468	0.586695	-4.44036	8.9809e-06
																		PF3D7_1137800	sporozoite surface protein essential for liver stage development putative	-2.13299	0.0238513	631.421	0.749789	-2.84479	0.00444408		PF3D7_1334900	MSP7-like protein fragment pseudogene	-2.60757	0.0305695	1447.38	0.958616	-2.72014	0.00652546
																		PF3D7_0522400	conserved Plasmodium protein unknown function	-2.13532	0.0129136	27149.9	0.687953	-3.10387	0.00191009		PF3D7_1411100	conserved Plasmodium membrane protein unknown function unspecified product	-2.6099	0.00102711	22352.7	0.668159	-3.9061	9.37974e-05
																		PF3D7_0205800	PH domain-containing protein putative	-2.14244	0.00849311	24571.8	0.654512	-3.27334	0.00106283		PF3D7_1146300	conserved Plasmodium protein unknown function	-2.61094	0.00115747	61.9626	0.674365	-3.8717	0.000108079
																		PF3D7_0515500	amino acid transporter putative	-2.14756	0.0219208	2909.1	0.745935	-2.87901	0.0039892		PF3D7_1002100	EMP1-trafficking protein	-2.61178	0.000128213	8620.14	0.58407	-4.47169	7.76047e-06
																		PF3D7_1246300	clathrin adaptor domain-containing protein putative	-2.14835	0.000216046	19071.7	0.477557	-4.49863	6.83937e-06		PF3D7_1414500	atypical protein kinase ABC-1 family putative	-2.61509	0.00166716	16190.7	0.694464	-3.76563	0.000166132
																		PF3D7_1335100	merozoite surface protein 7	-2.15338	0.0191921	92775.1	0.733629	-2.93524	0.00333293		PF3D7_1149300	serine/threonine protein kinase FIKK family	-2.61591	0.0108782	1308.19	0.83505	-3.13264	0.00173239
																		PF3D7_1007200	rho GTPase-activating protein putative	-2.1546	0.00138123	13078.8	0.549318	-3.92232	8.77011e-05		PF3D7_1238000	COPI associated protein putative	-2.61847	0.00514198	6307.1	0.769863	-3.40122	0.000670859
																		PF3D7_1417300	cysteine protease ATG4 putative	-2.15621	0.00871647	3097.29	0.661123	-3.26144	0.00110848		PF3D7_0901500	rifin	-2.62177	0.00399861	139.804	0.752393	-3.48458	0.000492909
																		PF3D7_0802600	adenylyl cyclase beta	-2.15928	0.0140748	11993.2	0.704464	-3.06513	0.00217573		PF3D7_1444100	conserved Plasmodium protein unknown function	-2.62377	2.88414e-05	4606.67	0.541081	-4.84912	1.24009e-06
																		PF3D7_1341500	inner membrane complex suture component putative	-2.1595	0.00185974	4198.71	0.565161	-3.82105	0.000132887		PF3D7_1301700	CX3CL1-binding protein 2	-2.63613	0.0267269	75241.5	0.948134	-2.78034	0.00543022
																		PF3D7_1010400	MORN repeat protein putative	-2.15952	0.00754292	7200.55	0.651632	-3.31401	0.000919669		PF3D7_0530800	CPW-WPC family protein	-2.63768	0.00432914	2270.44	0.762834	-3.45773	0.000544741
																		PF3D7_1222600	AP2 domain transcription factor AP2-G	-2.16339	0.0174495	295.893	0.726202	-2.97905	0.00289142		PF3D7_0909500	subpellicular microtubule protein 1 putative	-2.63818	0.0096545	3035.27	0.830526	-3.17652	0.00149056
																		PF3D7_1222700	glideosome-associated protein 45	-2.1634	0.0135709	33726.7	0.701873	-3.08232	0.00205393		PF3D7_1244300	ACEA small nucleolar RNA U3	-2.6397	0.0133237	616.747	0.862908	-3.05908	0.0022202
																		PF3D7_1440600	protein SOC3 putative	-2.16532	0.00615532	1384.88	0.636938	-3.39958	0.000674904		PF3D7_1438400	metacaspase-2	-2.64302	9.51907e-05	15361.5	0.581287	-4.54685	5.44549e-06
																		PF3D7_1133400	apical membrane antigen 1	-2.1655	0.0256662	34146.5	0.770969	-2.8088	0.00497259		PF3D7_0525700	conserved protein unknown function	-2.64968	0.000819357	6851.79	0.666804	-3.97371	7.07619e-05
																		PF3D7_0934300	ATP synthase-associated protein putative	-2.17153	0.0161953	3657.53	0.721134	-3.01127	0.00260156		PF3D7_1409400	conserved protein unknown function	-2.6506	0.00774147	25567.9	0.8118	-3.26509	0.00109429
																		PF3D7_1026600	conserved Plasmodium protein unknown function	-2.17469	0.0486172	87654.7	0.863748	-2.51773	0.0118113		PF3D7_1405700	RING zinc finger protein putative	-2.65098	0.0121504	5523.95	0.857277	-3.09232	0.00198598
																		PF3D7_0407700	conserved Plasmodium protein unknown function	-2.1757	0.00405401	12805.4	0.611762	-3.55645	0.0003759		PF3D7_1438800	OST-HTH associated domain protein putative	-2.65626	0.00672577	1490.5	0.802252	-3.311	0.000929619
																		PF3D7_1409400	conserved protein unknown function	-2.177	0.0340997	25567.9	0.812023	-2.68095	0.0073413		PF3D7_0927200	zinc finger protein putative	-2.65709	0.0258712	1392.39	0.950851	-2.79443	0.00519906
																		PF3D7_0929600	G2 protein putative	-2.18037	0.00042824	3311.38	0.507006	-4.30048	1.70428e-05		PF3D7_1001800	Plasmodium exported protein (PHISTc) unknown function	-2.66229	0.000755759	12436.5	0.666129	-3.99666	6.42419e-05
																		PF3D7_0207700	serine repeat antigen 4	-2.18482	0.0050213	33609.6	0.628345	-3.47711	0.000506853		PF3D7_1401700	conserved Plasmodium protein unknown function	-2.66701	0.000827426	176.515	0.67173	-3.97036	7.17642e-05
																		PF3D7_1422200	conserved Plasmodium protein unknown function	-2.18587	0.000801607	3213.68	0.533359	-4.09831	4.16174e-05		PF3D7_1007200	rho GTPase-activating protein putative	-2.66737	2.72437e-05	13078.8	0.548698	-4.86127	1.16637e-06
																		PF3D7_1019500	conserved Plasmodium membrane protein unknown function	-2.18697	0.00509932	36447.7	0.629799	-3.47249	0.000515651		PF3D7_0530900	formin 1	-2.66854	3.85682e-05	3557.43	0.558338	-4.77943	1.75795e-06
																		PF3D7_0210700	syntaxin Qa-SNARE family	-2.19054	0.00331197	3404.41	0.603631	-3.62894	0.000284585		PF3D7_1438200	tRNA Selenocysteine	-2.66916	0.00567119	160.305	0.792732	-3.36704	0.000759786
																		PF3D7_0902400	serine/threonine protein kinase FIKK family	-2.19185	0.00500722	3223.59	0.629968	-3.47931	0.000502714		PF3D7_0620300	conserved Plasmodium protein unknown function	-2.6707	7.26786e-05	1848.07	0.578602	-4.61578	3.91625e-06
[truncated: 437 more rows]

## Sheet: Raw PfRAP01
Raw data of PfRAP01 samples.
[truncated: 5,714 more rows]

## Sheet: Raw PfRAP21
Raw data of PfRAP21 samples.
[truncated: 5,714 more rows]

## Sheet: +aTc vs WT
DEseq2 analysis of RAP +aTc vs Parental lines.
[truncated: 500 more rows]

[truncated: 1 more sheets: Spearman]
