# Supplementary material for: Functional genomics of RAP proteins and their role in mitoribosome regulation in Plasmodium falciparum
Source: Nat Commun. 2022 Mar 11;13:1275. doi: 10.1038/s41467-022-28981-7 (PMC8917122; doi:10.1038/s41467-022-28981-7)
Supplement: Supplementary file 5 — Supplementary Data 3 [file 41467_2022_28981_MOESM5_ESM.xlsx]

## Sheet: PfRAP01 Polar
Supplementary Data 3: Metabolomics data obtained from PfRAP01 and PfRAP21 knockdown parasites. Polar metabolites and lipidomics (compiled and raw data) are presented in different sheets for each RAP protein. Samples at 56 h were processed separately from the 72 h and 80 h samples. P-values from two-tailed t-test and log2 FC (-aTc/+aTc) are indicated for each time point. Metabolites are indicated …
PfRAP01
							56 h						72 h						80 h
							+aTc			-aTc			+aTc			- aTc			+aTc			-aTc				56h		72h		80h		Significant at 56 h	Significant at 72 h and 80 h
CompoundID	HMDB	KEGG ID	m/z	AnnotationClass	RT	Formula	Rep 1	Rep 2	Rep 3	Rep 1	Rep 2	Rep 3	Rep 1	Rep 2	Rep 3	Rep 1	Rep 2	Rep 3	Rep 1	Rep 2	Rep 3	Rep 1	Rep 2	Rep 3		p-value	log2 FC	p-value	log2 FC	p-value	log2 FC
N-Acetylglutamic acid	HMDB0001138	C00624	190	Acetyl amino acid	12	C7H11NO5	1057445	1888892	285460	805605	570068	1040480	1158346	605942	873021	822130	702408	499088	1008772	1105236	943585	519484	891564	326768		0.603181	-0.419625	0.331514	-0.382124	0.0630701	-0.815121
N-Acetyllysine	NA	C12989	189	Acetyl amino acid	12.1	C8H16N2O3	#N/A	#N/A	#N/A	#N/A	#N/A	#N/A	1468570	224252	239498	509927	430996	227280	539537	770891	209151	221790	151252	143152		#N/A	#N/A	0.57762	-0.726043	0.112434	-1.55769
N-Acetylserine	HMDB0002931	NA	146	Acetyl amino acid	4.9	C5H9NO4	364037	579178	71358	274118	48869	266001	#N/A	#N/A	#N/A	#N/A	#N/A	#N/A	#N/A	#N/A	#N/A	#N/A	#N/A	#N/A		0.437413	-0.784563	#N/A	#N/A	#N/A	#N/A
Trimethylamine N-oxide	HMDB0000925	C01104	76	Amine oxide	7.9	C3H9NO	38705175	39385795	39182690	36760124	37801001	35875281	#N/A	#N/A	#N/A	#N/A	#N/A	#N/A	#N/A	#N/A	#N/A	#N/A	#N/A	#N/A		0.0183006	-0.0866632	#N/A	#N/A	#N/A	#N/A
3-Methylhistidine	HMDB0000479	C01152	170	Amino acid	11	C7H11N3O2	1052441	1794975	512762	666911	729602	1060361	#N/A	#N/A	#N/A	#N/A	#N/A	#N/A	#N/A	#N/A	#N/A	#N/A	#N/A	#N/A		0.48443	-0.451714	#N/A	#N/A	#N/A	#N/A
4-Guanidinobutyric acid	HMDB0003464	C01035	146	Amino acid	12.4	C5H11N3O2	2276272	1880436	2217808	1826427	2025008	1918474	8301980	8637669	5260117	3367868	4003043	6219885	7240265	5836107	5213262	4643885	4866049	4460675		0.212643	-0.143767	0.105891	-0.707915	0.0779179	-0.388631
4-Hydroxyproline	HMDB0000725;HMDB0036576	C01157	132	Amino acid	12	C5H9NO3	15901326	11292522	390994	2602676	577563	3359819	1148181	498875	1058543	678551	877451	1340764	2028131	1202912	1810209	520626	1266382	674498		0.207717	-2.0765	0.832544	0.0984951	0.0624905	-1.03424
5-Aminovaleric acid	HMDB0003355	C00431	118	Amino acid	12.4	C5H11NO2	#N/A	#N/A	#N/A	#N/A	#N/A	#N/A	255715	263184	297789	176532	1657988	293393	201168	422213	170094	369626	100523	90128		#N/A	#N/A	0.410204	1.38158	0.555925	-0.502044
Alanine	HMDB0000161	C00041	90	Amino acid	12	C3H7NO2	37936636	115474112	9316828	34315976	14164822	48070132	71813184	37215076	39627208	22847420	15169376	19923274	51104644	47082296	53159336	17030428	24619896	6538487		0.542812	-0.753097	0.056484	-1.35934	0.00342214	-1.65108
Arginine	HMDB0000517	C00062	175	Amino acid	16.2	C6H14N4O2	417749400	979716752	111798408	383574872	176079352	464252344	721998512	334040664	431397576	242953612	201126152	275671232	503711560	455601864	458053536	192133004	249073652	71994176		0.578967	-0.559762	0.096974	-1.04726	0.00521958	-1.46562
Asparagine	HMDB0000168	C00152	131	Amino acid	12.2	C4H8N2O3	336952	532550	75367	281426	57269	248360	3730773	2006147	3013971	1308218	975306	1194817	4449529	4117026	4845608	1240375	1665468	333659		0.470309	-0.686619	0.0260938	-1.33103	0.00160117	-2.0497		Down
Aspartic acid	HMDB0000191	C00049	132.01	Amino acid	12.4	C4H7NO4	941264	2153769	86511	1046478	52563	914099	16404061	8253963	8519314	5981272	4337441	6056923	13892302	10972556	11835563	4935927	6539204	1723325		0.59531	-0.66028	0.109672	-1.01865	0.00917107	-1.47543
Cystine	HMDB0000192	C01420;C00491	241	Amino acid	12.7	C6H12N2O4S2	404479	791457	368153	456333	368401	599584	#N/A	#N/A	#N/A	#N/A	#N/A	#N/A	#N/A	#N/A	#N/A	#N/A	#N/A	#N/A		0.773477	-0.135051	#N/A	#N/A	#N/A	#N/A
Ectoine	HMDB0240650	C06231	143	Amino acid	11	C6H10N2O2	#N/A	#N/A	#N/A	#N/A	#N/A	#N/A	4834419	2973252	2558708	3522334	1825466	1735974	2903524	2287923	2239081	933156	1631910	851058		#N/A	#N/A	0.295334	-0.549322	0.0149857	-1.1211
gamma-Aminobutyric acid	HMDB0000112	C00334	104.02	Amino acid	12.5	C4H9NO2	#N/A	#N/A	#N/A	#N/A	#N/A	#N/A	4306628	2693914	2688571	4612310	3621289	4398847	2710963	2089532	2043712	4606124	4904594	1999700		#N/A	#N/A	0.186982	0.382698	0.175966	0.749985
Glutamic acid	HMDB0000148	C00025	148	Amino acid	12.1	C5H9NO4	85369080	171023600	6226207	60014821	5644837	68102640	82661172	45394157	44431169	29640084	22848601	32829640	66447666	56174511	59870857	23851994	46590695	12796798		0.450917	-0.973299	0.0878422	-1.01556	0.0334147	-1.1325
Glutamine	HMDB0000641	C00064	147	Amino acid	12.2	C5H10N2O3	204468728	359887376	35106182	112316100	55815616	168440576	121966808	72373132	93106748	51214894	50634372	54334240	64064804	59814178	65760896	30994790	33706210	11712077		0.427193	-0.832753	0.0386673	-0.880052	0.00616407	-1.31137
Hydroxyectoine	NA	C16432	159	Amino acid	12.2	C6H10N2O3	#N/A	#N/A	#N/A	#N/A	#N/A	#N/A	3556775	2091755	2627333	8623289	3223680	2000916	1732590	2711376	1233107	2025156	2579882	598050		#N/A	#N/A	0.422155	0.742684	0.839835	-0.125779
Isoleucine	HMDB0000172;HMDB0033923	C00407	132.03	Amino acid	9.4	C6H13NO2	144331840	517134720	38073338	111996970	62941525	170206364	183379614	107665492	159193761	132841006	92361903	111495278	156325436	173443674	193048835	177756688	86787605	67896241		0.47093	-1.0192	0.20758	-0.419235	0.148661	-0.653212
Kynurenine	HMDB0000684	C00328	209	Amino acid	9.4	C10H12N2O3	#N/A	#N/A	#N/A	#N/A	#N/A	#N/A	305725	104948	199394	209162	89929	46429	208642	173014	116025	44757	171082	46888		#N/A	#N/A	0.308756	-0.820198	0.190274	-0.921657
Leucine	HMDB0000687;HMDB0062203	C00123	132.04	Amino acid	9.4	C6H13NO2	337301909	1296223843	72731372	286819603	123889339	434070940	509236833	200131880	259970328	116372721	100560714	148047769	329082669	281217952	292058376	191184823	151519282	99613919		0.494358	-1.01419	0.103003	-1.40918	0.00710384	-1.02862
Lysine	HMDB0000182	C00047	147.01	Amino acid	16	C9H20N2O2	77653682	258632120	17449952	73026708	25129589	90186728	186460088	83061218	96085420	41014752	30615911	49249412	126589432	104000360	115870372	33397043	48469516	11779682		0.503296	-0.909309	0.0685657	-1.59672	0.00251326	-1.8874
Malylglutamic acid	NA	NA	262	Amino acid	14.2	NA	#N/A	#N/A	#N/A	#N/A	#N/A	#N/A	1755	887	1940	1143	2020	1001	3116	1486	63	2706	1399	1388		#N/A	#N/A	0.774641	-0.138007	0.793125	0.235717
Methionine	HMDB0000696	C00073	150	Amino acid	9.5	C5H11NO3S	188668248	629404864	68503748	161049112	72405404	262330744	362967616	215540720	302983232	170074160	125227468	213457232	306729488	314942752	310900976	232415608	167568872	69436040		0.507348	-0.83853	0.0671664	-0.792965	0.031235	-0.990336
Methionine sulfoximine	HMDB0029430	C03510	181	Amino acid	11.3	C5H12N2O3S	#N/A	#N/A	#N/A	#N/A	#N/A	#N/A	298211	128158	149097	46859	28808	93902	196384	148668	131266	48705	84044	31485		#N/A	#N/A	0.0763213	-1.76286	0.0138746	-1.53617
O-Succinylhomoserine	NA	C01118	220	Amino acid	11.4	C8H13NO6	#N/A	#N/A	#N/A	#N/A	#N/A	#N/A	133453	50637	94434	47680	29703	37107	59207	92850	69592	87680	90681	7023		#N/A	#N/A	0.0892768	-1.28258	0.699631	-0.25776
Phenylalanine	HMDB0000159	C00079	166.01	Amino acid	7.9	C9H11NO2	589680784	2324256896	120722678	514633872	204636836	762477768	1157048800	593705016	670551960	351132880	277498112	377492176	875425176	785953808	821443744	343335112	407078612	190577328		0.494454	-1.03423	0.0577669	-1.26698	0.00176432	-1.39973
Pipecolic acid	HMDB0000716	C00408	130	Amino acid	10.4	C6H11NO2	84238011	165862227	2747862	60431541	1678926	55008179	41750272	26177434	29275855	19194060	19057261	19881689	35293834	34368143	37951431	29010903	34887686	16245092		0.422471	-1.1103	0.0523087	-0.741652	0.177768	-0.425197
Proline	HMDB0000162	C00148	116	Amino acid	10.6	C5H9NO2	269914762	686123160	63376004	175156268	56989053	241679624	411432039	331718764	329030135	249552058	156092524	192087469	289724524	380985550	352473429	333869244	236501134	57576050		0.394784	-1.10531	0.0145768	-0.842978	0.197272	-0.704352
Serine	HMDB0000187;HMDB0062263	C00065	106	Amino acid	12.6	C3H7NO3	23734096	66821377	8054645	19940454	10237571	30747710	103598627	55787069	62283234	41128617	19547166	27233727	44565578	76632053	43076215	15906211	30511333	5478332		0.535243	-0.694684	0.0517022	-1.33432	0.0463009	-1.66241
Taurine	HMDB0000251	C00245	124	Amino acid	11.3	C2H7NO3S	#N/A	#N/A	#N/A	#N/A	#N/A	#N/A	117357	95329	104478	140101	112453	108072	107809	92410	56316	79285	92081	41402		#N/A	#N/A	0.289967	0.185274	0.535533	-0.269874
Threonine	HMDB0000167	C00188	120	Amino acid	11.4	C4H9NO3	44536133	162107964	13638747	37632197	16920854	56728694	92843184	44238993	50250038	40587811	26642543	31285443	79834108	68609528	81481182	26802490	36957078	12431799		0.479711	-0.98514	0.134948	-0.927172	0.00331819	-1.59346
Tryptophan	HMDB0000929	C00078	205	Amino acid	10.2	C11H12N2O2	19341889	85510248	4425507	15611769	6347182	22137445	37906067	12905078	7967494	13268057	6365393	8242067	34208544	16616000	42624398	7829787	4644854	595082		0.439458	-1.30927	0.338902	-1.07629	0.0279617	-2.83795
Tyrosine	HMDB0000158	C00082	182	Amino acid	11.1	C9H11NO3	74595754	254354400	17422670	61969868	25959524	94114188	408230048	210657800	232610192	102069028	77501082	116967912	318103008	262220392	287428040	87113828	111113648	17979280		0.500515	-0.928042	0.043681	-1.52179	0.00253526	-2.00487		Down
Valine	HMDB0000883	C00183	118.03	Amino acid	10.2	C5H11NO2	157394896	555122128	31550842	121061932	49770913	180489598	81373983	76615228	126129657	80589880	61182865	75095960	75015783	164997794	95642404	65356856	85981156	28743444		0.464981	-1.08264	0.252891	-0.389673	0.179889	-0.898334
N-Acetylneuraminic acid	HMDB0000230	C19910	308.02	Amino sugar	10.9	C11H19NO9	#N/A	#N/A	#N/A	#N/A	#N/A	#N/A	1765749	326256	266682	222683	212911	265858	1899703	500169	1294053	165240	407499	94488		#N/A	#N/A	0.322921	-1.74957	0.0724259	-2.4689
Folic acid	HMDB0000121	C00504	442.1	B vitamin	13.4	C19H19N7O6	174594	407713	24167	208792	26317	162990	401567	100139	96094	93830	126486	138521	284685	160472	314319	73284	75051	12620		0.606133	-0.607319	0.478617	-0.736334	0.0178201	-2.23835
Nicotinic acid	HMDB0001488	C00253	124	B vitamin	2.8	C6H5NO2	10148315	18027546	5963504	11267165	3132455	10912545	20406296	11995937	10049783	4980201	6153614	7263055	17960576	17863220	12913367	10039539	13869044	7408184		0.542195	-0.431605	0.0689009	-1.20637	0.0816428	-0.638087
Thiamine	HMDB0000235	C00378	265	B vitamin	15.5	C12H17N4OS	966508	2169542	273736	823460	278274	841329	#N/A	#N/A	#N/A	#N/A	#N/A	#N/A	#N/A	#N/A	#N/A	#N/A	#N/A	#N/A		0.449493	-0.811349	#N/A	#N/A	#N/A	#N/A
Thiamine monophosphate	HMDB0002666	C01081	345	B vitamin	11.9	C12H18N4O4PS	#N/A	#N/A	#N/A	#N/A	#N/A	#N/A	5714380	2266741	2644761	2035110	1634662	1850108	4782328	3816733	4312614	4129476	2412032	652499		#N/A	#N/A	0.195985	-0.944874	0.141304	-0.843809
Thiamine pyrophosphate	HMDB0001372	C00068	425	B vitamin	12.4	C12H19N4O7P2S	1216205	2156894	721736	870598	1110350	881427	2103329	971083	1012115	765415	701655	929068	2205393	1660545	2780585	1014322	818997	324921		0.391597	-0.516593	0.209235	-0.770164	0.0174417	-1.62274
Acetylcarnitine	HMDB0000201	C02571	204	Carnitine	9	C9H18NO4	28875542	41938164	2029516	19640924	771449	20049303	3275183	1718891	1539634	1438648	978856	1333091	2829838	2193722	2078298	2023893	1879713	617694		0.464382	-0.848239	0.177956	-0.800782	0.163115	-0.651459
Carnitine	HMDB0000062	C00318	162.01	Carnitine	10.9	C7H16NO3	30133464	23606727	4803068	13160983	3617779	13603355	233199824	123476344	115547568	106164372	94441576	83636140	144993056	126963712	116745808	25486116	103638400	40230787		0.319354	-0.946281	0.179114	-0.73235	0.0448541	-1.19861
Choline	HMDB0000097	C00114	104.01	Choline	15.5	C5H14NO	38461195	54599590	6684495	20346719	12100358	25174097	22605656	27461700	42992927	37747580	32228964	40930481	50076482	60307743	51165286	52551054	40237701	23430255		0.390163	-0.79165	0.421776	0.253113	0.170013	-0.47513
Glycerophosphocholine	HMDB0000086	C00670	258.02	Choline	12	C8H20NO6P	310868460	741684464	104786342	241727736	170934152	274974836	3003222528	1640226784	1704203008	1395515648	997023696	1137151904	3345627520	2688808864	2966616128	761024512	1616445632	560285696		0.456489	-0.751093	0.110209	-0.846681	0.00576645	-1.61538
FAD	HMDB0001248	C00016	786.2	Electron carrier	10.9	C27H33N9O15P2	1252038	2711489	648772	1387688	532757	1438349	4633783	3291667	3500165	3069546	2366225	3117385	4623976	4560028	4604452	2772657	4595771	1281002		0.571677	-0.457543	0.118218	-0.417743	0.148493	-0.672784
NAD	HMDB0000902	C00003	664.1	Electron carrier	12	C21H29N7O14P2	#N/A	#N/A	#N/A	#N/A	#N/A	#N/A	14215703	15343746	14518150	7133553	6023590	9377175	34281411	17798059	19920947	35874618	27525855	6331917		#N/A	#N/A	0.00232714	-0.967922	0.944495	-0.0461763
NADH	HMDB0001487	C00004	666.1	Electron carrier	12	C21H29N7O14P2	#N/A	#N/A	#N/A	#N/A	#N/A	#N/A	561197	575927	603304	204458	216213	266174	1041791	568547	624510	1169964	932038	225093		#N/A	#N/A	9.98775e-05	-1.34139	0.928209	0.0583534
NADP	HMDB0000217	C00006	744.1	Electron carrier	13.5	C21H30N7O17P3	#N/A	#N/A	#N/A	#N/A	#N/A	#N/A	71871	126728	47876	63615	34595	64352	73157	35887	48145	76397	92465	20231		#N/A	#N/A	0.331102	-0.600451	0.686505	0.266596
NADPH	HMDB0000221	C00005	746.1	Electron carrier	13.5	C21H30N7O17P3	#N/A	#N/A	#N/A	#N/A	#N/A	#N/A	801796	503088	414175	219942	159493	165332	518887	311812	284212	116989	271931	42513		#N/A	#N/A	0.0300796	-1.65791	0.0854835	-1.36972
Nicotinamide mononucleotide	HMDB0000229	C00455	335	Electron carrier	12.6	C11H16N2O8P	2010310	4635575	374385	1697985	261689	2227870	5932602	5761272	4467797	1283343	1255652	2644414	5566807	7004604	2281711	3836710	5349921	310743		0.52945	-0.745422	0.00492607	-1.6406	0.431957	-0.645166
Creatine	HMDB0000064	C00300	132.02	Energy	12.1	C4H10N3O5P	163285329	103701013	5841174	44033679	3340104	53536780	11709496	5706871	5734610	4458148	3046489	6403072	10870656	7933215	10225625	3379721	6031091	1991876		0.30204	-1.43491	0.237617	-0.735188	0.0166388	-1.34815
Creatinine	HMDB0000562	C00791	114	Energy	6.6	C4H7N3O	13085344	6594799	8722220	5917494	6248398	6766870	#N/A	#N/A	#N/A	#N/A	#N/A	#N/A	#N/A	#N/A	#N/A	#N/A	#N/A	#N/A		0.176624	-0.585126	#N/A	#N/A	#N/A	#N/A
2/3-Phosphoglyceric acid	HMDB0003391	C00631	185	Glycolysis	13.6	C3H7O7P	129046	247289	24706	107112	45464	87377	4757703	2759094	1952415	496149	398953	674854	1145838	3059516	712497	273904	1024016	137655		0.466645	-0.740998	0.0347435	-2.59252	0.207083	-1.7764
Glycerol-3-phosphate	HMDB0000126	C00093	171	Glycolysis	12.3	C3H9O6P	197707	313277	55813	158691	148140	133734	5555781	3292942	3557015	2686345	2116764	2362591	6107243	5047991	5137437	1546503	3211766	1305008		0.603801	-0.363477	0.0757861	-0.791828	0.00775555	-1.42605
Phosphoenolpyruvic acid	HMDB0000263	C00074	167.02	Glycolysis	13.9	C3H5O6P	21123	126666	920	16358	1791	20612	228802	152556	87061	48259	50911	74073	173066	251387	174868	13238	115999	21146		0.404941	-1.93981	0.0780339	-1.435	0.0233574	-1.99469
Dimethylarginine	HMDB0001539	C03626	203	Methyl amino acid	14.8	C8H18N4O2	19710152	47147730	2917099	18580990	2376900	17998590	29970854	14792199	17955646	10949043	9240258	13131231	26816658	22689209	25950600	7474307	11112970	3005709		0.502068	-0.840847	0.108535	-0.912484	0.0025116	-1.80508
N-Methylglutamate	HMDB0062660	C01046	162.02	Methyl amino acid	10.4	C6H11NO4	#N/A	#N/A	#N/A	#N/A	#N/A	#N/A	253664883	155358177	195968269	132008417	119292645	131030308	234655337	215939469	232400492	215098933	233961681	144731072		#N/A	#N/A	0.0615883	-0.662091	0.34482	-0.201919
Trimethyllysine	HMDB0001325	C03793	189.01	Methyl amino acid	15	C9H20N2O2	20457169	58226283	2270446	24159320	2148392	16354597	39734127	19248516	20477840	7426033	7274756	10255456	53693239	40968195	44141311	12647975	19681576	4761327		0.510601	-0.924138	0.0535264	-1.67084	0.00416871	-1.9039
Betaine	HMDB0000043	C00719	118.01	Methylation	8.5	C5H12NO2	#N/A	#N/A	#N/A	#N/A	#N/A	#N/A	117523613	139149107	46802472	23166070	10331981	65866066	118631400	61560220	48529389	31180057	28183332	13741839		#N/A	#N/A	0.104791	-1.61078	0.0795815	-1.64554
S-Adenosylhomocysteine	HMDB0000939	C00021	385	Methylation	11.6	C14H20N6O5S	10110643	31043099	1033972	7451185	2078568	8013595	10841046	4800669	6190576	2547506	2311820	3296724	13587769	12749256	12251184	2839181	4869646	1067274		0.416993	-1.2659	0.0694184	-1.42052	0.00103883	-2.13651
S-Adenosylmethionine	HMDB0001185	C00019	399	Methylation	13.3	C15H22N6O5S	35813439	62413690	11006971	31315346	16732069	30575735	14922290	12517362	10454981	3615437	4443747	5536080	23808503	20208261	15971765	8367260	10037075	1498081		0.548322	-0.474397	0.00449951	-1.47889	0.0180803	-1.59174		Down
Adipic acid	HMDB0000448	C06104	145.02	Organic acid	11.7	C6H10O4	#N/A	#N/A	#N/A	#N/A	#N/A	#N/A	4661532	3175345	3155023	3953908	2574871	3111330	5422332	3714524	3150499	1830145	2615204	1178336		#N/A	#N/A	0.520368	-0.189319	0.049883	-1.12759
Glutaric acid	HMDB0000661	C00489	131.01	Organic acid	12.2	C5H6O5	#N/A	#N/A	#N/A	#N/A	#N/A	#N/A	842163	588935	527855	630366	410280	479418	736202	516487	570241	268415	504720	155601		#N/A	#N/A	0.276159	-0.365951	0.0714015	-0.972919
Tartaric acid	HMDB0000956	C00898	149	Organic acid	13.5	C4H6O6	163048	323664	41768	161412	67587	94123	2865285	1648142	2023789	1920086	1616737	1853491	4401574	2871653	3463954	2013068	2850213	355615		0.47198	-0.70977	0.361509	-0.278307	0.0985758	-1.0408
3-Nitrotyrosine	HMDB0001904	NA	225	Oxidative stress	10.5	C9H10N2O5	#N/A	#N/A	#N/A	#N/A	#N/A	#N/A	860295	263463	252424	69652	14099	137250	416860	230225	395963	30985	140619	10327		#N/A	#N/A	0.132041	-2.63855	0.015977	-2.51934
GSH	HMDB0000125	C00051	308	Oxidative stress	11.9	C10H17N3O6S	14675518	78479714	10576434	30919050	18780541	37449037	#N/A	#N/A	#N/A	#N/A	#N/A	#N/A	#N/A	#N/A	#N/A	#N/A	#N/A	#N/A		0.819226	-0.251307	#N/A	#N/A	#N/A	#N/A
GSSG	HMDB0003337	C00127	613.2	Oxidative stress	13.5	C20H32N6O12S2	2540356	3089311	1698156	1318881	1399583	1112390	342764	313739	219106	156739	112732	131685	254246	174858	272384	45672	214819	29120		0.0478749	-0.935719	0.0160105	-1.12612	0.107754	-1.2763
Guanidinosuccinic acid	HMDB0003157	C03139	176.01	Oxidative stress	12.6	C5H9N3O4	#N/A	#N/A	#N/A	#N/A	#N/A	#N/A	1509289	1399955	1043488	1398621	1250237	1173638	500456	1332148	404914	477297	1175225	50463		#N/A	#N/A	0.793777	-0.0483352	0.706637	-0.393834
Methionine sulfoxide	HMDB0002005	C02989	166	Oxidative stress	11.1	C5H11NO3S	2623969	4999305	1400801	1802109	1492161	2462084	100704406	40542675	43084431	25385559	61519719	21563911	49488645	60411794	21569206	14683463	35696187	12273951		0.375942	-0.648624	0.340796	-0.765017	0.170606	-1.06926
Ophthalmic acid	HMDB0005765	NA	290	Oxidative stress	11.3	C11H19N3O6	#N/A	#N/A	#N/A	#N/A	#N/A	#N/A	646554	382292	381313	126781	239018	265376	338250	398867	212084	146134	266771	87318		#N/A	#N/A	0.0569216	-1.15975	0.121229	-0.924142
CDP-choline	HMDB0001413	C00307	489.1	Phospholipid turnover	12.6	C14H27N4O11P2	2921446	7291361	371524	3253435	163640	3149783	5676312	3865889	3827136	1042791	1254652	1371253	19170185	9545118	17670193	1364383	2287757	407880		0.585398	-0.688655	0.00635774	-1.86559	0.009713	-3.51412		Down
CDP-ethanolamine	HMDB0001564	C00570	447	Phospholipid turnover	13.1	C11H20N4O11P2	#N/A	#N/A	#N/A	#N/A	#N/A	#N/A	846819	417756	572712	177785	153141	115968	1539364	1148963	1020605	196845	427434	98877		#N/A	#N/A	0.021631	-2.03957	0.00564665	-2.35863		Down
O-Phosphoethanolamine	HMDB0000224	C00346	140	Phospholipid turnover	12.9	C2H8NO4P	3114521	8664751	708557	3149455	806576	3041586	5012842	2460219	2707137	1154638	1112165	1271217	6727114	6586887	5112139	1369212	2873044	574580		0.50093	-0.835587	0.0530325	-1.52475	0.0059157	-1.9356
Phosphocholine	HMDB0001565	C00588	184	Phospholipid turnover	12.4	C5H15NO4P	178055278	481596661	38002367	178752174	39802686	241085666	350616983	157223999	168380654	253650870	184199163	216244174	481470583	336697741	387130572	197634773	361006338	107367308		0.61052	-0.602006	0.916176	-0.0479977	0.103352	-0.855779
Adenine	HMDB0000034	C00147	136	Purine	5.9	C5H5N5	5720443	16939708	2408347	7156986	2027212	6298383	63427708	23031123	17497847	12810872	11280590	11637328	39089541	39036048	2589071	17752656	20115066	6434065		0.531785	-0.69523	0.191448	-1.54082	0.399037	-0.865466
Adenosine	HMDB0000050	C00212	268	Purine	6.3	C10H13N5O4	996002196	1438010760	338944242	1377919736	344825630	1041500312	2893875216	1688850800	859080564	883086796	729860336	695259812	1839466624	1472540368	2128465776	1809972832	863403136	389870076		0.995062	-0.0045395	0.153239	-1.23731	0.159061	-0.828671
ADP	HMDB0001341	C00008	428	Purine	13.6	C10H15N5O10P2	5111219	6861572	3055524	2850241	4670824	3415013	40580705	26000607	24610002	13848544	12476427	15675103	13775326	28636498	9716764	8704120	21661225	2598164		0.327681	-0.458588	0.034224	-1.1185	0.471397	-0.661205
ADP glucose	HMDB0006557	C00498	588	Purine	12.7	C16H25N5O15P2	#N/A	#N/A	#N/A	#N/A	#N/A	#N/A	64732	14736	22836	9173	8449	12922	21772	37135	37516	6274	48958	0		#N/A	#N/A	0.198918	-1.7439	0.445236	-0.803873
ADP ribose	HMDB0001178	C00301	560	Purine	12.6	C15H23N5O14P2	12748540	20733385	8449416	13826659	4553182	11667305	66273284	46178896	38357956	25695101	28099449	31835249	68750104	60621150	50843982	23939441	33739380	6805316		0.434083	-0.480801	0.0629736	-0.816549	0.0149129	-1.4827
AMP	HMDB0000045	C00020	348	Purine	11.9	C10H14N5O6P	165028336	239836706	28216850	72377224	35961579	109932819	323960230	175924453	189266125	164309889	136384188	135485556	236468206	205272654	197885856	101898240	183541852	61236465		0.335956	-0.988515	0.155222	-0.659897	0.0613545	-0.88364
dAMP	HMDB0000905	C00360	332	Purine	11.2	C10H14N5O6P	3198666	8021273	1169473	3050113	1275085	2937889	5094765	1575185	1846793	1363849	1397535	1279805	6173673	2834965	4692338	954375	3218795	1594046		0.463746	-0.770453	0.257661	-1.07552	0.0880876	-1.24833
dATP	HMDB0001532	C00131	492	Purine	13.2	C10H16N5O12P3	#N/A	#N/A	#N/A	#N/A	#N/A	#N/A	16621377	10713353	8873410	8363205	6611825	8454782	10592367	9738100	9951547	3077011	5531576	2167488		#N/A	#N/A	0.152269	-0.627969	0.00330175	-1.49063
Deoxyadenosine	HMDB0000101	C00559	252	Purine	3.6	C10H13N5O3	#N/A	#N/A	#N/A	#N/A	#N/A	#N/A	2660496	1141416	636036	409488	277975	283138	1245638	1400410	1292495	8135168	1250056	175095		#N/A	#N/A	0.130968	-2.19294	0.494219	1.2794
Deoxyguanosine	HMDB0000085	C00330	266	Purine	9.9	C10H13N5O4	#N/A	#N/A	#N/A	#N/A	#N/A	#N/A	51767	32139	29311	31241	11461	22615	45593	38940	24971	51336	47066	21171		#N/A	#N/A	0.153873	-0.79356	0.77961	0.126908
GDP	HMDB0001201	C00035	444	Purine	14.1	C10H15N5O10P2	#N/A	#N/A	#N/A	#N/A	#N/A	#N/A	8157847	4327669	4592642	2826268	2343096	2670031	6622422	6313105	4307625	2958892	5431782	1395565		#N/A	#N/A	0.0684074	-1.12334	0.146246	-0.817197
GMP	HMDB0001397	C00144	362	Purine	13.4	C10H14N5O8P	21232875	48198956	4614746	16641358	3946829	20742638	128706926	68992332	74120338	55777504	42691533	50518840	66047407	75816633	37623627	49450163	94191875	17872474		0.469652	-0.841215	0.103465	-0.867455	0.821889	-0.152221
Guanine	HMDB0000132	C00242	152	Purine	10.4	C5H5N5O	60938382	213897384	21291036	93495766	13951283	98744436	444899360	337836024	160767624	108636164	83554376	84241886	422496480	294501720	327496872	158449260	226662928	64880662		0.667732	-0.52223	0.0557638	-1.7711	0.030769	-1.21483
Guanosine	HMDB0000133	C00387	284.01	Purine	11.1	C10H13N5O4	13628937	24385423	21702201	13104904	9220615	12812253	7355769	7004336	4826310	20796831	13633446	17859383	3695499	3802319	4969184	18305463	6873023	3892907		0.0773029	-0.765108	0.00770321	1.44644	0.277918	1.22149
Hypoxanthine	HMDB0000157	C00262	137.01	Purine	7.6	C5H4N4O	732124464	1226498912	95148996	621168448	120555184	643887712	179975252	79435534	57944462	106377084	89041558	120215880	100852912	91264692	94807520	69388584	60321654	35497838		0.578992	-0.567754	0.988878	-0.00784369	0.0181382	-0.79639
IDP	HMDB0003335	C00104	427	Purine	13.6	C10H14N4O11P2	677493	902513	274861	300995	489216	341990	#N/A	#N/A	#N/A	#N/A	#N/A	#N/A	#N/A	#N/A	#N/A	#N/A	#N/A	#N/A		0.278516	-0.712186	#N/A	#N/A	#N/A	#N/A
IMP	NA	C00130	347	Purine	12.9	C10H13N4O8P	26900453	29535480	1447105	8131520	1984384	11439766	#N/A	#N/A	#N/A	#N/A	#N/A	#N/A	#N/A	#N/A	#N/A	#N/A	#N/A	#N/A		0.266046	-1.42507	#N/A	#N/A	#N/A	#N/A
Inosine	HMDB0000195	C00294	267	Purine	9.5	C10H12N4O5	2421760	1250328	3618500	1228982	4149780	1434635	1323486	1712642	1051505	4538619	3227735	4808010	583847	655456	1255371	2859227	978241	171153		0.897845	-0.0976609	0.00571463	1.62115	0.573498	0.684255
cyclic CMP	HMDB0000058	C00575	304	Pyrimidine	10.7	C10H12N5O6P	406100	1546802	202180	845983	293238	841305	3678612	385214	398759	1721016	1899849	1663252	2901053	1453865	359731	258337	380921	474619		0.904799	-0.121859	0.81531	0.243783	0.179493	-2.08156
Cytidine	HMDB0000089	C00475	244	Pyrimidine	10.2	C9H13N3O4	5574913	18260367	4999980	13054296	2074047	8234855	47852359	34847336	20666579	9975760	7694677	6697531	53753038	45669380	52903414	35681573	29249088	6198651		0.75114	-0.303596	0.0291319	-2.08471	0.0438102	-1.09864		Down
dCDP	HMDB0001245	C00705	388	Pyrimidine	13.3	C9H15N3O10P2	#N/A	#N/A	#N/A	#N/A	#N/A	#N/A	519147	209518	269756	74481	66633	116375	525979	513651	443490	78597	181445	39670		#N/A	#N/A	0.0618528	-1.95514	0.00134167	-2.30699
dCMP	HMDB0001202	C00239	306.01	Pyrimidine	12.5	C9H14N3O7P	459371	914805	139466	423486	101581	423427	1796667	899716	1062911	543858	485392	499510	1813866	1499143	1288598	505878	960558	308304		0.491811	-0.674313	0.0546585	-1.2981	0.0186447	-1.37453
Thymidine	HMDB0000273	C00214	243	Pyrimidine	3.4	C10H14N2O5	43892	48120	27611	36394	24764	35468	#N/A	#N/A	#N/A	#N/A	#N/A	#N/A	#N/A	#N/A	#N/A	#N/A	#N/A	#N/A		0.351819	-0.308011	#N/A	#N/A	#N/A	#N/A
UDP-glucose	HMDB0000286	C00029	565	Pyrimidine	13.3	C15H24N2O17P2	#N/A	#N/A	#N/A	#N/A	#N/A	#N/A	82917235	34852681	36877693	14757094	12844505	17118792	63632921	50306209	39325884	14116177	20338791	3036929		#N/A	#N/A	0.0804757	-1.78998	0.0111913	-2.03138
UDP-glucuronic acid	HMDB0000935	C00167	579	Pyrimidine	14.4	C15H22N2O18P2	#N/A	#N/A	#N/A	#N/A	#N/A	#N/A	189909	94526	95766	44968	34587	57774	155298	109126	96977	44307	99287	7334		#N/A	#N/A	0.0662751	-1.46913	0.094021	-1.25974
UMP	HMDB0001409	C00365	323	Pyrimidine	12.5	C9H13N2O8P	918387	1902650	153863	793752	72073	915152	48822475	25014420	28703521	9671360	9385978	12513947	45716187	38754040	26557275	12519858	24287773	4463500		0.523836	-0.740172	0.0338952	-1.69951	0.0443123	-1.42771		Down
Uridine	HMDB0000296	C00299	243.01	Pyrimidine	7.3	C9H12N2O6	1240784	1717825	1536656	2011064	816475	2367122	33515438	10548882	7062045	6949003	7311822	10397550	20934966	15138067	12889920	21242443	6879575	5422152		0.65849	0.208623	0.351293	-1.05199	0.409753	-0.545629
Disaccharide C12	NA	NA	341	Sugar	0	NA	175940	246165	125251	168104	92083	249307	#N/A	#N/A	#N/A	#N/A	#N/A	#N/A	#N/A	#N/A	#N/A	#N/A	#N/A	#N/A		0.836612	-0.103414	#N/A	#N/A	#N/A	#N/A
Disaccharide C12_2	NA	NA	341.01	Sugar	0	NA	#N/A	#N/A	#N/A	#N/A	#N/A	#N/A	4634443	3012880	2751144	1893744	1543015	2114153	4890640	2864623	2942611	4675485	2674487	868969		#N/A	#N/A	0.0575727	-0.905574	0.554805	-0.3803
Disaccharide C12_3	NA	NA	341.02	Sugar	0	NA	#N/A	#N/A	#N/A	#N/A	#N/A	#N/A	4638550	3015623	2752932	1896412	1556062	2117168	4968127	2870757	3082860	4679170	2677023	870798		#N/A	#N/A	0.057849	-0.901912	0.523382	-0.408766
Hexose_2	NA	C00738	179.02	Sugar	0	C6H12O6	#N/A	#N/A	#N/A	#N/A	#N/A	#N/A	47679	31289	34123	80265	82755	75831	28325	32971	35996	259562	36783	51706		#N/A	#N/A	0.0015346	1.07863	0.309862	1.83891
Hexose_3	NA	C00738	179.03	Sugar	0	C6H12O6	#N/A	#N/A	#N/A	#N/A	#N/A	#N/A	72135	38156	53582	38381	41706	43724	62330	44407	47872	86915	62562	31376		#N/A	#N/A	0.250495	-0.404439	0.633667	0.226193
Glucosamine-6-phosphate	HMDB0001254	C00352	258	Sugar phosphate	13.1	C6H14NO8P	#N/A	#N/A	#N/A	#N/A	#N/A	#N/A	5392819	3207596	2201071	1521797	1194837	1320345	2193084	3407748	2028531	418484	1803895	395019		#N/A	#N/A	0.0758812	-1.41988	0.0586968	-1.54343
Hexose phosphate_2	NA	NA	259.01	Sugar phosphate	0	NA	#N/A	#N/A	#N/A	#N/A	#N/A	#N/A	4411403	2471899	2297474	843285	610429	1025165	1998289	3074715	1458336	704535	1790693	46221		#N/A	#N/A	0.0314631	-1.88893	0.128613	-1.36173
Pentose phosphate_2	NA	NA	229.01	Sugar phosphate	0	NA	#N/A	#N/A	#N/A	#N/A	#N/A	#N/A	4232200	2708316	2047611	2738651	1959736	2489738	1869037	2577122	1989600	2231805	1937287	548338		#N/A	#N/A	0.431395	-0.322405	0.366723	-0.448109
Glucosamine-6-sulfate	HMDB0000592	C04132	258.01	Sugar sulfate	12.4	C6H13NO8S	#N/A	#N/A	#N/A	#N/A	#N/A	#N/A	37881	41211	40227	8453	10590	25986	53797	31584	16991	17333	28566	10819		#N/A	#N/A	0.0115659	-1.4059	0.269764	-0.851943
alpha-Ketoglutaric acid	HMDB0000208	C00026	145.03	TCA cycle	12.6	C5H6O5	#N/A	#N/A	#N/A	#N/A	#N/A	#N/A	1036497	821860	677830	226386	199808	265478	1460649	972606	1386634	947172	900208	217409		#N/A	#N/A	0.00438396	-1.8745	0.105327	-0.887536
Iso/Citric acid	HMDB0000193	C00311	191	TCA cycle	14.1	C6H8O7	342824	513818	236352	228901	162421	168708	#N/A	#N/A	#N/A	#N/A	#N/A	#N/A	#N/A	#N/A	#N/A	#N/A	#N/A	#N/A		0.100617	-0.964709	#N/A	#N/A	#N/A	#N/A
Malic acid	HMDB0000156	C00149	133.01	TCA cycle	12.8	C4H6O5	1473204	2175956	343796	1045723	279704	839079	16166291	8284797	9783258	8431343	7022676	9047403	32568999	13342163	27408439	12471504	13874894	15435889		0.353102	-0.883419	0.262483	-0.482579	0.14459	-0.811307
Succinic acid	HMDB0000254	C00042	117.01	TCA cycle	11.5	C5H9N3O4	#N/A	#N/A	#N/A	#N/A	#N/A	#N/A	9067267	7318837	6626097	4414746	4201692	4773920	9037730	6761046	3826322	5116647	4130548	5023025		#N/A	#N/A	0.0126113	-0.781204	0.311124	-0.459692
UDP-N-acetylglucosamine	HMDB0000290	C00043	606.1	Unassigned	12.4	C17H27N3O17P2	436944	815217	184835	418265	55937	381556	33016193	16596025	14918572	5541155	5293340	6809334	30223109	29186895	22565585	7601716	14146068	3321000		0.421168	-0.747781	0.0541951	-1.87082	0.00869015	-1.7093
Argininosuccinic acid	HMDB0000052	C03406	291	Urea cycle	13.2	C10H18N4O6	#N/A	#N/A	#N/A	#N/A	#N/A	#N/A	1261811	820496	680698	354301	380009	460594	905958	854972	583294	232094	451884	26215		#N/A	#N/A	0.0425512	-1.20934	0.0263985	-1.72283		Down
Citrulline	HMDB0000904	C00327	176	Urea cycle	12.7	C6H13N3O3	1222838	986784	951359	664125	544491	870302	19816226	13953097	15326493	52666962	19018441	14446226	12855058	14935275	8062994	13243794	13984090	2364026		0.0476383	-0.60454	0.368117	0.810943	0.650709	-0.276904
Ornithine	HMDB0000214	C00077	133.02	Urea cycle	15.2	C5H12N2O2	44502548	99710820	9825952	32756859	8243431	37979826	28830639	16646960	14104658	11107293	6066321	6120234	15176817	11323937	16714627	6341729	6009285	2908196		0.417952	-0.963737	0.0669048	-1.35493	0.0086354	-1.50186
Urea	HMDB0000294	C00086	61	Urea cycle	6.8	CH4N2O	728646336	1119477632	1008469120	822575616	812323264	911201600	#N/A	#N/A	#N/A	#N/A	#N/A	#N/A	#N/A	#N/A	#N/A	#N/A	#N/A	#N/A		0.438614	-0.166006	#N/A	#N/A	#N/A	#N/A
Average log2 FC per metabolomic pathway*
	72 h	80 h
Amino acid	-0.739344	-1.04631
B vitamin	-0.914436	-1.33575
Electron carrier	-1.10434	-0.401483
Glycolysis	-1.60645	-1.73238
Methyl amino acid	-1.0818	-1.30363
Methylation	-1.5034	-1.79126
Organic acid	-0.277859	-1.0471
Oxidative stress	-1.14755	-1.23658
Phospholipid turnover	-1.36948	-2.16603
Purine	-0.833419	-0.475782
Pyrimidine	-1.3881	-1.51577
Sugar+Sugar phosphate+Sugar sulfate	-0.771301	-0.366147
TCA cycle	-1.04609	-0.719512
Urea cycle	-0.584445	-1.1672
* Only metabolomic pathways with at least 3 metabolites detected at this time point were analyzed.

## Sheet: PfRAP21 Polar
PfRAP21
							56 h						72 h						80 h
							+aTc			-aTc			+aTc			- aTc			+aTc			-aTc				56h		72h		80h		Significant at 56 h	Significant at 72 h and 80 h
CompoundID	HMDB	KEGG ID	m/z	AnnotationClass	RT	Formula	Rep 1	Rep 2	Rep 3	Rep 1	Rep 2	Rep 3	Rep 1	Rep 2	Rep 3	Rep 1	Rep 2	Rep 3	Rep 1	Rep 2	Rep 3	Rep 1	Rep 2	Rep 3		p-value	log2 FC	p-value	log2 FC	p-value	log2 FC
N-Acetylglutamic acid	HMDB0001138	C00624	190	Acetyl amino acid	12	C7H11NO5	#N/A	#N/A	#N/A	#N/A	#N/A	#N/A	618480	231464	379832	350591	542009	191710	1278530	878445	940185	258884	359982	174945		#N/A	#N/A	0.765	-0.181618	0.00476732	-1.96408
N-Acetylserine	HMDB0002931	NA	146	Acetyl amino acid	4.9	C5H9NO4	25628	26677	72032	13478	21884	61849	#N/A	#N/A	#N/A	#N/A	#N/A	#N/A	#N/A	#N/A	#N/A	#N/A	#N/A	#N/A		0.693949	-0.355064	#N/A	#N/A	#N/A	#N/A
Trimethylamine N-oxide	HMDB0000925	C01104	76	Amine oxide	7.9	C3H9NO	43952019	41922413	43536975	41963481	42834946	40410676	#N/A	#N/A	#N/A	#N/A	#N/A	#N/A	#N/A	#N/A	#N/A	#N/A	#N/A	#N/A		0.210909	-0.0476253	#N/A	#N/A	#N/A	#N/A
3-Methylhistidine	HMDB0000479	C01152	170	Amino acid	11	C7H11N3O2	390229	441427	495785	459846	458805	582702	#N/A	#N/A	#N/A	#N/A	#N/A	#N/A	#N/A	#N/A	#N/A	#N/A	#N/A	#N/A		0.320705	0.177615	#N/A	#N/A	#N/A	#N/A
4-Guanidinobutyric acid	HMDB0003464	C01035	146	Amino acid	12.4	C5H11N3O2	2872277	2350050	2610770	2817351	2706269	2012641	7024539	6564113	6958077	5595079	13774806	7397726	6108053	5868527	6407626	5752807	5232658	5620653		0.752937	-0.0557339	0.451039	0.38158	0.0548732	-0.146752
4-Hydroxyproline	HMDB0000725	NA	132	Amino acid	12	C5H9NO3	982222	875119	899334	1984063	3284826	2141307	#N/A	#N/A	#N/A	#N/A	#N/A	#N/A	#N/A	#N/A	#N/A	#N/A	#N/A	#N/A		0.0195626	1.42658	#N/A	#N/A	#N/A	#N/A	Up
Alanine	HMDB0000161	C00041	90	Amino acid	12	C3H7NO2	10943525	9851809	10100207	15116847	15950803	10729575	5115470	6192585	6041336	1092874	4932211	937262	12482219	9017123	9967523	874631	1974485	1315012		0.09279	0.436009	0.062223	-1.31724	0.00109355	-2.91775
Arginine	HMDB0000517	C00062	175	Amino acid	16.2	C6H14N4O2	217168784	211368836	237416880	295217272	289500116	285098028	153854636	217090560	202820220	35987034	39628081	29175799	354433560	264589732	322963512	28562575	50748354	45445782		0.00128129	0.385286	0.00128602	-2.45295	0.000555331	-2.91659		Down
Asparagine	HMDB0000168	C00152	131	Amino acid	12.2	C4H8N2O3	90836	43840	89112	127610	163590	128431	#N/A	#N/A	#N/A	#N/A	#N/A	#N/A	#N/A	#N/A	#N/A	#N/A	#N/A	#N/A		0.0282911	0.906989	#N/A	#N/A	#N/A	#N/A
Aspartic acid	HMDB0000191	C00049	132	Amino acid	12.4	C4H7NO4	130642	156684	224718	185791	243751	252243	#N/A	#N/A	#N/A	#N/A	#N/A	#N/A	#N/A	#N/A	#N/A	#N/A	#N/A	#N/A		0.180918	0.413049	#N/A	#N/A	#N/A	#N/A
Cystine	HMDB0000192	C01420;C00491	241.01	Amino acid	12.7	C6H12N2O4S2	351812	328820	263820	265824	326670	201528	164561	155441	104168	529098	729173	463088	177935	56923	231253	104793	271058	324616		0.324907	-0.250298	0.00624633	2.02083	0.404524	0.587644
Ectoine	HMDB0240650	C06231	143	Amino acid	11	C6H10N2O2	#N/A	#N/A	#N/A	#N/A	#N/A	#N/A	1262564	1648578	1543595	325025	1923253	664738	1804756	1326833	999589	255802	459102	671098		#N/A	#N/A	0.361772	-0.612827	0.0252872	-1.57562
gamma-Aminobutyric acid	HMDB0000112	C00334	104.02	Amino acid	12.5	C4H9NO2	#N/A	#N/A	#N/A	#N/A	#N/A	#N/A	839020	767435	781622	374599	1232788	317685	1458838	1073886	1089969	464226	862674	744469		#N/A	#N/A	0.630532	-0.310937	0.0400501	-0.806478
Glutamic acid	HMDB0000148	C00025	148	Amino acid	12.1	C5H9NO4	9503155	9355986	10264302	16092450	18272044	12607967	30463155	32343844	28531665	5371153	7050798	5128152	73548149	50073005	57344745	7071731	9754306	9216585		0.0236791	0.689634	4.00466e-05	-2.37975	0.00178643	-2.79677		Down
Glutamine	HMDB0000641	C00064	147	Amino acid	12.2	C5H10N2O3	42437074	41434926	40685578	60298460	64518194	52172802	29611447	48439608	44165654	6414413	18969944	7624014	41253594	31832296	31520468	6321511	10796840	10041886		0.00879062	0.506851	0.0129372	-1.88854	0.00176302	-1.9454		Down
Hydroxyectoine	NA	C16432	159	Amino acid	12.2	C6H10N2O3	#N/A	#N/A	#N/A	#N/A	#N/A	#N/A	1573847	1204069	1237535	436936	1766239	539852	1570286	3554757	1181688	414580	658042	402814		#N/A	#N/A	0.392577	-0.549793	0.0950047	-2.09575
Isoleucine	HMDB0000172;HMDB0033923	C00407	132.03	Amino acid	9.4	C6H13NO2	39306590	34059297	33852352	58395437	64245472	42580423	43844773	66977089	71009222	22442652	81187845	23071169	128147280	92370563	103010953	23992190	18834011	18235662		0.0449971	0.62385	0.435684	-0.521163	0.00124585	-2.40555
Leucine	HMDB0000687;HMDB0062203	C00123	132.04	Amino acid	9.4	C6H13NO2	96690755	81066817	79734030	141374776	157450119	97633488	150415434	212067446	209696472	23547364	69164924	31658746	417193472	306899405	362430700	28789498	32656710	31470063		0.0682591	0.622644	0.00371394	-2.20182	0.000483537	-3.54764		Down
Lysine	HMDB0000182	C00047	147.01	Amino acid	16	C9H20N2O2	22725024	22010320	25700605	32005606	32415926	26700153	34077226	49520214	46773128	6942414	11053326	5813123	104036956	76252530	90637660	5476311	10728550	8645368		0.0331383	0.371482	0.00209878	-2.45305	0.000552465	-3.44657		Down
Methionine	HMDB0000696	C00073	150	Amino acid	9.5	C5H11NO3S	83261892	73552296	66665570	116342324	129834776	88264140	104776728	134727192	136266504	25759996	27275235	15549228	266829448	205152440	221483128	16591109	27500585	30538296		0.0482521	0.581609	0.00071325	-2.4539	0.000402613	-3.216		Down
Phenylalanine	HMDB0000159	C00079	166.01	Amino acid	7.9	C9H11NO2	193428060	156642910	153408880	271417652	305371516	198302368	435242732	574432616	577937008	65731014	184075870	50474416	1176678560	859582424	936537840	64860951	86366014	84100427		0.0566712	0.622433	0.00245315	-2.40247	0.000676589	-3.65908		Down
Pipecolic acid	HMDB0000716	C00408	130	Amino acid	10.4	C6H11NO2	14161308	10027084	12935103	26255373	41468547	17105052	18517078	22373244	20511645	4463115	3112227	5157804	41886697	25500368	29652361	8584203	5447774	6197849		0.0920946	1.19222	0.000213129	-2.2697	0.00692458	-2.26209		Down
Proline	HMDB0000162	C00148	116	Amino acid	10.6	C5H9NO2	62112492	60104621	55796188	89194324	97738017	65661414	69867897	90700872	66666664	28218180	171554523	23143476	155334470	107728694	122400730	21946045	38017887	34828707		0.0636752	0.504834	0.978068	-0.0276865	0.00289152	-2.02375
Serine	HMDB0000187;HMDB0062263	C00065	106	Amino acid	12.6	C3H7NO3	4007360	3668937	3356108	5310361	5925664	3815048	9278895	12747744	11316518	2048534	22357521	2139012	26174994	19331801	20075505	1435609	3125903	2594973		0.110023	0.448119	0.756687	-0.328947	0.000938141	-3.19598
Threonine	HMDB0000167	C00188	120	Amino acid	11.4	C4H9NO3	12002240	11207497	10443310	16565366	17957425	11471431	15738071	21255973	22587190	2759672	23975071	1532849	45085383	34857905	37707371	2132826	3806790	3239308		0.111655	0.450716	0.240576	-1.07571	0.000303783	-3.68004
Tryptophan	HMDB0000929	C00078	205	Amino acid	10.2	C11H12N2O2	757345	653858	604447	1130243	931518	743797	12313852	20543794	28555138	2194762	13199376	1190053	50606280	39293725	37201230	56587	2276396	3184074		0.0938715	0.477043	0.0693961	-1.88873	0.000685175	-4.52594
Tyrosine	HMDB0000158	C00082	182	Amino acid	11.1	C9H11NO3	14908054	13041150	12285412	19631197	20994899	13864042	98081248	123274152	137083220	13736785	47168678	9715855	297196064	189861796	207844296	6310988	16062421	17308767		0.109941	0.437558	0.00432672	-2.34355	0.00281727	-4.13025		Down
Valine	HMDB0000883	C00183	118.03	Amino acid	10.2	C5H11NO2	3510503	918614	1401795	251413	61130407	738255	24153390	26626210	23470990	11213562	60710493	9791712	50445393	40329492	43169875	8548008	13763156	12941815		0.406129	3.41327	0.889209	0.138212	0.000652915	-1.92582
Folic acid	HMDB0000121	C00504	442.1	B vitamin	13.4	C19H19N7O6	34392	31626	43293	37444	49707	54084	223646	258259	386050	14297	19897	21757	1153460	681872	648317	166	30726	45441		0.155935	0.369659	0.00541678	-3.95538	0.0080194	-5.02401		Down
Nicotinic acid	HMDB0001488	C00253	124	B vitamin	2.8	C6H5NO2	6188457	8023011	8586589	7799286	8706540	7595592	9376730	10361046	8240266	1953456	2140146	1445021	21345286	17386504	15561385	1714641	1938872	1737279		0.616123	0.0802072	0.000319756	-2.3367	0.0006741	-3.3322		Down
Thiamine	HMDB0000235	C00378	265	B vitamin	15.5	C12H17N4OS	686414	1056537	1561434	829537	614636	2078104	#N/A	#N/A	#N/A	#N/A	#N/A	#N/A	#N/A	#N/A	#N/A	#N/A	#N/A	#N/A		0.896061	0.0921266	#N/A	#N/A	#N/A	#N/A
Thiamine monophosphate	HMDB0002666	C01081	345	B vitamin	11.9	C12H18N4O4PS	#N/A	#N/A	#N/A	#N/A	#N/A	#N/A	2603601	3570584	2956845	297757	323744	261688	8553488	5038261	5295132	246932	425055	341598		#N/A	#N/A	0.000629186	-3.36998	0.00625208	-4.21985		Down
Thiamine pyrophosphate	HMDB0001372	C00068	425	B vitamin	12.4	C12H19N4O7P2S	702280	698676	897488	662930	575783	854130	1699965	2403101	2069179	87086	105475	125077	8280600	4710377	4301756	87812	139848	231871		0.550348	-0.135193	0.000659018	-4.28034	0.0113538	-5.23386		Down
Acetylcarnitine	HMDB0000201	C02571	204	Carnitine	9	C9H18NO4	13922390	11482069	13197724	17542205	32661922	22653538	1133829	1786091	1142026	637562	2113429	857339	2076910	1576491	1606611	783797	617052	371309		0.064113	0.916398	0.780777	-0.17084	0.00447906	-1.56956
Carnitine	HMDB0000062	C00318	162.01	Carnitine	10.9	C7H16NO3	62391008	46459044	57636744	58498286	75905682	57656032	63954336	65186060	70108688	26402305	25737132	20945700	62523076	49916712	49645046	24788703	29182191	28425665		0.324487	0.206149	7.88296e-05	-1.44692	0.00398698	-0.976093
Choline	HMDB0000097	C00114	104.01	Choline	15.5	C5H14NO	10190294	8561813	9257691	10971947	14318379	9720470	33072928	34604498	42034343	8069050	13051630	6759803	9122097	53769743	61630198	7757754	12574589	10908137		0.183113	0.321868	0.00126107	-1.97639	0.131051	-1.99491
Glycerophosphocholine	HMDB0000086	C00670	258.02	Choline	12	C8H20NO6P	379484160	316737344	364215928	369866800	480255096	378850112	1102221312	1294276912	1524532032	258208520	191368864	241790464	3229240640	2367331776	2246523872	436781312	520664024	363080264		0.234035	0.212793	0.000960488	-2.50371	0.00224928	-2.57031		Down
FAD	HMDB0001248	C00016	786.2	Electron carrier	10.9	C27H33N9O15P2	1376996	1336945	1487805	1577477	1683002	1339726	7192715	8117110	7070144	1543138	1315849	1147464	71714	12785784	13122485	1245760	2851489	2338950		0.297887	0.130709	6.24692e-05	-2.48181	0.206149	-2.01312
NAD	HMDB0000902	C00003	664.1	Electron carrier	12	C21H29N7O14P2	#N/A	#N/A	#N/A	#N/A	#N/A	#N/A	38506312	44760212	8697075	1079105	709043	446245	106581094	42527127	40052893	796340	1173048	638399		#N/A	#N/A	0.0547792	-5.36311	0.046132	-6.18065
NADH	HMDB0001487	C00004	666.1	Electron carrier	12	C21H29N7O14P2	#N/A	#N/A	#N/A	#N/A	#N/A	#N/A	1558264	1809115	280713	39160	20617	0	4198367	1661038	1603545	32140	48986	16165		#N/A	#N/A	0.0648851	-5.93141	0.0454832	-6.2613
Nicotinamide mononucleotide	HMDB0000229	C00455	335	Electron carrier	12.6	C11H16N2O8P	714299	889880	1082430	727337	996084	815614	6185878	7288561	1398627	83512	87592	51785	17762252	8250547	7329679	52197	134054	162260		0.729275	-0.0815061	0.0540231	-6.06023	0.0299917	-6.58001
Creatine	HMDB0000064	C00300	132.02	Energy	12.1	C4H10N3O5P	15436276	13790214	14420181	18767898	37366407	29775412	2443002	2770273	2171798	788236	6744308	975815	4495582	3035724	3241480	655743	1024036	793937		0.0601073	0.97695	0.85798	0.204269	0.00412278	-2.12264
Creatinine	HMDB0000562	C00791	114	Energy	6.6	C4H7N3O	6683843	7088382	6133660	6449247	6845104	5725089	1158553	848255	647573	480878	7518674	648215	1465515	942772	1386152	227471	456455	70593		0.528876	-0.0657202	0.438332	1.70395	0.00683476	-2.33026
2/3-Phosphoglyceric acid	HMDB0003391	C00631	185	Glycolysis	13.6	C3H7O7P	5865	13799	31736	6480	7458	4968	#N/A	#N/A	#N/A	#N/A	#N/A	#N/A	#N/A	#N/A	#N/A	#N/A	#N/A	#N/A		0.231577	-1.44292	#N/A	#N/A	#N/A	#N/A
Glycerol-3-phosphate	HMDB0000126	C00093	171	Glycolysis	12.3	C3H9O6P	141674	174485	179975	124687	182375	158758	#N/A	#N/A	#N/A	#N/A	#N/A	#N/A	#N/A	#N/A	#N/A	#N/A	#N/A	#N/A		0.649077	-0.0909572	#N/A	#N/A	#N/A	#N/A
Phosphoenolpyruvic acid	HMDB0000263	C00074	167	Glycolysis	13.9	C3H5O6P	4322	23521	12386	11924	13556	8543	#N/A	#N/A	#N/A	#N/A	#N/A	#N/A	#N/A	#N/A	#N/A	#N/A	#N/A	#N/A		0.73757	-0.241726	#N/A	#N/A	#N/A	#N/A
Dimethylarginine	HMDB0001539	C03626	203	Methyl amino acid	14.8	C8H18N4O2	7577904	8321505	10474457	10599953	12016587	10855254	6122977	9305648	8804848	1126040	2345243	1190999	15835281	10976921	12019860	958318	1845076	1496120		0.0716206	0.343837	0.00359162	-2.37789	0.00154653	-3.175		Down
N-Methylglutamate	HMDB0062660	C01046	162.02	Methyl amino acid	10.4	C6H11NO4	#N/A	#N/A	#N/A	#N/A	#N/A	#N/A	148890054	169432098	160154814	36226314	25144728	36299307	328485830	220460871	240032741	61339192	44212144	45277785		#N/A	#N/A	5.44029e-05	-2.29246	0.00321769	-2.38707		Down
Trimethyllysine	HMDB0001325	C03793	189.01	Methyl amino acid	15	C9H20N2O2	6476697	6501884	7948498	10425850	13532109	7768809	7952857	11492219	9413653	500517	971417	575990	35307326	23961316	27143279	557360	1248160	666450		0.10664	0.60033	0.000997403	-3.81677	0.00116982	-5.1275		Down
Betaine	HMDB0000043	C00719	118.01	Methylation	8.5	C5H12NO2	#N/A	#N/A	#N/A	#N/A	#N/A	#N/A	10579869	9000861	15073442	5156327	31295286	20060636	8793289	5969965	2169063	4466366	8112974	5053937		#N/A	#N/A	0.402356	0.705535	0.921503	0.0585212
S-Adenosylhomocysteine	HMDB0000939	C00021	385	Methylation	11.6	C14H20N6O5S	3553762	2779796	3122158	4877683	5173880	3396336	4331923	5186972	5611834	776480	724779	670230	17087140	13920374	13620710	711483	972637	1122544		0.0884773	0.508122	0.000333215	-2.80072	0.000235745	-3.99103		Down
S-Adenosylmethionine	HMDB0001185	C00019	399	Methylation	13.3	C15H22N6O5S	19619909	25103269	34192746	24174956	20431092	38624857	6509902	5893744	4552215	715205	571648	325592	28820796	17421418	14912264	545462	1150544	979333		0.846968	0.0768029	0.000968252	-3.39446	0.0104119	-4.51466		Down
Sarcosine	HMDB0000271	C00213	90.02	Methylation	11.7	C3H7NO2	#N/A	#N/A	#N/A	#N/A	#N/A	#N/A	5008918	6118299	5888595	1045438	4867384	918667	12363506	8897136	9910379	838592	1681085	1259321		#N/A	#N/A	0.0643021	-1.3166	0.000989005	-3.04413
Tartaric acid	HMDB0000956	C00898	149	Organic acid	13.5	C4H6O6	4226	159753	144958	3116	4995	103666	#N/A	#N/A	#N/A	#N/A	#N/A	#N/A	#N/A	#N/A	#N/A	#N/A	#N/A	#N/A		0.332458	-1.46669	#N/A	#N/A	#N/A	#N/A
3-Nitrotyrosine	HMDB0001904	NA	227	Oxidative stress	10.5	C9H10N2O5	#N/A	#N/A	#N/A	#N/A	#N/A	#N/A	856622	890730	644155	45284	5738	128295	1310056	1668759	1804011	92039	256354	172233		#N/A	#N/A	0.00097922	-3.73734	0.000783091	-3.19954		Down
GSH	HMDB0000125	C00051	308.01	Oxidative stress	11.9	C10H17N3O6S	#N/A	#N/A	#N/A	#N/A	#N/A	#N/A	127328	85428	89448	182579	240705	203336	144218	162740	84007	101881	230856	175986		#N/A	#N/A	0.00747932	1.05207	0.425515	0.379841
GSSG	HMDB0003337	C00127	613.2	Oxidative stress	13.5	C20H32N6O12S2	739889	652604	946262	793520	923812	1109164	#N/A	#N/A	#N/A	#N/A	#N/A	#N/A	#N/A	#N/A	#N/A	#N/A	#N/A	#N/A		0.267636	0.273274	#N/A	#N/A	#N/A	#N/A
Methionine sulfoxide	HMDB0002005	C02989	166	Oxidative stress	11.1	C5H11NO3S	1775545	1653961	1423798	2336501	3308276	1727624	17189561	14623785	11583435	2578556	20293508	6973766	21149076	12049546	13752245	6101817	6581516	1662203		0.149658	0.603167	0.46265	-0.540059	0.0274226	-1.71055
Ophthalmic acid	HMDB0005765	NA	290	Oxidative stress	11.3	C11H19N3O6	#N/A	#N/A	#N/A	#N/A	#N/A	#N/A	73623	147141	98728	59193	51130	31198	338127	183119	203492	32269	91399	36841		#N/A	#N/A	0.0622776	-1.17476	0.0227093	-2.17481
CDP-choline	HMDB0001413	C00307	489.1	Phospholipid turnover	12.6	C14H27N4O11P2	1327784	1023916	1182300	1554034	2042167	1089236	8349299	10400101	9486976	10896	117687	135745	14188914	8364713	9904868	107994	310535	186306		0.254548	0.406882	9.65151e-05	-6.73908	0.00367524	-5.74591		Down
CDP-ethanolamine	HMDB0001564	C00570	447	Phospholipid turnover	13.1	C11H20N4O11P2	#N/A	#N/A	#N/A	#N/A	#N/A	#N/A	2769859	3364415	3135763	176205	69777	102270	5710520	3567447	4478151	94032	173022	141831		#N/A	#N/A	7.1899e-05	-4.73437	0.00201406	-5.07223		Down
O-Phosphoethanolamine	HMDB0000224	C00346	142	Phospholipid turnover	12.9	C2H8NO4P	403927	754780	974184	543531	715593	839756	1577657	1649248	1102128	210310	161161	132374	6629897	4171449	4698314	136250	291944	284526		0.954557	-0.0231906	0.00181347	-3.10299	0.00276091	-4.44276		Down
Phosphocholine	HMDB0001565	C00588	184	Phospholipid turnover	12.4	C5H15NO4P	58786705	48718420	55847510	86665272	102855781	67707324	86526071	100307211	76504528	33104422	31566650	29224969	806570357	508742583	549246468	57567926	111624176	85614854		0.0417405	0.65506	0.00127551	-1.48778	0.00475816	-2.87136		Down
Adenine	HMDB0000034	C00147	136	Purine	5.9	C5H5N5	7021309	7060235	7755183	8041703	10521734	5595600	11344678	9280901	10719589	1350526	3642242	1145725	26402756	12753412	18509739	1392733	1815297	1606749		0.619834	0.145806	0.00112695	-2.35229	0.0112397	-3.58218		Down
Adenosine	HMDB0000050	C00212	268	Purine	6.3	C10H13N5O4	1012876780	801744736	636013948	1395228488	1105190584	761543272	1851635640	1814821768	1506777304	552625996	670567548	337153474	2629505872	1678803584	1329942016	461337850	550551440	573662724		0.273338	0.412584	0.0011958	-1.7292	0.0256935	-1.83026		Down
ADP	HMDB0001341	C00008	428	Purine	13.6	C10H15N5O10P2	3336865	3688670	3616529	3749252	3869237	4063907	30200423	29988412	20091728	1988714	1761758	1707406	73125044	41436393	36769046	2124323	3655985	2544402		0.0698966	0.134558	0.00171103	-3.87864	0.0140244	-4.18416		Down
ADP ribose	HMDB0001178	C00301	560	Purine	12.6	C15H23N5O14P2	7695778	7673239	7639254	9092101	9016073	6620014	113974324	113877180	134874776	15221177	12553929	10774077	210449088	164548152	173707248	12940546	26723201	21755177		0.519027	0.104004	0.000108777	-3.23411	0.000370714	-3.15927		Down
AMP	HMDB0000045	C00020	348	Purine	11.9	C10H14N5O6P	88472087	94662276	112136920	107264057	163180465	116478077	289761670	314466754	294354308	43111548	55869527	34844257	507633008	381320360	391185588	54777399	87563411	69585090		0.17771	0.390004	1.2686e-05	-2.7473	0.00102796	-2.59467		Down
dAMP	HMDB0000905	C00360	332	Purine	11.2	C10H14N5O6P	1772328	1519752	1611014	2444909	2546223	1468785	2771538	3819296	2888303	418008	2239035	402115	8929026	5725837	6619452	680563	1191294	1153508		0.213738	0.397823	0.0368	-1.63162	0.00327949	-2.81393		Down
dATP	HMDB0001532	C00131	492	Purine	13.2	C10H16N5O12P3	#N/A	#N/A	#N/A	#N/A	#N/A	#N/A	5989989	10188869	5877919	2764292	2111153	3292246	14980177	6966136	6889511	4147488	4886536	3800583		#N/A	#N/A	0.0337696	-1.43322	0.119745	-1.16782
Deoxyadenosine	HMDB0000101	C00559	252	Purine	3.6	C10H13N5O3	#N/A	#N/A	#N/A	#N/A	#N/A	#N/A	1404136	1171152	1214273	1071607	7547794	708692	3566766	1300526	1839219	943330	869304	1238983		#N/A	#N/A	0.452926	1.29955	0.153492	-1.13599
GDP	HMDB0001201	C00035	444	Purine	14.1	C10H15N5O10P2	#N/A	#N/A	#N/A	#N/A	#N/A	#N/A	8622163	9376064	7685082	1451216	1157585	1367961	28421866	18306216	19874799	1376675	2605353	2147642		#N/A	#N/A	0.000129304	-2.69116	0.00311151	-3.4417		Down
GMP	HMDB0001397	C00144	364	Purine	13.4	C10H14N5O8P	17469091	42306106	48993670	17499706	24236682	42684642	49267176	51158556	46868840	8089064	8191225	6422228	136539808	83616608	89835200	11364739	19561990	14617067		0.542025	-0.365591	6.99755e-06	-2.69778	0.00640537	-2.7669		Down
Guanine	HMDB0000132	C00242	152	Purine	10.4	C5H5N5O	53611076	50787234	39206264	75415426	63609934	35108449	150477708	159771700	119678444	27030626	17003109	17738309	373579512	258631768	223444456	37272249	32010533	37465166		0.469473	0.278095	0.000610752	-2.79907	0.00531965	-3.00282		Down
Guanosine	HMDB0000133	C00387	284.01	Purine	11.1	C10H13N5O4	10372219	6942639	4295572	7820063	4212613	5656477	3084328	3525207	6291507	15218363	25720625	16803116	8605410	3244797	2603691	8751778	20992129	19774833		0.557975	-0.288863	0.0119567	2.16214	0.0542424	1.77652
Hypoxanthine	HMDB0000157	C00262	137.01	Purine	7.6	C5H4N4O	213667984	148259888	122242160	228268008	254463008	142659012	47865642	66050954	50058975	59284236	41714195	41973822	78995542	43421787	46538793	58649658	68352306	71551872		0.338609	0.369242	0.439474	-0.197746	0.457772	0.232882
IDP	HMDB0003335	C00104	427	Purine	13.6	C10H14N4O11P2	377336	936946	907729	379751	389315	870817	#N/A	#N/A	#N/A	#N/A	#N/A	#N/A	#N/A	#N/A	#N/A	#N/A	#N/A	#N/A		0.470362	-0.438273	#N/A	#N/A	#N/A	#N/A
IMP	NA	C00130	347	Purine	12.9	C10H13N4O8P	4059912	7245452	7664760	4177571	6562275	8095356	#N/A	#N/A	#N/A	#N/A	#N/A	#N/A	#N/A	#N/A	#N/A	#N/A	#N/A	#N/A		0.979063	-0.0102976	#N/A	#N/A	#N/A	#N/A
Inosine	HMDB0000195	C00294	267	Purine	9.5	C10H12N4O5	891969	724254	331980	749260	272646	782769	5074	9625	8680	67242	140216	16004	2728	2583	2883	5202	102649	91527		0.847865	-0.110405	0.138114	3.25674	0.107313	4.60479
cyclic CMP	HMDB0000058	C00575	306	Pyrimidine	10.7	C10H12N5O6P	125092	264661	164084	191430	112788	183407	301095	1269514	194266	144067	118812	524772	428106	367517	147952	342692	889425	237782		0.672707	-0.183689	0.424159	-1.16394	0.468348	0.639508
Cytidine	HMDB0000089	C00475	244	Pyrimidine	10.2	C9H13N3O4	5635020	4938010	4584222	8645824	6458359	3454032	25829091	31626189	19274324	3794520	6239008	2472926	53562366	28142774	28219656	2618554	2453348	2930465		0.501502	0.29205	0.00458651	-2.61711	0.0159289	-3.77995		Down
dCDP	HMDB0001245	C00705	388	Pyrimidine	13.3	C9H15N3O10P2	#N/A	#N/A	#N/A	#N/A	#N/A	#N/A	590614	711146	497017	27638	8394	2169	1495796	913175	931623	2754	39772	26921		#N/A	#N/A	0.000714529	-5.55726	0.00470124	-5.58805		Down
dCMP	HMDB0001202	C00239	308	Pyrimidine	12.5	C9H14N3O7P	246304	431772	413948	255875	342096	283336	1003847	1308519	919593	71431	75388	39215	2010393	1356140	1303236	114959	132469	122228		0.33617	-0.309288	0.00102512	-4.11877	0.003242	-3.6591		Down
UDP-glucose	HMDB0000286	C00029	565	Pyrimidine	13.3	C15H24N2O17P2	#N/A	#N/A	#N/A	#N/A	#N/A	#N/A	15065	10806	13675	0	0	0	30773	18654	23648	0	0	0		#N/A	#N/A	0.000462989	-13.6863	0.00227991	-14.5721		Down
UMP	HMDB0000288	C00105	323	Pyrimidine	12.5	C9H13N2O8P	839823	1069135	1316898	828580	1380074	1113172	30822	37784	34283	0	1111	0	87819	64569	60676	0	0	0		0.886592	0.0422945	7.71211e-05	-6.53309	0.00110855	-16.116		Down
Uridine	HMDB0000296	C00299	243.01	Pyrimidine	7.3	C9H12N2O6	623515	1448672	1059355	787122	498316	1025820	48177	62547	54636	13844	19329	12591	102728	63819	44405	7566	7148	7903		0.388587	-0.438195	0.00100994	-1.85333	0.0215637	-3.22144		Down
Disaccharide C12	NA	NA	341	Sugar	0	NA	80143	102237	168277	69722	85141	110250	#N/A	#N/A	#N/A	#N/A	#N/A	#N/A	#N/A	#N/A	#N/A	#N/A	#N/A	#N/A		0.381001	-0.403453	#N/A	#N/A	#N/A	#N/A
Iso/Citric acid	HMDB0000193	C00311	191	TCA cycle	14.1	C6H8O7	163888	545752	293490	127429	162502	201606	#N/A	#N/A	#N/A	#N/A	#N/A	#N/A	#N/A	#N/A	#N/A	#N/A	#N/A	#N/A		0.209476	-1.02914	#N/A	#N/A	#N/A	#N/A
Malic acid	HMDB0000156	C00149	133.01	TCA cycle	12.8	C4H6O5	1235472	526066	441174	1320653	2090734	469740	39352	34452	34714	7715	44224	23284	113165	44482	67844	11425	21045	7876		0.351948	0.817195	0.358064	-0.528689	0.039773	-2.48257
UDP-N-acetylglucosamine	HMDB0000290	C00043	606.1	Unassigned	12.4	C17H27N3O17P2	372042	493345	535837	341152	439243	504630	24986	49444	11899	0	0	0	32501	41890	69051	0	0	0		0.600963	-0.124891	0.0590854	-14.8126	0.0120337	-15.5451
Citrulline	HMDB0000904	C00327	176	Urea cycle	12.7	C6H13N3O3	588724	445428	542183	459733	442146	473474	8938868	6786906	6920013	1603825	10403193	1658958	9911403	23585565	7253835	1302583	2651586	2538605		0.195618	-0.196772	0.375682	-0.728654	0.0877586	-2.64992
Ornithine	HMDB0000214	C00077	133.02	Urea cycle	15.2	C5H12N2O2	5860172	6374933	7159070	6888214	7256352	8024768	3821415	3577488	4490332	1181283	17463858	1046940	9086969	8481942	8583444	1099294	1037919	1329263		0.140748	0.192942	0.658491	0.72796	3.35349e-06	-2.9154
Urea	HMDB0000294	C00086	61	Urea cycle	6.8	CH4N2O	478323104	445693632	462021472	505627904	480644128	421304032	#N/A	#N/A	#N/A	#N/A	#N/A	#N/A	#N/A	#N/A	#N/A	#N/A	#N/A	#N/A		0.801473	0.0222459	#N/A	#N/A	#N/A	#N/A
Average log2 FC per metabolomic pathway*
	72 h	80 h
Amino acid	-1.18753	-2.50629
B vitamin	-3.4856	-4.45248
Electron carrier	-4.95914	-5.25877
Methyl amino acid	-2.82904	-3.56319
Methylation	-1.70156	-2.87283
Oxidative stress	-1.10002	-1.67626
Phospholipid turnover	-4.01606	-4.53307
Purine	-1.33384	-1.64754
Pyrimidine	-5.07568	-6.61387
* Only metabolomic pathways with at least 3 metabolites detected at this time point were analyzed.

## Sheet: PfRAP01 Lipids
PfRAP01
Positive mode						56 h						72 h						80 h
						+aTc			-aTc			+aTc			- aTc			+aTc			-aTc				56h		72h		80h		Significant at 56 h	Significant at 72 h and 80 h
Annotation	Class	Annotation Level	MSMS Match	Adducts	Formula	Rep 1	Rep 2	Rep 3	Rep 1	Rep 2	Rep 3	Rep 1	Rep 2	Rep 3	Rep 1	Rep 2	Rep 3	Rep 1	Rep 2	Rep 3	Rep 1	Rep 2	Rep 3		p-value	log2 FC	p-value	log2 FC	p-value	log2 FC
(R)-Stearoylcarnitine	Car	2b	Metlin	M+H, M+Na	C25H49NO4	#N/A	#N/A	#N/A	#N/A	#N/A	#N/A	35595.3	28917.5	26054	18147.8	21459.1	19642.7	36833.6	32404.6	29784.7	24301	26626.1	25968.3		#N/A	#N/A	0.0249463	-0.612176	0.0273159	-0.364865
7-dehydrocholesterol isomer.1	Sterol	2a	Metlin	M+H-H2O, M+H	C27H44O	#N/A	#N/A	#N/A	#N/A	#N/A	#N/A	88.8084	77.8782	165.915	3436.63	1514.66	2938.69	99.6482	159.62	244.828	2342.89	597.642	1120.87		#N/A	#N/A	0.0119753	4.56815	0.0842682	3.01021
7-dehydrocholesterol isomer.2	Sterol	2a	Metlin	M+H-H2O, M+H	C27H44O	#N/A	#N/A	#N/A	#N/A	#N/A	#N/A	0	0	1.98921	1216.83	468.985	725.705	0	0	6.0869	309.266	29.6019	109.251		#N/A	#N/A	0.0215629	10.2435	0.151315	6.20203
C17-Sphinganine	SPH	2a	Metlin	M+H	C17H37NO2	2924.77	2182.03	1137.55	10259.3	1362.37	1509.12	#N/A	#N/A	#N/A	#N/A	#N/A	#N/A	#N/A	#N/A	#N/A	#N/A	#N/A	#N/A		0.48503	1.07233	#N/A	#N/A	#N/A	#N/A
Cer 17:1;2O/24:1	Cer	2b	LipidBlast	M+H-H2O, M+Na	C41H79NO3	9327.48	7942.69	3684.61	7501.72	7169.23	4685.46	#N/A	#N/A	#N/A	#N/A	#N/A	#N/A	#N/A	#N/A	#N/A	#N/A	#N/A	#N/A		0.794772	-0.114468	#N/A	#N/A	#N/A	#N/A
Cer 18:0;2O/18:0	Cer	2b	LipidBlast	M+H-H2O, M+H, M+Na	C36H73NO3	14903.2	16001.9	8851.05	18481.6	18493.2	11621.5	8062.32	9013.28	8281.81	5651.14	7353.3	6135.48	4893.49	5249.9	5958.51	7868.66	8977.57	8025.78		0.408004	0.289666	0.0235995	-0.405822	0.00331896	0.627292
Cer 18:0;2O/22:0	Cer	2b	LipidBlast	M+H-H2O, M+H, M+Na	C40H81NO3	5579.27	2742.84	2366.47	3317.26	6026.77	2863.45	4706.46	4511.75	4039.76	1876.91	2440.6	2022.51	5966.38	4507.06	4594.5	2971.54	3975.2	3565.55		0.738647	0.191695	0.000895648	-1.0643	0.0521513	-0.519404
Cer 18:0;2O/24:0	Cer	2b	LipidBlast	M+H	C42H85NO3	2945.1	614.907	2641.64	3058.24	3173.94	2533.13	#N/A	#N/A	#N/A	#N/A	#N/A	#N/A	#N/A	#N/A	#N/A	#N/A	#N/A	#N/A		0.322367	0.499152	#N/A	#N/A	#N/A	#N/A
Cer 18:0;2O/24:1	Cer	2b	LipidBlast	M+H, M+Na	C42H83NO3	5890.63	6110.64	2738.34	3455.43	6617.65	3234.51	6868.16	6905.67	7011.55	3653.6	4547.56	3641.49	8234.9	6688.67	6963.49	5213.83	7062.64	6386.38		0.772484	-0.14745	0.000599293	-0.811577	0.209843	-0.229909
Cer 18:1;2O/16:0	Cer	2b	LipidBlast	M+H-H2O, M+H	C34H67NO3	34806.3	18660.7	17904	26465	21814.1	23372.5	#N/A	#N/A	#N/A	#N/A	#N/A	#N/A	#N/A	#N/A	#N/A	#N/A	#N/A	#N/A		0.987645	0.0056624	#N/A	#N/A	#N/A	#N/A
Cer 18:1;2O/18:0	Cer	2b	LipidBlast	M+H-H2O	C36H71NO3	6736.91	8295.17	9102.92	5715.35	5544.34	8594.66	3240.92	2260.32	2380.8	2835	2792.25	2398.34	2161.13	1924.34	2084.07	2093.35	2479.7	2714.08		0.303246	-0.281671	0.894448	0.0260382	0.127143	0.240189
Cer 18:1;2O/22:0	Cer	2b	LipidBlast	M+H-H2O, M+H, M+Na	C40H79NO3	#N/A	#N/A	#N/A	#N/A	#N/A	#N/A	16859.8	23213.8	20771.8	17653.5	22005.4	16530.2	17895.9	16799.1	17172.8	21335.1	24505.4	20089.8		#N/A	#N/A	0.567209	-0.114857	0.0257285	0.3461
Cer 18:1;2O/23:0	Cer	2b	LipidBlast	M+H-H2O, M+H, M+Na	C41H81NO3	6391.37	3694.65	7796.5	6220.94	7419.64	7822.5	5977.33	5703.34	3371.63	4266.24	4624.35	3971.51	2913.98	3324.82	4631.49	3645.09	3694.41	3410.13		0.409226	0.263307	0.437808	-0.226857	0.942634	-0.0161026
Cer 18:1;2O/24:0	Cer	2b	LipidBlast	M+H-H2O, M+H	C42H83NO3	#N/A	#N/A	#N/A	#N/A	#N/A	#N/A	19889.3	19067.5	19647.9	17448.6	20386.9	18210.5	18918.8	19105.5	17020	18859.9	19221.6	17887.1		#N/A	#N/A	0.403341	-0.0644065	0.711736	0.0240236
Cer 18:1;2O/24:0 isomer.1	Cer	2b	LipidBlast	M+H-H2O	C42H83NO3	8683.01	3706.48	3557.16	7243.53	8633.57	6629.32	#N/A	#N/A	#N/A	#N/A	#N/A	#N/A	#N/A	#N/A	#N/A	#N/A	#N/A	#N/A		0.287917	0.497084	#N/A	#N/A	#N/A	#N/A
Cer 18:1;2O/24:0 isomer.2	Cer	2b	LipidBlast	M+H-H2O, M+H, M+Na	C42H83NO3	63174.3	25369	33716.9	50278.7	65278.5	38793.2	#N/A	#N/A	#N/A	#N/A	#N/A	#N/A	#N/A	#N/A	#N/A	#N/A	#N/A	#N/A		0.481366	0.336254	#N/A	#N/A	#N/A	#N/A
Cer 18:1;2O/24:1	Cer	2b	LipidBlast	M+H	C42H81NO3	1667.17	1600.9	893.361	973.014	1150.88	779.433	1216.09	1208	801.16	659.874	651.53	701.987	707.193	883.746	938.15	909.784	825.85	1126.98		0.195152	-0.519369	0.0428149	-0.679787	0.383239	0.178715
Cer 18:1;2O/24:2	Cer	2b	LipidBlast	M+H-H2O, M+H, M+Na	C42H79NO3	44950.2	41112.2	29188.4	46340.3	33817.6	35282.7	#N/A	#N/A	#N/A	#N/A	#N/A	#N/A	#N/A	#N/A	#N/A	#N/A	#N/A	#N/A		0.992318	0.00237372	#N/A	#N/A	#N/A	#N/A
Cer 18:1;2O/25:0	Cer	2b	LipidBlast	M+H-H2O	C43H85NO3	3145.89	1554.63	2125.1	3931.61	3461.67	2841.02	4004.49	3033.93	2842.46	2022.87	2457.96	2126.24	3622.26	2781.95	2786.62	2624.87	3165.41	3304.05		0.113495	0.584381	0.0463938	-0.58063	0.93076	-0.0152268
Cer 18:1;2O/26:0	Cer	2b	LipidBlast	M+H-H2O, M+H, M+Na	C44H87NO3	#N/A	#N/A	#N/A	#N/A	#N/A	#N/A	5121.64	8078.02	6140.65	4698.3	4870.57	3112.75	11607.5	6506.5	10087.2	5960.99	5750.13	6895.93		#N/A	#N/A	0.0978701	-0.608872	0.10846	-0.599905
Cer 18:1;2O/26:1	Cer	2b	LipidBlast	M+H-H2O, M+Na	C44H85NO3	2804.16	3644.35	2254.06	2601.29	4303.41	3245.95	2567.57	2051.19	2620.32	3456.51	4471.97	3592.46	2264.42	1911.06	2408.45	3245.02	1954.43	3000.34		0.492679	0.22206	0.0176094	0.670381	0.271338	0.316638
Cer 18:1;2O/26:2	Cer	2b	LipidBlast	M+H-H2O, M+Na	C44H83NO3	#N/A	#N/A	#N/A	#N/A	#N/A	#N/A	8764.83	6635.9	5299.34	4791.18	6033.46	5179.93	10924.7	9310.74	7357.32	6023.14	5471.77	4531.01		#N/A	#N/A	0.218656	-0.371152	0.0262032	-0.783885
Cer 18:1;3O/16:0;(2OH)	Cer	2b	LipidBlast	M+H	C34H67NO5	2648.08	4224.64	3707.15	3033.83	3595.35	5224.27	2591.03	2442.64	2637.45	1818.6	2325.11	2195.54	2328.4	1680.89	1522.91	2659.82	3195.47	3463.51		0.625509	0.163986	0.0526816	-0.275125	0.0208843	0.75229
Cer 18:2;2O/24:0	Cer	2b	LipidBlast	M+H-H2O	C42H81NO3	41049	35689.6	21440.6	29921.2	35214.4	23603.6	3402.83	2296.39	2398.73	1187	1562.21	1349.01	2861	2636.96	2541.13	1990.98	2595.57	2042.72		0.665137	-0.145845	0.0225603	-0.98256	0.0946205	-0.278181
Cer 9:0;2O/25:0	Cer	2b	LipidBlast	M+H-H2O, M+H, M+Na	C34H69NO3	4242.42	3987.63	3357.32	3775.82	2647.33	3716.05	#N/A	#N/A	#N/A	#N/A	#N/A	#N/A	#N/A	#N/A	#N/A	#N/A	#N/A	#N/A		0.344962	-0.192611	#N/A	#N/A	#N/A	#N/A
Cholesterol isomer	Sterol	2a	Metlin	M+H-H2O	C27H46O	#N/A	#N/A	#N/A	#N/A	#N/A	#N/A	3203.91	3362.59	3810.95	11530.5	9321.25	9901.45	2656.22	2300.2	2523.57	6835.68	4772.26	5721.36		#N/A	#N/A	0.000583474	1.56728	0.00560159	1.21211		Up
Cholesterol isomer.1	Sterol	2a	Metlin	M+H-H2O	C27H46O	13909.9	19757.1	32132.2	13989.3	16201.5	18602.6	#N/A	#N/A	#N/A	#N/A	#N/A	#N/A	#N/A	#N/A	#N/A	#N/A	#N/A	#N/A		0.363613	-0.431385	#N/A	#N/A	#N/A	#N/A
Cholesterol isomer.2	Sterol	2a	Metlin	M+H-H2O	C27H46O	7301.9	9877.23	12636.2	5124.21	5663.8	7972.6	#N/A	#N/A	#N/A	#N/A	#N/A	#N/A	#N/A	#N/A	#N/A	#N/A	#N/A	#N/A		0.105892	-0.66835	#N/A	#N/A	#N/A	#N/A
Cholesterol isomer.3	Sterol	2a	Metlin	M+H-H2O	C27H46O	12978.9	18638.5	24725.2	8644.67	7289.04	10403.4	#N/A	#N/A	#N/A	#N/A	#N/A	#N/A	#N/A	#N/A	#N/A	#N/A	#N/A	#N/A		0.0463946	-1.09713	#N/A	#N/A	#N/A	#N/A	Down
CL 34:1_36:0	CL	2b	LipidBlast	M+H, M+Na	C79H152O17P2	18902.3	26990.5	61908.3	21295.2	33741.6	46995.1	9868.2	10542.3	11431.1	30848	22083.6	24179.1	7283.4	7325.11	10134.4	14197.8	14155.5	12395.2		0.905046	-0.0793519	0.00490064	1.27602	0.00873986	0.719731
CL 34:2_36:1	CL	2b	LipidBlast	M+H	C79H148O17P2	#N/A	#N/A	#N/A	#N/A	#N/A	#N/A	8566.66	7378.36	11745.8	23472.4	17629.7	21792.9	5653.65	5217.69	7336.79	13396.1	9700.78	9692.61		#N/A	#N/A	0.00567783	1.18354	0.0250924	0.848652
CL 36:0_36:3	CL	2b	LipidBlast	M+H, M+Na	C81H152O17P2	#N/A	#N/A	#N/A	#N/A	#N/A	#N/A	8647.7	7069.35	9954.87	0	871.164	371.167	9851.28	11340.4	12077.5	2576.1	8456.3	5911.86		#N/A	#N/A	0.000730603	-4.36907	0.0406132	-0.973392
CoQ10	CoQ	2b	LipidBlast	M+H-H2O, M+H, M+Na	C59H90O4	6447.71	4278.06	4103.01	4239.49	7383.11	4903.57	#N/A	#N/A	#N/A	#N/A	#N/A	#N/A	#N/A	#N/A	#N/A	#N/A	#N/A	#N/A		0.666446	0.156353	#N/A	#N/A	#N/A	#N/A
DG 14:0_18:1	DG	2b	LipidBlast	M+H-H2O	C35H66O5	#N/A	#N/A	#N/A	#N/A	#N/A	#N/A	8271.15	7061.57	6936.52	4317.61	5538.21	5195.69	6235.86	8051.85	7583.4	5344.69	6121.97	5913.91		#N/A	#N/A	0.0126577	-0.565144	0.0647187	-0.331551
DG 14:0_20:4	DG	2b	LipidBlast	M+H-H2O	C37H64O5	#N/A	#N/A	#N/A	#N/A	#N/A	#N/A	1578.13	1849.54	2656.17	829.563	1562.78	1187.49	1100.55	1238.98	1169.97	1380.01	2179.12	1912.93		#N/A	#N/A	0.0971182	-0.76509	0.0516302	0.640814
DG 15:0_18:1	DG	2b	LipidBlast	M+H-H2O	C36H68O5	#N/A	#N/A	#N/A	#N/A	#N/A	#N/A	6616.64	6035.35	6620.1	3595.37	4707.6	3213.68	7850	7586.14	7875.13	4257.16	4586.23	4294.65		#N/A	#N/A	0.00611756	-0.742792	1.68165e-05	-0.827279
DG 16:0_16:0 isomer.1	DG	2b	LipidBlast	M+H-H2O	C35H68O5	#N/A	#N/A	#N/A	#N/A	#N/A	#N/A	19504.3	24106.1	22106	13611.1	17088.3	14139.2	19491.9	28845.2	25695.7	15061.4	17982.3	18810.5		#N/A	#N/A	0.0154097	-0.551512	0.0677639	-0.513702
DG 16:0_16:0 isomer.2	DG	2b	LipidBlast	M+H-H2O	C35H68O5	#N/A	#N/A	#N/A	#N/A	#N/A	#N/A	13152.9	12031.5	9652.13	12615	13254.9	12817.4	8480.02	10321.9	9409.65	10854.6	10159.3	10172.8		#N/A	#N/A	0.288345	0.151257	0.161989	0.144644
DG 16:0_18:1 isomer.1	DG	2b	LipidBlast	M+H-H2O	C37H70O5	79831.6	72710.7	86485.8	93002.2	80680.5	81822.7	28012.5	21735.7	35520.8	46181.5	48393	49072.2	42072.5	31720.7	38703.6	39760	44184.2	49361.1		0.381607	0.0961732	0.0088373	0.752431	0.167715	0.24485
DG 16:0_18:1 isomer.2	DG	2b	LipidBlast	M+H-H2O	C37H70O5	104647	100706	59826.7	91329.5	96418.2	70117.8	89927.3	85458.2	72600.4	95914.8	96249	92912.5	70712.4	78031.9	75044.9	84844.5	78984.7	74846.2		0.889257	-0.0403529	0.0800444	0.201089	0.239681	0.0929096
DG 16:0_18:1 isomer.3	DG	2b	LipidBlast	M+H-H2O, M+H, M+NH4	C37H70O5	65737.2	37265.7	19339.8	33451	65438.2	26514.4	203625	225234	202399	170699	205269	153926	212485	202499	204019	216983	249830	186887		0.957658	0.0356502	0.115215	-0.252526	0.564527	0.0786828
DG 16:0_18:1 isomer.4	DG	2b	LipidBlast	M+H-H2O, M+H, M+NH4	C37H70O5	#N/A	#N/A	#N/A	#N/A	#N/A	#N/A	91030.2	80913.2	75752.5	71233.5	69136.3	69042.8	92685.1	94598.8	90129.8	77235.3	80509.9	83530.7		#N/A	#N/A	0.0483874	-0.242222	0.00570052	-0.201356
DG 16:0_18:2	DG	2b	LipidBlast	M+H-H2O	C37H68O5	32389.8	32671.3	33143.4	31103.2	28804.9	29637.5	#N/A	#N/A	#N/A	#N/A	#N/A	#N/A	#N/A	#N/A	#N/A	#N/A	#N/A	#N/A		0.0150587	-0.133166	#N/A	#N/A	#N/A	#N/A
DG 16:0_18:2 isomer.1	DG	2b	LipidBlast	M+H-H2O	C37H68O5	#N/A	#N/A	#N/A	#N/A	#N/A	#N/A	116796	141940	184241	144861	138492	152324	133725	134062	148237	136697	162191	140749		#N/A	#N/A	0.909394	-0.0239723	0.442408	0.0796514
DG 16:0_18:2 isomer.2	DG	2b	LipidBlast	M+H-H2O, M+H	C37H68O5	#N/A	#N/A	#N/A	#N/A	#N/A	#N/A	155374	135666	145420	112116	125040	99468.9	154923	156130	132236	119917	152469	155486		#N/A	#N/A	0.023364	-0.374705	0.72824	-0.0510677
DG 16:0_18:2 isomer.3	DG	2b	LipidBlast	M+H-H2O, M+H, M+NH4, M+Na	C37H68O5	#N/A	#N/A	#N/A	#N/A	#N/A	#N/A	39147.9	45399.5	42306.5	49738.5	51023.4	56829.8	39878	37212.2	35202.3	43895.4	42715.7	45988.4		#N/A	#N/A	0.0223765	0.313025	0.0150705	0.239814
DG 16:0_18:2 isomer.4	DG	2b	LipidBlast	M+H-H2O	C37H68O5	#N/A	#N/A	#N/A	#N/A	#N/A	#N/A	26686.7	25621.3	24099.8	15089.2	18160.2	15502.5	26401.9	39070.3	26004.1	26224.5	22897.9	22859.7		#N/A	#N/A	0.00164563	-0.64826	0.216588	-0.345759
DG 16:0_18:2 isomer.5	DG	2b	LipidBlast	M+H-H2O	C37H68O5	#N/A	#N/A	#N/A	#N/A	#N/A	#N/A	48175.6	49712.1	30111	33440.6	32077	29124.8	41078.5	39706.9	39270.8	33869.6	40603.8	32321.5		#N/A	#N/A	0.158375	-0.43557	0.164329	-0.168865
DG 16:0_18:3	DG	2b	LipidBlast	M+H-H2O	C37H66O5	#N/A	#N/A	#N/A	#N/A	#N/A	#N/A	23167.2	19413.3	19406.8	16140.6	17676.6	15128.3	19548.5	18486.6	22840.2	17019.6	18252	17661.2		#N/A	#N/A	0.0404314	-0.340796	0.123026	-0.201693
DG 16:0_20:3	DG	2b	LipidBlast	M+H-H2O	C39H70O5	29433.5	28225.1	12252.1	26819.9	29048.7	16238.5	18038	19725.2	22665.1	10890.9	11771.3	11834.2	16519.2	18555.9	20078.2	17262.6	21296.1	22957.6		0.919467	0.0446291	0.00336614	-0.808783	0.344483	0.157524
DG 16:0_20:4 isomer.1	DG	2b	LipidBlast	M+H-H2O, M+H	C39H68O5	13153.7	10206.3	7577.73	9248.99	14639.3	9462.99	51748.8	56131.8	50088.8	10585.2	16722.9	12871.9	49000.4	48340.6	45165.3	24771	45366	38508.9		0.753051	0.108377	0.000102367	-1.9751	0.141318	-0.391392
DG 16:0_20:4 isomer.2	DG	2b	LipidBlast	M+H-H2O	C39H68O5	37716.3	44129.8	29056.9	31517	38700.7	30722.7	17133.9	21753.1	25139.2	12422.7	16654.9	13550.2	14120.5	14782.2	15079.6	17253.1	22386	22450.9		0.546779	-0.135794	0.0541469	-0.58687	0.0258451	0.497436
DG 16:0_20:4 isomer.3	DG	2b	LipidBlast	M+H-H2O, M+H	C39H68O5	36370.4	22271	42717	50950.4	45199.2	40687.7	29896.6	33451.2	38726	32261.9	40056	37895.5	36281.4	34239.5	32516.5	41258.5	31187.1	36766.1		0.153823	0.432997	0.476858	0.110687	0.54425	0.0839589
DG 16:0_20:4 isomer.4	DG	2b	LipidBlast	M+H-H2O, M+H	C39H68O5	73177.9	64142.6	37500.6	55376.7	112037	46655	34984.7	33017.3	26725	17953.9	19564.4	17386.9	35072	29613.8	29150.1	20119.4	26321.7	22907.2		0.601801	0.292193	0.00672076	-0.786833	0.0354285	-0.436281
DG 16:0_20:4 isomer.5	DG	2b	LipidBlast	M+H-H2O, M+H	C39H68O5	#N/A	#N/A	#N/A	#N/A	#N/A	#N/A	11775.9	13046	8451.76	10214.4	10538.1	9522.06	7975.54	10404.3	10653.1	9618.58	9904.71	9996.35		#N/A	#N/A	0.515224	-0.136278	0.859815	0.0239848
DG 16:0_20:4 isomer.6	DG	2b	LipidBlast	M+H	C39H68O5	#N/A	#N/A	#N/A	#N/A	#N/A	#N/A	14945.1	12022.4	12255.4	15009.3	14092.1	13387.7	12234.3	13372.8	13020.5	14142.1	12796.3	12819.5		#N/A	#N/A	0.357835	0.1154	0.536408	0.0416078
DG 16:0_20:4 isomer.7	DG	2b	LipidBlast	M+H, M+NH4	C39H68O5	#N/A	#N/A	#N/A	#N/A	#N/A	#N/A	10493.2	9121.2	7872.46	12901.7	13597.7	11829.4	7337.81	8873.74	8099.92	10256.8	9864.99	10032.3		#N/A	#N/A	0.0168238	0.479689	0.0131038	0.310717
DG 16:0_20:5 isomer.1	DG	2b	LipidBlast	M+H-H2O, M+H	C39H66O5	#N/A	#N/A	#N/A	#N/A	#N/A	#N/A	10285.5	17270.2	11320.4	8418.18	9300.44	9707.9	12319.5	12911.9	13813.1	8128.53	10587.6	9657.25		#N/A	#N/A	0.159162	-0.503311	0.0132196	-0.460579
DG 16:0_20:5 isomer.2	DG	2b	LipidBlast	M+H-H2O	C39H66O5	#N/A	#N/A	#N/A	#N/A	#N/A	#N/A	4558.54	4741.26	4243.97	550.921	1060.68	836.652	3545.49	4850.45	3934.23	1702.27	3550.85	3057.09		#N/A	#N/A	5.76702e-05	-2.46781	0.11792	-0.569235
DG 16:0_20:5 isomer.3	DG	2b	LipidBlast	M+H-H2O	C39H66O5	#N/A	#N/A	#N/A	#N/A	#N/A	#N/A	10358.8	9613.49	6800.29	410.664	1089.17	718.124	16228.3	14019.8	12309.5	1887.65	4677.31	2934.17		#N/A	#N/A	0.0017491	-3.59345	0.00139271	-2.16355		Down
DG 16:0_22:5	DG	2b	LipidBlast	M+H-H2O, M+H	C41H70O5	#N/A	#N/A	#N/A	#N/A	#N/A	#N/A	18289.6	18293.6	14933.4	20050.2	18311.6	17104.6	12125.6	13937.2	14681.4	15615.7	17508.3	16993.9		#N/A	#N/A	0.402845	0.106577	0.0298665	0.298731
DG 16:1_18:1	DG	2b	LipidBlast	M+H-H2O, M+H, M+NH4	C37H68O5	#N/A	#N/A	#N/A	#N/A	#N/A	#N/A	7707.16	6531.13	5887.14	2575.8	2994.9	2858	5622.01	8954.39	10102.4	2979.63	4442.91	3806.38		#N/A	#N/A	0.00204721	-1.25564	0.0334621	-1.13605		Down
DG 17:0_18:1 isomer.1	DG	2b	LipidBlast	M+H-H2O	C38H72O5	#N/A	#N/A	#N/A	#N/A	#N/A	#N/A	5417.57	5644.42	5597.5	9532.77	10099.9	8964.74	6311.43	7863.44	4934.94	5810.73	6595.87	5155.61		#N/A	#N/A	0.000287318	0.77954	0.61336	-0.121839
DG 17:0_18:1 isomer.2	DG	2b	LipidBlast	M+H-H2O, M+Na	C38H72O5	#N/A	#N/A	#N/A	#N/A	#N/A	#N/A	6518.43	6663.75	4782.39	1264.5	1688.54	1771.01	8295.25	8203.17	7553.05	2901.03	4609.15	3069.87		#N/A	#N/A	0.00211355	-1.92706	0.00161491	-1.18478		Down
DG 17:0_18:1 isomer.3	DG	2b	LipidBlast	M+H-H2O, M+NH4	C38H72O5	#N/A	#N/A	#N/A	#N/A	#N/A	#N/A	6183.54	6333.79	5249.45	1966.84	2404.6	2418.72	8538.43	8031.58	6475.67	3530.91	5166.72	3763.51		#N/A	#N/A	0.0005881	-1.38766	0.0117919	-0.887061
DG 17:1_18:1	DG	2b	LipidBlast	M+H-H2O	C38H70O5	#N/A	#N/A	#N/A	#N/A	#N/A	#N/A	3565.65	3364.82	2102.92	3048.48	2923.04	2539.26	3327.18	4465.72	5111.91	2593.05	2265.75	3055.37		#N/A	#N/A	0.736449	-0.0859763	0.0432573	-0.7054
DG 18:0_18:1 isomer.1	DG	2b	LipidBlast	M+H-H2O	C39H74O5	#N/A	#N/A	#N/A	#N/A	#N/A	#N/A	20883.2	22686.8	21816.5	17922.1	20273.5	27600	22800.6	15134.5	16904.7	17306.2	23765.7	16788.4		#N/A	#N/A	0.96546	0.0090002	0.770565	0.0773507
DG 18:0_18:1 isomer.2	DG	2b	LipidBlast	M+H-H2O, M+H, M+NH4	C39H74O5	#N/A	#N/A	#N/A	#N/A	#N/A	#N/A	25891.4	22098.8	28463.4	26362	27210.7	25923.6	39836.8	24489.1	47302.4	31608	35987.9	38381.7		#N/A	#N/A	0.619389	0.0563041	0.801234	-0.0749438
DG 18:0_18:1 isomer.3	DG	2b	LipidBlast	M+H-H2O	C39H74O5	#N/A	#N/A	#N/A	#N/A	#N/A	#N/A	27690.6	32018	32241.9	42540.9	44315.5	37138.5	21379.3	30013.9	28012.3	38280.8	25161.7	28035.7		#N/A	#N/A	0.0150912	0.431352	0.445502	0.204191
DG 18:0_18:1 isomer.4	DG	2b	LipidBlast	M+H-H2O, M+H	C39H74O5	#N/A	#N/A	#N/A	#N/A	#N/A	#N/A	112350	133948	89538.3	95896.8	82977.5	57572	151779	125674	134687	74891	98468.2	97245.5		#N/A	#N/A	0.124133	-0.506248	0.0121042	-0.606949
DG 18:0_18:2	DG	2b	LipidBlast	M+H-H2O, M+NH4, M+Na	C39H72O5	79415.9	73074.7	45393.9	76034.3	71176.1	60775.9	#N/A	#N/A	#N/A	#N/A	#N/A	#N/A	#N/A	#N/A	#N/A	#N/A	#N/A	#N/A		0.781922	0.0718296	#N/A	#N/A	#N/A	#N/A
DG 18:0_18:2 isomer.1	DG	2b	LipidBlast	M+H-H2O	C39H72O5	#N/A	#N/A	#N/A	#N/A	#N/A	#N/A	81623.8	118575	98415.8	62063.4	74554.6	69503.6	86100.9	116146	95290.8	97156	87409.1	88242.6		#N/A	#N/A	0.0522789	-0.534788	0.430925	-0.125187
DG 18:0_18:2 isomer.2	DG	2b	LipidBlast	M+H, M+NH4, M+Na	C39H72O5	#N/A	#N/A	#N/A	#N/A	#N/A	#N/A	15204.8	16394.7	13211.8	13055.9	12389.7	10398.6	17791.3	15669.4	15981	12508.2	13896	10103.8		#N/A	#N/A	0.0711258	-0.322122	0.0287966	-0.437519
DG 18:0_18:2 isomer.3	DG	2b	LipidBlast	M+H-H2O	C39H72O5	#N/A	#N/A	#N/A	#N/A	#N/A	#N/A	32652.1	11811.4	28698.1	16176.6	27713.3	22239.2	30949.2	23750.8	18841	28968.9	29329.3	32647.3		#N/A	#N/A	0.761287	-0.145801	0.192524	0.306451
DG 18:0_20:3	DG	2b	LipidBlast	M+H-H2O, M+H, M+NH4, M+Na	C41H74O5	26844	25027.6	15419.7	26763.7	28317.8	20259.9	#N/A	#N/A	#N/A	#N/A	#N/A	#N/A	#N/A	#N/A	#N/A	#N/A	#N/A	#N/A		0.568072	0.163018	#N/A	#N/A	#N/A	#N/A
DG 18:0_20:3 isomer.1	DG	2b	LipidBlast	M+H-H2O	C41H74O5	#N/A	#N/A	#N/A	#N/A	#N/A	#N/A	6935.39	5766.27	6083.46	4549.86	5069.07	4202.04	5429.47	5362.2	5348.93	5123.61	5578.59	5581.7		#N/A	#N/A	0.0183979	-0.442732	0.772216	0.0127519
DG 18:0_20:3 isomer.2	DG	2b	LipidBlast	M+H-H2O	C41H74O5	#N/A	#N/A	#N/A	#N/A	#N/A	#N/A	7552.77	8098.36	8807.81	8992.63	9821.05	9596.73	8481.8	9576.47	7760.64	9555.6	8057.13	8487.59		#N/A	#N/A	0.0400758	0.216057	0.898532	0.0156392
DG 18:0_20:4 isomer.1	DG	2b	LipidBlast	M+H-H2O, M+H	C41H72O5	#N/A	#N/A	#N/A	#N/A	#N/A	#N/A	58063.9	49789.3	41885.9	29968.7	34023.7	31751.8	53507	49012.9	44271.9	36704.2	49144.6	37196.6		#N/A	#N/A	0.0201669	-0.645195	0.17894	-0.25458
DG 18:0_20:4 isomer.2	DG	2b	LipidBlast	M+H-H2O, M+H	C41H72O5	#N/A	#N/A	#N/A	#N/A	#N/A	#N/A	43192.7	42461.3	41550.7	40128.9	40730.5	38220.4	43380.5	34929	38454	41847.9	42170.2	38518.9		#N/A	#N/A	0.0387163	-0.0952245	0.51748	0.0696298
DG 18:0_20:4 isomer.3	DG	2b	LipidBlast	M+H-H2O, M+H	C41H72O5	#N/A	#N/A	#N/A	#N/A	#N/A	#N/A	21401.9	20491.5	21081.3	21918.9	19864.9	16051	16802.4	21887.3	25394.9	17553.3	20608	21597		#N/A	#N/A	0.380462	-0.122833	0.630777	-0.100837
DG 18:0_20:4 isomer.4	DG	2b	LipidBlast	M+H-H2O	C41H72O5	#N/A	#N/A	#N/A	#N/A	#N/A	#N/A	27797.3	28237.5	20467.2	17031.3	19986.6	16148.3	29828.9	26313.3	24492.6	19578.4	22576.7	19014.9		#N/A	#N/A	0.0486264	-0.524987	0.0276646	-0.39858
DG 18:0_20:4 isomer.5	DG	2b	LipidBlast	M+NH4	C41H72O5	#N/A	#N/A	#N/A	#N/A	#N/A	#N/A	2128.09	1760.43	1684.28	1397.83	1455.59	1073.49	1764.96	2253.17	2087.85	1421.92	1712.2	1772.26		#N/A	#N/A	0.0390122	-0.505005	0.0899548	-0.315566
DG 18:0_20:5	DG	2b	LipidBlast	M+H-H2O	C41H70O5	#N/A	#N/A	#N/A	#N/A	#N/A	#N/A	10343.1	10255.7	9379.8	7933.07	7094.27	7497.4	7915.37	8826.32	7534.41	6930.28	9451.91	8851.53		#N/A	#N/A	0.00315734	-0.412424	0.726814	0.0558164
DG 18:0_22:4 isomer.1	DG	2b	LipidBlast	M+H-H2O	C43H76O5	#N/A	#N/A	#N/A	#N/A	#N/A	#N/A	3324.27	2615.04	3197.63	2729.97	2289.67	2204.19	2421.01	2376.64	2331.07	2574.71	3217.22	3226.7		#N/A	#N/A	0.0793202	-0.338946	0.0441722	0.339267
DG 18:0_22:4 isomer.2	DG	2b	LipidBlast	M+H-H2O	C43H76O5	#N/A	#N/A	#N/A	#N/A	#N/A	#N/A	7554.01	6171	5538.98	5165.07	6417.05	4974.63	5896.54	5884.61	5867.63	5840.11	6487.82	6154.07		#N/A	#N/A	0.293826	-0.218487	0.212047	0.0665526
DG 18:0_22:4 isomer.3	DG	2b	LipidBlast	M+H-H2O	C43H76O5	#N/A	#N/A	#N/A	#N/A	#N/A	#N/A	6285.12	6207.95	5191.31	2590.88	4090.62	2588.04	4603.87	5134.11	5128.98	4228.98	5423.4	5102.18		#N/A	#N/A	0.0101615	-0.931907	0.929499	-0.0109492
DG 18:0_22:5	DG	2b	LipidBlast	M+H-H2O, M+H, M+NH4, M+Na	C43H74O5	9747.95	8965.52	6826.04	7284.65	12233.8	7728.39	#N/A	#N/A	#N/A	#N/A	#N/A	#N/A	#N/A	#N/A	#N/A	#N/A	#N/A	#N/A		0.768441	0.0933561	#N/A	#N/A	#N/A	#N/A
DG 18:0_22:5 isomer.1	DG	2b	LipidBlast	M+H-H2O	C43H74O5	#N/A	#N/A	#N/A	#N/A	#N/A	#N/A	3585.58	3278.58	3939.47	3301.43	3164.53	2681.13	2846.01	3253.05	3428.29	2884.66	3597.1	3759.19		#N/A	#N/A	0.108468	-0.240132	0.497571	0.104202
DG 18:0_22:5 isomer.2	DG	2b	LipidBlast	M+H-H2O	C43H74O5	#N/A	#N/A	#N/A	#N/A	#N/A	#N/A	17956.1	16711.1	13592.1	8182.6	10022.4	9623.88	17556.2	16486.1	15501.1	13126	16180.5	12860.5		#N/A	#N/A	0.00852734	-0.794224	0.113948	-0.232578
DG 18:0_22:5 isomer.3	DG	2b	LipidBlast	M+H-H2O, M+H, M+Na	C43H74O5	#N/A	#N/A	#N/A	#N/A	#N/A	#N/A	4990.05	4188.39	3586.28	3934.2	4415.88	3557.93	1844.42	3948.56	4224.41	4719.06	4556.52	4313.1		#N/A	#N/A	0.581198	-0.100228	0.192696	0.439897
DG 18:0_22:6 isomer.1	DG	2b	LipidBlast	M+H-H2O	C43H72O5	#N/A	#N/A	#N/A	#N/A	#N/A	#N/A	2563.88	3001.68	2104.47	1383.1	1729	1643.68	1972.97	2668.1	2323.34	2499.94	2448.91	2275.2		#N/A	#N/A	0.0253505	-0.689552	0.703853	0.0528075
DG 18:0_22:6 isomer.2	DG	2b	LipidBlast	M+H-H2O	C43H72O5	#N/A	#N/A	#N/A	#N/A	#N/A	#N/A	6067.81	4103.94	5580.01	2821.86	4365.32	3479.86	4402.16	3939.01	4486.18	4227.6	5171.08	5507.54		#N/A	#N/A	0.0839905	-0.562352	0.173636	0.216692
DG 18:1_18:1 isomer.1	DG	2b	LipidBlast	M+H-H2O	C39H72O5	68121.2	75548	78616.4	76685	70169.5	73687.7	61797.1	73154.4	79393.8	67959.2	63537.8	67901.7	82807.4	81498.1	83933.9	77259.5	78433.9	73898.7		0.880894	-0.0113606	0.404838	-0.10428	0.0153301	-0.112659
DG 18:1_18:1 isomer.2	DG	2b	LipidBlast	M+H-H2O	C39H72O5	54712.2	24529.4	14028.3	20769.6	45249.1	18610.8	60240.4	57408.4	50026.6	68695.6	68882.1	63405.2	59584.4	61037.4	60426.6	57512.4	52118.5	49447.4		0.856035	-0.14025	0.0348038	0.261402	0.0384051	-0.186639
DG 18:1_18:1 isomer.3	DG	2b	LipidBlast	M+H-H2O	C39H72O5	114736	124753	59728.9	113318	103911	82188.5	69021.6	61831.9	53960.8	30420	31957.6	32105.7	95036	86022.6	73306.4	46743.9	65773.7	49281.7		0.997767	0.00095636	0.00235063	-0.967945	0.0236835	-0.652696
DG 18:1_18:1 isomer.4	DG	2b	LipidBlast	M+H-H2O, M+H	C39H72O5	43822.3	50309.4	42261.5	40643.8	41847.8	39573.2	242522	266710	181151	165475	181480	143774	288492	284445	264553	193371	239720	198261		0.134379	-0.160125	0.0742152	-0.492469	0.0139766	-0.407628
DG 18:1_18:2 isomer.1	DG	2b	LipidBlast	M+H-H2O, M+H, M+NH4, M+Na	C39H70O5	#N/A	#N/A	#N/A	#N/A	#N/A	#N/A	132167	134103	132511	88749.1	91925.4	96479.2	129110	145897	142981	115838	140016	121249		#N/A	#N/A	6.30882e-05	-0.524911	0.203377	-0.148499
DG 18:1_18:2 isomer.2	DG	2b	LipidBlast	M+H-H2O, M+H	C39H70O5	#N/A	#N/A	#N/A	#N/A	#N/A	#N/A	39299.7	35998.6	28948.3	28950.3	28992.1	24625.3	38580.7	35144	35292.3	28666.3	30667.3	28198.3		#N/A	#N/A	0.0992527	-0.336352	0.00611991	-0.316672
DG 18:1_18:2 isomer.3	DG	2b	LipidBlast	M+H-H2O	C39H70O5	#N/A	#N/A	#N/A	#N/A	#N/A	#N/A	56710	71582.8	57399.2	50503.1	47664.8	47395.8	68581.9	67358	79552.5	44615.6	53065.3	51165.7		#N/A	#N/A	0.0538983	-0.351261	0.00876263	-0.53381
DG 18:1_18:3	DG	2b	LipidBlast	M+H-H2O, M+H, M+NH4, M+Na	C39H68O5	33082.8	31256.9	29517.4	26806	30580	27521.4	23304	25635.3	21150.1	20121.5	23304	23534	26343.7	27032.7	29523.4	29423.6	24497.6	25357.5		0.126387	-0.144573	0.572579	-0.0659077	0.539233	-0.0644362
DG 18:1_20:4	DG	2b	LipidBlast	M+H-H2O, M+H	C41H70O5	27854.3	33409.9	18758.4	24095.1	28078.5	21991.7	#N/A	#N/A	#N/A	#N/A	#N/A	#N/A	#N/A	#N/A	#N/A	#N/A	#N/A	#N/A		0.694834	-0.109662	#N/A	#N/A	#N/A	#N/A
DG 18:1_20:4 isomer.1	DG	2b	LipidBlast	M+H-H2O, M+H	C41H70O5	#N/A	#N/A	#N/A	#N/A	#N/A	#N/A	24183.6	27236.7	25148.7	12259.4	14877.5	12148.4	24899.7	22690.4	25865.3	16359.9	20056.2	20131.6		#N/A	#N/A	0.000606855	-0.962768	0.0224873	-0.377401
DG 18:1_20:4 isomer.2	DG	2b	LipidBlast	M+H-H2O, M+H	C41H70O5	#N/A	#N/A	#N/A	#N/A	#N/A	#N/A	10215.3	14685.7	15166.4	18077.6	16634.8	18701.8	10760.3	13496.2	14263.5	17947.3	18624.8	16073.6		#N/A	#N/A	0.0581325	0.414793	0.0227959	0.450708
DG 18:1_20:4 isomer.3	DG	2b	LipidBlast	M+H-H2O	C41H70O5	#N/A	#N/A	#N/A	#N/A	#N/A	#N/A	10361.7	10625.1	8669.67	2842.87	4600.09	3239.47	9562.28	11925	8967.66	6770.68	9404.01	8438.96		#N/A	#N/A	0.00146165	-1.47311	0.176071	-0.307216
DG 18:1_20:4 isomer.4	DG	2b	LipidBlast	M+H-H2O	C41H70O5	#N/A	#N/A	#N/A	#N/A	#N/A	#N/A	29099.7	27211.8	22884.9	15228.2	16713.8	13074.6	30757	23747.5	24436.5	15629.2	20097.6	17848.9		#N/A	#N/A	0.00580398	-0.814976	0.0304616	-0.559196
DG 18:1_20:4 isomer.5	DG	2b	LipidBlast	M+NH4, M+Na	C41H70O5	#N/A	#N/A	#N/A	#N/A	#N/A	#N/A	6132.64	5741.73	5055.08	8088.74	6569.72	6138.5	3230.67	4898.09	4663.23	5575.33	5686.22	5533.88		#N/A	#N/A	0.126703	0.296837	0.0632226	0.392828
DG 18:2_18:2	DG	2b	LipidBlast	M+H-H2O, M+H	C39H68O5	#N/A	#N/A	#N/A	#N/A	#N/A	#N/A	35808.9	40656.5	29846.2	13709.8	16933.5	14522.1	75152.8	65245.9	60046	23502.9	33248.1	24721.3		#N/A	#N/A	0.00338496	-1.23501	0.00181525	-1.29882		Down
DG 18:2_20:4	DG	2b	LipidBlast	M+H-H2O, M+H	C41H68O5	#N/A	#N/A	#N/A	#N/A	#N/A	#N/A	9069.85	9962.77	7840.79	474.827	1837.79	1122.6	11519.8	10501.4	8793.6	3666.24	7144.4	6207.52		#N/A	#N/A	0.00043252	-2.96771	0.024569	-0.856548
DG 20:3_20:4	DG	2b	LipidBlast	M+H	C43H70O5	#N/A	#N/A	#N/A	#N/A	#N/A	#N/A	3588.7	2616.9	2829.04	4460.09	4098.43	3308.87	2012	3210.71	3180.56	3431.29	3222.47	3183.86		#N/A	#N/A	0.103882	0.393464	0.300137	0.227358
DG O-18:3_18:0	DG	2b	LipidBlast	M+Na	C39H72O4	#N/A	#N/A	#N/A	#N/A	#N/A	#N/A	12667.5	11869.4	8083.56	11036.8	10614.8	8197.74	13851.6	11970.9	10262.2	8274.56	8799	8932.72		#N/A	#N/A	0.60916	-0.12808	0.0334765	-0.472527
Dihydrosphingosine	DHSPH	2a	Metlin	M+H-H2O, M+H, M+Na	C18H39NO2	26599.6	33374.7	29375	43721.5	28265.3	37991.1	#N/A	#N/A	#N/A	#N/A	#N/A	#N/A	#N/A	#N/A	#N/A	#N/A	#N/A	#N/A		0.234858	0.299686	#N/A	#N/A	#N/A	#N/A
HBMP 16:0_18:1_18:1	HBMP	2b	LipidBlast	M+H-H2O, M+H, M+NH4	C58H109O11P	#N/A	#N/A	#N/A	#N/A	#N/A	#N/A	2534.78	2021.81	1468.05	1672.02	1982.62	872.439	2012.44	1564.95	2381.36	2468.61	1997.34	2006.49		#N/A	#N/A	0.331299	-0.412295	0.577412	0.1193
HBMP 16:0_18:1_18:2	HBMP	2b	LipidBlast	M+NH4	C58H107O11P	#N/A	#N/A	#N/A	#N/A	#N/A	#N/A	1193.43	843.791	968.671	766.217	943.548	679.649	1053.8	1368.91	1326.3	826.528	1506.71	1094.02		#N/A	#N/A	0.184868	-0.331138	0.652983	-0.129454
HBMP 22:0_22:1_14:0	HBMP	2b	LipidBlast	M+NH4	C64H123O11P	11298.5	7703.03	4289.32	6456.64	11934	5770.97	#N/A	#N/A	#N/A	#N/A	#N/A	#N/A	#N/A	#N/A	#N/A	#N/A	#N/A	#N/A		0.92271	0.0529541	#N/A	#N/A	#N/A	#N/A
HBMP 22:0_22:2_12:0	HBMP	2b	LipidBlast	M+NH4	C62H117O11P	9366.74	8424.76	4843.27	6627.57	12217.3	5764.26	#N/A	#N/A	#N/A	#N/A	#N/A	#N/A	#N/A	#N/A	#N/A	#N/A	#N/A	#N/A		0.801292	0.120656	#N/A	#N/A	#N/A	#N/A
HBMP 22:0_22:2_14:0	HBMP	2b	LipidBlast	M+NH4	C64H121O11P	19566.7	14813.7	8719.03	10863	16214.9	10458.8	#N/A	#N/A	#N/A	#N/A	#N/A	#N/A	#N/A	#N/A	#N/A	#N/A	#N/A	#N/A		0.637871	-0.199364	#N/A	#N/A	#N/A	#N/A
HBMP 22:0_22:3_14:0	HBMP	2b	LipidBlast	M+NH4	C64H119O11P	11596.9	8557.73	3924.29	6098.31	14393.3	5443.67	#N/A	#N/A	#N/A	#N/A	#N/A	#N/A	#N/A	#N/A	#N/A	#N/A	#N/A	#N/A		0.873371	0.107147	#N/A	#N/A	#N/A	#N/A
Hex2Cer 18:1;2O/16:0	Hex2Cer	2b	LipidBlast	M+H-H2O, M+H	C46H87NO13	37751.8	18977.9	20122	27971.5	23799.4	27195.9	#N/A	#N/A	#N/A	#N/A	#N/A	#N/A	#N/A	#N/A	#N/A	#N/A	#N/A	#N/A		0.915078	0.0391687	#N/A	#N/A	#N/A	#N/A
Hex2Cer 18:1;2O/24:0	HexCer	2b	LipidBlast	M+H-H2O, M+H	C54H103NO13	12526.4	4946.43	5239.76	8731.54	13069.2	9587.43	6989.53	6596.17	6743.86	6611.03	7763.92	6940.26	6412.73	6434.33	5941.39	6904.72	6820.51	6483.91		0.361846	0.466726	0.414891	0.0683043	0.0829427	0.105162
Hex2Cer 18:1;2O/24:1 isomer.1	Hex2Cer	2b	LipidBlast	M+H-H2O	C54H101NO13	24581.3	27900.2	14894.8	22515.1	23057.1	22868.1	#N/A	#N/A	#N/A	#N/A	#N/A	#N/A	#N/A	#N/A	#N/A	#N/A	#N/A	#N/A		0.931993	0.0226049	#N/A	#N/A	#N/A	#N/A
Hex2Cer 18:1;2O/24:1 isomer.2	Hex2Cer	2b	LipidBlast	M+H	C54H101NO13	809.243	1057.67	840.489	2319.58	1498.9	1270.95	#N/A	#N/A	#N/A	#N/A	#N/A	#N/A	#N/A	#N/A	#N/A	#N/A	#N/A	#N/A		0.0726256	0.910597	#N/A	#N/A	#N/A	#N/A
Hex2Cer 18:1;2O/24:2	Hex2Cer	2b	LipidBlast	M+H-H2O, M+H, M+Na	C54H99NO13	7762.58	6818.28	7883.04	7450.21	7685.48	11737.8	#N/A	#N/A	#N/A	#N/A	#N/A	#N/A	#N/A	#N/A	#N/A	#N/A	#N/A	#N/A		0.362633	0.258578	#N/A	#N/A	#N/A	#N/A
Hex3Cer 18:1;2O/24:0	HexCer	2b	LipidBlast	M+H-H2O	C60H113NO18	11350.7	5011.11	8024.68	13264	10801.3	9495.59	11528.5	11328.2	11696.9	10408.2	12571.4	11303.9	11180	11127.9	10012	11464.8	11582.1	10732.2		0.225903	0.4607	0.894288	-0.0113287	0.354202	0.0637079
Hex3Cer 18:1;2O/24:1	HexCer	2b	LipidBlast	M+H-H2O	C60H111NO18	#N/A	#N/A	#N/A	#N/A	#N/A	#N/A	6122.03	7169.67	6313.51	3616.04	4429.29	3862.96	5464.3	4274.26	4906.94	4073.09	5738.59	5541.11		#N/A	#N/A	0.00309548	-0.719271	0.726338	0.0680435
Lathosterol isomer.1	Sterol	2a	Metlin	M+H-H2O	C27H46O	#N/A	#N/A	#N/A	#N/A	#N/A	#N/A	580.702	306.329	414.287	2025.32	1897.76	1255.52	873.08	769.244	621.101	549.34	348.509	312.016		#N/A	#N/A	0.00676911	1.99259	0.027761	-0.903661
Lathosterol isomer.2	Sterol	2a	Metlin	M+H-H2O	C27H46O	#N/A	#N/A	#N/A	#N/A	#N/A	#N/A	258.504	133.449	104.525	476.789	450.11	208.476	266.733	190.263	251.027	171.215	84.6238	97.4367		#N/A	#N/A	0.0944034	1.19337	0.0294927	-1.003
LPC 16:0-SN2	LPC	2b	LipidBlast	M+H	C24H50NO7P	14677.3	27249.4	5756.62	31585	15738.6	18759.4	#N/A	#N/A	#N/A	#N/A	#N/A	#N/A	#N/A	#N/A	#N/A	#N/A	#N/A	#N/A		0.481056	0.470794	#N/A	#N/A	#N/A	#N/A
LPC 18:0-SN2	LPC	2b	LipidBlast	M+H	C26H54NO7P	9195.23	12027.7	4237.74	13870	10208.3	10555.6	#N/A	#N/A	#N/A	#N/A	#N/A	#N/A	#N/A	#N/A	#N/A	#N/A	#N/A	#N/A		0.297991	0.443917	#N/A	#N/A	#N/A	#N/A
LPC 18:1; PlaSMA ID-2760	LPC	2b	LipidBlast	M+H, M+Na	C26H52NO7P	12993.6	18688.2	3792.5	21697.8	11102.2	10240.8	#N/A	#N/A	#N/A	#N/A	#N/A	#N/A	#N/A	#N/A	#N/A	#N/A	#N/A	#N/A		0.680613	0.27893	#N/A	#N/A	#N/A	#N/A
LPC 18:1-SN1	LPC	2b	LipidBlast	M+H	C26H52NO7P	6327.05	15396	2850.29	18612.7	9355.66	12974.7	#N/A	#N/A	#N/A	#N/A	#N/A	#N/A	#N/A	#N/A	#N/A	#N/A	#N/A	#N/A		0.301967	0.736523	#N/A	#N/A	#N/A	#N/A
LPC 18:2-SN2	LPC	2b	LipidBlast	M+H	C26H50NO7P	5854.92	7123.5	2474.72	8340.67	5798.2	4956.49	#N/A	#N/A	#N/A	#N/A	#N/A	#N/A	#N/A	#N/A	#N/A	#N/A	#N/A	#N/A		0.519292	0.305323	#N/A	#N/A	#N/A	#N/A
LPE 16:0	LPE	2b	LipidBlast	M+H-H2O, M+H	C21H44NO7P	12255.8	20088.8	4356.14	24763	11777.9	12042.5	#N/A	#N/A	#N/A	#N/A	#N/A	#N/A	#N/A	#N/A	#N/A	#N/A	#N/A	#N/A		0.560314	0.404658	#N/A	#N/A	#N/A	#N/A
LPE 18:0	LPE	2b	LipidBlast	M+H-H2O, M+H, M+Na	C23H48NO7P	7181.57	9229.87	2108.13	12450.6	6977.62	6560.82	#N/A	#N/A	#N/A	#N/A	#N/A	#N/A	#N/A	#N/A	#N/A	#N/A	#N/A	#N/A		0.430571	0.488854	#N/A	#N/A	#N/A	#N/A
LPE 18:1 isomer.1	LPE	2b	LipidBlast	M+H, M+Na	C23H46NO7P	4496.04	4862.26	1223.88	5897.78	3199.57	2548.76	#N/A	#N/A	#N/A	#N/A	#N/A	#N/A	#N/A	#N/A	#N/A	#N/A	#N/A	#N/A		0.829768	0.138213	#N/A	#N/A	#N/A	#N/A
LPE 18:1 isomer.2	LPE	2b	LipidBlast	M+H-H2O, M+H, M+Na	C23H46NO7P	7115.19	13171.3	2547.09	16440.8	8197.55	8828.89	#N/A	#N/A	#N/A	#N/A	#N/A	#N/A	#N/A	#N/A	#N/A	#N/A	#N/A	#N/A		0.43192	0.551592	#N/A	#N/A	#N/A	#N/A
LPE 38:4	LPE	2b	LipidBlast	M+H	C43H80NO7P	#N/A	#N/A	#N/A	#N/A	#N/A	#N/A	13465.1	11730.2	12652.1	9106.47	11694.6	9276.1	13428.7	11753.7	11235	11240.1	12492.4	11893.7		#N/A	#N/A	0.0565325	-0.331524	0.744238	-0.0316884
LPE 40:4	LPE	2b	LipidBlast	M+H, M+Na	C45H84NO7P	18816.3	21395.5	12949.1	23129.4	16483.7	14007.7	23282.2	21166.6	18286.6	8661.34	11464.3	9855.52	26169.2	22065.2	20208.6	14509.5	18469.3	16967.8		0.968909	0.0124258	0.00276583	-1.06522	0.0428892	-0.454516
Monoolein isomer.1	MAG	2a	Metlin	M+H-H2O	C21H40O4	4319.42	4267.04	3278.34	2498.66	3100.54	2815.93	#N/A	#N/A	#N/A	#N/A	#N/A	#N/A	#N/A	#N/A	#N/A	#N/A	#N/A	#N/A		0.0391282	-0.495631	#N/A	#N/A	#N/A	#N/A
Monoolein isomer.2	MAG	2a	Metlin	M+H-H2O	C21H40O4	3541.28	2461.66	1287.62	2051.68	2789.62	1605.27	#N/A	#N/A	#N/A	#N/A	#N/A	#N/A	#N/A	#N/A	#N/A	#N/A	#N/A	#N/A		0.721978	-0.177498	#N/A	#N/A	#N/A	#N/A
Palmitoyl-L-carnitine		2b	LipidBlast	M+H	C23H45NO4	#N/A	#N/A	#N/A	#N/A	#N/A	#N/A	10138.7	9576.21	7407.29	6949.29	7038.87	7107.57	8691.19	8772.23	7388.27	7331.52	7799.79	7563.28		#N/A	#N/A	0.0736537	-0.362522	0.199525	-0.130995
PC 14:0_14:0	PC	2b	LipidBlast	M+H, M+Na	C36H72NO8P	18685.6	19892.5	9810.05	20325.5	18705.7	14315.7	24502.1	24158.4	28251.9	5699.68	10877.2	8629.34	34452	26292.4	25399.4	13070.3	21129.8	19758.6		0.674181	0.140754	0.000980308	-1.60944	0.0479259	-0.674893
PC 14:0_14:1	PC	2b	LipidBlast	M+H, M+Na	C36H70NO8P	#N/A	#N/A	#N/A	#N/A	#N/A	#N/A	4078.69	2568.86	2770.85	178.716	246.957	167.357	15792.9	10589.8	11087.7	260.454	402.082	234.418		#N/A	#N/A	0.00342546	-3.9893	0.00182399	-5.38457		Down
PC 14:0_15:0	PC	2b	LipidBlast	M+H	C37H74NO8P	#N/A	#N/A	#N/A	#N/A	#N/A	#N/A	8082.75	9247.5	10500	2888.14	4440.26	3767.71	8793.69	9330.74	9874.41	4866.01	5995.83	6738		#N/A	#N/A	0.00255411	-1.3266	0.00523958	-0.669805
PC 14:0_16:0	PC	2b	LipidBlast	M+H, M+Na	C38H76NO8P	211564	193787	192927	227961	206269	262152	#N/A	#N/A	#N/A	#N/A	#N/A	#N/A	#N/A	#N/A	#N/A	#N/A	#N/A	#N/A		0.132764	0.219063	#N/A	#N/A	#N/A	#N/A
PC 14:0_16:1	PC	2b	LipidBlast	M+H, M+Na	C38H74NO8P	27090.7	27772.6	12342.8	34216	22315.9	15242	123839	116266	120574	16701.5	32667.3	23581	169672	167904	177466	47479.1	70049.1	64897.6		0.848683	0.094866	4.77187e-05	-2.30574	0.000117692	-1.49738		Down
PC 14:0_20:4	PC	2b	LipidBlast	M+H, M+Na	C42H76NO8P	#N/A	#N/A	#N/A	#N/A	#N/A	#N/A	43230.3	43217.7	42365.2	11986.7	18859.5	15227.5	44760.5	54254.4	40168.1	26736.8	33979.7	31120.6		#N/A	#N/A	0.00016204	-1.48326	0.0274616	-0.599836
PC 15:0_15:0	PC	2b	LipidBlast	M+H, M+Na	C38H76NO8P	#N/A	#N/A	#N/A	#N/A	#N/A	#N/A	108732	133756	167375	220277	225409	228974	117286	107932	115925	176790	160993	179758		#N/A	#N/A	0.00679623	0.719015	0.000834186	0.601298
PC 15:0_16:0	PC	2b	LipidBlast	M+H	C39H78NO8P	78828.2	70316.9	69425	79830.9	73623.2	75680.7	37812.1	44357.8	53975.2	66585.5	58237.5	67272.7	40836.4	43219.8	48041	53710.7	55027.9	51299.3		0.372383	0.0680998	0.0278131	0.49668	0.0174368	0.276814
PC 15:0_16:1	PC	2b	LipidBlast	M+H	C39H76NO8P	10768.1	9798.32	5039.09	9496.12	8772.34	6271.32	#N/A	#N/A	#N/A	#N/A	#N/A	#N/A	#N/A	#N/A	#N/A	#N/A	#N/A	#N/A		0.869069	-0.0613333	#N/A	#N/A	#N/A	#N/A
PC 15:0_18:2	PC	2b	LipidBlast	M+H	C41H78NO8P	58417.3	43332.7	44670.7	45990.6	39802	45753.3	#N/A	#N/A	#N/A	#N/A	#N/A	#N/A	#N/A	#N/A	#N/A	#N/A	#N/A	#N/A		0.39667	-0.154553	#N/A	#N/A	#N/A	#N/A
PC 15:1_15:1	PC	2b	LipidBlast	M+H	C38H72NO8P	#N/A	#N/A	#N/A	#N/A	#N/A	#N/A	7352.12	5144.49	5947.5	445.201	697.285	488.716	29455.1	19133.4	20253	675.157	1778.74	1594.57		#N/A	#N/A	0.000993648	-3.49915	0.00277872	-4.08783		Down
PC 16:0_15:1	PC	2b	LipidBlast	M+H	C39H76NO8P	#N/A	#N/A	#N/A	#N/A	#N/A	#N/A	30385.6	26911.8	33899.2	11762.8	15565.5	13868.6	40340.6	39043.5	44333.1	18400.4	20813.9	23192.3		#N/A	#N/A	0.00191717	-1.14645	0.000634468	-0.987275
PC 16:0_16:0	PC	2b	LipidBlast	M+H	C40H80NO8P	1.08096e+06	1.16958e+06	1.29141e+06	994952	1.21674e+06	1.32949e+06	1.07523e+06	1.00145e+06	1.14143e+06	1.19869e+06	1.11921e+06	1.20062e+06	746347	977391	891171	1.12091e+06	1.05074e+06	990047		0.998342	-0.000312459	0.107956	0.128758	0.077815	0.273936
PC 16:0_16:1	PC	2b	LipidBlast	M+H, M+Na	C40H78NO8P	330698	363488	331629	374044	287525	274749	#N/A	#N/A	#N/A	#N/A	#N/A	#N/A	#N/A	#N/A	#N/A	#N/A	#N/A	#N/A		0.417086	-0.131699	#N/A	#N/A	#N/A	#N/A
PC 16:0_17:0	PC	2b	LipidBlast	M+H	C41H82NO8P	#N/A	#N/A	#N/A	#N/A	#N/A	#N/A	30841.6	36945.4	29244.8	24018.8	25714.3	21491.5	40217.3	43299.7	45062.2	24446	32314.2	30098.5		#N/A	#N/A	0.0314103	-0.446082	0.00707658	-0.565916
PC 16:0_17:0 isomer.1	PC	2b	LipidBlast	M+H	C41H82NO8P	37954.2	30627.2	26794.7	39222.3	33665.2	27649.7	#N/A	#N/A	#N/A	#N/A	#N/A	#N/A	#N/A	#N/A	#N/A	#N/A	#N/A	#N/A		0.731684	0.0760298	#N/A	#N/A	#N/A	#N/A
PC 16:0_17:0 isomer.2	PC	2b	LipidBlast	M+H	C41H82NO8P	133740	122870	75704.4	99632.1	108870	85540.7	#N/A	#N/A	#N/A	#N/A	#N/A	#N/A	#N/A	#N/A	#N/A	#N/A	#N/A	#N/A		0.539937	-0.176524	#N/A	#N/A	#N/A	#N/A
PC 16:0_18:0	PC	2b	LipidBlast	M+H	C42H84NO8P	759034	655624	632579	668869	796108	871523	826849	790983	848163	722529	807476	800011	743392	731419	689935	672207	761379	730401		0.244746	0.190671	0.228061	-0.0818299	0.993829	-0.00050594
PC 16:0_18:1	PC	2b	LipidBlast	M+H	C42H82NO8P	#N/A	#N/A	#N/A	#N/A	#N/A	#N/A	2.32551e+06	2.47647e+06	2.47521e+06	2.95068e+06	2.73341e+06	2.81027e+06	2.15147e+06	2.40268e+06	2.22627e+06	2.73562e+06	2.58016e+06	2.64353e+06		#N/A	#N/A	0.00743574	0.223123	0.0107175	0.231267
PC 16:0_18:2	PC	2b	LipidBlast	M+H	C42H80NO8P	1.34074e+06	1.30596e+06	1.64717e+06	1.3336e+06	1.5824e+06	1.50263e+06	810361	871120	1.01975e+06	1.40474e+06	1.2401e+06	1.40436e+06	1.02046e+06	900376	1.02721e+06	1.24606e+06	1.09443e+06	1.17265e+06		0.766605	0.0413171	0.00561819	0.584017	0.0350687	0.253004
PC 16:0_18:3	PC	2b	LipidBlast	M+H, M+Na	C42H78NO8P	260404	235735	170286	218475	230612	197367	238206	259418	260438	152974	183241	177870	300089	282125	328873	199877	203224	217447		0.827321	-0.0438902	0.00233002	-0.560308	0.00270857	-0.554049
PC 16:0_20:4	PC	2b	LipidBlast	M+H, M+Na	C44H80NO8P	479054	564426	651721	486010	524656	557364	#N/A	#N/A	#N/A	#N/A	#N/A	#N/A	#N/A	#N/A	#N/A	#N/A	#N/A	#N/A		0.475904	-0.112503	#N/A	#N/A	#N/A	#N/A
PC 16:0_22:5 isomer.1	PC	2b	LipidBlast	M+H	C46H82NO8P	123993	108829	112813	108694	130661	120103	#N/A	#N/A	#N/A	#N/A	#N/A	#N/A	#N/A	#N/A	#N/A	#N/A	#N/A	#N/A		0.586446	0.0565729	#N/A	#N/A	#N/A	#N/A
PC 16:0_22:5 isomer.2	PC	2b	LipidBlast	M+H-H2O, M+H, M+Na	C46H82NO8P	176214	194598	194834	177607	203263	203355	#N/A	#N/A	#N/A	#N/A	#N/A	#N/A	#N/A	#N/A	#N/A	#N/A	#N/A	#N/A		0.58897	0.0466228	#N/A	#N/A	#N/A	#N/A
PC 16:1_16:2	PC	2b	LipidBlast	M+H, M+Na	C40H74NO8P	11990.7	8619.84	3085.32	9264.67	7850.23	4076.69	36952.8	35690.4	34136.1	4038.2	8505.06	6184.61	65118	61426	54583.6	13354.6	22449.8	19127.7		0.796099	-0.161145	4.30062e-05	-2.51137	0.000495655	-1.72129		Down
PC 16:1_18:3	PC	2b	LipidBlast	M+H	C42H76NO8P	#N/A	#N/A	#N/A	#N/A	#N/A	#N/A	12549.8	13337.7	15152.2	2789.76	5066.73	4184.85	27123.4	26188.4	23042.3	7174.53	12114.1	10896.7		#N/A	#N/A	0.000682331	-1.76903	0.00134482	-1.33886		Down
PC 17:0_18:0	PC	2b	LipidBlast	M+H	C43H86NO8P	#N/A	#N/A	#N/A	#N/A	#N/A	#N/A	43706.9	44023.5	39507.4	20710	25439	24106.9	43215	37532.5	37427.9	24762.8	32969.8	30407.2		#N/A	#N/A	0.00071967	-0.856834	0.0315889	-0.423064
PC 17:0_18:0 isomer.1	PC	2b	LipidBlast	M+H	C43H86NO8P	13858.5	12282.9	8608.66	11734.6	13947.1	10641.2	#N/A	#N/A	#N/A	#N/A	#N/A	#N/A	#N/A	#N/A	#N/A	#N/A	#N/A	#N/A		0.789193	0.0638679	#N/A	#N/A	#N/A	#N/A
PC 17:0_18:0 isomer.2	PC	2b	LipidBlast	M+H	C43H86NO8P	36831.3	28051.8	12960.7	37929.6	34413.9	20515.5	#N/A	#N/A	#N/A	#N/A	#N/A	#N/A	#N/A	#N/A	#N/A	#N/A	#N/A	#N/A		0.598602	0.254458	#N/A	#N/A	#N/A	#N/A
PC 17:0_18:1	PC	2b	LipidBlast	M+H	C43H84NO8P	504872	454743	315914	403353	418541	323610	395378	465401	428243	284446	338591	322827	532311	561960	505599	440550	436166	391384		0.533737	-0.155114	0.0114489	-0.446573	0.0081094	-0.335286
PC 17:0_18:2	PC	2b	LipidBlast	M+H	C43H82NO8P	#N/A	#N/A	#N/A	#N/A	#N/A	#N/A	94320.7	94074.1	104385	63706.5	72039.6	62812.3	141705	137388	142750	83183	92354.1	89484.5		#N/A	#N/A	0.00219987	-0.560251	7.8893e-05	-0.670597
PC 17:0_18:3	PC	2b	LipidBlast	M+H	C43H80NO8P	16539.8	17768.3	26728.3	16226.7	15771.6	19951.4	#N/A	#N/A	#N/A	#N/A	#N/A	#N/A	#N/A	#N/A	#N/A	#N/A	#N/A	#N/A		0.432393	-0.232556	#N/A	#N/A	#N/A	#N/A
PC 17:0_20:4 isomer.1	PC	2b	LipidBlast	M+H	C45H82NO8P	#N/A	#N/A	#N/A	#N/A	#N/A	#N/A	15564.7	17047.7	18308.5	16893.8	17047.1	16022.8	16921.7	17724.1	17867.3	18915	17993.9	19223.9		#N/A	#N/A	0.727842	-0.0273795	0.0629874	0.0961673
PC 17:0_20:4 isomer.2	PC	2b	LipidBlast	M+H	C45H82NO8P	#N/A	#N/A	#N/A	#N/A	#N/A	#N/A	3018.14	4594.5	5246.77	5099.88	5057.96	5459.45	4189.54	5214.28	6007.28	4769.29	5592.16	4504.6		#N/A	#N/A	0.244114	0.280319	0.783975	-0.0519486
PC 17:0_22:5	PC	2b	LipidBlast	M+H	C47H84NO8P	#N/A	#N/A	#N/A	#N/A	#N/A	#N/A	5237.1	5720.91	5546.04	3800.22	4042.48	3904.86	5199.01	5293.21	5038.29	4117.15	5571.37	5409.46		#N/A	#N/A	0.000552839	-0.49046	0.772523	-0.0407499
PC 17:1_18:2	PC	2b	LipidBlast	M+H	C43H80NO8P	#N/A	#N/A	#N/A	#N/A	#N/A	#N/A	8838.88	8819.75	11350.8	12904.3	11873.4	11471	12151.2	11698.8	13554.5	10072.5	10512.7	11083.2		#N/A	#N/A	0.0626521	0.321406	0.0387087	-0.240166
PC 17:2_17:2	PC	2b	LipidBlast	M+H, M+Na	C42H76NO8P	40634.3	37585.4	21075.5	40114.9	43122.2	29202.5	#N/A	#N/A	#N/A	#N/A	#N/A	#N/A	#N/A	#N/A	#N/A	#N/A	#N/A	#N/A		0.585752	0.179354	#N/A	#N/A	#N/A	#N/A
PC 18:0_16:1	PC	2b	LipidBlast	M+H	C42H82NO8P	2.91969e+06	2.94568e+06	3.4213e+06	2.63891e+06	3.2305e+06	3.25779e+06	#N/A	#N/A	#N/A	#N/A	#N/A	#N/A	#N/A	#N/A	#N/A	#N/A	#N/A	#N/A		0.847697	-0.02499	#N/A	#N/A	#N/A	#N/A
PC 18:0_18:0	PC	2b	LipidBlast	M+H, M+Na	C44H88NO8P	189407	107145	70308.8	131799	189371	104880	176474	161735	138529	116784	124468	120950	152975	136513	131678	106842	117012	112521		0.671103	0.215791	0.027554	-0.3964	0.016284	-0.324317
PC 18:0_18:1	PC	2b	LipidBlast	M+H	C44H86NO8P	#N/A	#N/A	#N/A	#N/A	#N/A	#N/A	1.80363e+06	1.82548e+06	1.9035e+06	1.8611e+06	1.89631e+06	1.77102e+06	1.75752e+06	1.68695e+06	1.68939e+06	1.69485e+06	1.84529e+06	1.83873e+06		#N/A	#N/A	0.978291	-0.0010891	0.20675	0.0672624
PC 18:0_20:2	PC	2b	LipidBlast	M+H, M+Na	C46H88NO8P	#N/A	#N/A	#N/A	#N/A	#N/A	#N/A	69418.7	71348	64606.3	50693.9	56233.9	52041.5	58789.1	53978.1	57765.2	51245.8	61714.7	59709		#N/A	#N/A	0.00404972	-0.3695	0.849753	0.0179669
PC 18:0_20:3	PC	2b	LipidBlast	M+H	C46H86NO8P	365008	307509	263039	290793	347397	286564	125081	156134	142395	140320	168925	150070	125404	136307	124510	178581	152177	144755		0.92395	-0.0167562	0.387888	0.116752	0.0529827	0.30006
PC 18:0_20:4	PC	2b	LipidBlast	M+H	C46H84NO8P	385458	291583	269337	283072	425651	340039	116477	143523	111579	107998	130016	110415	74697	102406	93399.9	130169	121764	118199		0.565938	0.1482	0.55941	-0.0928032	0.0202598	0.452398
PC 18:0_22:4	PC	2b	LipidBlast	M+H, M+Na	C48H88NO8P	57546.9	55547	64306.9	57302	60417.8	66613.4	#N/A	#N/A	#N/A	#N/A	#N/A	#N/A	#N/A	#N/A	#N/A	#N/A	#N/A	#N/A		0.576874	0.0553031	#N/A	#N/A	#N/A	#N/A
PC 18:0_22:5	PC	2b	LipidBlast	M+H, M+Na	C48H86NO8P	77035.8	59807.2	58205.4	54058.3	88988.8	70409	#N/A	#N/A	#N/A	#N/A	#N/A	#N/A	#N/A	#N/A	#N/A	#N/A	#N/A	#N/A		0.629216	0.130107	#N/A	#N/A	#N/A	#N/A
PC 18:0_22:5 isomer.1	PC	2b	LipidBlast	M+H	C48H86NO8P	#N/A	#N/A	#N/A	#N/A	#N/A	#N/A	30017.5	36777.3	33942	31041.4	38483.7	31507.2	20575.5	29655.9	26706.5	35587.9	36654.3	38868.7		#N/A	#N/A	0.976201	0.00422624	0.0160514	0.530232
PC 18:0_22:5 isomer.2	PC	2b	LipidBlast	M+H	C48H86NO8P	#N/A	#N/A	#N/A	#N/A	#N/A	#N/A	8436.28	10493.2	9597.17	9695.81	12117.9	10085.9	7636.26	8706.86	7633.93	12412.7	10107.3	9968.9		#N/A	#N/A	0.305792	0.161227	0.0309729	0.438289
PC 18:0_22:6	PC	2b	LipidBlast	M+H	C48H84NO8P	90287.8	84074.7	86396	77307.8	89442.2	86477.4	31978.7	30744.3	34360.6	34799.6	37884.3	37016.9	28452.7	29269	30201.7	36314.2	34904.7	31277.7		0.571412	-0.042281	0.0400792	0.176275	0.0373359	0.221257
PC 18:1_18:1	PC	2b	LipidBlast	M+H	C44H84NO8P	1.70269e+06	1.62544e+06	1.5895e+06	1.45225e+06	1.89774e+06	1.61467e+06	1.1581e+06	1.36357e+06	1.24053e+06	1.27185e+06	1.30083e+06	1.19699e+06	1.20143e+06	1.29558e+06	1.39372e+06	1.2646e+06	1.40491e+06	1.35952e+06		0.912759	0.0137309	0.972249	0.00286009	0.541807	0.0503923
PC 18:1_20:3	PC	2b	LipidBlast	M+H	C46H84NO8P	159589	140250	124767	143548	148299	136233	77770.5	80602.9	84550.9	81719.3	88811.4	81894.2	79672.3	84068.5	84273.4	89961.3	91504.4	84381.3		0.918757	0.0117583	0.358168	0.0553472	0.0869139	0.100174
PC 18:1_22:6	PC	2b	LipidBlast	M+H, M+Na	C48H82NO8P	#N/A	#N/A	#N/A	#N/A	#N/A	#N/A	7079.78	7769.46	8002.06	11612.5	11320.1	10611.5	7903.35	7679.39	8491.51	8455.07	9287.06	8971.36		#N/A	#N/A	0.000929974	0.553784	0.0621715	0.150077
PC 18:2_18:3	PC	2b	LipidBlast	M+H, M+Na	C44H78NO8P	409782	318251	234027	330415	374221	290228	217877	249852	242926	131696	159954	151870	268473	266343	281688	181619	215835	200789		0.855342	0.0483708	0.00227168	-0.680149	0.00271211	-0.44873
PC 18:2_20:5	PC	2b	LipidBlast	M+H	C46H78NO8P	21740.2	19267.6	9850.28	17575.3	19437	13874.1	12225.6	13558	12779.9	7258.97	8006.64	9152.5	18314.4	16694.4	15902	10323.9	11760.2	11960.1		0.998214	0.000804982	0.00218132	-0.659282	0.00304518	-0.580559
PC 19:0_18:1	PC	2b	LipidBlast	M+H	C45H88NO8P	#N/A	#N/A	#N/A	#N/A	#N/A	#N/A	46878.1	48410.2	42360.2	16427.1	21626.6	20539.1	56801.4	49926.7	49338.7	28396.5	39736.4	35922.6		#N/A	#N/A	0.000396883	-1.2322	0.0134229	-0.584808
PC 19:0_19:1	PC	2b	LipidBlast	M+H	C46H90NO8P	54181.2	44692.7	22551.2	44578.3	45593.1	28605.3	47702.9	42784.3	38095.1	25860	30326.5	27819.6	49390.3	45222.2	44758	31976.4	35979.2	35506.5		0.939154	-0.0318149	0.00830624	-0.614127	0.00350509	-0.429823
PC 20:4_20:4	PC	2b	LipidBlast	M+H	C48H80NO8P	15144	15942.9	8976.96	12816	17889.3	12911.5	#N/A	#N/A	#N/A	#N/A	#N/A	#N/A	#N/A	#N/A	#N/A	#N/A	#N/A	#N/A		0.690582	0.122583	#N/A	#N/A	#N/A	#N/A
PC 32:1	PC	2b	LipidBlast	M+H, M+Na	C40H78NO8P	#N/A	#N/A	#N/A	#N/A	#N/A	#N/A	401783	369955	530696	371040	367507	355859	425174	538313	636753	346015	412593	436976		#N/A	#N/A	0.232732	-0.251063	0.113982	-0.420573
PC 32:2	PC	2b	LipidBlast	M+H, M+Na	C40H76NO8P	127366	147554	79505.2	122072	145979	104132	187440	180339	256400	83910	124823	108010	184564	227033	232764	145294	218145	196380		0.813841	0.0705319	0.0191925	-0.97865	0.346002	-0.202908
PC 36:2	PC	2b	LipidBlast	M+Na	C44H84NO8P	#N/A	#N/A	#N/A	#N/A	#N/A	#N/A	12850.2	12664.5	12475.3	26256.7	23725.3	23029.5	10137.7	11530	11811.9	19193	14657.9	14357.7		#N/A	#N/A	0.000291926	0.94251	0.040738	0.526006
PC 36:4	PC	2b	LipidBlast	M+H, M+Na	C44H80NO8P	#N/A	#N/A	#N/A	#N/A	#N/A	#N/A	310616	243600	373223	336302	429178	405260	240433	236553	275355	383710	367414	408274		#N/A	#N/A	0.157092	0.336097	0.00137321	0.623918
PC O-32:0	PC	2b	LipidBlast	M+H	C40H82NO7P	68980	59966.8	48747.6	68932.4	61853.5	62078.4	24424.2	29026.7	25658.2	30450.9	35007.2	33110.8	23995.2	26831.7	24706.5	38080.7	28482.5	29629		0.466926	0.118187	0.0272553	0.317291	0.093671	0.348805
PC O-36:1	PC	2b	LipidBlast	M+Na	C44H88NO7P	54237.6	51888.2	64503.7	59412.5	46011.9	56239.8	#N/A	#N/A	#N/A	#N/A	#N/A	#N/A	#N/A	#N/A	#N/A	#N/A	#N/A	#N/A		0.621812	-0.0778668	#N/A	#N/A	#N/A	#N/A
PC O-36:2	PC	2b	LipidBlast	M+H	C44H86NO7P	52871	47392.3	46406.7	54706.6	44985.4	53269.3	#N/A	#N/A	#N/A	#N/A	#N/A	#N/A	#N/A	#N/A	#N/A	#N/A	#N/A	#N/A		0.595001	0.0605932	#N/A	#N/A	#N/A	#N/A
PC O-38:5	PC	2b	LipidBlast	M+H	C46H84NO7P	59502.8	54568.9	54343	59987.6	55545.9	55130.3	#N/A	#N/A	#N/A	#N/A	#N/A	#N/A	#N/A	#N/A	#N/A	#N/A	#N/A	#N/A		0.759938	0.0191394	#N/A	#N/A	#N/A	#N/A
PC O-39:1	PC	2b	LipidBlast	M+H	C47H94NO7P	#N/A	#N/A	#N/A	#N/A	#N/A	#N/A	11197.4	9678.79	8746.15	5478.79	6230.95	5479.78	12635.6	10612.7	10012.2	7532.59	9038.93	8715.32		#N/A	#N/A	0.00541752	-0.785156	0.0440662	-0.395425
PC O-42:2	PC	2b	LipidBlast	M+H	C50H98NO7P	21260.4	17895	9869.15	20851.4	23550.4	16270.5	#N/A	#N/A	#N/A	#N/A	#N/A	#N/A	#N/A	#N/A	#N/A	#N/A	#N/A	#N/A		0.385774	0.307531	#N/A	#N/A	#N/A	#N/A
PE 14:0_16:0	PE	2b	LipidBlast	M+H	C35H70NO8P	3172.65	3628.55	3228.48	3439.31	3376.55	3316.43	3375.14	1854.13	3361.48	1294.73	2262.29	1975.2	2911.73	2675.99	2841.93	1785.42	2151.04	2363.95		0.828468	0.014683	0.15393	-0.634929	0.0178114	-0.420026
PE 14:0_16:1	PE	2b	LipidBlast	M+H, M+Na	C35H68NO8P	#N/A	#N/A	#N/A	#N/A	#N/A	#N/A	4774.53	3728.89	6361.3	2728.51	3174.19	3134.69	3854.82	4424.11	5230.46	2549.22	3762.88	3347.62		#N/A	#N/A	0.0670904	-0.717914	0.0744262	-0.483908
PE 14:0_18:2	PE	2b	LipidBlast	M+H, M+Na	C37H70NO8P	33655.3	25698.1	13084.4	20521.9	33598.3	17174.9	#N/A	#N/A	#N/A	#N/A	#N/A	#N/A	#N/A	#N/A	#N/A	#N/A	#N/A	#N/A		0.963429	-0.0229423	#N/A	#N/A	#N/A	#N/A
PE 14:0_18:3	PE	2b	LipidBlast	M+H, M+Na	C37H68NO8P	6021.99	5259.96	2356.77	4806.5	4929.22	3052.51	5763.6	5553.76	5782.32	2109.43	2223.22	2578.34	7228.17	6205.79	5509.03	2613.77	3676.14	3925.97		0.834365	-0.0928914	2.84695e-05	-1.307	0.0105188	-0.89085
PE 15:0_18:1	PE	2b	LipidBlast	M+H	C38H74NO8P	22849.4	20176.8	15162.4	21375.4	18702.5	14749.6	14176.3	13474.3	14841.9	10002.7	12041	9253.85	15675.2	16142.3	17485.8	11035.5	11205.3	10568.9		0.724572	-0.0858357	0.0154896	-0.441159	0.000668723	-0.587563
PE 16:0_16:0	PE	2b	LipidBlast	M+H, M+Na	C37H74NO8P	51328.4	31815.3	30143.6	36836.9	62847.1	44855.2	30698.6	37344.3	36836.9	24581.5	31892.2	26650.3	26726.1	43907.9	37583.8	26836.5	29783.8	31609.6		0.367603	0.351475	0.0760979	-0.335402	0.269827	-0.294597
PE 16:0_16:1	PE	2b	LipidBlast	M+H, M+Na	C37H72NO8P	36990.6	31973.3	29571.2	39837.7	35132.7	29065	29267.1	29782.7	24101.4	18625.3	16216	21078.2	31388.1	25474.5	27374	17137.7	16424.2	14397.9		0.655327	0.0783645	0.0167103	-0.572384	0.00328971	-0.812623
PE 16:0_18:0	PE	2b	LipidBlast	M+H, M+Na	C39H78NO8P	20682.9	13729.9	13970	17728.9	24333.7	17926.4	#N/A	#N/A	#N/A	#N/A	#N/A	#N/A	#N/A	#N/A	#N/A	#N/A	#N/A	#N/A		0.286217	0.310204	#N/A	#N/A	#N/A	#N/A
PE 16:0_18:1	PE	2b	LipidBlast	M+H	C39H76NO8P	541511	589506	629300	564583	676086	603954	#N/A	#N/A	#N/A	#N/A	#N/A	#N/A	#N/A	#N/A	#N/A	#N/A	#N/A	#N/A		0.534064	0.0674907	#N/A	#N/A	#N/A	#N/A
PE 16:0_18:2	PE	2b	LipidBlast	M+H, M+Na	C39H74NO8P	468770	452344	433082	412694	505229	359056	243550	276088	403268	382291	361467	394258	250812	260632	305311	336908	357749	326105		0.589314	-0.0847024	0.222286	0.302266	0.0238577	0.32167
PE 16:0_18:3	PE	2b	LipidBlast	M+H, M+Na	C39H72NO8P	122636	108981	117536	110283	94023.8	118828	#N/A	#N/A	#N/A	#N/A	#N/A	#N/A	#N/A	#N/A	#N/A	#N/A	#N/A	#N/A		0.354745	-0.111724	#N/A	#N/A	#N/A	#N/A
PE 16:0_18:3 isomer.1	PE	2b	LipidBlast	M+H, M+Na	C39H72NO8P	#N/A	#N/A	#N/A	#N/A	#N/A	#N/A	77340.6	64141.2	69290.1	58843.2	64756.1	55092.7	61365.5	58669.4	77037.7	59764	64554.2	60600.2		#N/A	#N/A	0.0880191	-0.238207	0.530947	-0.0918387
PE 16:0_18:3 isomer.2	PE	2b	LipidBlast	M+H	C39H72NO8P	#N/A	#N/A	#N/A	#N/A	#N/A	#N/A	666.248	527.368	1233.14	7343.64	5280.89	5396.61	821.543	685.477	1140.01	4515.07	2157.19	2985.12		#N/A	#N/A	0.00178489	2.89259	0.0293533	1.86726		Up
PE 16:0_18:4	PE	2b	LipidBlast	M+H	C39H70NO8P	#N/A	#N/A	#N/A	#N/A	#N/A	#N/A	7033.42	7294.86	11509.9	4999.8	7592.23	6280.81	4699.03	5520.03	5366.46	6699.44	9223.93	8568.36		#N/A	#N/A	0.227967	-0.453195	0.0204019	0.652089
PE 16:0_20:4	PE	2b	LipidBlast	M+H	C41H74NO8P	309614	307986	373498	305104	299870	319302	#N/A	#N/A	#N/A	#N/A	#N/A	#N/A	#N/A	#N/A	#N/A	#N/A	#N/A	#N/A		0.375148	-0.100703	#N/A	#N/A	#N/A	#N/A
PE 16:0_20:5	PE	2b	LipidBlast	M+H	C41H72NO8P	#N/A	#N/A	#N/A	#N/A	#N/A	#N/A	34037.6	53627.6	38317.2	32563	34364.5	35990.2	38647	41258.4	43389.3	29853.5	36236.4	32218.4		#N/A	#N/A	0.271218	-0.291731	0.0227514	-0.326725
PE 16:0_22:5	PE	2b	LipidBlast	M+H	C43H76NO8P	#N/A	#N/A	#N/A	#N/A	#N/A	#N/A	49698.6	66043.6	72537.1	90374.7	91243.3	95292.3	49441.5	58887.5	63849.3	78217.5	84241.9	71726		#N/A	#N/A	0.0132208	0.556544	0.020524	0.443748
PE 16:0_22:6	PE	2b	LipidBlast	M+H	C43H74NO8P	#N/A	#N/A	#N/A	#N/A	#N/A	#N/A	15715.8	13365.2	18633.7	19065.1	20036.8	18626.1	10850.9	10649.8	12640.7	15020.2	14430.6	15609.9		#N/A	#N/A	0.102168	0.274836	0.00715292	0.40035
PE 16:1_16:1	PE	2b	LipidBlast	M+H, M+Na	C37H70NO8P	#N/A	#N/A	#N/A	#N/A	#N/A	#N/A	35005.3	26976	38129.2	17452.4	21390.1	20446.1	34074.2	32831.8	38126.5	21870.5	25805.6	23706.3		#N/A	#N/A	0.0181869	-0.755764	0.00462793	-0.557195
PE 16:1_18:3	PE	2b	LipidBlast	M+H	C39H70NO8P	#N/A	#N/A	#N/A	#N/A	#N/A	#N/A	6662.33	6809.37	6578.18	809.148	2062.8	1762.72	5652.83	6693.87	5867.48	3202.65	5229.93	4338.51		#N/A	#N/A	0.000180229	-2.11305	0.0529711	-0.512181
PE 17:0_17:0	PE	2b	LipidBlast	M+H, M+Na	C39H78NO8P	#N/A	#N/A	#N/A	#N/A	#N/A	#N/A	26039.1	23072	19571.6	16067.9	15996.9	15083.6	19327.6	22433.9	24009.5	13164.2	17068.2	15958.9		#N/A	#N/A	0.0193298	-0.542742	0.0222491	-0.509831
PE 17:0_18:1 isomer.1	PE	2b	LipidBlast	M+H	C40H78NO8P	16137.4	13158.5	10644.2	13964.4	12020.8	10642.7	18114.6	20738.4	24250.4	18851.5	19374.9	20476.3	23068.9	24823.5	21809.1	19123.7	18764.1	18282.6		0.584187	-0.124891	0.470145	-0.10429	0.00764817	-0.311382
PE 17:0_18:1 isomer.2	PE	2b	LipidBlast	M+H	C40H78NO8P	28335	23860.3	23966.2	29525.4	21281.2	19322.6	12927.4	13067.3	11302.8	8158.23	11708.3	10603.8	14713.4	14085	15432.2	15328.7	11821.8	11866.8		0.59192	-0.119048	0.128872	-0.291674	0.22902	-0.18093
PE 17:0_20:4	PE	2b	LipidBlast	M+H	C42H76NO8P	5604.7	6301.19	7186.99	5544.95	5743.61	6562.41	4872.17	4589.17	4965.21	4910.25	3895.05	4026.71	4357.76	4280.13	4283.28	4085.16	4659.34	4786.13		0.496229	-0.097033	0.191136	-0.16898	0.402455	0.0664919
PE 18:0_18:1	PE	2b	LipidBlast	M+H	C41H80NO8P	425650	384544	294648	344699	402872	325572	#N/A	#N/A	#N/A	#N/A	#N/A	#N/A	#N/A	#N/A	#N/A	#N/A	#N/A	#N/A		0.82637	-0.0419981	#N/A	#N/A	#N/A	#N/A
PE 18:0_20:3	PE	2b	LipidBlast	M+H	C43H80NO8P	54647.7	44494	47925.5	53635	46443.1	42471.9	30582.2	36121.8	38435.3	41603.7	45489	44357.7	35447.4	39320.2	34246.3	47444.8	37905.5	39016.1		0.750672	-0.0450073	0.027957	0.322216	0.204417	0.190084
PE 18:0_20:4	PE	2b	LipidBlast	M+H	C43H78NO8P	251965	276974	180637	198393	282501	187016	230218	205720	182338	151288	165634	151731	192953	191643	175359	167628	201578	165975		0.755867	-0.0873046	0.0268956	-0.399736	0.557131	-0.0652868
PE 18:0_20:5	PE	2b	LipidBlast	M+H	C43H76NO8P	#N/A	#N/A	#N/A	#N/A	#N/A	#N/A	40008.7	40888.7	39916.7	36162.2	32757.7	33538.3	31101.7	33638	31882.6	30832.9	39076.4	36942.3		#N/A	#N/A	0.00471107	-0.237753	0.257056	0.14518
PE 18:0_22:4	PE	2b	LipidBlast	M+H	C45H82NO8P	#N/A	#N/A	#N/A	#N/A	#N/A	#N/A	29685.7	25222	24259	26024.4	29921.3	24544.6	23012.3	24095.2	24974.2	24908	28668.6	27217.5		#N/A	#N/A	0.858213	0.0239226	0.0781011	0.164616
PE 18:0_22:5	PE	2b	LipidBlast	M+H, M+Na	C45H80NO8P	68953	75711	44442.7	46765.1	68486.7	43985.8	71296.4	68156.8	55908.2	39021.7	48129.6	44593.2	65267.5	65723.3	60764.6	56131.2	67788.3	55526		0.462178	-0.248019	0.017055	-0.568403	0.393263	-0.0957213
PE 18:1_18:1	PE	2b	LipidBlast	M+H	C41H78NO8P	137131	158858	69776	82824.9	117131	63987.6	190026	169075	148553	86660.9	93180.9	93738.7	245592	230381	187735	133080	181363	137914		0.335109	-0.470691	0.00305592	-0.89188	0.0382413	-0.553086
PE 18:1_18:2	PE	2b	LipidBlast	M+H	C41H76NO8P	#N/A	#N/A	#N/A	#N/A	#N/A	#N/A	157311	168717	177720	123995	139112	120320	190778	196858	199465	159923	162233	166471		#N/A	#N/A	0.00824422	-0.39375	0.000514999	-0.264874
PE 18:1_18:2 isomer.1	PE	2b	LipidBlast	M+H	C41H76NO8P	83783.2	75530.7	62249.2	84700.2	76897.2	62623.3	#N/A	#N/A	#N/A	#N/A	#N/A	#N/A	#N/A	#N/A	#N/A	#N/A	#N/A	#N/A		0.926385	0.0172012	#N/A	#N/A	#N/A	#N/A
PE 18:1_18:2 isomer.2	PE	2b	LipidBlast	M+H	C41H76NO8P	172834	151061	111364	144508	136175	120484	#N/A	#N/A	#N/A	#N/A	#N/A	#N/A	#N/A	#N/A	#N/A	#N/A	#N/A	#N/A		0.588061	-0.117674	#N/A	#N/A	#N/A	#N/A
PE 18:1_20:5	PE	2b	LipidBlast	M+H	C43H74NO8P	#N/A	#N/A	#N/A	#N/A	#N/A	#N/A	28661.8	29709.3	27695.8	20461.7	21418.9	20937.4	31962.5	29093	29875.6	24406.5	26849	26351.3		#N/A	#N/A	0.000272947	-0.454282	0.0173596	-0.228589
PE 18:2_18:2	PE	2b	LipidBlast	M+H	C41H74NO8P	#N/A	#N/A	#N/A	#N/A	#N/A	#N/A	137273	142513	165678	174625	195313	187378	134660	132395	135957	181508	146652	161451		#N/A	#N/A	0.0245488	0.323186	0.0467276	0.280816
PE 20:3_20:3 isomer.1	PE	2b	LipidBlast	M+H	C45H78NO8P	#N/A	#N/A	#N/A	#N/A	#N/A	#N/A	13176.6	14569.8	15991	12420.8	13338.3	13302.8	14325.2	15120.3	15575.3	15319.8	16331.7	15360.4		#N/A	#N/A	0.146339	-0.163104	0.249265	0.0624345
PE 20:3_20:3 isomer.2	PE	2b	LipidBlast	M+H	C45H78NO8P	#N/A	#N/A	#N/A	#N/A	#N/A	#N/A	6198.61	6437.94	4141.6	3526.74	4182.76	4279.83	4684.53	5808.13	4593.29	7228.72	6297.61	5189.71		#N/A	#N/A	0.105638	-0.484833	0.16218	0.311069
PE 34:1	PE	2b	LipidBlast	M+H, M+Na	C39H76NO8P	#N/A	#N/A	#N/A	#N/A	#N/A	#N/A	362278	392804	407185	521797	501435	476266	322365	293125	363382	390697	438383	416768		#N/A	#N/A	0.00383573	0.367537	0.02241	0.347937
PE 36:1	PE	2b	LipidBlast	M+H, M+Na	C41H80NO8P	#N/A	#N/A	#N/A	#N/A	#N/A	#N/A	372585	438715	401878	296510	327128	359634	396759	356312	361546	340301	362262	380545		#N/A	#N/A	0.0441026	-0.303128	0.574928	-0.0413704
PE O-16:1_18:1	PE	2b	LipidBlast	M+H, M+Na	C39H76NO7P	25280.2	22884.9	27188.4	29757.9	20688.3	24816	14389.2	14620.8	17552.8	23474.4	25123.7	23658.1	16266.1	16506.5	14375.6	20514.5	15549.1	16388.1		0.992145	-0.00174699	0.00170283	0.633943	0.351012	0.153785
PE O-16:1_20:4	PE	2b	LipidBlast	M+H, M+Na	C41H74NO7P	55227.1	62836.8	69148.5	65644.3	52819.8	58513	25765.6	21664.5	25667.8	23889.8	30060.1	22640.4	22049.5	22422.9	25228.1	24645.9	24628.7	20684.5		0.566859	-0.0811132	0.684443	0.0673316	0.960973	0.00534396
PE O-16:1_22:4	PE	2b	LipidBlast	M+H	C43H78NO7P	#N/A	#N/A	#N/A	#N/A	#N/A	#N/A	56845.9	65219.2	63136.3	49807.2	66168.7	53510.4	56068.5	60215.1	53669.9	70011.7	60972.7	57009.2		#N/A	#N/A	0.399156	-0.127928	0.234203	0.145544
PE O-16:1_22:5	PE	2b	LipidBlast	M+H, M+Na	C43H76NO7P	27554.5	37722.9	40958.2	32090.2	30308.6	39794.8	26047.5	20188.7	23592.7	28302.8	27567.1	28336.3	15654.6	18458.4	16898.2	24993.7	21817	19563.1		0.800049	-0.0559617	0.0492642	0.270102	0.0445487	0.379802
PE O-18:0_20:4	PE	2b	LipidBlast	M+H	C43H80NO7P	17591.1	26523.2	21950.8	20214.9	16805.7	20259.2	#N/A	#N/A	#N/A	#N/A	#N/A	#N/A	#N/A	#N/A	#N/A	#N/A	#N/A	#N/A		0.357865	-0.20586	#N/A	#N/A	#N/A	#N/A
PE O-18:1_18:1	PE	2b	LipidBlast	M+H, M+Na	C41H80NO7P	31411.7	38226.1	21406.2	31624.9	30601.5	28797.5	27507.6	24354.3	21863	15820.5	17590.4	16135.3	29394.9	27027.1	24880.7	20204.1	22983.4	22453.7		0.998977	-0.000321134	0.00944055	-0.573377	0.028513	-0.308702
PE O-18:1_18:2	PE	2b	LipidBlast	M+H	C41H78NO7P	20128.4	25629.1	19457.1	22209.3	19787.8	22567.2	#N/A	#N/A	#N/A	#N/A	#N/A	#N/A	#N/A	#N/A	#N/A	#N/A	#N/A	#N/A		0.924236	-0.0144573	#N/A	#N/A	#N/A	#N/A
PE O-18:1_20:3	PE	2b	LipidBlast	M+H	C43H80NO7P	17285.9	18633.4	13349.9	19479.8	18770.4	17669	#N/A	#N/A	#N/A	#N/A	#N/A	#N/A	#N/A	#N/A	#N/A	#N/A	#N/A	#N/A		0.255155	0.182657	#N/A	#N/A	#N/A	#N/A
PE O-18:1_20:4	PE	2b	LipidBlast	M+H, M+Na	C43H78NO7P	147837	162094	243111	191933	159931	210541	103576	106953	115263	113470	132044	118923	98385.2	97986.2	104886	111551	101118	104601		0.929507	0.0242215	0.119167	0.161717	0.232362	0.0747164
PE O-18:1_22:4	PE	2b	LipidBlast	M+H, M+Na	C45H82NO7P	160854	184778	119537	214027	160249	141233	171388	163975	157025	74288.9	101139	87149.4	162710	142249	146040	114050	150365	135999		0.593282	0.148242	0.000955871	-0.907054	0.241921	-0.17163
PE O-18:1_22:5	PE	2b	LipidBlast	M+H	C45H80NO7P	45905.7	54934.7	62256.7	58216.2	45181.2	57979.7	#N/A	#N/A	#N/A	#N/A	#N/A	#N/A	#N/A	#N/A	#N/A	#N/A	#N/A	#N/A		0.93288	-0.0152949	#N/A	#N/A	#N/A	#N/A
PE O-18:1_22:5 isomer.1	PE	2b	LipidBlast	M+H	C45H80NO7P	#N/A	#N/A	#N/A	#N/A	#N/A	#N/A	28567.4	25743	27196.4	19989.8	27042.1	23764.9	23754	23098.5	26646	25750.3	27264.5	25375		#N/A	#N/A	0.179124	-0.203238	0.256729	0.0929492
PE O-18:1_22:5 isomer.2	PE	2b	LipidBlast	M+H	C45H80NO7P	#N/A	#N/A	#N/A	#N/A	#N/A	#N/A	7191.08	8257.82	7388.32	4217.99	5444.65	4737.34	6053.24	5034.68	6055.31	4859.26	6559.79	5913.68		#N/A	#N/A	0.00434803	-0.66532	0.921351	0.0158589
PE O-18:2_18:1	PE	2b	LipidBlast	M+H	C41H78NO7P	7326.01	7875.81	9365.7	8273.03	6897.19	10373.3	13811.5	12113.7	12495.2	11321.5	13849.9	12612.4	12744.2	11947.8	12060.5	13561.4	13280.9	13501.8		0.796462	0.0562032	0.82384	-0.0241037	0.0104085	0.134519
PE O-18:2_22:4	PE	2b	LipidBlast	M+H	C45H80NO7P	#N/A	#N/A	#N/A	#N/A	#N/A	#N/A	12685.3	12330	12054.5	10426.7	14076.8	12042.6	12238	11139.7	12120.5	15465.7	12406.5	12543.5		#N/A	#N/A	0.878505	-0.0205266	0.195794	0.18717
PS 17:0_17:1	PS	2b	LipidBlast	M+H	C40H76NO10P	#N/A	#N/A	#N/A	#N/A	#N/A	#N/A	12139	11393.1	12975.3	21691.4	18447.5	20305.6	11298.2	9845.33	10970.2	16638.2	13374.3	14639.5		#N/A	#N/A	0.00157992	0.727427	0.0162403	0.475535
PS 17:1_17:1	PS	2b	LipidBlast	M+H	C40H74NO10P	#N/A	#N/A	#N/A	#N/A	#N/A	#N/A	10982.6	10636	9655.45	12292.2	11223.2	10751.9	9480.25	8261.74	9592.66	9548.54	9651.21	10332.8		#N/A	#N/A	0.174266	0.131863	0.210773	0.111574
PS 18:0_18:1	PS	2b	LipidBlast	M+H, M+Na	C42H80NO10P	95365.9	87261.2	65193.6	84083.2	92004.3	73499.3	27404.6	31427	21264.3	10945.6	15423.3	11181.2	22513.5	26772.9	25282.5	19053.4	28951.2	25311.1		0.957931	0.0102454	0.0125873	-1.09291	0.900856	-0.0244497
PS 18:1_18:1	PS	2b	LipidBlast	M+H	C42H78NO10P	#N/A	#N/A	#N/A	#N/A	#N/A	#N/A	34557.1	35456.9	42467.6	58303	51391	51944.7	31670.5	31102.2	34987	52631.3	48588.5	47480.5		#N/A	#N/A	0.00802718	0.523083	0.00101407	0.605097
PS 18:1_18:2	PS	2b	LipidBlast	M+H	C42H76NO10P	#N/A	#N/A	#N/A	#N/A	#N/A	#N/A	9576.16	9007.9	10096.1	13707.6	13133	11689.6	8352.04	7496.77	9472.51	11183.7	11559.2	11588.6		#N/A	#N/A	0.0083649	0.425934	0.00689123	0.439178
PS 18:1_20:4	PS	2b	LipidBlast	M+H	C44H76NO10P	#N/A	#N/A	#N/A	#N/A	#N/A	#N/A	19503.3	19345.9	16827.5	14638.5	15926.2	12703.3	16083.5	14656.5	16426.6	15659.7	17911.9	17304.3		#N/A	#N/A	0.0316444	-0.363774	0.225631	0.109215
PS 18:2_18:2	PS	2b	LipidBlast	M+H	C42H74NO10P	#N/A	#N/A	#N/A	#N/A	#N/A	#N/A	18950.9	22119.8	19449.7	11487.7	13991.1	11883.7	18172	17652.5	18284.3	16341.5	18912.2	19029.3		#N/A	#N/A	0.00352932	-0.695829	0.951536	0.00464007
PS 19:2_19:2	PS	2b	LipidBlast	M+H	C44H78NO10P	#N/A	#N/A	#N/A	#N/A	#N/A	#N/A	45672.2	43984.6	45899.2	49989.2	50321.5	45903.7	40702.3	34098.7	38231.6	47496.6	44915.9	42766.2		#N/A	#N/A	0.0827755	0.109197	0.0353587	0.25813
PS 20:2_20:2	PS	2b	LipidBlast	M+H	C46H82NO10P	#N/A	#N/A	#N/A	#N/A	#N/A	#N/A	8024.77	7810.17	7232.09	4751.33	6812.24	4649.9	5504.87	6210.11	6398.02	6754.3	7412.7	7005.41		#N/A	#N/A	0.03715	-0.508639	0.0374783	0.225161
PS 20:3_20:3	PS	2b	LipidBlast	M+H	C46H78NO10P	#N/A	#N/A	#N/A	#N/A	#N/A	#N/A	11474.2	8133.35	10846.3	6433.76	9309.13	6736.53	7778.11	6607.83	7946.46	8054.54	9694.42	9831.08		#N/A	#N/A	0.124789	-0.438018	0.0692133	0.304486
SM 18:1;2O/16:0	SM	2b	LipidBlast	M+H-H2O, M+H, M+Na	C39H79N2O6P	565618	483376	623485	552406	453316	651008	#N/A	#N/A	#N/A	#N/A	#N/A	#N/A	#N/A	#N/A	#N/A	#N/A	#N/A	#N/A		0.943869	-0.0136504	#N/A	#N/A	#N/A	#N/A
SM 18:1;2O/18:0	SM	2b	LipidBlast	M+H-H2O, M+H	C41H83N2O6P	72228.8	81235.9	72112.4	88341.8	62067.4	71062.9	47473.2	39429.5	44316.2	45621.4	51945.2	39706	44073.1	44415.6	48848.9	46533.9	41812.6	40137.6		0.87676	-0.0264965	0.658835	0.0650671	0.295824	-0.0961359
SM 18:1;2O/20:0	SM	2b	LipidBlast	M+H	C43H87N2O6P	#N/A	#N/A	#N/A	#N/A	#N/A	#N/A	17772.2	17213.2	18371.7	17244.1	20924.6	19044	16145	15870	18524.9	18378.1	17187.1	17904.5		#N/A	#N/A	0.312859	0.100655	0.344202	0.081297
SM 18:1;2O/22:0	SM	2b	LipidBlast	M+H-H2O, M+H, M+Na	C45H91N2O6P	287362	342656	192990	295888	259259	234506	#N/A	#N/A	#N/A	#N/A	#N/A	#N/A	#N/A	#N/A	#N/A	#N/A	#N/A	#N/A		0.825312	-0.0596874	#N/A	#N/A	#N/A	#N/A
SM 18:2;2O/16:0	SM	2b	LipidBlast	M+H-H2O, M+H, M+Na	C39H77N2O6P	#N/A	#N/A	#N/A	#N/A	#N/A	#N/A	49270.1	50524.9	50139.9	37550.8	48409.3	45734.3	53523.4	36772	38460.9	52545.8	56169.4	63746.5		#N/A	#N/A	0.138054	-0.187141	0.0806365	0.421632
SM 18:2;2O/18:0	SM	2b	LipidBlast	M+H	C41H81N2O6P	38509.4	42561.7	48448.2	42753.2	34176.8	57220	11886.2	14527	15773.4	34663.4	32325.8	31379.7	11256.2	9589.71	10898.8	23983.8	18925.2	21554.7		0.843231	0.0506802	0.000239939	1.22142	0.00212939	1.02197		Up
SM 32:1;2O	SM	2b	LipidBlast	M+H-H2O, M+H, M+Na	C37H75N2O6P	130475	104577	48710.2	126182	81108.7	60774.1	#N/A	#N/A	#N/A	#N/A	#N/A	#N/A	#N/A	#N/A	#N/A	#N/A	#N/A	#N/A		0.8738	-0.0821021	#N/A	#N/A	#N/A	#N/A
SM 34:1;2O	SM	2b	LipidBlast	M+H-H2O, M+H, M+Na	C39H79N2O6P	#N/A	#N/A	#N/A	#N/A	#N/A	#N/A	348261	344779	352542	408479	357405	372856	340277	254181	337008	300719	324675	308873		#N/A	#N/A	0.112062	0.123133	0.975889	0.00433152
SM 34:2;2O	SM	2b	LipidBlast	M+H-H2O, M+H, M+Na	C39H77N2O6P	75335.8	91296.5	55153.8	76866.8	71335.4	68629.5	#N/A	#N/A	#N/A	#N/A	#N/A	#N/A	#N/A	#N/A	#N/A	#N/A	#N/A	#N/A		0.885183	-0.0325926	#N/A	#N/A	#N/A	#N/A
SM 40:1;2O	SM	2b	LipidBlast	M+Na	C45H91N2O6P	#N/A	#N/A	#N/A	#N/A	#N/A	#N/A	24929.3	20435.5	20428.9	22224.4	21455.3	21126	22183	22060.2	19987.5	21738.4	20455.6	20130.3		#N/A	#N/A	0.84051	-0.0218283	0.503295	-0.0434692
SM 42:1;2O	SM	2b	LipidBlast	M+Na	C47H95N2O6P	712864	658717	486310	775110	673712	615605	67332.4	56967.4	51454.8	63844.1	63107.8	56547.3	53597.2	54826.3	52120.5	57203.8	56066.3	52747.9		0.451919	0.152074	0.645633	0.0622107	0.304025	0.0483713
SM 42:2;2O	SM	2b	LipidBlast	M+H-H2O, M+Na	C47H93N2O6P	417817	607407	324816	421207	403442	405245	72901.1	59511.4	60394.5	64308.6	64754.8	61086.2	63173.2	63352.4	58732.8	64933.6	61014.6	59420.9		0.655947	-0.134468	0.852757	-0.0200219	0.987585	0.000861514
SM 8:0;2O/26:0	SM	2b	LipidBlast	M+H	C39H81N2O6P	22257.8	30020	31129	27129.7	21794.8	27130.9	20588.1	13849.7	21109.8	20659.5	24962.5	22903.9	14370.1	13366.3	16021.1	21806	20504.5	22727.7		0.500106	-0.133114	0.177607	0.302924	0.00214411	0.571756
SM 8:0;2O/32:0	SM	2b	LipidBlast	M+H	C45H93N2O6P	5527.7	5621.93	3222.66	7229.35	5081.16	4653.8	#N/A	#N/A	#N/A	#N/A	#N/A	#N/A	#N/A	#N/A	#N/A	#N/A	#N/A	#N/A		0.48286	0.239212	#N/A	#N/A	#N/A	#N/A
SM 8:0;2O/34:0	SM	2b	LipidBlast	M+H, M+Na	C47H97N2O6P	#N/A	#N/A	#N/A	#N/A	#N/A	#N/A	30938.7	29800	24981.7	18519.6	23140.7	18477.6	37887.3	32587.1	28246.7	25025.3	27541.2	24111.6		#N/A	#N/A	0.0235207	-0.511363	0.0686678	-0.364543
SM 8:1;2O/24:0	SM	2b	LipidBlast	M+H-H2O, M+H, M+Na	C37H75N2O6P	#N/A	#N/A	#N/A	#N/A	#N/A	#N/A	63737.6	52088.4	45603.9	25987.4	32627.1	29264.1	49724.8	52265.2	40597.3	39163.2	45299.4	47211.3		#N/A	#N/A	0.0121907	-0.877325	0.444667	-0.114876
SM 8:1;2O/24:1	SM	2b	LipidBlast	M+H, M+Na	C37H73N2O6P	8544.72	7330.24	3630.1	8533.67	8208.15	4959.25	4452.41	3920.98	2446.87	1152.53	1537.76	1235.05	4802.75	4229.07	3860.52	1535.3	2592.57	1395.56		0.715028	0.153918	0.0197708	-1.46284	0.00624785	-1.22288		Down
SM 8:1;2O/25:0	SM	2b	LipidBlast	M+H, M+Na	C38H77N2O6P	#N/A	#N/A	#N/A	#N/A	#N/A	#N/A	32008.5	28159.3	28492	21114.6	26680.7	22864.6	20604.3	29320.2	25428.1	27210.2	28987.5	27590.8		#N/A	#N/A	0.0431617	-0.327386	0.336698	0.153095
SM 8:1;2O/27:0	SM	2b	LipidBlast	M+H	C40H81N2O6P	8448.95	10087.6	11941	10736.6	9666.62	11241.1	#N/A	#N/A	#N/A	#N/A	#N/A	#N/A	#N/A	#N/A	#N/A	#N/A	#N/A	#N/A		0.743809	0.0542	#N/A	#N/A	#N/A	#N/A
SM 8:1;2O/31:0	SM	2b	LipidBlast	M+H	C44H89N2O6P	25356.9	27141.1	16331.6	31541	21430.3	20183.6	#N/A	#N/A	#N/A	#N/A	#N/A	#N/A	#N/A	#N/A	#N/A	#N/A	#N/A	#N/A		0.783709	0.0879272	#N/A	#N/A	#N/A	#N/A
SM 8:1;2O/32:0	SM	2b	LipidBlast	M+H-H2O, M+H	C45H91N2O6P	#N/A	#N/A	#N/A	#N/A	#N/A	#N/A	255795	210948	196630	133630	146195	134272	264121	229138	212169	162329	193168	186891		#N/A	#N/A	0.0104606	-0.679851	0.038918	-0.379174
SM 8:1;2O/32:1	SM	2b	LipidBlast	M+H	C45H89N2O6P	29057.3	30909.8	41696.3	37374.1	27238.7	39520.3	16064.5	16535.7	17586.9	17315.5	20655.3	18710.2	15191.1	15406.5	17340.8	18317.7	16157.8	17387.9		0.88756	0.0346295	0.112604	0.175547	0.230782	0.113535
SM 8:1;2O/33:0	SM	2b	LipidBlast	M+H, M+Na	C46H93N2O6P	#N/A	#N/A	#N/A	#N/A	#N/A	#N/A	81354.8	68160.5	52858.1	28567.5	34661.1	28890.6	88662.3	68221.6	68276.6	41569.3	54342.8	40238.8		#N/A	#N/A	0.0122547	-1.13545	0.0220043	-0.725748
SM 8:1;2O/34:0	SM	2b	LipidBlast	M+H-H2O, M+H	C47H95N2O6P	#N/A	#N/A	#N/A	#N/A	#N/A	#N/A	876162	741448	626484	483814	543935	465407	824750	758747	731056	556074	656987	610631		#N/A	#N/A	0.0300492	-0.587769	0.0153277	-0.343871
SM 8:1;2O/34:1	SM	2b	LipidBlast	M+H, M+Na	C47H93N2O6P	212617	216233	142955	203769	189458	153713	#N/A	#N/A	#N/A	#N/A	#N/A	#N/A	#N/A	#N/A	#N/A	#N/A	#N/A	#N/A		0.782783	-0.0641396	#N/A	#N/A	#N/A	#N/A
SM 8:1;2O/34:2	SM	2b	LipidBlast	M+H, M+Na	C47H91N2O6P	151266	190056	189312	163223	136735	189855	169775	148070	154473	113365	141049	121003	161133	151560	142711	134042	160815	152412		0.533233	-0.115484	0.0367423	-0.331265	0.790073	-0.0260055
SM 8:1;2O/35:0	SM	2b	LipidBlast	M+H	C48H97N2O6P	21704.7	16268.4	10109.2	17821.1	20451.5	12690.9	36439.7	34592.2	27654.6	18024.5	22334.7	18007.3	39525.1	33295.4	34656.2	25237.1	30807	26610.4		0.824247	0.0839599	0.0114632	-0.757711	0.0306434	-0.378858
SM 8:1;2O/36:0	SM	2b	LipidBlast	M+H-H2O, M+H	C49H99N2O6P	#N/A	#N/A	#N/A	#N/A	#N/A	#N/A	90877.1	75369.1	78709.7	52232.3	63414.4	47108.5	78862.1	70975.3	67131.2	59180.4	77886.5	77018.7		#N/A	#N/A	0.0152562	-0.589817	0.89752	-0.0192991
SM 8:1;2O/36:1	SM	2b	LipidBlast	M+H	C49H97N2O6P	#N/A	#N/A	#N/A	#N/A	#N/A	#N/A	40686.9	34399.6	29183.3	21811.3	24841.4	20912.2	41054.3	34368.2	36019.9	26454.5	31525.6	30116.7		#N/A	#N/A	0.0257138	-0.625976	0.0364435	-0.339137
SM 8:1;2O/36:1 isomer.1	SM	2b	LipidBlast	M+H, M+Na	C49H97N2O6P	16306.4	16290.1	11544.5	20138.1	18024.4	13504.3	#N/A	#N/A	#N/A	#N/A	#N/A	#N/A	#N/A	#N/A	#N/A	#N/A	#N/A	#N/A		0.37546	0.227119	#N/A	#N/A	#N/A	#N/A
SM 8:1;2O/36:1 isomer.2	SM	2b	LipidBlast	M+H	C49H97N2O6P	13961.9	16582.6	8902.58	13820.4	13303.7	12176.9	#N/A	#N/A	#N/A	#N/A	#N/A	#N/A	#N/A	#N/A	#N/A	#N/A	#N/A	#N/A		0.98416	-0.00535329	#N/A	#N/A	#N/A	#N/A
SM 8:1;2O/36:2	SM	2b	LipidBlast	M+H, M+Na	C49H95N2O6P	26252.4	26270.5	14729.1	24694.9	23050.9	17574.2	32913.1	26037.3	23502.2	13969.3	18012.1	15566.1	31530.4	28270.6	27973	19337.9	22367.3	22223.9		0.890861	-0.0420503	0.0188076	-0.794196	0.006199	-0.457321
SM 9:0;2O/32:1	SM	2b	LipidBlast	M+H, M+Na	C46H93N2O6P	101838	89185.8	46716.8	117512	74481.8	62651.5	#N/A	#N/A	#N/A	#N/A	#N/A	#N/A	#N/A	#N/A	#N/A	#N/A	#N/A	#N/A		0.822833	0.0990999	#N/A	#N/A	#N/A	#N/A
SM 9:1;2O/32:1	SM	2b	LipidBlast	M+H	C46H91N2O6P	#N/A	#N/A	#N/A	#N/A	#N/A	#N/A	29206.1	28664.2	26941.4	13908.2	18337.3	16917.1	27060.1	24342.6	26181.6	19782.7	23537.1	23271		#N/A	#N/A	0.00128378	-0.786703	0.0649195	-0.220442
SM 9:1;2O/38:8	SM	2b	LipidBlast	M+H-H2O	C52H89N2O6P	#N/A	#N/A	#N/A	#N/A	#N/A	#N/A	23614.2	17586	17661.5	17438.7	19907.3	16842	20598.7	17282.1	18281.8	19625.8	18165.9	17158		#N/A	#N/A	0.51908	-0.119358	0.756192	-0.0314951
SPB 18:0;2O	SPB	2b	LipidBlast	M+H-H2O, M+H	C18H39NO2	3644.28	3960.3	2847.67	5176.91	3241.82	2842.6	#N/A	#N/A	#N/A	#N/A	#N/A	#N/A	#N/A	#N/A	#N/A	#N/A	#N/A	#N/A		0.750961	0.107563	#N/A	#N/A	#N/A	#N/A
TG 14:0_16:0_16:1	TG	2b	LipidBlast	M+NH4	C49H92O6	#N/A	#N/A	#N/A	#N/A	#N/A	#N/A	2667.54	2200.12	2181.88	1118.92	1865.1	1181.96	1858.85	2707.02	1852.9	1510.23	1764.55	1673.41		#N/A	#N/A	0.0285772	-0.758872	0.169991	-0.375398
TG 14:0_16:0_18:1	TG	2b	LipidBlast	M+H, M+NH4, M+Na	C51H96O6	11854.8	8532.18	10597.8	11294.6	8022.32	8697.23	15304.9	14094	10938.7	5528.18	7190.71	6187.39	10340	11407.7	9399.22	7696.83	10545.3	8513		0.515685	-0.145404	0.00676401	-1.09326	0.227007	-0.219273
TG 14:0_16:0_18:2	TG	2b	LipidBlast	M+NH4, M+Na	C51H94O6	6307.49	5909.87	10665.8	4978.42	4503.4	8436.42	#N/A	#N/A	#N/A	#N/A	#N/A	#N/A	#N/A	#N/A	#N/A	#N/A	#N/A	#N/A		0.446837	-0.352857	#N/A	#N/A	#N/A	#N/A
TG 14:0_16:0_20:4	TG	2b	LipidBlast	M+H, M+NH4, M+Na	C53H94O6	4784.28	3831.27	3634.99	2306.09	6115.36	3884.14	7484.68	5179.32	8463.66	7010.33	7821.3	7080.58	3936.54	7995.44	4163.96	9891.31	9852.87	7491.61		0.988141	0.00646926	0.808008	0.0526023	0.0731281	0.758807
TG 14:0_16:0_20:5	TG	2b	LipidBlast	M+NH4	C53H92O6	#N/A	#N/A	#N/A	#N/A	#N/A	#N/A	5385.77	6563.57	4858.21	1352.15	2019.72	1824.06	5277.19	4897.36	5494.36	3284.19	4498.22	3975.87		#N/A	#N/A	0.00202855	-1.69365	0.0293473	-0.414226
TG 14:0_16:1_16:1	TG	2b	LipidBlast	M+NH4, M+Na	C49H90O6	#N/A	#N/A	#N/A	#N/A	#N/A	#N/A	4156.83	4836.05	4249.15	306.501	924.856	648.548	4953.26	4951.99	5524.82	1610.15	2785.06	2385.26		#N/A	#N/A	0.00016783	-2.81639	0.00185732	-1.18629		Down
TG 14:0_16:1_18:1	TG	2b	LipidBlast	M+NH4, M+Na	C51H94O6	#N/A	#N/A	#N/A	#N/A	#N/A	#N/A	9966.91	8541.1	8287.77	3641.15	4391.94	4174.81	7267.7	10028.1	7604.27	4955.18	6439.85	5050.28		#N/A	#N/A	0.00102393	-1.13419	0.04697	-0.598476
TG 14:0_16:1_18:2	TG	2b	LipidBlast	M+NH4, M+Na	C51H92O6	#N/A	#N/A	#N/A	#N/A	#N/A	#N/A	6094.29	7314.01	8561.53	1886.01	3343.03	2508.82	6800.43	8010.7	7950.28	4627.51	6193.6	5355.08		#N/A	#N/A	0.00459316	-1.50552	0.0215865	-0.492717
TG 14:0_18:2_18:2	TG	2b	LipidBlast	M+H, M+NH4, M+Na	C53H94O6	9455.26	9507.63	8504.13	8852.67	8381.67	6084.95	#N/A	#N/A	#N/A	#N/A	#N/A	#N/A	#N/A	#N/A	#N/A	#N/A	#N/A	#N/A		0.205329	-0.236176	#N/A	#N/A	#N/A	#N/A
TG 15:0_16:0_18:1	TG	2b	LipidBlast	M+NH4, M+Na	C52H98O6	5248.51	5660.77	8537.24	5482.73	4617.34	7532.24	6940.02	7121.1	4861.19	5428.74	6186.33	4943.72	4511.84	6254.05	5658.21	4615.1	4952.91	5038.65		0.676929	-0.14129	0.385897	-0.192491	0.314649	-0.169188
TG 15:0_16:0_18:2	TG	2b	LipidBlast	M+H, M+NH4, M+Na	C52H96O6	#N/A	#N/A	#N/A	#N/A	#N/A	#N/A	4432.79	4628.36	4175.25	4289.85	4409.07	4790.16	5445.95	4801.75	5862.12	2994.94	3129.02	2591.27		#N/A	#N/A	0.695227	0.0272813	0.00210244	-0.886329
TG 15:0_16:1_18:2	TG	2b	LipidBlast	M+NH4	C52H94O6	#N/A	#N/A	#N/A	#N/A	#N/A	#N/A	3693.28	2375.89	2530.02	1005.55	1593.25	1307.43	3592.51	2607.88	3387.12	1995.54	2224.4	1604.78		#N/A	#N/A	0.0252796	-1.13843	0.0231413	-0.71897
TG 15:0_18:1_18:2	TG	2b	LipidBlast	M+NH4, M+Na	C54H98O6	#N/A	#N/A	#N/A	#N/A	#N/A	#N/A	6476.9	7901.1	7851.36	7343.28	6794.67	6871.52	10308.7	8983.36	12269.7	5300.46	4536.02	4259.02		#N/A	#N/A	0.459352	-0.0814265	0.00439945	-1.16294
TG 16:0_16:0_16:0	TG	2b	LipidBlast	M+NH4, M+Na	C51H98O6	#N/A	#N/A	#N/A	#N/A	#N/A	#N/A	2968.28	2706.76	2500.22	3239.35	3814.02	3462.5	2383.81	2320	2151.88	2405.37	2145.39	2568.77		#N/A	#N/A	0.0222545	0.363232	0.567549	0.0544795
TG 16:0_16:0_18:0	TG	2b	LipidBlast	M+NH4	C53H102O6	#N/A	#N/A	#N/A	#N/A	#N/A	#N/A	3631.45	3778.79	4771.09	5304.9	5368.3	4575.35	2659.8	3953.51	3297.53	4609.81	3207.66	3357.87		#N/A	#N/A	0.0803813	0.324	0.508015	0.173241
TG 16:0_16:0_18:1	TG	2b	LipidBlast	M+H, M+NH4, M+Na	C53H100O6	51523.8	40842.7	47584.5	59946.1	52907.3	48607.9	39783.8	35003.7	34026.8	50690	55963.5	51774	32031.1	30479.3	29216.4	39716.8	34415.1	39467.6		0.189714	0.206265	0.00231695	0.541954	0.0188032	0.308539
TG 16:0_16:0_20:5	TG	2b	LipidBlast	M+NH4	C55H96O6	12784.4	8696.25	12312.7	8048.65	13791.6	13242	#N/A	#N/A	#N/A	#N/A	#N/A	#N/A	#N/A	#N/A	#N/A	#N/A	#N/A	#N/A		0.857206	0.0540013	#N/A	#N/A	#N/A	#N/A
TG 16:0_16:1_18:1	TG	2b	LipidBlast	M+H, M+NH4, M+Na	C53H98O6	38901.2	29389.7	35650.1	42460.9	33150.4	32397	51970.5	45761.9	33868.3	30834.1	33802	32212.9	38663.9	40154	37930.5	34739.7	37788.6	33318.4		0.766939	0.0553768	0.0976223	-0.442358	0.06904	-0.141428
TG 16:0_16:1_18:2	TG	2b	LipidBlast	M+H, M+NH4, M+Na	C53H96O6	18240.8	14957.4	21130.2	15364.7	12997.2	16685	27194.3	24900.1	21891.4	9939.95	11579.1	14412	21409.1	27186.7	25726.4	15490.9	19837.2	15044.4		0.211837	-0.270281	0.00325864	-1.04202	0.0259832	-0.561158
TG 16:0_16:1_20:5	TG	2b	LipidBlast	M+NH4, M+Na	C55H94O6	#N/A	#N/A	#N/A	#N/A	#N/A	#N/A	10522.4	12739	11461.2	4500.06	5677.57	5577.93	10746	11965.6	11330.1	9647.21	12083.5	10546		#N/A	#N/A	0.00105611	-1.14001	0.499693	-0.0768117
TG 16:0_17:0_18:1	TG	2b	LipidBlast	M+NH4, M+Na	C54H102O6	#N/A	#N/A	#N/A	#N/A	#N/A	#N/A	13562.9	13378.7	13963.1	23210.2	27054.9	23138.1	13295.9	16792.3	11302.2	14319.7	16096.6	13616.3		#N/A	#N/A	0.00115072	0.843577	0.644167	0.0892783
TG 16:0_17:1_18:1	TG	2b	LipidBlast	M+H, M+NH4, M+Na	C54H100O6	10888.1	10498.8	17609.7	11796.6	10411	15722.6	14384.2	15990.1	9906.19	13051.2	13430.5	11699.6	12320.7	16781	16909.3	10280.1	10913.6	12513.3		0.905202	-0.0400054	0.730599	-0.0772176	0.067629	-0.448931
TG 16:0_17:1_18:2	TG	2b	LipidBlast	M+NH4	C54H98O6	3529.24	3309.11	6583.91	3110.77	2144.83	2503.54	#N/A	#N/A	#N/A	#N/A	#N/A	#N/A	#N/A	#N/A	#N/A	#N/A	#N/A	#N/A		0.159453	-0.790657	#N/A	#N/A	#N/A	#N/A
TG 16:0_18:0_18:0	TG	2b	LipidBlast	M+NH4	C55H106O6	#N/A	#N/A	#N/A	#N/A	#N/A	#N/A	2487.81	2783.57	2736.37	2510.72	2780.01	3872.57	3210.19	2104.13	2240.93	2130.15	3275.81	1732.96		#N/A	#N/A	0.417405	0.19447	0.822331	-0.0817715
TG 16:0_18:0_18:1	TG	2b	LipidBlast	M+NH4, M+Na	C55H104O6	47612.7	22201.6	56705.3	59495.9	53660.2	51253.6	54130.6	59231.5	72415.4	97209.6	96123.7	79594.1	38032.8	52290.2	47070.9	81291.8	56254.9	55809.1		0.299752	0.377933	0.0211186	0.554941	0.118038	0.49294
TG 16:0_18:1_18:1	TG	2b	LipidBlast	M+NH4, M+Na	C55H102O6	#N/A	#N/A	#N/A	#N/A	#N/A	#N/A	65826.3	59799.4	58360.1	97317.5	110767	97356.9	63150.5	61948.9	61558.8	75721.3	61276.4	63912.8		#N/A	#N/A	0.00129054	0.731301	0.34749	0.106153
TG 16:0_18:1_18:2	TG	2b	LipidBlast	M+H, M+NH4, M+Na	C55H100O6	10053.1	7459.5	10239.6	10171.9	8220.99	7410.09	87368.8	77677.4	60621.5	79454.8	82104.7	71840.3	69087.5	72650.8	71751.7	72651.6	71237.8	66364.1		0.621206	-0.105067	0.774323	0.0486044	0.647274	-0.0220392
TG 16:0_18:1_20:5	TG	2b	LipidBlast	M+H	C57H98O6	38861.7	29528.3	55524	33407.1	38847.6	61607.3	4408.67	7643.25	4444.41	2717.4	2516.75	2225.67	5298.52	4952.16	5352.07	4271.9	5808.52	5966.32		0.787529	0.111407	0.0495874	-1.14493	0.802832	0.0404805
TG 16:0_18:1_22:6	TG	2b	LipidBlast	M+H, M+NH4, M+Na	C59H100O6	#N/A	#N/A	#N/A	#N/A	#N/A	#N/A	34280.6	31422	30740.9	49898.6	43815.2	45179	32350.6	35933.5	32010.8	48340.5	44966.7	38464.3		#N/A	#N/A	0.00270454	0.526217	0.0293192	0.39379
TG 16:0_18:2_18:2	TG	2b	LipidBlast	M+H-H2O, M+H, M+NH4, M+Na	C55H98O6	74817	69715.2	82229.4	71530.7	64962.5	68828.5	#N/A	#N/A	#N/A	#N/A	#N/A	#N/A	#N/A	#N/A	#N/A	#N/A	#N/A	#N/A		0.156478	-0.14329	#N/A	#N/A	#N/A	#N/A
TG 16:0_18:2_18:3	TG	2b	LipidBlast	M+H, M+NH4, M+Na	C55H96O6	33322.2	24727.5	26402	28294.3	26950.8	17930.2	#N/A	#N/A	#N/A	#N/A	#N/A	#N/A	#N/A	#N/A	#N/A	#N/A	#N/A	#N/A		0.419811	-0.206769	#N/A	#N/A	#N/A	#N/A
TG 16:0_18:2_20:5	TG	2b	LipidBlast	M+NH4, M+Na	C57H96O6	18503	12500.7	11346.8	13318.3	18515.4	10683.6	17385.9	22290.4	20484.8	18120.7	19035.6	17254.4	20638.4	22382.1	22127	27464.7	24211.2	26070.2		0.986955	0.0056701	0.276275	-0.144939	0.0181484	0.255063
TG 16:0_18:2_22:5	TG	2b	LipidBlast	M+H, M+NH4, M+Na	C59H100O6	52252.8	38342.5	61690.6	39470.7	51766	63220.7	#N/A	#N/A	#N/A	#N/A	#N/A	#N/A	#N/A	#N/A	#N/A	#N/A	#N/A	#N/A		0.943773	0.0204274	#N/A	#N/A	#N/A	#N/A
TG 16:1_16:1_18:2	TG	2b	LipidBlast	M+H, M+NH4, M+Na	C53H94O6	#N/A	#N/A	#N/A	#N/A	#N/A	#N/A	13798.6	18338.9	22088.5	8083.83	11174.7	10330.9	18321.4	17516	19846.7	18014.3	16952.7	17263.5		#N/A	#N/A	0.0329711	-0.8739	0.200836	-0.0923711
TG 16:1_17:1_18:2	TG	2b	LipidBlast	M+H, M+NH4	C54H96O6	#N/A	#N/A	#N/A	#N/A	#N/A	#N/A	6286.17	4274.69	5933.66	2676.53	3486.65	2568.7	6067.59	6965.82	6494.25	4591.51	5023.15	3449.08		#N/A	#N/A	0.0194298	-0.917622	0.0159128	-0.57995
TG 16:1_18:1_18:2	TG	2b	LipidBlast	M+H, M+NH4, M+Na	C55H98O6	#N/A	#N/A	#N/A	#N/A	#N/A	#N/A	74743.1	70006.9	68508	63988.9	62033.3	74980.5	66646.7	69984.4	67331.1	63813.1	74649.1	60433.6		#N/A	#N/A	0.410192	-0.0853848	0.721054	-0.0362888
TG 16:1_18:2_18:3	TG	2b	LipidBlast	M+H, M+NH4, M+Na	C55H94O6	#N/A	#N/A	#N/A	#N/A	#N/A	#N/A	17261	17652.3	11772.9	1517.14	2664.9	2258.89	17321.2	19891.9	18130.4	5619.15	11618.5	9348.1		#N/A	#N/A	0.00223967	-2.85766	0.00734213	-1.05776		Down
TG 17:0_18:0_18:1	TG	2b	LipidBlast	M+NH4	C56H106O6	9913.82	3712.84	7376.58	14643.2	10150.2	7859.16	19234.1	18274.3	19435.4	14746.3	15674.6	18627.7	12136.1	15227.4	15225.4	17348	17012.7	15835.2		0.221659	0.636583	0.0979289	-0.215324	0.0877705	0.237092
TG 17:0_18:1_18:1	TG	2b	LipidBlast	M+NH4, M+Na	C56H104O6	#N/A	#N/A	#N/A	#N/A	#N/A	#N/A	14174.8	13606.9	15530.2	24682.5	27244.1	24560.6	17558.2	22446.5	14652.4	16431	16952.2	15635		#N/A	#N/A	0.000450348	0.820456	0.460794	-0.157087
TG 17:0_18:1_18:2	TG	2b	LipidBlast	M+H, M+NH4, M+Na	C56H102O6	9094.25	8640.86	15611.9	9856.18	9940.06	13262.6	12078.3	14338.3	9017.52	13714.3	12756.6	12158.5	13858.3	17713.5	20095.2	10325.6	10032.1	12608		0.971375	-0.0125204	0.543692	0.124563	0.0351614	-0.648277
TG 17:1_18:1_18:2	TG	2b	LipidBlast	M+NH4	C56H100O6	4826.76	5131.79	7135.04	4801.87	5557.49	5453.5	5612.15	6140.56	6741.12	5891.38	5455.72	5053.09	7814.54	7659.23	9512.31	4963.88	4404.11	4160.99		0.60502	-0.112356	0.160864	-0.173333	0.00394622	-0.885072
TG 17:1_18:1_18:3	TG	2b	LipidBlast	M+NH4	C56H98O6	#N/A	#N/A	#N/A	#N/A	#N/A	#N/A	3880.89	3291.82	3885.6	3141.64	3365.93	3342.86	3983.47	5170.31	4136.39	4022.19	4455.7	3399.89		#N/A	#N/A	0.127161	-0.166871	0.384461	-0.162094
TG 18:0_18:0_18:1	TG	2b	LipidBlast	M+H, M+NH4, M+Na	C57H108O6	22124.9	7053.81	12633.6	28431.2	33800.6	15890.9	30552.1	35643.9	35221.6	35000.9	36949.8	50849.1	34046.9	23502.1	24712.6	29763.1	34449.2	26686		0.153944	0.901813	0.246106	0.275999	0.513891	0.144036
TG 18:0_18:1_18:1	TG	2b	LipidBlast	M+H, M+NH4, M+Na	C57H106O6	63328.9	30662.1	88854.9	77161	68010.8	77291.7	49572.4	56442	71128.6	93599.4	94049.7	78566.5	43166.8	58624.1	53906.5	80756.5	52949.2	54470.5		0.483498	0.28294	0.0218428	0.587681	0.344925	0.273339
TG 18:0_18:1_19:1	TG	2b	LipidBlast	M+NH4	C58H108O6	#N/A	#N/A	#N/A	#N/A	#N/A	#N/A	7475.63	6932.39	6934.23	5622.36	5838.54	7056.64	6460.25	7078.67	6839.98	6922.06	6995.64	6752.65		#N/A	#N/A	0.122275	-0.20482	0.642676	0.020486
TG 18:0_18:1_20:0	TG	2b	LipidBlast	M+NH4	C59H112O6	#N/A	#N/A	#N/A	#N/A	#N/A	#N/A	5055.83	5278.89	3927.97	2511.29	2306.08	2683.83	4267.91	4211.71	3630.63	3118.51	3969.92	3464.71		#N/A	#N/A	0.0064472	-0.927052	0.180472	-0.198556
TG 18:0_18:1_20:1	TG	2b	LipidBlast	M+NH4, M+Na	C59H110O6	6577.27	2448.36	4723.64	7390.26	6952.25	4879.6	6104.72	6960.23	6785.81	5647.11	6030.22	7681.95	11233.1	7088.17	8211.16	6347.65	7370.95	5555.45		0.269122	0.483412	0.820601	-0.0361692	0.14635	-0.461099
TG 18:0_18:1_22:4	TG	2b	LipidBlast	M+H, M+NH4	C61H108O6	7610.82	4002.69	10632.6	10568.6	13601.8	10809.2	#N/A	#N/A	#N/A	#N/A	#N/A	#N/A	#N/A	#N/A	#N/A	#N/A	#N/A	#N/A		0.119524	0.652963	#N/A	#N/A	#N/A	#N/A
TG 18:0_18:1_22:5	TG	2b	LipidBlast	M+H, M+NH4, M+Na	C61H106O6	#N/A	#N/A	#N/A	#N/A	#N/A	#N/A	6506.51	7791.01	4774.47	15377	13419.8	12107.1	7435.55	9235.25	9771.25	9964.95	7100.59	10690.1		#N/A	#N/A	0.00487315	1.10078	0.753862	0.0699481
TG 18:0_18:2_22:6	TG	2b	LipidBlast	M+NH4, M+Na	C61H102O6	16007.9	16516.3	23888.3	17143.8	20878.3	25043.1	#N/A	#N/A	#N/A	#N/A	#N/A	#N/A	#N/A	#N/A	#N/A	#N/A	#N/A	#N/A		0.551945	0.160826	#N/A	#N/A	#N/A	#N/A
TG 18:1_18:1_18:1	TG	2b	LipidBlast	M+H, M+NH4, M+Na	C57H104O6	#N/A	#N/A	#N/A	#N/A	#N/A	#N/A	38646.7	37045.3	36217.7	77261.6	87971.6	71038.1	40763.4	45560.9	41390.7	51411.1	39520.9	40758.7		#N/A	#N/A	0.00115225	1.07811	0.76066	0.0442259
TG 18:1_18:1_20:3	TG	2b	LipidBlast	M+NH4, M+Na	C59H104O6	59819.8	41109.2	72805.3	65151.3	65549.9	71843.1	20755.8	23888.5	16815.6	54047.1	52542.9	42503.2	21158.3	23616.8	21680.9	30726.2	24647.8	27913		0.367051	0.221355	0.002169	1.2785	0.0424263	0.325691
TG 18:1_18:1_20:4	TG	2b	LipidBlast	M+H, M+NH4, M+Na	C59H102O6	54115.9	40644.6	64469.7	52798.5	57765.2	57781.5	38273.3	37489.7	39142.7	58452.9	48770.7	52122	38599.2	38778.8	38529	45139.4	39575.4	38149		0.690483	0.0803091	0.00676354	0.471709	0.338254	0.084092
TG 18:1_18:1_22:5	TG	2b	LipidBlast	M+H, M+NH4, M+Na	C61H104O6	#N/A	#N/A	#N/A	#N/A	#N/A	#N/A	7572.55	7416.24	8138.54	12665.4	10139.4	10299.1	7534.29	7963.97	7792.52	9232.24	7388.21	7823.32		#N/A	#N/A	0.0170677	0.517402	0.537346	0.069708
TG 18:1_18:1_22:6	TG	2b	LipidBlast	M+NH4	C61H102O6	#N/A	#N/A	#N/A	#N/A	#N/A	#N/A	3372.98	3786.96	2977.4	6345.55	5995.76	7626.03	4202.31	3429.77	4138.44	5565.34	4503.77	4671.8		#N/A	#N/A	0.00392872	0.977963	0.0741379	0.324647
TG 18:1_18:2_18:2	TG	2b	LipidBlast	M+H, M+NH4, M+Na	C57H100O6	146423	134599	190135	147608	148327	161065	#N/A	#N/A	#N/A	#N/A	#N/A	#N/A	#N/A	#N/A	#N/A	#N/A	#N/A	#N/A		0.800161	-0.0440153	#N/A	#N/A	#N/A	#N/A
TG 18:1_18:2_18:2 isomer.1	TG	2b	LipidBlast	M+H	C57H100O6	#N/A	#N/A	#N/A	#N/A	#N/A	#N/A	12869.6	12724.3	11588.4	15989.3	13633.6	15236.3	12421.2	13377.4	13465.3	12981.9	12410.2	11019.7		#N/A	#N/A	0.033455	0.270789	0.229907	-0.108799
TG 18:1_18:2_18:2 isomer.2	TG	2b	LipidBlast	M+NH4, M+Na	C57H100O6	#N/A	#N/A	#N/A	#N/A	#N/A	#N/A	108160	101846	98601.6	128556	117044	123092	105362	105653	101869	102600	110153	93162.9		#N/A	#N/A	0.0100054	0.256638	0.670157	-0.0324985
TG 18:1_18:2_18:3	TG	2b	LipidBlast	M+NH4, M+Na	C57H98O6	42415.3	26021.9	29764.4	27545.3	34759.7	19114.3	47941.8	38478.3	33418	34467.5	39878.5	44105.7	62792	38640.9	56494.9	52371.1	41876	34298		0.45141	-0.270377	0.932008	-0.0167878	0.334406	-0.296991
TG 18:1_18:2_19:0	TG	2b	LipidBlast	M+NH4, M+Na	C58H106O6	#N/A	#N/A	#N/A	#N/A	#N/A	#N/A	3366.22	3408.83	3662.51	6318.33	6733.01	6108.8	5085.83	6654.36	4309	4868.79	4250.35	4434.36		#N/A	#N/A	0.000144612	0.876322	0.308559	-0.243835
TG 18:1_18:2_19:1	TG	2b	LipidBlast	M+NH4, M+Na	C58H104O6	#N/A	#N/A	#N/A	#N/A	#N/A	#N/A	1773.95	2139.2	1535.41	3203.47	3117.26	2720.42	2216.09	2836.3	2816.39	2227.79	1970.5	2458.31		#N/A	#N/A	0.00649765	0.730629	0.177911	-0.241355
TG 18:1_18:2_20:1	TG	2b	LipidBlast	M+NH4	C59H106O6	17767.2	8652.39	19572.2	21600.5	31373.8	22734.4	10184.8	10434.9	12598.7	11552.1	10620.1	12834.8	8678.06	13958.2	11625	19189.9	12057.6	14397.3		0.0964133	0.719084	0.583055	0.0756591	0.217662	0.413874
TG 18:1_18:2_20:5	TG	2b	LipidBlast	M+NH4	C59H98O6	35365.7	19307	22706.7	21608.9	37529.9	21546.6	#N/A	#N/A	#N/A	#N/A	#N/A	#N/A	#N/A	#N/A	#N/A	#N/A	#N/A	#N/A		0.8861	0.0603572	#N/A	#N/A	#N/A	#N/A
TG 18:1_18:2_22:6	TG	2b	LipidBlast	M+NH4, M+Na	C61H100O6	34719.1	15801	26269.3	17271.4	36387.8	26619.1	19334.5	14148.9	13633.3	27685	24808.7	23384.9	17719	13745.6	16499.8	27773.2	21835.9	17621.5		0.888286	0.0641032	0.0123988	0.687455	0.112773	0.487156
TG 18:1_18:3_20:4	TG	2b	LipidBlast	M+NH4, M+Na	C59H98O6	#N/A	#N/A	#N/A	#N/A	#N/A	#N/A	27996.7	28620.8	25193.2	34337.1	32506.3	31568.7	31061.1	26452.5	30561.7	43945.2	34986.4	35787.5		#N/A	#N/A	0.0141752	0.266548	0.0506333	0.381297
TG 18:1_18:3_22:6	TG	2b	LipidBlast	M+NH4, M+Na	C61H98O6	#N/A	#N/A	#N/A	#N/A	#N/A	#N/A	13807.5	15816.3	11240.8	9896.84	10195.5	8725.98	14449.4	14941.3	14559.2	15687.8	17552	17337.2		#N/A	#N/A	0.0453632	-0.503862	0.0220279	0.202622
TG 18:1_20:4_22:5	TG	2b	LipidBlast	M+H, M+NH4, M+Na	C63H102O6	#N/A	#N/A	#N/A	#N/A	#N/A	#N/A	5124.06	4081.38	4128.42	9490.31	9594.76	8249.05	4142.36	3561.63	3999.7	10617.3	7642.23	6533.3		#N/A	#N/A	0.00105705	1.03561	0.0239669	1.08296		Up
TG 18:2_18:1_18:3	TG	2b	Metlin	M+H	C57H98O6	#N/A	#N/A	#N/A	#N/A	#N/A	#N/A	10556.7	8741.8	7985.46	8666.04	8548.24	9299.94	11756.2	9707.92	10759.4	10229.1	9993	8011.34		#N/A	#N/A	0.76387	-0.0412853	0.221308	-0.190709
TG 18:2_18:2_18:3	TG	2b	LipidBlast	M+H, M+NH4, M+Na	C57H96O6	#N/A	#N/A	#N/A	#N/A	#N/A	#N/A	23212.4	25489.9	16755.6	4857.41	5933.99	5961.07	22525.6	24800.4	25352.1	11862.6	18492.6	16031.1		#N/A	#N/A	0.00355133	-1.96619	0.0144361	-0.647824
TG 18:2_18:3_20:4	TG	2b	LipidBlast	M+NH4	C59H96O6	#N/A	#N/A	#N/A	#N/A	#N/A	#N/A	15481	16647.7	10523.3	5317.62	6172.3	5422.84	14997.9	15654.2	14776.4	10313.7	15539.4	13935		#N/A	#N/A	0.0106292	-1.3345	0.296625	-0.191265
TG O-8:0_10:0_20:4	TG	2b	LipidBlast	M+Na	C41H72O5	4197.03	3875.42	3938.39	2919.16	5119.77	3817.67	#N/A	#N/A	#N/A	#N/A	#N/A	#N/A	#N/A	#N/A	#N/A	#N/A	#N/A	#N/A		0.940426	-0.0186448	#N/A	#N/A	#N/A	#N/A
PfRAP01
Negative mode						56 h						72 h						80 h
						+aTc			-aTc			+aTc			- aTc			+aTc			-aTc				56h		72h		80h		Significant at 56 h	Significant at 72 h and 80 h
Annotation	Class	Annotation Level	MSMS Match	Adducts	Formula	Rep 1	Rep 2	Rep 3	Rep 1	Rep 2	Rep 3	Rep 1	Rep 2	Rep 3	Rep 1	Rep 2	Rep 3	Rep 1	Rep 2	Rep 3	Rep 1	Rep 2	Rep 3		p-value	log2 FC	p-value	log2 FC	p-value	log2 FC
Cer 16:1;2O/24:1	Cer	2b	LipidBlast	M+FA-H	C40H77NO3	5904.02	4177.38	1744.96	3290.65	5635.39	2061.7	6795.5	8450.22	6459.64	8842.12	7451.59	6223.89	8628.34	8409.61	7856.08	7358.66	7645.66	7218.44		0.869645	-0.106112	0.795003	0.0530013	0.0272996	-0.163761
Cer 17:1;2O/24:1	Cer	2b	LipidBlast	M+FA-H	C41H79NO3	#N/A	#N/A	#N/A	#N/A	#N/A	#N/A	3722.39	3733.66	3753.73	3012.81	3591.82	2601.02	3535.83	3080.35	3369.11	3056.2	3938.99	3920.34		#N/A	#N/A	0.0808284	-0.284167	0.387631	0.128506
Cer 18:0;2O/16:0	Cer	2b	LipidBlast	M+FA-H	C34H69NO3	#N/A	#N/A	#N/A	#N/A	#N/A	#N/A	3907.19	3872.78	3965.87	5607.88	6155.99	4738.72	2669.42	2577.3	2644.19	5297.99	4928.19	4721.94		#N/A	#N/A	0.0185471	0.490543	0.00016081	0.921701
Cer 18:0;2O/18:0	Cer	2b	LipidBlast	M+FA-H	C36H73NO3	#N/A	#N/A	#N/A	#N/A	#N/A	#N/A	13278.8	13987.6	14226.6	14246.8	15349	13306.2	10701.5	10882.1	11127.6	13988	15334	16016		#N/A	#N/A	0.513202	0.0481748	0.00229199	0.47093
Cer 18:0;2O/20:0	Cer	2b	LipidBlast	M+FA-H	C38H77NO3	#N/A	#N/A	#N/A	#N/A	#N/A	#N/A	4897.19	5340.33	5165.76	4211.19	5155.68	3356.15	4332.11	3831	4009.76	4583.45	6188.98	5643.3		#N/A	#N/A	0.170524	-0.275797	0.0456901	0.43141
Cer 18:0;2O/22:0	Cer	2b	LipidBlast	M+FA-H	C40H81NO3	#N/A	#N/A	#N/A	#N/A	#N/A	#N/A	4948.62	4321.76	4432.31	5373.97	6705.77	4202.41	4270.78	3783.75	4259.82	4682.73	5268.22	4598.99		#N/A	#N/A	0.314698	0.248832	0.048084	0.240672
Cer 18:0;2O/24:0	Cer	2b	LipidBlast	M+FA-H	C42H85NO3	#N/A	#N/A	#N/A	#N/A	#N/A	#N/A	7105.55	7134	6309.07	8746.71	10615.1	6532.65	8517.93	6872.12	7278.12	5929.23	7327.96	8384.05		#N/A	#N/A	0.214976	0.333601	0.712907	-0.0668845
Cer 18:0;2O/24:1	Cer	2b	LipidBlast	M+FA-H	C42H83NO3	#N/A	#N/A	#N/A	#N/A	#N/A	#N/A	7664.64	7382.24	7124.1	10223.1	11721.5	7281.33	7568.09	6484.72	7139.2	7709.14	8879.16	9273.71		#N/A	#N/A	0.147877	0.398577	0.0512592	0.287314
Cer 18:0;2O/24:2	Cer	2b	LipidBlast	M+FA-H	C42H81NO3	#N/A	#N/A	#N/A	#N/A	#N/A	#N/A	4641.91	4677.42	4697.69	3427.45	4193.64	2886.33	4296.04	3713.43	4040.61	3488.41	4791.38	4917.13		#N/A	#N/A	0.0368644	-0.415771	0.476233	0.131159
Cer 18:0;3O/24:1	Cer	2b	LipidBlast	M+FA-H	C42H83NO4	#N/A	#N/A	#N/A	#N/A	#N/A	#N/A	4560.54	4834.74	4672.48	3466.29	4068.75	2930.43	5022.53	4072.44	4586.59	3509.69	4988.74	4984.72		#N/A	#N/A	0.0238091	-0.426754	0.912262	-0.0210754
Cer 18:1;2O/16:0	Cer	2b	LipidBlast	M+FA-H	C34H67NO3	6951.43	8526.49	10973.1	5167.54	9923.91	10155.4	5870.35	5060.44	4379.94	9820.98	8363.4	9051.07	3957.05	4496	3505.36	6813.23	4818.64	6511.38		0.850935	-0.0672167	0.00273197	0.830942	0.0393189	0.601409
Cer 18:1;2O/18:0	Cer	2b	LipidBlast	M+FA-H	C36H71NO3	#N/A	#N/A	#N/A	#N/A	#N/A	#N/A	6050.15	5271.22	5695.13	5577.58	6343	5362.07	4834.28	4968.22	5173.26	5618.12	5750.33	5744.64		#N/A	#N/A	0.823786	0.0223892	0.00269854	0.192471
Cer 18:1;2O/20:0	Cer	2b	LipidBlast	M+FA-H	C38H75NO3	5525.44	3359.64	1663.36	3068.06	5364.6	1973.42	7341.97	8412.49	6698.4	8502.35	7793.23	5743.06	9034.84	8495.27	8137.52	7376.07	8295.71	7961.38		0.976264	-0.019604	0.893321	-0.026864	0.144404	-0.119137
Cer 18:1;2O/22:0	Cer	2b	LipidBlast	M+FA-H	C40H79NO3	10564	6308.5	9545.19	7844.9	12536.8	7455.3	17878.2	14816.2	15377.8	20271.9	20065.7	17529.7	15317.1	15391.2	13187.2	14940.9	17823.8	18447.4		0.830935	0.0755032	0.064545	0.267545	0.133771	0.222413
Cer 18:1;2O/23:0	Cer	2b	LipidBlast	M+FA-H	C41H81NO3	#N/A	#N/A	#N/A	#N/A	#N/A	#N/A	4296.44	4023.37	4084.68	4412.28	4699.69	3099.13	3614.64	3586.74	3979.41	3735.64	4049.82	4520.84		#N/A	#N/A	0.90355	-0.0226697	0.2238	0.138376
Cer 18:1;2O/24:0	Cer	2b	LipidBlast	M+FA-H	C42H83NO3	14587	3347.37	16914.2	8129.62	16681	15781.6	45750.8	51125.8	46264.7	32287.6	43246.3	30042.8	44172.7	37463.1	43719.9	46993.2	44585.8	41803.8		0.720769	0.220101	0.0473201	-0.439149	0.36708	0.0895444
Cer 18:1;2O/24:0;(2OH)	Cer	2b	LipidBlast	M-H, M+FA-H	C42H83NO4	#N/A	#N/A	#N/A	#N/A	#N/A	#N/A	7781.16	7197.34	7802.81	8081.27	9144.01	6357.66	5899.49	6172.97	6872.82	7591.61	7966.04	7936.28		#N/A	#N/A	0.765175	0.0498925	0.0084451	0.310449
Cer 18:1;2O/24:1	Cer	2b	LipidBlast	M-H, M+FA-H	C42H81NO3	#N/A	#N/A	#N/A	#N/A	#N/A	#N/A	79204.5	64488.3	68387.2	90227.2	82181.3	67428.7	73141.6	82547.9	66380.3	62918.3	79082	76209.8		#N/A	#N/A	0.311627	0.177447	0.859929	-0.0252952
Cer 18:1;2O/24:1 isomer.1	Cer	2b	LipidBlast	M+FA-H	C42H81NO3	9598.03	7333.36	8182.69	7120.87	9776.27	6452.74	#N/A	#N/A	#N/A	#N/A	#N/A	#N/A	#N/A	#N/A	#N/A	#N/A	#N/A	#N/A		0.652642	-0.105081	#N/A	#N/A	#N/A	#N/A
Cer 18:1;2O/24:1 isomer.2	Cer	2b	LipidBlast	M+FA-H	C42H81NO3	21306.9	20792.1	24386.1	15918.2	32962.6	18849.8	#N/A	#N/A	#N/A	#N/A	#N/A	#N/A	#N/A	#N/A	#N/A	#N/A	#N/A	#N/A		0.942191	0.0267772	#N/A	#N/A	#N/A	#N/A
Cer 18:1;2O/24:2	Cer	2b	LipidBlast	M-H, M+FA-H	C42H79NO3	30817	19209.7	14778.2	17840.8	28667.3	14040.9	75523.6	76708.3	69114.4	60440.1	78290.6	51820.7	81120.5	77117.7	72406.5	69498	76383.3	79886.9		0.837568	-0.0980004	0.27601	-0.216125	0.702251	-0.0308287
Cer 18:1;2O/26:0	Cer	2b	LipidBlast	M+FA-H	C44H87NO3	#N/A	#N/A	#N/A	#N/A	#N/A	#N/A	5990.27	5340.43	5763.68	6761.16	6901.59	4991.27	5874.07	4735.22	5068.28	5894.75	6265.31	6602.86		#N/A	#N/A	0.464474	0.125965	0.0598589	0.259183
Cer 18:1;2O/26:1	Cer	2b	LipidBlast	M+FA-H	C44H85NO3	#N/A	#N/A	#N/A	#N/A	#N/A	#N/A	2575.05	2769.07	2916.9	3352.92	3760.44	2560.12	2816.61	2105.6	2455.87	2293.46	2610.8	2891.92		#N/A	#N/A	0.267758	0.227715	0.630942	0.0795211
Cer 18:1;2O/26:2	Cer	2b	LipidBlast	M+FA-H	C44H83NO3	#N/A	#N/A	#N/A	#N/A	#N/A	#N/A	7413.25	6689.61	7145.36	7639.37	9092.49	6334.56	7222.99	5817.95	6203.65	7230.96	7849.44	7961.38		#N/A	#N/A	0.502851	0.118453	0.0566766	0.2598
Cer 18:2;2O/22:0	Cer	2b	LipidBlast	M+FA-H	C40H77NO3	6600.79	4086.34	2848.11	3946.58	6206.42	2846.16	6919.93	7160.61	6321.16	5230.23	6777.66	4487.33	7254.17	7006.58	6535.79	6015.67	6845.19	7495.91		0.909855	-0.0583032	0.144496	-0.306641	0.774102	-0.0308347
CL 16:0_18:1_16:0_20:4	CL	2b	LipidBlast	M-H	C79H144O17P2	#N/A	#N/A	#N/A	#N/A	#N/A	#N/A	26032.8	27523	25909.2	14878.6	17324.3	11956.3	25491	22414.2	23203.2	14199.9	23856.8	21662.1		#N/A	#N/A	0.00197886	-0.847605	0.283173	-0.251833
CL 18:0_18:3_18:0_20:5	CL	2b	LipidBlast	M-H, M+Na-2H	C83H146O17P2	#N/A	#N/A	#N/A	#N/A	#N/A	#N/A	75017.6	81952.4	66082.8	22218.8	29064.4	17229.5	77983.6	68183.1	67359	27382.8	56418.4	47194.6		#N/A	#N/A	0.00084904	-1.70294	0.0405933	-0.70489
CL 18:0_18:4_18:1_18:1	CL	2b	LipidBlast	M-H	C81H146O17P2	#N/A	#N/A	#N/A	#N/A	#N/A	#N/A	106002	119247	104927	49118.8	60129.7	38003.4	113732	101024	100804	53746.8	96641.5	85883.2		#N/A	#N/A	0.0014981	-1.16495	0.123395	-0.417469
CL 18:0_20:4_18:1_18:2	CL	2b	LipidBlast	M-H, M+Na-2H	C83H148O17P2	#N/A	#N/A	#N/A	#N/A	#N/A	#N/A	104155	120075	98239.1	35786.9	44951.8	25045.7	115428	101959	99558.2	41513.7	84207.6	72820.1		#N/A	#N/A	0.00114703	-1.60803	0.0448418	-0.674792
CL 18:1_18:2_18:1_18:3	CL	2b	LipidBlast	M-H	C81H144O17P2	#N/A	#N/A	#N/A	#N/A	#N/A	#N/A	49309	52118.9	44327.3	18959.3	22817.1	14263.7	47983.5	43125.3	42723.9	19965.7	38519	32232		#N/A	#N/A	0.000883228	-1.37901	0.0653822	-0.56099
HBMP 14:0_16:1_16:0	HBMP	2b	LipidBlast	M-H	C52H99O11P	#N/A	#N/A	#N/A	#N/A	#N/A	#N/A	8931.46	9046.32	9301.15	2657.76	4178	2694.05	17124.7	14876	16526.9	4159.53	6959.36	6156.56		#N/A	#N/A	0.000321785	-1.51727	0.000623476	-1.49008		Down
HBMP 14:0_18:1_18:3	HBMP	2b	LipidBlast	M-H	C56H101O11P	#N/A	#N/A	#N/A	#N/A	#N/A	#N/A	12350.3	14798.6	14046.1	2116.66	3871.05	2909.65	33135.6	29728.8	29359.3	5681.82	11262.4	8643.3		#N/A	#N/A	0.000260922	-2.21102	0.000381821	-1.8497		Down
HBMP 14:0_18:2_16:0	HBMP	2b	LipidBlast	M-H	C54H101O11P	19980.9	10094.4	5004.94	10269.4	14815.4	6494.18	72560.4	82260.8	73444.3	32777.5	39585.9	33307.4	108648	104572	107528	40195.2	64626.3	59985.2		0.827285	-0.151696	0.000419921	-1.11114	0.00237793	-0.960666
HBMP 16:0_16:0_16:0	HBMP	2b	LipidBlast	M-H	C54H105O11P	#N/A	#N/A	#N/A	#N/A	#N/A	#N/A	1838.65	3203.09	2710.44	3039.05	2502.98	2318.64	4756.2	4863.33	4824.81	1830.87	3373.18	3045.56		#N/A	#N/A	0.940294	0.0200503	0.0117664	-0.808107
HBMP 16:0_18:1_14:0	HBMP	2b	LipidBlast	M-H	C54H103O11P	13500.6	10231.8	9300.2	11186.4	12275.9	8857.3	#N/A	#N/A	#N/A	#N/A	#N/A	#N/A	#N/A	#N/A	#N/A	#N/A	#N/A	#N/A		0.890748	-0.0314827	#N/A	#N/A	#N/A	#N/A
HBMP 16:0_18:1_16:0	HBMP	2b	LipidBlast	M-H	C56H107O11P	228318	164242	161257	216463	230902	165353	468871	626126	561988	481081	461046	412616	654810	632455	604341	460288	644849	629837		0.542906	0.145814	0.114003	-0.29054	0.439958	-0.124697
HBMP 16:0_18:1_18:0	HBMP	2b	LipidBlast	M-H	C58H111O11P	181534	116390	97920.2	162614	171191	109677	311617	351250	339710	342404	295320	281934	398878	346206	367904	269497	344823	335634		0.64405	0.163943	0.273418	-0.124543	0.126456	-0.228509
HBMP 16:0_18:1_18:1	HBMP	2b	LipidBlast	M-H	C58H109O11P	256354	172373	180748	205553	244317	171271	498616	597516	523580	463510	445504	393877	744798	672352	645997	451781	570404	570422		0.914547	0.0273533	0.0436851	-0.314021	0.0336079	-0.373457
HBMP 16:0_18:1_20:3	HBMP	2b	LipidBlast	M-H	C60H109O11P	#N/A	#N/A	#N/A	#N/A	#N/A	#N/A	70013.9	79706.1	70219.8	60668.3	68557.4	58331.4	97513.2	85804.3	91771.3	65424.5	72713.3	67751.4		#N/A	#N/A	0.0722647	-0.229778	0.00451167	-0.418029
HBMP 16:0_18:2_16:0	HBMP	2b	LipidBlast	M-H	C56H105O11P	146055	93882.6	76235.7	93495.9	123289	74469.6	#N/A	#N/A	#N/A	#N/A	#N/A	#N/A	#N/A	#N/A	#N/A	#N/A	#N/A	#N/A		0.759339	-0.118435	#N/A	#N/A	#N/A	#N/A
HBMP 16:0_18:2_16:1	HBMP	2b	LipidBlast	M-H	C56H103O11P	13571.5	10172.6	4686.2	7813.92	11401.7	5276.6	#N/A	#N/A	#N/A	#N/A	#N/A	#N/A	#N/A	#N/A	#N/A	#N/A	#N/A	#N/A		0.69734	-0.215105	#N/A	#N/A	#N/A	#N/A
HBMP 16:0_18:2_18:1	HBMP	2b	LipidBlast	M-H	C58H107O11P	134463	104753	85055.4	106321	120240	86124	#N/A	#N/A	#N/A	#N/A	#N/A	#N/A	#N/A	#N/A	#N/A	#N/A	#N/A	#N/A		0.835628	-0.0524908	#N/A	#N/A	#N/A	#N/A
HBMP 16:0_18:2_18:2	HBMP	2b	LipidBlast	M-H	C58H105O11P	56439.3	42693.6	25520.3	40021.6	45848.7	27240	102606	104551	97605.6	81852	86818.1	79731.7	164907	144041	149540	90049.5	106185	105329		0.732531	-0.140189	0.0031082	-0.29501	0.00303243	-0.604422
HBMP 16:0_18:3_18:2	HBMP	2b	LipidBlast	M-H	C58H103O11P	8043.66	5570.19	3012.5	5066.14	8480.45	3758.45	29722.9	33344.9	29624.6	12562.7	17285.9	10806	51835.2	47019.2	46882.4	17896.6	30826	27716.2		0.916329	0.0577217	0.00162741	-1.18903	0.00543469	-0.930989
HBMP 16:0_20:4_14:0	HBMP	2b	LipidBlast	M-H	C56H101O11P	#N/A	#N/A	#N/A	#N/A	#N/A	#N/A	6498.63	7227.51	6249.78	2646.17	3858.48	2178.96	8098.9	7886.81	8165.3	3722.98	6420.78	5596.86		#N/A	#N/A	0.00290927	-1.2019	0.0250563	-0.617592
HBMP 16:0_20:4_16:0	HBMP	2b	LipidBlast	M-H	C58H105O11P	#N/A	#N/A	#N/A	#N/A	#N/A	#N/A	24024.4	28381.4	25741.4	30578.2	29980	26890.7	28347.5	30825.6	30380.9	29317.9	28971	30622.6		#N/A	#N/A	0.143337	0.162247	0.826174	-0.0103874
HBMP 16:0_20:4_18:1	HBMP	2b	LipidBlast	M-H	C60H107O11P	22850.6	14806.7	13539.9	14014.6	20941.1	14769.4	47819	52911.2	47139.8	45512.5	50148	41957	68321	63678.9	66840.6	45296.8	52014.4	50539.1		0.899515	-0.0420902	0.316816	-0.103664	0.00228584	-0.427475
HBMP 18:0_18:1_18:0	HBMP	2b	LipidBlast	M-H	C60H115O11P	41365.1	18809.7	22025.6	38133.8	49812.3	20783.9	90053.2	98959.8	93789.8	84565.1	89777.4	66470	98412.7	78114.6	87752.9	61773.7	83641.5	85080.2		0.466037	0.403532	0.136191	-0.231886	0.303706	-0.19733
HBMP 18:0_18:1_18:1	HBMP	2b	LipidBlast	M-H	C60H113O11P	83641.1	56465	45329.2	74042.1	75747.8	52635.7	135281	151284	144863	131276	129655	114435	178353	149039	156768	112708	147826	147403		0.69832	0.126475	0.0580319	-0.200825	0.156178	-0.247138
HBMP 18:0_20:4_16:0	HBMP	2b	LipidBlast	M-H	C60H109O11P	11006.7	8610.03	8668.45	10856.9	13971.7	9820.22	#N/A	#N/A	#N/A	#N/A	#N/A	#N/A	#N/A	#N/A	#N/A	#N/A	#N/A	#N/A		0.2241	0.29276	#N/A	#N/A	#N/A	#N/A
HBMP 18:1_18:2_18:0	HBMP	2b	LipidBlast	M-H	C60H111O11P	68334.8	43851.8	44747	57478.1	66518.3	45810.3	112294	131149	116798	100131	101640	84089.3	155991	140790	146904	97332.7	125453	118995		0.690212	0.113739	0.0361261	-0.333649	0.0239078	-0.376465
HBMP 18:1_22:5_16:0	HBMP	2b	LipidBlast	M-H	C62H109O11P	#N/A	#N/A	#N/A	#N/A	#N/A	#N/A	9304.62	11048.2	9349.19	8695.03	10123.1	7576.4	14010.9	13404.7	14257.7	8723.23	10458.7	9737.43		#N/A	#N/A	0.303275	-0.170321	0.00165393	-0.527093
Hex2Cer 34:1;2O	HexCer	2b	LipidBlast	M+FA-H	C46H87NO13	#N/A	#N/A	#N/A	#N/A	#N/A	#N/A	5494.76	3931.23	4336.48	28597.4	20818.7	20105.3	4119.86	4064.59	3349.55	10004.4	5181.67	7497.4		#N/A	#N/A	0.00253241	2.33672	0.0583422	0.975748
Hex2Cer 40:1;2O	Hex2Cer	2b	LipidBlast	M+FA-H	C52H99NO13	16440.4	10276.8	11510.8	14663.6	16491.4	14782.5	#N/A	#N/A	#N/A	#N/A	#N/A	#N/A	#N/A	#N/A	#N/A	#N/A	#N/A	#N/A		0.262728	0.265048	#N/A	#N/A	#N/A	#N/A
Hex2Cer 42:1;2O	HexCer	2b	LipidBlast	M+FA-H	C54H103NO13	30916.7	10058.9	24253	33435.6	32675.5	28788.5	11447.1	12057.8	10350.6	19150.3	21709.6	17023.3	9040.88	11485.4	10461.8	16876.1	14891.2	19269		0.192464	0.540897	0.00516655	0.77376	0.00997833	0.719809
Hex2Cer 42:2;2O	HexCer	2b	LipidBlast	M-H, M+FA-H	C54H101NO13	65945.2	48121.6	49002.5	55711.3	68667.9	56439.6	22217.5	22959.6	21596.6	39319.9	41538.1	40008.9	17596.4	19936.3	20751.2	34659.6	26958.4	32591.6		0.455208	0.14906	1.91879e-05	0.856066	0.00856377	0.692779
Hex2Cer 42:3;2O	Hex2Cer	2b	LipidBlast	M+FA-H	C54H99NO13	7814.46	7023.63	8190.12	6635.12	10657.2	10923.2	#N/A	#N/A	#N/A	#N/A	#N/A	#N/A	#N/A	#N/A	#N/A	#N/A	#N/A	#N/A		0.292927	0.293083	#N/A	#N/A	#N/A	#N/A
Hex3Cer 42:1;2O	HexCer	2b	LipidBlast	M+FA-H	C60H113NO18	#N/A	#N/A	#N/A	#N/A	#N/A	#N/A	8001.22	7773.07	7711.23	5732.44	6758.03	5496.61	7063.04	6463.98	7038.99	6456.65	7745.72	7273.7		#N/A	#N/A	0.00991611	-0.384811	0.514248	0.0624681
HexCer 18:1;3O/24:0;(2OH) isomer.1	HexCer	2b	LipidBlast	M-H, M+FA-H	C48H93NO10	#N/A	#N/A	#N/A	#N/A	#N/A	#N/A	4871.09	5271.44	5702.99	4119.47	4731.75	4247.62	5545.85	5205.9	6721.25	4803.97	5956.32	6193.32		#N/A	#N/A	0.0395117	-0.274635	0.796569	-0.0435349
HexCer 18:1;3O/24:0;(2OH) isomer.2	HexCer	2b	LipidBlast	M-H, M+FA-H	C48H93NO10	#N/A	#N/A	#N/A	#N/A	#N/A	#N/A	7748.85	8201.21	7207.44	4334.21	5068.62	3954.29	9515.11	8088.5	8237.88	5546.97	8128.18	7859.44		#N/A	#N/A	0.00168687	-0.79387	0.199879	-0.263033
HexCer 22:0;2O/20:1;O	HexCer	2b	LipidBlast	M+FA-H	C48H93NO9	#N/A	#N/A	#N/A	#N/A	#N/A	#N/A	6094.53	5996.52	6025.83	4610.08	5961.55	3963.3	4847.77	4236.12	5170.15	5073.97	6436.06	6010.67		#N/A	#N/A	0.112755	-0.317809	0.0888981	0.297689
HexCer 25:0;2O/17:2	HexCer	2b	LipidBlast	M+FA-H	C48H91NO8	#N/A	#N/A	#N/A	#N/A	#N/A	#N/A	6302.71	7392.86	6117.57	8256.03	7380.07	7892.94	7343.61	7249.51	6719.97	7599.69	6640.65	6519.67		#N/A	#N/A	0.058562	0.247985	0.663354	-0.0379336
LNAPE 16:0/N-18:0	LNAPE	2b	LipidBlast	M-H	C39H78NO8P	50191.1	39567.7	48661.7	34759.3	54234.4	45059.6	68113.2	54368.1	63490.7	93257.1	85390.5	93170.2	55855.7	63783.5	60673.5	69981.7	66024.9	73159.9		0.834504	-0.0462505	0.00399643	0.547555	0.0359491	0.21415
LNAPE 16:0/N-20:0	LNAPE	2b	LipidBlast	M-H	C41H82NO8P	24616.4	16826.5	19446.7	16717.1	28540.6	20829	#N/A	#N/A	#N/A	#N/A	#N/A	#N/A	#N/A	#N/A	#N/A	#N/A	#N/A	#N/A		0.697992	0.118163	#N/A	#N/A	#N/A	#N/A
LNAPE 16:1/N-16:0	LNAPE	2b	LipidBlast	M-H	C37H72NO8P	#N/A	#N/A	#N/A	#N/A	#N/A	#N/A	5060.31	4587.67	5673.9	505.642	1925.94	1095.4	7890.51	7774.36	8077.12	2435.64	3331.9	2983.08		#N/A	#N/A	0.00161932	-2.11909	5.42027e-05	-1.43998		Down
LNAPE 18:1/N-17:0	LNAPE	2b	LipidBlast	M-H	C40H78NO8P	#N/A	#N/A	#N/A	#N/A	#N/A	#N/A	9379.21	8667.26	9837.62	9745.6	9093.67	8809.73	10492	11341.6	10221.8	9491.56	9962.69	9180.73		#N/A	#N/A	0.866995	-0.0122144	0.0486839	-0.162788
LNAPE 18:1/N-19:0	LNAPE	2b	LipidBlast	M-H	C42H82NO8P	#N/A	#N/A	#N/A	#N/A	#N/A	#N/A	19523.3	19527	22382.2	18875.7	20422.1	19570.2	22157	22808.1	24476.6	21750.3	21544.9	21062.5		#N/A	#N/A	0.462081	-0.0615211	0.0782577	-0.109689
LNAPE 18:1/N-20:0	LNAPE	2b	LipidBlast	M-H	C43H84NO8P	96427.4	72783.7	80919.2	73610.6	104496	78406.2	#N/A	#N/A	#N/A	#N/A	#N/A	#N/A	#N/A	#N/A	#N/A	#N/A	#N/A	#N/A		0.866135	0.0363502	#N/A	#N/A	#N/A	#N/A
LNAPE 18:1/N-20:1	LNAPE	2b	LipidBlast	M-H	C43H82NO8P	35661.9	32351.8	42319.5	26409.8	43895.4	33426.1	33944.2	37895.5	37967.4	28235.7	29597	27872.2	40771.6	39098.6	41332.2	32932.1	39826.9	38357.9		0.72656	-0.0890153	0.00492313	-0.357521	0.201453	-0.125339
LNAPE 18:3/N-14:0	LNAPE	2b	LipidBlast	M-H	C37H68NO8P	#N/A	#N/A	#N/A	#N/A	#N/A	#N/A	8700.26	8228.22	9480.88	2954.15	4680.51	3833.65	10080.3	10525.2	10917.8	4745.87	6883.99	5971.26		#N/A	#N/A	0.00128671	-1.2034	0.00221734	-0.840751
LNAPE 20:4/N-17:0	LNAPE	2b	LipidBlast	M-H	C42H76NO8P	#N/A	#N/A	#N/A	#N/A	#N/A	#N/A	8936.42	7152.94	7595.77	9529.07	9248.88	9084.42	7822.95	8127.68	7609.66	7628.63	8199.44	8089.32		#N/A	#N/A	0.0650693	0.234336	0.6329	0.0217025
LNAPE 20:4/N-20:0	LNAPE	2b	LipidBlast	M-H	C45H82NO8P	17766.2	17663.8	24639.3	14850.3	23577.9	22712.1	#N/A	#N/A	#N/A	#N/A	#N/A	#N/A	#N/A	#N/A	#N/A	#N/A	#N/A	#N/A		0.925994	0.0254944	#N/A	#N/A	#N/A	#N/A
LNAPE 22:6/N-18:0	LNAPE	2b	LipidBlast	M-H	C45H78NO8P	32735.1	30104.7	29514.7	25103.1	34697.2	27128.3	#N/A	#N/A	#N/A	#N/A	#N/A	#N/A	#N/A	#N/A	#N/A	#N/A	#N/A	#N/A		0.588934	-0.0873525	#N/A	#N/A	#N/A	#N/A
LPE 16:0	LPE	2b	LipidBlast	M-H	C21H44NO7P	3650.49	5296.66	1962.09	7171.52	5372.91	5285.39	#N/A	#N/A	#N/A	#N/A	#N/A	#N/A	#N/A	#N/A	#N/A	#N/A	#N/A	#N/A		0.113524	0.708742	#N/A	#N/A	#N/A	#N/A
LPE 18:1	LPE	2b	LipidBlast	M-H	C23H46NO7P	1505.3	3434	656.374	3690.47	2777.35	2985.74	#N/A	#N/A	#N/A	#N/A	#N/A	#N/A	#N/A	#N/A	#N/A	#N/A	#N/A	#N/A		0.212151	0.756547	#N/A	#N/A	#N/A	#N/A
MGDG O-14:0_16:0	MGDG	2b	LipidBlast	M-H	C39H76O9	16659	25221.8	42717.4	18503.2	27274.3	37919	26113.7	21809.5	22180.3	67763.7	46587.7	45762.6	24729.8	20194.8	20644.5	30708.8	23016	30353.7		0.976285	-0.0154595	0.0149398	1.19154	0.0998718	0.358722
MGDG O-16:0_20:0	MGDG	2b	LipidBlast	M-H	C45H88O9	#N/A	#N/A	#N/A	#N/A	#N/A	#N/A	42323.6	42145.5	43260.4	40656.7	43491.4	39109.4	43480.6	39737.9	44046.9	40328.9	43449.2	42038.4		#N/A	#N/A	0.324741	-0.0514162	0.781136	-0.0165187
MGDG O-20:0_18:1	MGDG	2b	LipidBlast	M-H	C47H90O9	#N/A	#N/A	#N/A	#N/A	#N/A	#N/A	85617.2	82473.6	85584	79758.9	89413.5	78364.3	83553.5	76752.4	86652	80567	85909	85066.5		#N/A	#N/A	0.602807	-0.0353382	0.672925	0.0265373
MGDG O-20:0_18:1 isomer.1	MGDG	2b	LipidBlast	M-H	C47H90O9	29834.8	28391.4	31795	34245.7	31356.7	30076.8	#N/A	#N/A	#N/A	#N/A	#N/A	#N/A	#N/A	#N/A	#N/A	#N/A	#N/A	#N/A		0.298285	0.0879389	#N/A	#N/A	#N/A	#N/A
MGDG O-20:0_18:1 isomer.2	MGDG	2b	LipidBlast	M-H	C47H90O9	29471.9	32707.9	36024.5	28461.6	33778.8	30990.1	#N/A	#N/A	#N/A	#N/A	#N/A	#N/A	#N/A	#N/A	#N/A	#N/A	#N/A	#N/A		0.533552	-0.0749843	#N/A	#N/A	#N/A	#N/A
MGDG O-20:1_18:1	MGDG	2b	LipidBlast	M-H	C47H88O9	#N/A	#N/A	#N/A	#N/A	#N/A	#N/A	18561.5	16344	18699.4	22008.7	20043	20486.5	18343.7	15755.8	16887.5	19095.9	18545.6	18053.8		#N/A	#N/A	0.0370561	0.222373	0.123765	0.127427
NAGlySer 18:0/19:0	NAGySer	2b	LipidBlast	M-H	C42H80N2O7	1118.49	1302.72	3189.11	2272.96	631.315	3752.02	#N/A	#N/A	#N/A	#N/A	#N/A	#N/A	#N/A	#N/A	#N/A	#N/A	#N/A	#N/A		0.770743	0.246633	#N/A	#N/A	#N/A	#N/A
PA 18:1_18:1	PA	2b	LipidBlast	M-H	C39H73O8P	#N/A	#N/A	#N/A	#N/A	#N/A	#N/A	12169.6	11165	11182.1	10920	11328.4	8776.63	10055.7	9426.1	9106.05	11773.8	13322.5	13051.2		#N/A	#N/A	0.246543	-0.153859	0.00450068	0.416187
PC 14:0_14:0	PC	2b	LipidBlast	M+FA-H	C36H72NO8P	#N/A	#N/A	#N/A	#N/A	#N/A	#N/A	4552.28	4094.87	4481.91	1987.11	2678.26	2156.04	6567.09	7130.14	5883.91	2520.03	3376.31	2836.25		#N/A	#N/A	0.00112762	-0.944623	0.00117966	-1.16498
PC 14:0_16:1	PC	2b	LipidBlast	M+FA-H	C38H74NO8P	#N/A	#N/A	#N/A	#N/A	#N/A	#N/A	22725.1	21052	24978.3	8984.09	14630.2	10226.4	31052.6	31700.6	32639	15692.3	17237.7	16367.7		#N/A	#N/A	0.00480334	-1.02271	1.8075e-05	-0.95235
PC 14:0_18:2	PC	2b	LipidBlast	M+FA-H	C40H76NO8P	14085.7	13180.2	11012.6	10894.6	16031	10825.5	43055.8	42844.6	47832.3	30334.7	36125.2	31030.9	47837.6	50370.1	46962.7	41258.7	41695.8	41342.9		0.932493	-0.0200177	0.00782427	-0.456012	0.00250825	-0.223951
PC 15:0_18:1	PC	2b	LipidBlast	M+FA-H	C41H80NO8P	#N/A	#N/A	#N/A	#N/A	#N/A	#N/A	67441.1	64085.3	65226.9	83269.4	79172.3	77310.9	67297.1	71664.9	66587	77947.7	71391.8	68198.8		#N/A	#N/A	0.00207153	0.285159	0.289937	0.0817867
PC 16:0_16:0	PC	2b	LipidBlast	M+FA-H	C40H80NO8P	185050	147249	181319	127887	201081	169203	251803	206483	240101	352551	328725	353868	205535	234879	226146	266939	246550	275527		0.84294	-0.0440577	0.00209868	0.567733	0.0288841	0.243318
PC 16:0_16:1	PC	2b	LipidBlast	M+FA-H	C40H78NO8P	27630.1	34686.7	40286	26686.2	34643.3	33878	72422.2	76216.9	57066.3	56491.8	68637.3	62763.8	90043	95512	84571.8	78094.7	91696.5	78526.7		0.609361	-0.107922	0.433374	-0.130669	0.254437	-0.121449
PC 16:0_18:0	PC	2b	LipidBlast	M+FA-H	C42H84NO8P	#N/A	#N/A	#N/A	#N/A	#N/A	#N/A	153639	158641	168972	204869	202358	193779	131730	135332	146657	155593	147438	146679		#N/A	#N/A	0.00208367	0.320588	0.0874077	0.12034
PC 16:0_18:1	PC	2b	LipidBlast	M+FA-H	C42H82NO8P	405712	387795	568273	318045	480117	448174	594777	502044	492143	809419	694783	663603	498408	535859	443042	638196	553255	550632		0.638585	-0.127801	0.0248272	0.448148	0.0887363	0.237841
PC 16:0_18:1;2O	PC	2b	LipidBlast	M+FA-H	C42H82NO10P	#N/A	#N/A	#N/A	#N/A	#N/A	#N/A	9.65884	25.3286	1459.83	43447.6	28129	39901.3	157.328	255.893	1644.72	26565.2	7171.4	16642.1		#N/A	#N/A	0.00140475	6.22064	0.0456423	4.61354		Up
PC 16:0_18:2	PC	2b	LipidBlast	M+FA-H	C42H80NO8P	192585	201227	245290	148599	250147	198033	#N/A	#N/A	#N/A	#N/A	#N/A	#N/A	#N/A	#N/A	#N/A	#N/A	#N/A	#N/A		0.695758	-0.098851	#N/A	#N/A	#N/A	#N/A
PC 16:0_18:3	PC	2b	LipidBlast	M+FA-H	C42H78NO8P	26584.4	25291.6	24063.6	23321.1	29167.6	22352.1	45397.8	47452.9	52644.4	40145.8	46171.1	43042.8	51299.6	50403.7	60339.7	49470.3	46649	53364.7		0.878575	-0.0210262	0.124198	-0.169581	0.323719	-0.116386
PC 16:0_20:4	PC	2b	LipidBlast	M+FA-H	C44H80NO8P	77459.1	100325	114163	66112.7	117075	119263	103346	104793	93161	157749	147757	150738	93200.9	93553	100998	147634	115198	114842		0.872047	0.0509909	0.000392348	0.598608	0.0549663	0.392318
PC 16:0_20:4;O	PC	2b	LipidBlast	M+FA-H	C44H80NO9P	#N/A	#N/A	#N/A	#N/A	#N/A	#N/A	4539.47	4028.41	5321.66	8529.98	6314.83	7390.43	4044.33	3277.38	4171.26	6488.57	5184.51	6136.55		#N/A	#N/A	0.0199538	0.678849	0.0117509	0.631906
PC 16:0_20:5	PC	2b	LipidBlast	M+FA-H	C44H78NO8P	25919.2	23825.2	22927.7	21838.8	32383.4	24648.9	17191.4	19822.9	16246.4	23613.5	22691.4	23061.9	11964.8	14724.5	16222.2	24722	20884.3	21927		0.562314	0.118097	0.00823676	0.381171	0.00835844	0.654232
PC 16:0_22:4	PC	2b	LipidBlast	M+FA-H	C46H84NO8P	#N/A	#N/A	#N/A	#N/A	#N/A	#N/A	13673.8	12242.9	13120.7	20836.4	19263.6	20189.2	11200.4	13202	11947.6	16256.7	15236	14179.6		#N/A	#N/A	0.000330504	0.627042	0.0206062	0.329364
PC 16:0_22:5	PC	2b	LipidBlast	M+FA-H	C46H82NO8P	33265.3	33828.3	44736.6	26329.9	48242.8	39544.7	34274.9	27844.9	25138.3	45962.6	43742.5	41547.8	26120.7	26203.2	24978	41653.7	29661.3	28613.2		0.922736	0.0292074	0.00805774	0.58899	0.147093	0.370388
PC 16:0_22:6	PC	2b	LipidBlast	M+FA-H	C46H80NO8P	10673.8	11069.3	17953.4	7510.95	14629.8	16062.1	10277.7	10485.4	8723.9	15905.9	14192.5	13693.2	8699.32	10209.1	9617.19	14711.9	10657.2	10421.6		0.895133	-0.0553342	0.00540847	0.570576	0.172549	0.327322
PC 17:0_18:1	PC	2b	LipidBlast	M+FA-H	C43H84NO8P	#N/A	#N/A	#N/A	#N/A	#N/A	#N/A	79405.9	78270.5	90657.4	85050.9	89950.6	84432.5	86220.3	89371.1	95590.2	91086.4	87998.3	87128.5		#N/A	#N/A	0.440154	0.0630865	0.610686	-0.0266773
PC 18:0_18:0	PC	2b	LipidBlast	M+FA-H	C44H88NO8P	#N/A	#N/A	#N/A	#N/A	#N/A	#N/A	48961	53653.5	50253.3	56357.6	57163	52621.6	42987.9	38665.4	43016.8	42878.6	47731.2	46957.1		#N/A	#N/A	0.0890091	0.120133	0.10847	0.142019
PC 18:0_18:1	PC	2b	LipidBlast	M+FA-H	C44H86NO8P	331564	251523	289865	255318	360102	274306	503795	523939	561046	554534	574445	539398	527533	501126	542848	535914	532007	523162		0.894718	0.027456	0.24725	0.0705261	0.635893	0.0178606
PC 18:0_18:2	PC	2b	LipidBlast	M+FA-H	C44H84NO8P	160808	142415	185360	121147	187013	155596	#N/A	#N/A	#N/A	#N/A	#N/A	#N/A	#N/A	#N/A	#N/A	#N/A	#N/A	#N/A		0.734193	-0.0752373	#N/A	#N/A	#N/A	#N/A
PC 18:0_20:3	PC	2b	LipidBlast	M+FA-H	C46H86NO8P	28407.9	23671	26438.2	22726	36128.4	26955.5	23513.5	23401.9	26240.1	31130.4	33985.3	29988.2	19223.8	20356.1	21890.3	30253.4	26813.5	27356.4		0.592695	0.128138	0.00833069	0.378537	0.00438054	0.457755
PC 18:0_20:4	PC	2b	LipidBlast	M+FA-H	C46H84NO8P	42975.2	41139.9	50657.6	35974	56351.1	54185.3	31371.5	30255	24482	36333.8	37668.6	34425.1	22202.8	23676.2	19748.3	33270.5	28747	31979.9		0.610383	0.120474	0.0332585	0.332503	0.0058784	0.518325
PC 18:0_22:6	PC	2b	LipidBlast	M+FA-H	C48H84NO8P	#N/A	#N/A	#N/A	#N/A	#N/A	#N/A	5082.78	3728.44	4624.3	6844.29	6643.25	6949.31	3504.16	3942.94	3664.13	4868.12	4456.51	4268.96		#N/A	#N/A	0.00461054	0.605121	0.0193221	0.290908
PC 18:1_18:2	PC	2b	LipidBlast	M+FA-H	C44H82NO8P	65660.8	62829.7	95265.2	52922	88803.2	79813.7	82610.3	77686.4	79605.6	101675	96011.8	86794.3	79265.4	84414.6	78576.9	88456.4	86670	84061.6		0.962971	-0.0143646	0.0312643	0.245885	0.0654479	0.0974611
PC 18:2_18:3	PC	2b	LipidBlast	M+FA-H	C44H78NO8P	#N/A	#N/A	#N/A	#N/A	#N/A	#N/A	9626.21	10000.6	10564.4	6609	7636.21	7188.98	14516	15533.9	13896	8678.82	9294.59	9202.03		#N/A	#N/A	0.00193614	-0.494212	0.000407257	-0.693426
PC O-28:2_18:2	PC	2b	LipidBlast	M+FA-H	C54H102NO7P	11106.9	7186.68	4170.47	8145.46	10017.6	4619.54	13377.8	13373.5	13013.6	15434.1	15899	13647.7	11246.9	10985.8	11774	13809.6	14506.4	13669		0.968857	0.0203173	0.0670931	0.177813	0.00156675	0.304048
PE 14:0_18:2	PE	2b	LipidBlast	M-H	C37H70NO8P	9688.15	8351.27	7453.37	8347.11	10560.2	7109.1	16176.5	16138.2	17227.6	18099.8	19357.1	18181.9	10352.9	13858.6	16423.4	17216.3	13177.7	14820.4		0.891412	0.0293315	0.0197959	0.16743	0.510256	0.154065
PE 14:0_20:4	PE	2b	LipidBlast	M-H	C39H70NO8P	6643.08	5157.9	4240.88	5475.69	7394.43	4770.28	8833.96	8558.73	9560.51	7392.48	10149.8	8173.03	6641.44	7403.17	7431.28	8902.56	7869.2	7683.21		0.638833	0.137042	0.6612	-0.0678273	0.096571	0.18741
PE 14:0_20:5	PE	2b	LipidBlast	M-H	C39H68NO8P	#N/A	#N/A	#N/A	#N/A	#N/A	#N/A	2343.07	2086.04	2630.59	1422.75	2061.26	1651.25	2367.95	2387.12	2556.35	1920.14	2325.33	2242.77		#N/A	#N/A	0.0583688	-0.459172	0.116422	-0.172324
PE 15:0_18:1	PE	2b	LipidBlast	M-H	C38H74NO8P	16186.3	13758.4	13221.5	13022.5	17611.9	11736.8	27358.3	22785.9	27368.3	26003.5	26825.8	27650.2	20600.2	25736.6	21474.1	21818.6	21178.4	17586.2		0.901124	-0.026819	0.569528	0.0541922	0.307563	-0.162599
PE 15:0_18:2	PE	2b	LipidBlast	M-H	C38H72NO8P	#N/A	#N/A	#N/A	#N/A	#N/A	#N/A	4944.79	4328.55	3837.45	6180.74	7343.2	6101.59	3249.4	3319.26	3246.76	5733.59	5148.42	4829.85		#N/A	#N/A	0.0133811	0.581977	0.00178131	0.678731
PE 15:0_20:4	PE	2b	LipidBlast	M-H	C40H72NO8P	3635.76	3701.48	5364.31	2904.36	4571.27	6042.66	#N/A	#N/A	#N/A	#N/A	#N/A	#N/A	#N/A	#N/A	#N/A	#N/A	#N/A	#N/A		0.811444	0.0899077	#N/A	#N/A	#N/A	#N/A
PE 16:0_16:0	PE	2b	LipidBlast	M-H, M+FA-H, 2M-H	C37H74NO8P	57190.9	39914.5	41037	51770.3	66987.9	55093.7	65841.1	70839.5	60493.7	65998.8	66669.8	67795.5	50264.7	70465.9	60630.2	67006.4	54332.4	57598.5		0.175729	0.331704	0.735948	0.0238731	0.913195	-0.0194093
PE 16:0_16:1	PE	2b	LipidBlast	M-H	C37H72NO8P	27082.1	32033.6	34642.2	25902.9	37139.8	29353.8	34301.6	22735.8	22905.2	35502.6	32123.8	32093.8	20708.7	21259.4	21230.8	23120.6	18161.5	16991.7		0.915038	-0.0211009	0.173911	0.318923	0.433404	-0.117054
PE 16:0_18:0	PE	2b	LipidBlast	M-H	C39H78NO8P	17957.2	7141.12	9751.73	16813.4	22816.7	11798.1	46036.2	47643.9	47499.8	30456.9	34078.4	31575.3	58217.9	60182.7	59010.4	34658.6	42556.2	39763.2		0.291953	0.561398	0.000224742	-0.554766	0.00107043	-0.600859
PE 16:0_18:1	PE	2b	LipidBlast	M-H, 2M-H	C39H76NO8P	531232	430727	435099	377058	559115	329958	#N/A	#N/A	#N/A	#N/A	#N/A	#N/A	#N/A	#N/A	#N/A	#N/A	#N/A	#N/A		0.601994	-0.141966	#N/A	#N/A	#N/A	#N/A
PE 16:0_18:1 isomer.1	PE	2b	LipidBlast	M-H	C39H76NO8P	#N/A	#N/A	#N/A	#N/A	#N/A	#N/A	28053.7	26404.9	21940	22647.6	27026.7	24318.8	31103.1	32984.7	29952.8	29099.5	31626	27061.7		#N/A	#N/A	0.737093	-0.0461567	0.2597	-0.0992728
PE 16:0_18:1 isomer.2	PE	2b	LipidBlast	M-H	C39H76NO8P	#N/A	#N/A	#N/A	#N/A	#N/A	#N/A	637984	631426	634339	708298	707870	623128	543237	530290	531694	596989	579122	598094		#N/A	#N/A	0.186617	0.0992278	0.00159118	0.144401
PE 16:0_18:2	PE	2b	LipidBlast	M-H	C39H74NO8P	242931	224747	294964	166046	319712	253966	316640	289472	306277	492885	464711	372751	269740	257047	229123	316794	290255	264481		0.884217	-0.0440162	0.0199027	0.544082	0.116353	0.205335
PE 16:0_18:3	PE	2b	LipidBlast	M-H, 2M-H	C39H72NO8P	65999.6	69534.3	83971.9	49846.9	82606	79503.1	88548.4	68067.2	75634.2	114644	107923	98595.7	56119.6	58785.5	66683.6	91339.3	54680	63182.3		0.841538	-0.0504952	0.0173666	0.467627	0.469165	0.20422
PE 16:0_20:4	PE	2b	LipidBlast	M-H	C41H74NO8P	154737	163836	256787	116303	246251	211070	120946	92493.2	83770.4	154709	114810	113883	51144.4	69212.1	58790.1	83953.6	82121.6	82920.9		0.991436	-0.00436019	0.176436	0.367376	0.0114755	0.474983
PE 16:0_20:4;O isomer.1	PE	2b	LipidBlast	M-H	C41H74NO9P	8035.66	6912.42	3250.07	6418.35	5425.14	2855.65	11345.8	10290.8	14833.8	20838.4	16906.8	18853.1	14947.3	11570.1	15054.6	18398.8	14812.1	17444		0.550816	-0.30806	0.0196585	0.634032	0.125708	0.285087
PE 16:0_20:4;O isomer.2	PE	2b	LipidBlast	M-H	C41H74NO9P	7625.29	6686.14	3495.83	5137.47	1801.82	1392.02	32040.4	36373.6	35548.3	22573.2	26876	25666.5	36307.6	34316	36039.1	26863.2	32099.9	30939.1		0.140695	-1.09585	0.00647098	-0.468875	0.0306535	-0.246628
PE 16:0_20:5	PE	2b	LipidBlast	M-H	C41H72NO8P	39511	39143.1	39850.3	31150.8	56390.2	40400.3	#N/A	#N/A	#N/A	#N/A	#N/A	#N/A	#N/A	#N/A	#N/A	#N/A	#N/A	#N/A		0.691672	0.110542	#N/A	#N/A	#N/A	#N/A
PE 16:0_22:6	PE	2b	LipidBlast	M-H, 2M-H	C43H74NO8P	61359.7	75633.6	74037.2	54214.6	80567.5	74918.9	132761	126482	128190	169571	169935	156789	102478	115910	109767	149307	135213	137628		0.963871	-0.00911804	0.00152932	0.357251	0.00579748	0.363369
PE 16:0_22:6;O	PE	2b	LipidBlast	M-H	C43H74NO9P	#N/A	#N/A	#N/A	#N/A	#N/A	#N/A	2500.91	2772.36	2680.61	2240.5	2147.41	2310.16	3976.19	3082.53	3651.51	2384.73	2100.87	2220.13		#N/A	#N/A	0.0106597	-0.247913	0.00819181	-0.675524
PE 17:0_18:1	PE	2b	LipidBlast	M-H	C40H78NO8P	22042.4	16303.9	15647.9	17164.2	20140.3	13445.5	#N/A	#N/A	#N/A	#N/A	#N/A	#N/A	#N/A	#N/A	#N/A	#N/A	#N/A	#N/A		0.719595	-0.0893972	#N/A	#N/A	#N/A	#N/A
PE 17:0_18:1 isomer.1	PE	2b	LipidBlast	M-H	C40H78NO8P	#N/A	#N/A	#N/A	#N/A	#N/A	#N/A	31894.4	33257.7	35180.6	22576.4	25474.8	23116.5	38708.7	38908.6	40839.8	28247.5	29493.6	30794.4		#N/A	#N/A	0.00172964	-0.495498	0.00057032	-0.420039
PE 17:0_18:1 isomer.2	PE	2b	LipidBlast	M-H	C40H78NO8P	#N/A	#N/A	#N/A	#N/A	#N/A	#N/A	46080.4	52841.2	55460.1	35764.5	40254.2	38500.3	53020.4	53358.1	57235.2	40940.6	49263.6	46562.2		#N/A	#N/A	0.0125687	-0.430915	0.0330096	-0.25858
PE 17:0_18:2	PE	2b	LipidBlast	M-H	C40H76NO8P	28392.4	22098.9	19443.1	19918.1	25634	16812.8	44049.8	34012.1	37881.6	35097.6	35205.5	31960.7	42109.2	41394	35473.2	32756.4	34631.6	32209.8		0.533078	-0.165269	0.216542	-0.181125	0.0441024	-0.256489
PE 18:0_18:1 isomer.1	PE	2b	LipidBlast	M+Na-2H	C41H80NO8P	69325.6	63867.2	67232	56250	74681.5	60909.8	145041	133256	123374	179643	180379	168810	122610	124693	113132	160220	143332	147411		0.645274	-0.0631482	0.00436441	0.396796	0.0082759	0.323272
PE 18:0_18:1 isomer.2	PE	2b	LipidBlast	M-H	C41H80NO8P	120372	115064	163665	95530.6	142266	130075	647880	649850	623401	512075	548666	521310	677354	626867	682688	569178	661498	634021		0.6431	-0.117549	0.00124258	-0.280159	0.280059	-0.0915858
PE 18:0_18:1 isomer.3	PE	2b	LipidBlast	M-H	C41H80NO8P	300460	217333	182321	227321	280086	175637	#N/A	#N/A	#N/A	#N/A	#N/A	#N/A	#N/A	#N/A	#N/A	#N/A	#N/A	#N/A		0.907959	-0.0356138	#N/A	#N/A	#N/A	#N/A
PE 18:0_18:2	PE	2b	LipidBlast	M-H	C41H78NO8P	183559	141735	145797	132624	198407	128124	385464	351233	440957	336198	356262	332643	331525	356476	406356	392840	392164	395058		0.887202	-0.0370259	0.134443	-0.200148	0.264174	0.108779
PE 18:0_20:1	PE	2b	LipidBlast	M+Na-2H	C43H84NO8P	37887.8	25847.7	21344.7	29813.3	33337.6	21464.4	88745.7	97699.2	97664.1	56566.9	72329	60087.1	101983	96275.2	102614	77038.5	97342	93914.9		0.980838	-0.00790468	0.00488769	-0.588188	0.1748	-0.165325
PE 18:0_20:3	PE	2b	LipidBlast	M-H	C43H80NO8P	32975.1	24481.8	26447.8	25583.9	33030.4	23638.8	68729	78299.1	79641.8	68300.9	76198	69342.8	70958.2	73698.2	78219.7	75912.2	81485.7	81475.5		0.893057	-0.0286813	0.369815	-0.08405	0.131155	0.100005
PE 18:0_20:4	PE	2b	LipidBlast	M-H, 2M-H	C43H78NO8P	#N/A	#N/A	#N/A	#N/A	#N/A	#N/A	243484	270279	298610	221200	263770	221356	196401	220383	216229	262587	293770	261692		#N/A	#N/A	0.172427	-0.201807	0.00872798	0.369952
PE 18:0_20:4 isomer.1	PE	2b	LipidBlast	M-H	C43H78NO8P	25060.7	32411.2	36214.7	21714.7	37610.4	37806.4	#N/A	#N/A	#N/A	#N/A	#N/A	#N/A	#N/A	#N/A	#N/A	#N/A	#N/A	#N/A		0.863301	0.052097	#N/A	#N/A	#N/A	#N/A
PE 18:0_20:4 isomer.2	PE	2b	LipidBlast	M-H	C43H78NO8P	130892	108504	114211	102759	158512	104826	#N/A	#N/A	#N/A	#N/A	#N/A	#N/A	#N/A	#N/A	#N/A	#N/A	#N/A	#N/A		0.840941	0.0500806	#N/A	#N/A	#N/A	#N/A
PE 18:0_20:4;4O	PE	2b	LipidBlast	M-H2O-H, M-H	C43H78NO12P	#N/A	#N/A	#N/A	#N/A	#N/A	#N/A	0	37.0943	3498.69	77668.5	49912	65977.8	39.3183	415.786	3242.5	44575.3	14148.9	33303.9		#N/A	#N/A	0.00146321	5.7746	0.0301014	4.63741		Up
PE 18:0_20:5	PE	2b	LipidBlast	M-H	C43H76NO8P	#N/A	#N/A	#N/A	#N/A	#N/A	#N/A	36235.4	34686.3	34650.9	54341.7	50851.1	53485.7	23726.9	30995.3	27807.9	45052.8	39075.7	39715.1		#N/A	#N/A	0.000112395	0.587871	0.00825343	0.585528
PE 18:0_20:5 isomer.1	PE	2b	LipidBlast	M-H	C43H76NO8P	30485.6	26516.1	29216.9	25787.3	38418.7	27739.8	#N/A	#N/A	#N/A	#N/A	#N/A	#N/A	#N/A	#N/A	#N/A	#N/A	#N/A	#N/A		0.665442	0.0927854	#N/A	#N/A	#N/A	#N/A
PE 18:0_20:5 isomer.2	PE	2b	LipidBlast	M-H	C43H76NO8P	66043.1	61916.3	83927.7	56630.9	80560.9	65983.5	#N/A	#N/A	#N/A	#N/A	#N/A	#N/A	#N/A	#N/A	#N/A	#N/A	#N/A	#N/A		0.779589	-0.060571	#N/A	#N/A	#N/A	#N/A
PE 18:0_22:5	PE	2b	LipidBlast	M-H	C45H80NO8P	40379.9	30094.3	30791.3	29743.8	43956.7	27563.3	#N/A	#N/A	#N/A	#N/A	#N/A	#N/A	#N/A	#N/A	#N/A	#N/A	#N/A	#N/A		0.999925	-2.62836e-05	#N/A	#N/A	#N/A	#N/A
PE 18:0_22:5 isomer.1	PE	2b	LipidBlast	M-H	C45H80NO8P	#N/A	#N/A	#N/A	#N/A	#N/A	#N/A	13517.3	14419	15460.3	13494.8	15448.4	13863	14542.7	13813.9	15017	15572.4	16765.5	15539.1		#N/A	#N/A	0.822392	-0.0197606	0.0482592	0.142515
PE 18:0_22:5 isomer.2	PE	2b	LipidBlast	M-H	C45H80NO8P	#N/A	#N/A	#N/A	#N/A	#N/A	#N/A	96554.5	100508	101631	90729.3	101090	90692.6	85611.9	91567	90921	102034	108784	106169		#N/A	#N/A	0.227436	-0.0803573	0.00392525	0.241651
PE 18:1_18:1	PE	2b	LipidBlast	M-H	C41H78NO8P	63595.5	52055.5	49095.4	43257.6	57995.3	38873.1	163762	178650	188263	115992	130971	128999	186412	194699	195410	156582	189534	173608		0.322725	-0.233522	0.00378695	-0.497239	0.12963	-0.149626
PE 18:1_18:2 isomer.1	PE	2b	LipidBlast	M-H	C41H76NO8P	37046.9	40862.5	39026.4	30179.7	43992	31772.5	121877	137670	135553	110817	116700	99751.9	133221	134300	134728	126637	134387	128441		0.461218	-0.142411	0.0321534	-0.271742	0.148349	-0.0465939
PE 18:1_18:2 isomer.2	PE	2b	LipidBlast	M-H	C41H76NO8P	102329	86704.3	94203.7	77446.5	118154	81722.6	126247	100897	119165	155399	147756	160258	85716.8	121603	95964	126022	115382	108168		0.892401	-0.0304407	0.00961329	0.420242	0.263338	0.20492
PE 18:1_20:3;2O	PE	2b	LipidBlast	M-H2O-H, M+Na-2H	C43H78NO10P	#N/A	#N/A	#N/A	#N/A	#N/A	#N/A	9937.3	10941.4	12332.8	15240.4	11993.3	14924.3	16881	15541.9	16752.2	13038.3	12129	12704		#N/A	#N/A	0.0747908	0.344127	0.00169145	-0.376821
PE 18:2_18:3	PE	2b	LipidBlast	M-H	C41H72NO8P	#N/A	#N/A	#N/A	#N/A	#N/A	#N/A	54197.3	57575.4	57519.3	113357	91907	89966.7	52630.9	58054.3	57479	74095.6	51025.1	63778.5		#N/A	#N/A	0.00518926	0.802328	0.372572	0.167747
PE 19:0_18:1	PE	2b	LipidBlast	M-H	C42H82NO8P	#N/A	#N/A	#N/A	#N/A	#N/A	#N/A	13058.8	15474.5	15262.1	7236.34	8752.73	7890.89	19116	17165.8	18968	11192.3	15276.3	14460.1		#N/A	#N/A	0.00171458	-0.874979	0.0268122	-0.432855
PE O-16:0_20:4	PE	2b	LipidBlast	M-H	C41H76NO7P	#N/A	#N/A	#N/A	#N/A	#N/A	#N/A	18041.7	14769	15206.7	18446.1	19512.3	16598.2	15024.2	14380.1	12896	17244.3	15948.4	16288.9		#N/A	#N/A	0.177348	0.184193	0.0318185	0.226227
PE O-16:0_22:4	PE	2b	LipidBlast	M-H	C43H80NO7P	#N/A	#N/A	#N/A	#N/A	#N/A	#N/A	12571.6	12529.7	12950.9	10575.7	13504.9	11000.5	11772.4	10932	12325.3	13073.6	12475.6	11771.8		#N/A	#N/A	0.343995	-0.117285	0.239259	0.0914039
PE O-16:1_18:1	PE	2b	LipidBlast	M-H	C39H76NO7P	22755.2	19216.3	23411.1	21859	23415.4	21714.5	30354.4	30677	32585.1	34119.9	38312.6	34430.8	30286	28336.3	32508.4	33587.7	33658.7	33785.4		0.723792	0.0350167	0.0437085	0.190933	0.0521654	0.1488
PE O-16:1_18:2	PE	2b	LipidBlast	M-H, M+FA-H	C39H74NO7P	14246.1	11660.3	13129.9	11927.2	15886.2	13329.6	173402	146901	147545	225469	194909	185054	152899	160931	132592	182894	165525	160494		0.637575	0.0758322	0.0375552	0.371923	0.126613	0.189008
PE O-16:1_20:4	PE	2b	LipidBlast	M-H	C41H74NO7P	48767.8	47981	62348.9	49572.9	60480.8	55407	56429.5	37797.8	46583.7	63983.1	66995.1	64734.6	33274.7	38973.8	35934.1	49724.1	45355.2	37125.5		0.725439	0.0565762	0.0284732	0.47498	0.118774	0.289306
PE O-16:1_22:4	PE	2b	LipidBlast	M-H	C43H78NO7P	#N/A	#N/A	#N/A	#N/A	#N/A	#N/A	112180	95756.2	109376	84821	106696	86344.5	98383.7	88700.5	98224.1	100403	104892	98377.1		#N/A	#N/A	0.204621	-0.191533	0.176626	0.0899943
PE O-18:0_18:1	PE	2b	LipidBlast	M-H	C41H82NO7P	#N/A	#N/A	#N/A	#N/A	#N/A	#N/A	8304.75	9533.23	8502.22	6498.35	7279.72	6592.98	9083.59	8866.29	9536.4	7233.33	9522.4	9393.75		#N/A	#N/A	0.0118077	-0.370745	0.593028	-0.0719295
PE O-18:0_20:4	PE	2b	LipidBlast	M-H	C43H80NO7P	26963.9	19034.6	16097.8	23109.6	22245	17036.2	58494.6	56473	60530.6	38632.4	50065.6	41165.3	59935.2	53184.5	58853.4	47905.6	57100.3	54359.3		0.980412	0.00682744	0.0141813	-0.434462	0.288488	-0.109846
PE O-18:0_22:4	PE	2b	LipidBlast	M-H	C45H84NO7P	#N/A	#N/A	#N/A	#N/A	#N/A	#N/A	29195.5	28049.5	29939.3	19525.3	24923	19983.7	29681.7	25792.9	29307.4	23826.3	27580	25919		#N/A	#N/A	0.013888	-0.436293	0.20582	-0.132819
PE O-18:1_18:1	PE	2b	LipidBlast	M-H	C41H80NO7P	#N/A	#N/A	#N/A	#N/A	#N/A	#N/A	77460.3	78227.8	78378.2	56210.5	68324.6	57410.7	83345.3	71453.9	82021.9	66794.4	80058.5	77653.9		#N/A	#N/A	0.0108546	-0.363408	0.500611	-0.0770387
PE O-18:1_18:2	PE	2b	LipidBlast	M-H	C41H78NO7P	46167.1	28881.4	22300.4	37043.5	39346	28856.4	38135.3	38250.1	38934.9	31766.8	38237.5	34255.4	39629.1	36848.3	40033.1	37580	40792.5	41270.6		0.752613	0.112526	0.124444	-0.145466	0.532743	0.0382769
PE O-18:1_20:4	PE	2b	LipidBlast	M-H	C43H78NO7P	136649	130980	142824	133909	149436	129004	275092	265647	275215	203524	252774	208998	228100	225997	256691	232858	259336	261834		0.93284	0.00664732	0.0342585	-0.294489	0.347798	0.0852
PE O-18:1_22:2	PE	2b	LipidBlast	M-H	C45H86NO7P	#N/A	#N/A	#N/A	#N/A	#N/A	#N/A	10121.3	9939.12	8945.42	7801.3	10309.7	6247.8	8138.96	7579.9	8211.46	8537.89	11367.4	11759.2		#N/A	#N/A	0.279179	-0.251905	0.0672859	0.404023
PE O-18:1_22:3 isomer.1	PE	2b	LipidBlast	M-H	C45H84NO7P	#N/A	#N/A	#N/A	#N/A	#N/A	#N/A	7086.65	6943.81	6324.63	4480.54	6157.64	4750.78	7291.51	6929.46	6838.46	6358.78	6732.88	6691.71		#N/A	#N/A	0.0439468	-0.403494	0.07978	-0.0901782
PE O-18:1_22:3 isomer.2	PE	2b	LipidBlast	M-H	C45H84NO7P	#N/A	#N/A	#N/A	#N/A	#N/A	#N/A	20300.2	22199.4	19915.4	12910.3	15489.4	13314.1	20728.4	18844.1	20041.7	16075.8	20610.7	19893.6		#N/A	#N/A	0.00295164	-0.581371	0.540014	-0.07536
PE O-18:1_22:4	PE	2b	LipidBlast	M-H	C45H82NO7P	76760.5	66282.9	57459.7	75618.6	73033.4	56832.1	201807	205593	211479	128211	162867	132459	212730	190521	214199	161041	199102	192713		0.847673	0.0354029	0.00445712	-0.547166	0.19994	-0.159417
PE O-18:1_22:5	PE	2b	LipidBlast	M-H	C45H80NO7P	46413.4	41902.6	41937	41918.9	47061	38052.9	112504	110543	113067	80854.7	100652	83338.8	105414	98879	111161	95280.6	104924	102791		0.739275	-0.0361155	0.0193233	-0.343794	0.417473	-0.0581362
PE O-18:2_20:4	PE	2b	LipidBlast	M-H	C43H76NO7P	90186.4	88603.2	102590	82009.7	98610.1	93538.8	79262.5	58812.6	65430.4	81832.4	88669.1	81091.4	58596.9	60292.7	55729.3	70997.8	65937.3	66778.4		0.734147	-0.0375058	0.0689448	0.306024	0.00918176	0.222333
PE-Cer 16:2;2O/26:0	PE-Cer	2b	LipidBlast	M-H	C44H87N2O6P	#N/A	#N/A	#N/A	#N/A	#N/A	#N/A	13213.1	14856.3	12926.2	6111.98	7626.01	6615.76	15786.6	13616.8	14785.4	8630.36	13350.5	12443.3		#N/A	#N/A	0.000776392	-1.01017	0.107832	-0.360259
PE-Cer 18:1;2O/16:0	PE-Cer	2b	LipidBlast	M-H	C36H73N2O6P	#N/A	#N/A	#N/A	#N/A	#N/A	#N/A	1771.76	1286.56	1666.72	4447.26	3920.56	3592.68	1224.15	1197.11	1254.61	3080.47	1556.06	1845.04		#N/A	#N/A	0.00113098	1.33988	0.116206	0.818254
PE-Cer 20:1;2O/14:0	PE-Cer	2b	LipidBlast	M-H	C36H73N2O6P	6864.09	6132.15	5744.74	6109.27	6467.44	6149.74	7241.05	6090.86	6877.66	8058	9056.05	8091.52	6335.48	5993.97	6575.44	8551.64	8011.56	8146.1		0.989531	-0.00111968	0.0241867	0.318704	0.00116965	0.386295
PE-Cer 20:2;2O/16:0	PE-Cer	2b	LipidBlast	M-H	C38H75N2O6P	#N/A	#N/A	#N/A	#N/A	#N/A	#N/A	8391.69	7957.28	7294.72	9856.49	9879.79	9139.55	7442.14	8339.76	7274.59	8922.92	8529.11	8024.72		#N/A	#N/A	0.0121579	0.288407	0.127566	0.144009
PG 16:0_16:0 isomer.1	PG	2b	LipidBlast	M-H	C38H75O10P	10037	9299.75	6468.06	7052.28	10837.3	7553.63	14632.1	11641.7	10770.7	9229.51	12288.1	9999.56	12331.2	12787.7	12855.8	11143	9874.57	8362.09		0.943923	-0.0203575	0.283055	-0.233119	0.0250824	-0.370219
PG 16:0_16:0 isomer.2	PG	2b	LipidBlast	M+Na-2H, 2M-H	C38H75O10P	7906.82	6088.03	3425.61	5877.21	6837.71	3317.64	26982.2	27953.1	26640.7	7490.49	10816.6	8825.41	38744.6	41074.8	37000	13043.8	21305.7	17265		0.795768	-0.119777	6.4112e-05	-1.58812	0.00122366	-1.17843		Down
PG 16:0_16:1	PG	2b	LipidBlast	M-H	C38H73O10P	#N/A	#N/A	#N/A	#N/A	#N/A	#N/A	32521.7	32208.6	37540.9	9188.71	14288.2	11584.2	41460.4	40740.4	35987.5	19349.6	26715.6	23682.1		#N/A	#N/A	0.000591684	-1.54445	0.00415532	-0.760877
PG 16:0_17:1	PG	2b	LipidBlast	M-H	C39H75O10P	#N/A	#N/A	#N/A	#N/A	#N/A	#N/A	10848.1	9389.88	9942.86	7416.34	7707.92	6956.08	13672.3	12565.1	12355.5	7344.8	7401.21	8114.95		#N/A	#N/A	0.00483977	-0.450872	0.000391599	-0.75545
PG 16:0_18:0	PG	2b	LipidBlast	M-H	C40H79O10P	18233.1	17066.6	12745.4	14792	21388.8	14173.3	#N/A	#N/A	#N/A	#N/A	#N/A	#N/A	#N/A	#N/A	#N/A	#N/A	#N/A	#N/A		0.800412	0.0677206	#N/A	#N/A	#N/A	#N/A
PG 16:0_18:1	PG	2b	LipidBlast	M-H	C40H77O10P	195430	184073	125877	144253	211822	124258	278884	225158	220858	348287	278808	321170	219730	245829	200775	291061	190155	196155		0.81887	-0.0733312	0.0537705	0.387508	0.92178	0.0237
PG 16:0_18:2	PG	2b	LipidBlast	M-H	C40H75O10P	78021.2	59460.8	43787.9	50283.4	71351.1	40284.7	#N/A	#N/A	#N/A	#N/A	#N/A	#N/A	#N/A	#N/A	#N/A	#N/A	#N/A	#N/A		0.657282	-0.162865	#N/A	#N/A	#N/A	#N/A
PG 16:0_18:2 isomer.1	PG	2b	LipidBlast	2M-H	C40H75O10P	#N/A	#N/A	#N/A	#N/A	#N/A	#N/A	18206	21409.6	21143.5	4204.6	6554.44	4873.11	17856.1	21912.4	23671.7	9596.93	14794.1	11559.5		#N/A	#N/A	0.000266479	-1.95858	0.0161969	-0.819383
PG 16:0_18:2 isomer.2	PG	2b	LipidBlast	M-H	C40H75O10P	#N/A	#N/A	#N/A	#N/A	#N/A	#N/A	248817	273588	262868	175493	207108	185037	209556	252220	297984	248209	241333	232240		#N/A	#N/A	0.00354358	-0.468224	0.651174	-0.0739798
PG 16:0_18:2;2O	PG	2b	LipidBlast	M-H	C40H75O12P	#N/A	#N/A	#N/A	#N/A	#N/A	#N/A	70.1621	101.524	3338.84	25218.2	21924.3	26449.5	452.297	1196.43	3977.97	20267.1	10088.3	21727.6		#N/A	#N/A	0.000174924	4.38979	0.0153564	3.21045		Up
PG 16:0_20:4	PG	2b	LipidBlast	M-H	C42H75O10P	23250.1	16025.6	11201.2	16595.2	22347.6	11747.6	#N/A	#N/A	#N/A	#N/A	#N/A	#N/A	#N/A	#N/A	#N/A	#N/A	#N/A	#N/A		0.988535	0.00608559	#N/A	#N/A	#N/A	#N/A
PG 16:1_16:1	PG	2b	LipidBlast	M-H	C38H71O10P	#N/A	#N/A	#N/A	#N/A	#N/A	#N/A	4735.11	4561.74	5313.05	290.524	1008.38	568.809	9746.87	8248.93	9554.78	1392.55	3114.21	2649.01		#N/A	#N/A	0.000161536	-2.9676	0.000619025	-1.9449		Down
PG 16:1_18:2	PG	2b	LipidBlast	M-H	C40H73O10P	#N/A	#N/A	#N/A	#N/A	#N/A	#N/A	9347.2	8740.32	9903.83	1678.95	2513.92	1868.85	18674.3	16228.5	17499.2	3699.47	7100.48	6119.64		#N/A	#N/A	6.4216e-05	-2.20718	0.00066003	-1.63093		Down
PG 16:1_18:3	PG	2b	LipidBlast	M-H	C40H71O10P	#N/A	#N/A	#N/A	#N/A	#N/A	#N/A	2654.57	3011.92	3336.67	119.651	315.099	272.915	7325.62	6390.49	6886.49	695.13	1585.6	1416.87		#N/A	#N/A	0.00017728	-3.66929	0.000125613	-2.47817		Down
PG 17:1_18:2	PG	2b	LipidBlast	M-H	C41H75O10P	#N/A	#N/A	#N/A	#N/A	#N/A	#N/A	8091.09	7735.36	8700.85	9098.07	8122.71	8037.1	9865.27	10856.7	10095.3	8477.19	7474.74	7590.07		#N/A	#N/A	0.610902	0.0423449	0.00511417	-0.388503
PG 18:0_18:1	PG	2b	LipidBlast	M-H	C42H81O10P	83431.6	61760.3	48986.8	62034.1	74204.1	51082.6	182693	208454	188856	123426	149184	129770	214679	182503	201653	138996	155921	152737		0.858996	-0.051874	0.00570353	-0.527501	0.00921272	-0.419773
PG 18:0_20:4	PG	2b	LipidBlast	M-H	C44H79O10P	11486.3	10797.7	11420.9	7344.23	17415.2	10814	20870.8	15263.6	13548	15229.6	15459.7	12896.1	11433.4	12281.8	11576.2	11314.6	11962.7	10949.2		0.843717	0.0778436	0.43734	-0.188892	0.420448	-0.0442002
PG 18:1_18:1 isomer.1	PG	2b	LipidBlast	2M-H	C42H79O10P	40381.6	35865.8	41200.6	29107.7	52678	37140.5	24739.8	23903.8	21602.3	14227.1	16680.3	13608.6	23603.1	24889.8	23224	17507.6	21023.2	20749		0.948109	0.0180436	0.0029479	-0.658091	0.0284878	-0.274771
PG 18:1_18:1 isomer.2	PG	2b	LipidBlast	M-H	C42H79O10P	76014.7	65353.9	44599.3	47091.6	83855	43364.1	319584	274851	268123	246942	245274	210700	291568	297278	281301	240018	249450	240855		0.818677	-0.093393	0.0564168	-0.295268	0.00110933	-0.252725
PG 18:1_18:2 isomer.1	PG	2b	LipidBlast	M-H	C42H77O10P	22093.3	24682.2	18448.5	18663.9	28226.1	20337	#N/A	#N/A	#N/A	#N/A	#N/A	#N/A	#N/A	#N/A	#N/A	#N/A	#N/A	#N/A		0.856317	0.0436423	#N/A	#N/A	#N/A	#N/A
PG 18:1_18:2 isomer.2	PG	2b	LipidBlast	M-H	C42H77O10P	46614.6	33987.6	22721.8	30294.3	43546.5	20683.7	#N/A	#N/A	#N/A	#N/A	#N/A	#N/A	#N/A	#N/A	#N/A	#N/A	#N/A	#N/A		0.774479	-0.128415	#N/A	#N/A	#N/A	#N/A
PG 18:1_18:2;2O	PG	2b	LipidBlast	M-H	C42H77O12P	#N/A	#N/A	#N/A	#N/A	#N/A	#N/A	277.697	456.265	7555.23	33322.1	28008.3	32550.7	2048.58	3439.49	9003.37	29649.2	17926.5	41085.3		#N/A	#N/A	0.000609961	3.50153	0.0243553	2.6131		Up
PG 18:1_20:3	PG	2b	LipidBlast	M-H	C44H79O10P	#N/A	#N/A	#N/A	#N/A	#N/A	#N/A	27175.6	29664.8	23171.2	19395.3	20584.1	16757.2	36230.6	35760.3	34038.9	22703.8	25167.3	22213.6		#N/A	#N/A	0.0244382	-0.495931	0.000449223	-0.597296
PG 18:1_20:4	PG	2b	LipidBlast	M-H	C44H77O10P	22014.9	16176.8	10700.7	15568.1	23071.6	11989.7	46937.9	53821.2	43319.9	22569.1	28163.1	22058.1	41844.3	44715.2	46828.6	32037.3	41328.7	36787.2		0.906282	0.0503686	0.00286781	-0.98504	0.0638313	-0.276121
PG 18:1_22:5	PG	2b	LipidBlast	M-H	C46H79O10P	#N/A	#N/A	#N/A	#N/A	#N/A	#N/A	6742.78	7198.01	6535.62	5878.24	6577.5	5196.7	5163.22	6317.16	7741.6	6182.57	5868.56	5015.34		#N/A	#N/A	0.10135	-0.214094	0.432025	-0.171592
PG 18:2_18:2	PG	2b	LipidBlast	M-H	C42H75O10P	27584.6	19697.6	12748.2	18387.2	22502.4	12503	93718.6	99282.6	94649.3	25478.2	34340.3	26768.1	147378	145298	134987	45038.9	74655.4	59367.5		0.691021	-0.169053	3.2904e-05	-1.7321	0.00090252	-1.25602		Down
PG 18:2_20:4	PG	2b	LipidBlast	M-H	C44H75O10P	#N/A	#N/A	#N/A	#N/A	#N/A	#N/A	16918.7	18489.9	16294	6090.25	8114.63	6585.72	24931.1	24272.7	22267.8	9307.86	14254.6	11489		#N/A	#N/A	0.000322527	-1.3143	0.00177713	-1.0279		Down
PI 16:0_16:0	PI	2b	LipidBlast	M-H	C41H79O13P	6522.18	6244.03	3748.95	5999.04	7352.86	4976.37	#N/A	#N/A	#N/A	#N/A	#N/A	#N/A	#N/A	#N/A	#N/A	#N/A	#N/A	#N/A		0.617652	0.15028	#N/A	#N/A	#N/A	#N/A
PI 16:0_17:1	PI	2b	LipidBlast	M-H	C42H79O13P	#N/A	#N/A	#N/A	#N/A	#N/A	#N/A	4213.35	5507.86	3980.77	2921.37	2617.75	3184.88	4465.24	3950.38	4317.87	3226.33	4205.61	3671.28		#N/A	#N/A	0.0298733	-0.651323	0.166577	-0.19765
PI 16:0_18:1	PI	2b	LipidBlast	M-H	C43H81O13P	212686	146917	107683	128284	153663	134910	526947	611556	492621	493277	415149	443374	588224	671377	570296	586907	546497	518832		0.622528	-0.16475	0.0913571	-0.270985	0.183619	-0.147344
PI 16:0_18:2	PI	2b	LipidBlast	M-H	C43H79O13P	48791.9	36648	22801.3	33052.9	37772.6	22946.9	129902	147779	136199	70002.4	80889.2	69282.9	104309	128884	110825	98118.6	139760	125966		0.608424	-0.207013	0.000557208	-0.910565	0.667642	0.0808358
PI 16:0_18:3	PI	2b	LipidBlast	M-H	C43H77O13P	#N/A	#N/A	#N/A	#N/A	#N/A	#N/A	11262.6	11766.8	11497.3	5157.93	6072.18	5750.8	13169.9	12514.2	13084.8	7593.44	11537.4	10471.6		#N/A	#N/A	4.34872e-05	-1.0238	0.0629561	-0.38918
PI 16:0_20:4	PI	2b	LipidBlast	M-H	C45H79O13P	#N/A	#N/A	#N/A	#N/A	#N/A	#N/A	29144.2	32321.1	27876.4	12344.3	17911	12205.8	26296.3	27316.7	25228.1	20056.5	26233.3	20988.7		#N/A	#N/A	0.00244097	-1.07319	0.128317	-0.228802
PI 16:0_22:5	PI	2b	LipidBlast	M-H	C47H81O13P	12138.6	10145.8	6303.23	10216.4	10591.1	6945.89	#N/A	#N/A	#N/A	#N/A	#N/A	#N/A	#N/A	#N/A	#N/A	#N/A	#N/A	#N/A		0.899478	-0.0427297	#N/A	#N/A	#N/A	#N/A
PI 17:0_18:1	PI	2b	LipidBlast	M-H	C44H83O13P	#N/A	#N/A	#N/A	#N/A	#N/A	#N/A	19703.5	17756.8	17427.6	15150.4	13176.8	12932.6	16142.1	19185.2	15986.3	15727	19334.3	19085.5		#N/A	#N/A	0.0104271	-0.411749	0.577867	0.0775357
PI 17:0_18:2	PI	2b	LipidBlast	M-H	C44H81O13P	#N/A	#N/A	#N/A	#N/A	#N/A	#N/A	5707.78	6132.82	5511.88	5919.8	5707.24	5591.79	5996.42	5692.31	7203.64	7120.59	6327.78	6492.51		#N/A	#N/A	0.840078	-0.0111539	0.539001	0.0779258
PI 18:0_18:0	PI	2b	LipidBlast	M+Na-2H, M+FA-H	C45H87O13P	39368.3	27024.8	17450	30486.6	36764.9	20696.9	36392.1	34925.9	34107.4	30128.8	31086.9	24343.1	27686.4	31182.4	26953	33356.6	42569.8	42945.2		0.870577	0.068966	0.040079	-0.301236	0.03156	0.469989
PI 18:0_18:1	PI	2b	LipidBlast	M-H	C45H85O13P	357282	243871	169821	230521	320399	203214	590119	494067	534947	555609	517627	594605	550589	628532	546056	589563	608619	645568		0.93533	-0.0318604	0.67212	0.0427602	0.276762	0.0958987
PI 18:0_18:2	PI	2b	LipidBlast	M-H	C45H83O13P	121232	133599	101302	84663.9	155115	112421	#N/A	#N/A	#N/A	#N/A	#N/A	#N/A	#N/A	#N/A	#N/A	#N/A	#N/A	#N/A		0.95642	-0.0160212	#N/A	#N/A	#N/A	#N/A
PI 18:0_20:2	PI	2b	LipidBlast	M-H	C47H87O13P	#N/A	#N/A	#N/A	#N/A	#N/A	#N/A	8376.97	7607.96	6684	7800.2	7403.98	6593.89	7771.37	8168.76	6498.71	8528.13	8637.32	8423.36		#N/A	#N/A	0.656211	-0.0565155	0.10734	0.189514
PI 18:0_20:4	PI	2b	LipidBlast	M-H	C47H83O13P	109999	103384	83337.7	96929.7	126885	89530.9	#N/A	#N/A	#N/A	#N/A	#N/A	#N/A	#N/A	#N/A	#N/A	#N/A	#N/A	#N/A		0.711509	0.0786482	#N/A	#N/A	#N/A	#N/A
PI 18:0_22:5	PI	2b	LipidBlast	M-H	C49H85O13P	14074.4	13268.1	9612.27	11895.5	15470.4	11864.1	20621.6	20900.3	15921.7	14791.5	21061.5	15892.5	19786.6	20058.2	18978.6	22292.3	27296.3	22233.4		0.698484	0.086199	0.492756	-0.150713	0.0642956	0.288033
PI 18:0_22:6	PI	2b	LipidBlast	M-H	C49H83O13P	#N/A	#N/A	#N/A	#N/A	#N/A	#N/A	7355.34	6801.05	6450.24	6296.33	6769.39	5069.01	7313.37	7703.92	6835.14	6109.49	5989.41	6106.34		#N/A	#N/A	0.222563	-0.184353	0.00877207	-0.26344
PI 18:1_18:1	PI	2b	LipidBlast	M-H	C45H83O13P	#N/A	#N/A	#N/A	#N/A	#N/A	#N/A	56963.7	67585.1	47898.7	45598.9	59670.7	46755.8	74449.3	82000.7	64394.4	87856	103001	84800.3		#N/A	#N/A	0.401499	-0.181845	0.0738819	0.319846
PI 18:1_18:2	PI	2b	LipidBlast	M-H	C45H81O13P	#N/A	#N/A	#N/A	#N/A	#N/A	#N/A	81297	97566.5	83495.4	46244	52253.3	44706.9	96038.1	100457	94766.3	72972.4	92627.4	81241.7		#N/A	#N/A	0.00207615	-0.873468	0.0676796	-0.238729
PI 18:1_18:2 isomer.1	PI	2b	LipidBlast	M-H	C45H81O13P	9303.1	7806.81	6025.73	5995.4	8286.96	5671.92	#N/A	#N/A	#N/A	#N/A	#N/A	#N/A	#N/A	#N/A	#N/A	#N/A	#N/A	#N/A		0.445671	-0.213419	#N/A	#N/A	#N/A	#N/A
PI 18:1_18:2 isomer.2	PI	2b	LipidBlast	M-H	C45H81O13P	21325	17368.7	13025.3	14604.1	22176.1	12929.6	#N/A	#N/A	#N/A	#N/A	#N/A	#N/A	#N/A	#N/A	#N/A	#N/A	#N/A	#N/A		0.865876	-0.0571589	#N/A	#N/A	#N/A	#N/A
PI 18:1_22:5	PI	2b	LipidBlast	M-H	C49H83O13P	#N/A	#N/A	#N/A	#N/A	#N/A	#N/A	5010.53	5999.72	5022.5	1534.82	2475.39	1765.51	5354.68	5822.88	4974.84	3562.69	5374.94	4771.31		#N/A	#N/A	0.00139185	-1.47295	0.237254	-0.236632
PI 18:2_18:2	PI	2b	LipidBlast	M-H	C45H79O13P	#N/A	#N/A	#N/A	#N/A	#N/A	#N/A	14629	15891.7	15901.6	8448.65	9341.76	8127.83	22462.5	21699.3	21052.4	11524.1	16075	14497.4		#N/A	#N/A	0.000253669	-0.840848	0.00524563	-0.631488
PI 19:0_18:1	PI	2b	LipidBlast	M-H	C46H87O13P	#N/A	#N/A	#N/A	#N/A	#N/A	#N/A	7521.85	8753.74	8642.99	6150.59	6604.48	5837.88	8597.51	8939.1	8846.9	8052.67	9995.46	8471.77		#N/A	#N/A	0.00955782	-0.422467	0.943151	0.00743827
PS 16:0_18:1	PS	2b	LipidBlast	M-H2O-H, M-H, M+FA-H	C40H76NO10P	#N/A	#N/A	#N/A	#N/A	#N/A	#N/A	118114	94715	90014.1	166829	144050	146560	80673.8	86546.6	75309.6	134763	94602.6	97378.8		#N/A	#N/A	0.0103106	0.595011	0.10332	0.429998
PS 16:0_18:1 isomer.1	PS	2b	LipidBlast	M-H, M+Na-2H	C40H76NO10P	17240.4	17323.8	18004.8	13114.4	26852.8	17687.8	#N/A	#N/A	#N/A	#N/A	#N/A	#N/A	#N/A	#N/A	#N/A	#N/A	#N/A	#N/A		0.696749	0.133235	#N/A	#N/A	#N/A	#N/A
PS 16:0_18:1 isomer.2	PS	2b	LipidBlast	M-H	C40H76NO10P	15483.3	7866.27	359.811	11945	7509.03	1589.79	#N/A	#N/A	#N/A	#N/A	#N/A	#N/A	#N/A	#N/A	#N/A	#N/A	#N/A	#N/A		0.874925	-0.172061	#N/A	#N/A	#N/A	#N/A
PS 16:0_20:4	PS	2b	LipidBlast	M-H	C42H74NO10P	#N/A	#N/A	#N/A	#N/A	#N/A	#N/A	19336.7	21807.5	17661.6	17754.2	19727.4	15469.1	16870.8	15500.5	17171.5	19720.9	20785.1	19885.5		#N/A	#N/A	0.32027	-0.151308	0.00409238	0.285669
PS 18:0_18:1	PS	2b	LipidBlast	M-H	C42H80NO10P	175488	110838	60140.5	137161	150494	80783.5	610959	645558	628628	547555	589991	520736	547218	510011	534464	598960	681031	658699		0.862376	0.0887053	0.0282794	-0.184985	0.0125203	0.28452
PS 18:0_20:3	PS	2b	LipidBlast	M-H	C44H80NO10P	#N/A	#N/A	#N/A	#N/A	#N/A	#N/A	59166.6	48881	50903.7	43906.6	51202.9	43545.4	43853.7	46270.1	42484.1	46418.4	54071.1	51216.3		#N/A	#N/A	0.167259	-0.197087	0.0629999	0.194111
PS 18:0_20:4	PS	2b	LipidBlast	M-H	C44H78NO10P	218256	217419	208881	218794	251360	200874	400362	292742	279402	266858	319681	228112	241005	237461	232385	281079	293350	273389		0.589794	0.0580703	0.321853	-0.255525	0.00195687	0.254208
PS 18:0_22:4	PS	2b	LipidBlast	M-H	C46H82NO10P	#N/A	#N/A	#N/A	#N/A	#N/A	#N/A	84447.2	76575.9	66411.9	35567.4	49232.7	35745.5	76110.2	64174.9	61744.2	51757.2	70014.5	64800.7		#N/A	#N/A	0.00671183	-0.915877	0.503305	-0.114829
PS 18:1_18:1	PS	2b	LipidBlast	M-H	C42H78NO10P	123389	88511.1	70554.2	88794.5	119639	71826.3	254859	232494	237229	253289	257208	216630	209164	208968	199462	262772	284706	275690		0.973737	-0.0112564	0.95645	0.00506019	0.000653512	0.414528
PS 18:1_18:2	PS	2b	LipidBlast	M-H	C42H76NO10P	8531.25	5973.32	3996.28	5329.85	6792.62	5269.68	59151.2	57518	52775.4	50413.9	49948.3	41662.1	64321	58840.3	60300.8	56711.7	62193.4	62663.3		0.805376	-0.0891556	0.0559328	-0.254676	0.814325	-0.0149689
PS 18:1_20:4	PS	2b	LipidBlast	M-H	C44H76NO10P	14333.5	14234	15830.7	12063.6	16962	17327.9	56430.3	55813	49381.4	47029.3	49863.4	39839.9	50520.7	49615.3	50209.7	48196.9	52941.9	51756.3		0.731926	0.0621756	0.0906901	-0.24129	0.589368	0.0242586
SM 10:1;2O/22:0	SM	2b	LipidBlast	M+FA-H	C37H75N2O6P	14247.6	12460.5	11913.3	12250.2	13164	12557.5	13841.2	11939.6	13721.2	15605.1	17353.8	15966.7	13006.3	12154.3	13532.4	16592.4	15692.5	15836.2		0.788311	-0.0244705	0.0181404	0.308664	0.00301332	0.314599
SM 17:1;2O/16:0	SM	2b	LipidBlast	M+FA-H	C38H77N2O6P	6540.35	7103.96	6639.24	6320.13	7238.7	6893.43	#N/A	#N/A	#N/A	#N/A	#N/A	#N/A	#N/A	#N/A	#N/A	#N/A	#N/A	#N/A		0.868753	0.0119499	#N/A	#N/A	#N/A	#N/A
SM 18:1;2O/24:0	SM	2b	LipidBlast	M+FA-H	C47H95N2O6P	114881	95460.7	124679	136897	121675	115003	294471	297058	301969	271414	302362	267491	247906	251355	278904	282504	304454	308883		0.29816	0.157147	0.196472	-0.0869027	0.0371124	0.203167
SM 18:2;2O/16:0	SM	2b	LipidBlast	M+FA-H	C39H77N2O6P	15317.8	14489.2	12331.9	14178.2	15157.1	12247.1	#N/A	#N/A	#N/A	#N/A	#N/A	#N/A	#N/A	#N/A	#N/A	#N/A	#N/A	#N/A		0.887782	-0.0191808	#N/A	#N/A	#N/A	#N/A
SM 8:0;2O/26:0	SM	2b	LipidBlast	M+FA-H	C39H81N2O6P	#N/A	#N/A	#N/A	#N/A	#N/A	#N/A	5702.02	5533.87	4064.85	10434.3	8474.27	9641.59	5291.36	4383.88	5130.01	7484.24	5868.47	5615.78		#N/A	#N/A	0.00459783	0.899896	0.0991282	0.357496
SM 8:0;2O/34:0	SM	2b	LipidBlast	M+FA-H	C47H97N2O6P	#N/A	#N/A	#N/A	#N/A	#N/A	#N/A	9835.42	8735.5	8853.31	10178.9	11042.4	9846.42	8794.52	7925.06	8146.88	9498.86	9308.4	9346.36		#N/A	#N/A	0.0715279	0.179967	0.0148529	0.179119
SM 8:1;2O/25:0	SM	2b	LipidBlast	M+FA-H	C38H77N2O6P	#N/A	#N/A	#N/A	#N/A	#N/A	#N/A	7339.85	6834.91	7373.71	9535.81	9621.63	8841.67	4699.84	4834.12	4581.2	8418.76	6993.94	7746.01		#N/A	#N/A	0.0020622	0.377796	0.0019593	0.71431
SM 8:1;2O/26:0	SM	2b	LipidBlast	M+FA-H	C39H79N2O6P	#N/A	#N/A	#N/A	#N/A	#N/A	#N/A	71006.8	66185.9	64062.3	150317	108489	106574	73570.6	67464.2	66470.7	76436.4	62416.2	76374.5		#N/A	#N/A	0.0192022	0.860372	0.644373	0.0527101
SM 8:1;2O/32:0	SM	2b	LipidBlast	M+FA-H	C45H91N2O6P	23453.3	22871.4	26889.4	23390.4	26411	23855.9	#N/A	#N/A	#N/A	#N/A	#N/A	#N/A	#N/A	#N/A	#N/A	#N/A	#N/A	#N/A		0.929375	0.00870896	#N/A	#N/A	#N/A	#N/A
SM 8:1;2O/33:0	SM	2b	LipidBlast	M+FA-H	C46H93N2O6P	#N/A	#N/A	#N/A	#N/A	#N/A	#N/A	26989.7	26217	24977.7	21939.9	25545.7	21197.5	25206.3	22692.7	24775.2	24360.2	26442.7	25294		#N/A	#N/A	0.0967185	-0.186925	0.310044	0.0663963
SM 8:1;2O/34:1 isomer.1	SM	2b	LipidBlast	M+FA-H	C47H93N2O6P	43631.4	42542	51719.5	51396.2	47152.8	46668.4	66683.3	65972.1	66276.7	65691.3	69052.5	59185.1	64063.1	57608.1	63661.9	62616.7	66588.6	66164.2		0.495674	0.0746663	0.596474	-0.0367486	0.241966	0.0760851
SM 8:1;2O/34:1 isomer.2	SM	2b	LipidBlast	M+FA-H	C47H93N2O6P	56720.8	63170.3	70071.3	54578.8	64314.4	59757.5	146803	143628	148730	137955	155949	135466	143699	131328	150419	139296	152273	146892		0.473612	-0.0885727	0.647958	-0.0325279	0.554856	0.0434726
SM 8:1;2O/34:2	SM	2b	LipidBlast	M+FA-H	C47H91N2O6P	20569.8	22314.5	30738.4	20239.7	23110.4	25941.8	36425.9	33049.3	37221	40261.5	42138.2	38186.8	34515.5	32393.8	35913.5	38080.1	38527.5	38443.9		0.704683	-0.087463	0.0540127	0.17656	0.0168403	0.162118
SM 8:1;2O/36:0	SM	2b	LipidBlast	M+FA-H	C49H99N2O6P	#N/A	#N/A	#N/A	#N/A	#N/A	#N/A	15185.2	14600	14564.8	13782.8	15233.7	13123.7	13151	11952.6	14364.8	13804.8	13950.5	13127		#N/A	#N/A	0.323608	-0.0737396	0.559409	0.0507775
SM 8:1;2O/36:1	SM	2b	LipidBlast	M+FA-H	C49H97N2O6P	#N/A	#N/A	#N/A	#N/A	#N/A	#N/A	12951.1	12871.2	13009.2	11876.1	13674.8	11779.9	11496.1	11492.3	12525.1	12628.5	13061.1	13714.9		#N/A	#N/A	0.463325	-0.0568627	0.0498656	0.149993
ST 27:1;O;S	ST	2b	LipidBlast	M-H	C27H46O4S	#N/A	#N/A	#N/A	#N/A	#N/A	#N/A	4245.44	4359.84	5081.71	4789.96	4627.35	3960.98	4598.95	4005.2	4650.39	4732.31	5735.25	5769.93		#N/A	#N/A	0.791702	-0.0329118	0.0670122	0.292842

## Sheet: PfRAP21 Lipids
PfRAP21
Positive mode						56 h						72 h						80 h
						+aTc			-aTc			+aTc			- aTc			+aTc			-aTc				56h		72h		80h		Significant at 56 h	Significant at 72 h and 80 h
Annotation	Class	Annotation Level	MSMS Match	Adducts	Formula	Rep 1	Rep 2	Rep 3	Rep 1	Rep 2	Rep 3	Rep 1	Rep 2	Rep 3	Rep 1	Rep 2	Rep 3	Rep 1	Rep 2	Rep 3	Rep 1	Rep 2	Rep 3		p-value	log2 FC	p-value	log2 FC	p-value	log2 FC
(R)-Stearoylcarnitine	Car	2b	Metlin	M+H, M+Na	C25H49NO4	34977.1	25100.6	25064	35006.3	23869.7	24542.9	55799.7	46889.4	35182.3	20235.6	20594.6	17395.5	57405.2	51421.1	46375.2	23683.1	23282.7	19668		0.912114	-0.0294902	0.0118334	-1.24359	0.00100601	-1.21982		Down
7-dehydrocholesterol isomer.1	Sterol	2a	Metlin	M+H-H2O, M+H	C27H44O	#N/A	#N/A	#N/A	#N/A	#N/A	#N/A	259.133	82.6689	49.4076	13940.9	4527.03	2019.37	116.355	179.34	133.258	5653.03	8613.35	11412.2		#N/A	#N/A	0.138684	5.71064	0.00717312	5.90361
7-dehydrocholesterol isomer.2	Sterol	2a	Metlin	M+H-H2O, M+H	C27H44O	#N/A	#N/A	#N/A	#N/A	#N/A	#N/A	11.9336	0	0	5868.15	1539.77	927.054	2.99625	4.96616	0	6142.09	4401.34	5033.19		#N/A	#N/A	0.148965	9.448	0.000520437	10.9339
Cer 18:0;2O/18:0	Cer	2b	LipidBlast	M+H-H2O, M+H, M+Na	C36H73NO3	11489.6	8201.09	8865.84	12663.4	8202.56	9720.53	10487.2	13967.9	10910.4	4835.38	6269.32	5601.97	4648.77	5522.04	6986.1	7343.24	7169.22	6516.04		0.70276	0.0990699	0.00606243	-1.08192	0.150482	0.293556
Cer 18:0;2O/22:0	Cer	2b	LipidBlast	M+H-H2O, M+H, M+Na	C40H81NO3	#N/A	#N/A	#N/A	#N/A	#N/A	#N/A	6028.47	5618.63	5483.14	1503.76	1572.09	1616.67	7398.89	7143.64	6076.69	1965.11	2096.87	1802.13		#N/A	#N/A	1.56954e-05	-1.86811	0.000287023	-1.81401		Down
Cer 18:0;2O/24:0	Cer	2b	LipidBlast	M+H	C42H85NO3	3248.93	1667.69	2310.73	2578.67	3094	2996.23	#N/A	#N/A	#N/A	#N/A	#N/A	#N/A	#N/A	#N/A	#N/A	#N/A	#N/A	#N/A		0.378366	0.262383	#N/A	#N/A	#N/A	#N/A
Cer 18:0;2O/24:1	Cer	2b	LipidBlast	M+H, M+Na	C42H83NO3	#N/A	#N/A	#N/A	#N/A	#N/A	#N/A	9907.72	9098.31	8493.88	2649.99	2921.8	3165.86	10113.1	9961.81	8210.8	3885.83	4019.49	3376.18		#N/A	#N/A	0.000137029	-1.65411	0.000903798	-1.32612		Down
Cer 18:1;2O/18:0	Cer	2b	LipidBlast	M+H-H2O	C36H71NO3	#N/A	#N/A	#N/A	#N/A	#N/A	#N/A	3858.17	3763.69	3692.27	3288.88	3906.79	3766.72	3239.74	2689.55	2590.73	4219.23	4166.59	3757.52		#N/A	#N/A	0.576548	-0.0455634	0.00834869	0.511237
Cer 18:1;2O/22:0	Cer	2b	LipidBlast	M+H-H2O, M+H, M+Na	C40H79NO3	#N/A	#N/A	#N/A	#N/A	#N/A	#N/A	28923.5	27258.1	22135.8	16523.6	18440.9	19060.1	16141.1	18467.6	23701.8	23193.7	22143.2	19111.4		#N/A	#N/A	0.0205861	-0.535717	0.467132	0.144385
Cer 18:1;2O/23:0	Cer	2b	LipidBlast	M+H-H2O, M+H, M+Na	C41H81NO3	2448.28	2766.6	2769.18	2829.43	2538.57	3844.21	3466.06	6283.96	4468.54	3948.54	4517.42	4771.83	3782.65	3431.56	2653.09	5065.25	5538.08	4601.55		0.374376	0.206424	0.723106	-0.103115	0.0143502	0.623808
Cer 18:1;2O/24:0	Cer	2b	LipidBlast	M+H-H2O, M+H	C42H83NO3	#N/A	#N/A	#N/A	#N/A	#N/A	#N/A	16101.5	19732.7	23316.2	14718.1	16613.1	18771.2	21730.4	20805.6	16649.4	18110	19118.8	18065.9		#N/A	#N/A	0.275419	-0.239508	0.463059	-0.0981003
Cer 18:1;2O/24:1	Cer	2b	LipidBlast	M+H	C42H81NO3	#N/A	#N/A	#N/A	#N/A	#N/A	#N/A	1071.45	1418.79	1209.31	698.291	763.99	827.877	1103.94	1043.62	634.566	1035.79	1116.76	634.725		#N/A	#N/A	0.0120357	-0.691905	0.993863	0.00266611
Cer 18:1;2O/24:2	Cer	2b	LipidBlast	M+H-H2O, M+H, M+Na	C42H79NO3	26767.6	19812.7	22104.5	26708.4	24370	23882.1	#N/A	#N/A	#N/A	#N/A	#N/A	#N/A	#N/A	#N/A	#N/A	#N/A	#N/A	#N/A		0.400234	0.12614	#N/A	#N/A	#N/A	#N/A
Cer 18:1;2O/25:0	Cer	2b	LipidBlast	M+H-H2O	C43H85NO3	#N/A	#N/A	#N/A	#N/A	#N/A	#N/A	2650.58	2744.15	4019	1946.53	1609.42	2148.05	2895.63	2615.11	2412.76	1526.58	1961.45	1860.96		#N/A	#N/A	0.0576156	-0.722792	0.0110862	-0.56687
Cer 18:1;2O/26:0	Cer	2b	LipidBlast	M+H-H2O, M+H, M+Na	C44H87NO3	#N/A	#N/A	#N/A	#N/A	#N/A	#N/A	4681.57	5643.52	8815.79	5808.51	5292.73	6110.99	7509.25	4919.75	4132.88	6932.54	5828.99	4371.51		#N/A	#N/A	0.639755	-0.153224	0.887308	0.0489135
Cer 18:1;2O/26:1	Cer	2b	LipidBlast	M+H-H2O, M+Na	C44H85NO3	#N/A	#N/A	#N/A	#N/A	#N/A	#N/A	2648.22	2556.61	2822.54	3118.63	3579.8	3481.74	2046.68	1796.79	2073.73	4009.07	4160.82	3404.94		#N/A	#N/A	0.0110647	0.342761	0.00158337	0.968004
Cer 18:1;2O/26:2	Cer	2b	LipidBlast	M+H-H2O, M+Na	C44H83NO3	6288.77	5126.17	4871.49	6063.04	4452.23	6578.74	5947.46	6787.86	6683.98	3336.06	3989.01	4280.88	8628.16	7970.87	6561.12	4616.76	4841.42	4179.73		0.745802	0.0698198	0.00248344	-0.742626	0.00770627	-0.764022
Cer 18:1;3O/16:0;(2OH)	Cer	2b	LipidBlast	M+H	C34H67NO5	#N/A	#N/A	#N/A	#N/A	#N/A	#N/A	3064.44	2849.12	2653.9	1859.89	1964.64	1885.72	2972.92	2769.74	2424.28	1891.69	1825.57	1766.8		#N/A	#N/A	0.00148359	-0.585312	0.00551441	-0.574551
Cer 18:2;2O/24:0	Cer	2b	LipidBlast	M+H-H2O	C42H81NO3	111305	66326.6	63957.2	100192	75636.6	99497.6	4631.1	4104.59	3187.82	495.149	765.638	772.4	3919.75	3392.92	4147.81	847.837	864.277	721.546		0.553066	0.18859	0.00157588	-2.55199	0.000190573	-2.23547		Down
Cholesterol isomer	Sterol	2a	Metlin	M+H-H2O	C27H46O	#N/A	#N/A	#N/A	#N/A	#N/A	#N/A	3293.13	3471.62	2751.11	25559.6	21316.5	21806.6	2332.71	1999.24	2278.78	20073.3	17768.6	20860.1		#N/A	#N/A	0.000130553	2.85154	4.91369e-05	3.15053		Up
Cholesterol isomer.1	Sterol	2a	Metlin	M+H-H2O	C27H46O	6126.77	4981.44	6159.35	5231.17	5269.84	6543.8	#N/A	#N/A	#N/A	#N/A	#N/A	#N/A	#N/A	#N/A	#N/A	#N/A	#N/A	#N/A		0.904257	-0.0187315	#N/A	#N/A	#N/A	#N/A
Cholesterol isomer.2	Sterol	2a	Metlin	M+H-H2O	C27H46O	8322.15	5265.25	7354.19	6107.05	5583.3	6462.3	#N/A	#N/A	#N/A	#N/A	#N/A	#N/A	#N/A	#N/A	#N/A	#N/A	#N/A	#N/A		0.377484	-0.206192	#N/A	#N/A	#N/A	#N/A
Cholesterol isomer.3	Sterol	2a	Metlin	M+H-H2O	C27H46O	16100.2	11583.4	19405.2	12063.4	11002	11185	#N/A	#N/A	#N/A	#N/A	#N/A	#N/A	#N/A	#N/A	#N/A	#N/A	#N/A	#N/A		0.135089	-0.459265	#N/A	#N/A	#N/A	#N/A
CL 34:1_36:0	CL	2b	LipidBlast	M+H, M+Na	C79H152O17P2	41209.6	46793.6	48868.4	29666.6	49857.6	53539.5	12093.5	13199.4	12012.1	47034.2	38038.5	33903.8	8395.63	7360.95	6817.31	43773.4	39908.4	42996.6		0.87808	-0.0407056	0.00220435	1.67323	1.05987e-05	2.48844		Up
CL 34:2_36:1	CL	2b	LipidBlast	M+H	C79H148O17P2	28649.8	30055	32964.1	23474.1	32984.8	29488	9296.54	7483.16	10723.3	31489	29242.7	24012.1	7138.24	4979.67	5196.96	28125.1	29037.1	27646.3		0.566143	-0.0929872	0.00136701	1.62352	9.43116e-06	2.2922		Up
CL 36:0_36:3	CL	2b	LipidBlast	M+H, M+Na	C81H152O17P2	#N/A	#N/A	#N/A	#N/A	#N/A	#N/A	8293.57	9173.45	8283.07	0	0	0	9548.6	9325.45	9852.53	0	0	0		#N/A	#N/A	8.31287e-06	-13.0673	3.87837e-07	-13.2251		Down
DG 14:0_18:1	DG	2b	LipidBlast	M+H-H2O	C35H66O5	#N/A	#N/A	#N/A	#N/A	#N/A	#N/A	5899.6	5845.09	5580.06	2959.27	4010.55	3094.02	5671.68	5347.31	5232.77	3439.8	3360.26	2763.72		#N/A	#N/A	0.00216702	-0.783654	0.000882141	-0.764944
DG 14:0_18:1 isomer.1	DG	2b	LipidBlast	M+H-H2O	C35H66O5	3570.47	2611.9	2844.72	3960.99	2495.19	4376.6	#N/A	#N/A	#N/A	#N/A	#N/A	#N/A	#N/A	#N/A	#N/A	#N/A	#N/A	#N/A		0.399877	0.263072	#N/A	#N/A	#N/A	#N/A
DG 14:0_18:1 isomer.2	DG	2b	LipidBlast	M+H-H2O	C35H66O5	6899.21	4987.59	6160.24	5671.36	6384.92	6595.15	#N/A	#N/A	#N/A	#N/A	#N/A	#N/A	#N/A	#N/A	#N/A	#N/A	#N/A	#N/A		0.762548	0.0475231	#N/A	#N/A	#N/A	#N/A
DG 14:0_18:1 isomer.3	DG	2b	LipidBlast	M+H-H2O	C35H66O5	17193.3	12360.1	11610.8	16294.6	10790.8	14988	#N/A	#N/A	#N/A	#N/A	#N/A	#N/A	#N/A	#N/A	#N/A	#N/A	#N/A	#N/A		0.906058	0.0315202	#N/A	#N/A	#N/A	#N/A
DG 14:0_20:4	DG	2b	LipidBlast	M+H-H2O	C37H64O5	#N/A	#N/A	#N/A	#N/A	#N/A	#N/A	1885.86	1893.77	2021.2	0	347.511	278.094	1434.1	1236.27	1329.1	85.668	96.332	34.5058		#N/A	#N/A	0.00011458	-3.21294	3.07908e-05	-4.20733		Down
DG 15:0_18:1	DG	2b	LipidBlast	M+H-H2O	C36H68O5	7096.64	4866.87	5410.39	7085.92	4693.23	5172.28	8438.72	7936.63	6321.79	3319.54	3220.78	3176.58	8137.1	11859.6	9652.32	3128.41	3329.2	2870.94		0.894017	-0.0355145	0.00249718	-1.22394	0.00339978	-1.66826		Down
DG 16:0_16:0 isomer.1	DG	2b	LipidBlast	M+H-H2O	C35H68O5	7172.35	5831.22	5788.76	5785.73	6994.66	6829.15	22831.9	21807.7	23722.2	10809.6	9981.49	9645.11	22569.5	24303.4	17980.2	7121.82	7306.97	7223.36		0.668935	0.0614108	4.1813e-05	-1.1674	0.00158377	-1.58267		Down
DG 16:0_16:0 isomer.2	DG	2b	LipidBlast	M+H-H2O	C35H68O5	11683.3	9144.84	10498.9	8625.08	9169.04	9422.6	9723.87	9941.1	9243.8	11894	9296.55	9119.8	9003.99	8195.91	9966.04	9351.31	8418.4	8490.58		0.149854	-0.202915	0.638332	0.0683035	0.637456	-0.0489165
DG 16:0_16:0 isomer.3	DG	2b	LipidBlast	M+H-H2O	C35H68O5	35640.5	21434.1	20409.2	30110.2	20600.3	25153	#N/A	#N/A	#N/A	#N/A	#N/A	#N/A	#N/A	#N/A	#N/A	#N/A	#N/A	#N/A		0.928195	-0.0304874	#N/A	#N/A	#N/A	#N/A
DG 16:0_18:1 isomer.1	DG	2b	LipidBlast	M+H-H2O	C37H70O5	29659.5	9774.67	12821	53675.1	34008.8	42893.5	32869.1	31177.9	34205.2	21706.7	27930.4	23280.5	37716.5	30481.7	37191.7	26923.4	32398.5	22857.1		0.0359444	1.32126	0.0149434	-0.430223	0.0990432	-0.358894	Up
DG 16:0_18:1 isomer.2	DG	2b	LipidBlast	M+H-H2O	C37H70O5	38792.2	31488.6	30188.7	35574.6	30876.4	40668.2	76135.1	73602.1	71511.3	89447.2	71004.6	77767.1	71832.5	70485.8	77768.2	77407.4	68150.5	70109.8		0.59965	0.09246	0.365721	0.10662	0.70314	-0.0292609
DG 16:0_18:1 isomer.3	DG	2b	LipidBlast	M+H-H2O, M+H, M+NH4	C37H70O5	42365	40637.9	36449	30691.6	45237.9	43204.7	245861	263491	227543	212237	204265	178605	212585	243692	249070	167613	180392	165796		0.983711	-0.00384203	0.0311888	-0.308308	0.00648903	-0.457126
DG 16:0_18:1 isomer.4	DG	2b	LipidBlast	M+H-H2O, M+H, M+NH4	C37H70O5	84388.5	67014.4	75857.2	64017.9	68455.3	74785.4	78655.9	58593.2	66052.7	69508.4	62679.4	66843.4	92336.1	70255.7	74357.2	66076.2	58178.1	53214.4		0.322297	-0.132912	0.829195	-0.0306291	0.0626662	-0.417012
DG 16:0_18:1 isomer.5	DG	2b	LipidBlast	M+H-H2O, M+H, M+NH4	C37H70O5	156704	64678.5	77974.5	134964	109356	141589	#N/A	#N/A	#N/A	#N/A	#N/A	#N/A	#N/A	#N/A	#N/A	#N/A	#N/A	#N/A		0.395668	0.366392	#N/A	#N/A	#N/A	#N/A
DG 16:0_18:1 isomer.6	DG	2b	LipidBlast	M+H-H2O, M+H	C37H70O5	307231	308689	337515	306845	269785	329251	#N/A	#N/A	#N/A	#N/A	#N/A	#N/A	#N/A	#N/A	#N/A	#N/A	#N/A	#N/A		0.471285	-0.0738131	#N/A	#N/A	#N/A	#N/A
DG 16:0_18:2 isomer.1	DG	2b	LipidBlast	M+H-H2O	C37H68O5	8950.36	6140.16	6686.88	8424	9323.3	9030.81	185544	145733	181332	128291	130316	132711	150100	141819	151983	119883	124132	124819		0.137671	0.298223	0.0333539	-0.38952	0.00198768	-0.267271
DG 16:0_18:2 isomer.2	DG	2b	LipidBlast	M+H-H2O, M+H	C37H68O5	14537.3	9984.04	11490.1	11372.5	11406.2	10969.2	139284	142119	157463	56534.8	72365.7	62711.3	164252	163988	113991	69404.6	72579.9	53347.3		0.605175	-0.093655	0.000348386	-1.1956	0.00973662	-1.17887		Down
DG 16:0_18:2 isomer.3	DG	2b	LipidBlast	M+H-H2O, M+H, M+NH4, M+Na	C37H68O5	23937.9	7558.8	8522.93	22233.5	16032.7	24882.5	31974.7	32836.5	34621	49357.3	50603	52936.1	29267.5	28911.8	32286.5	46960.9	45486.5	54238.3		0.262662	0.658045	0.000167369	0.620769	0.00298886	0.697283
DG 16:0_18:2 isomer.4	DG	2b	LipidBlast	M+H-H2O	C37H68O5	73350.4	44546.7	59707.5	59738.8	48706	77034.2	18070.4	21631.7	17269	7051.45	8506.32	6661.45	28394.1	28019.8	20810.8	6353.85	7295.66	6958.3		0.833647	0.0625875	0.00134339	-1.35842	0.00160801	-1.90587		Down
DG 16:0_18:2 isomer.5	DG	2b	LipidBlast	M+H-H2O	C37H68O5	79945.8	34304.1	39469.7	95495.4	60266.8	95638.8	54459.2	53304	50086	26788.8	27463.5	26382.4	54702.1	50020.4	45827.7	26059.6	25058.7	24876		0.155248	0.709689	4.40519e-05	-0.969076	0.000658694	-0.986283
DG 16:0_18:2 isomer.6	DG	2b	LipidBlast	M+H-H2O, M+H, M+NH4	C37H68O5	97454.6	56970.2	63405.6	97074.9	57854	71142.8	#N/A	#N/A	#N/A	#N/A	#N/A	#N/A	#N/A	#N/A	#N/A	#N/A	#N/A	#N/A		0.879748	0.0535742	#N/A	#N/A	#N/A	#N/A
DG 16:0_18:2 isomer.7	DG	2b	LipidBlast	M+H-H2O, M+H	C37H68O5	170210	143129	144347	161194	125619	148016	#N/A	#N/A	#N/A	#N/A	#N/A	#N/A	#N/A	#N/A	#N/A	#N/A	#N/A	#N/A		0.606021	-0.0739088	#N/A	#N/A	#N/A	#N/A
DG 16:0_18:3	DG	2b	LipidBlast	M+H-H2O	C37H66O5	21678.5	18805	18700	27906.5	31206.5	23615	24824.4	25741.5	21230.7	9822.25	13839.3	12267	25200.6	28451.9	30694.9	8372.56	8786.32	9547.89		0.0309689	0.483181	0.00269816	-0.998785	0.000297618	-1.65914
DG 16:0_20:3	DG	2b	LipidBlast	M+H-H2O	C39H70O5	#N/A	#N/A	#N/A	#N/A	#N/A	#N/A	12090.7	16549.9	15206.6	4300.47	4930.05	4290.39	18355.4	17693.2	17567.8	3741.18	4947.42	4098.1		#N/A	#N/A	0.00164263	-1.69729	6.11915e-06	-2.06803		Down
DG 16:0_20:3 isomer.1	DG	2b	LipidBlast	M+H-H2O	C39H70O5	18821.6	14492.3	14744.6	12827.6	14494.4	10612	#N/A	#N/A	#N/A	#N/A	#N/A	#N/A	#N/A	#N/A	#N/A	#N/A	#N/A	#N/A		0.133739	-0.341304	#N/A	#N/A	#N/A	#N/A
DG 16:0_20:3 isomer.2	DG	2b	LipidBlast	M+H-H2O, M+H	C39H70O5	69059.6	29089	33071.2	99716.7	58161.4	76530.4	#N/A	#N/A	#N/A	#N/A	#N/A	#N/A	#N/A	#N/A	#N/A	#N/A	#N/A	#N/A		0.120742	0.837041	#N/A	#N/A	#N/A	#N/A
DG 16:0_20:4 isomer.1	DG	2b	LipidBlast	M+H-H2O, M+H	C39H68O5	2036.6	824.304	1040.97	2012.58	2296.88	1988.31	42520.1	40991.6	43130.7	4654.71	6830.54	5710.42	54748.5	57736.4	58328.1	2810.31	4770.14	4090.28		0.107473	0.690675	2.1556e-06	-2.88064	1.83102e-06	-3.87145		Down
DG 16:0_20:4 isomer.2	DG	2b	LipidBlast	M+H-H2O	C39H68O5	5193.5	4349.75	5479.06	5029.76	7447.4	6703.03	12814.3	15898.3	16525.8	4544.29	6575.93	5554.93	14182.8	13087.1	13494.4	4064.06	6269.45	5437.13		0.154702	0.352511	0.00178714	-1.43985	0.00031539	-1.37006		Down
DG 16:0_20:4 isomer.3	DG	2b	LipidBlast	M+H-H2O, M+H	C39H68O5	7986.39	7495.85	7957.56	10263.5	8489.72	12759.4	38190.4	42477.9	39218.3	35122.4	37307.3	52785.6	32759.4	34737.8	33117.8	34947	31425.9	32242.6		0.0974097	0.426968	0.771191	0.0627411	0.615523	-0.0289579
DG 16:0_20:4 isomer.4	DG	2b	LipidBlast	M+H-H2O, M+H	C39H68O5	13805.8	11161.1	12534.3	12475.5	15399.9	16354.9	33912.8	36078.8	33715.4	23894	19002.2	24125.7	31472.7	31103.9	28962.5	19553.8	13769.8	16837.9		0.183057	0.238095	0.00262942	-0.62981	0.00171142	-0.867807
DG 16:0_20:4 isomer.5	DG	2b	LipidBlast	M+H-H2O, M+H	C39H68O5	25900	19547	18539.4	27928.4	29212	28261.3	7361.3	11112	8859.04	5635.12	8203.61	7077.67	9787	9405.51	7594.02	7426.25	7842.88	6092.1		0.0378087	0.416499	0.18034	-0.385977	0.10279	-0.326513
DG 16:0_20:4 isomer.6	DG	2b	LipidBlast	M+H	C39H68O5	114744	96777	93250.5	109792	104422	102347	11516.6	8790.43	10651	19092.9	16170.3	16835.1	11307.1	8282.15	9407.15	16346.6	13804.2	12764.4		0.60524	0.0547543	0.00414268	0.75092	0.0284107	0.565615
DG 16:0_20:4 isomer.7	DG	2b	LipidBlast	M+H, M+NH4	C39H68O5	#N/A	#N/A	#N/A	#N/A	#N/A	#N/A	6126.66	7009.04	6341.18	7163.62	13898.8	12073.8	6018.75	5283.55	5191.72	12756.3	13689.1	10143		#N/A	#N/A	0.0881846	0.766649	0.00359369	1.14945
DG 16:0_20:5 isomer.1	DG	2b	LipidBlast	M+H-H2O, M+H	C39H66O5	#N/A	#N/A	#N/A	#N/A	#N/A	#N/A	9953.98	14701.6	14993.9	4374.17	6122.22	6663.07	14802.4	12366.2	14496.1	5672.91	5106.49	4763.78		#N/A	#N/A	0.0134008	-1.2083	0.000425987	-1.42254		Down
DG 16:0_20:5 isomer.2	DG	2b	LipidBlast	M+H-H2O	C39H66O5	#N/A	#N/A	#N/A	#N/A	#N/A	#N/A	3641.28	3037.91	3880.15	0	75.0525	13.6863	3982.57	3714.25	3703.91	11.9411	80.4986	5.42823		#N/A	#N/A	0.000156737	-6.89474	2.34677e-06	-6.86407		Down
DG 16:0_20:5 isomer.3	DG	2b	LipidBlast	M+H-H2O	C39H66O5	#N/A	#N/A	#N/A	#N/A	#N/A	#N/A	11497.7	11802.6	9462.55	0	86.5927	47.4969	19050.1	18740.6	17217.9	0	0	5.85174		#N/A	#N/A	0.000121358	-7.93272	5.42451e-06	-13.1985		Down
DG 16:0_22:5	DG	2b	LipidBlast	M+H-H2O, M+H	C41H70O5	34283.3	35411.7	36853	30649.3	32257.6	40274.9	12316.8	12263.3	12109.4	6713.6	15835.4	15213.4	12727.2	12301.9	10916.6	16462.3	17404.5	14404.1		0.733114	-0.0463158	0.909146	0.0415809	0.0168632	0.425334
DG 16:1_18:1	DG	2b	LipidBlast	M+H-H2O, M+H, M+NH4	C37H68O5	#N/A	#N/A	#N/A	#N/A	#N/A	#N/A	5893.37	5362.96	5164.07	1339.43	1634.95	1288.79	6654.86	7427.91	6313.57	1436.41	1581.75	1355.24		#N/A	#N/A	7.5696e-05	-1.94549	9.17933e-05	-2.22148		Down
DG 17:0_18:1 isomer.1	DG	2b	LipidBlast	M+H-H2O	C38H72O5	8520.73	2566.26	3460.52	10641.4	4551.16	6409.25	5412.84	4243.95	6459.51	5577.07	4184.11	4856.26	4436.87	6364.84	8680.14	4781.73	4420.26	4696.35		0.414526	0.570382	0.544714	-0.14083	0.20523	-0.487219
DG 17:0_18:1 isomer.2	DG	2b	LipidBlast	M+H-H2O, M+Na	C38H72O5	8136.33	6736.73	7979.59	7391.83	7332.02	7571.05	6250.97	5552.25	4133.99	345.343	751.546	405.406	8162.84	7517.41	7725.6	758.64	639.772	381.609		0.699767	-0.0356472	0.00163144	-3.40716	5.20661e-06	-3.7169		Down
DG 17:0_18:1 isomer.3	DG	2b	LipidBlast	M+H-H2O, M+NH4	C38H72O5	#N/A	#N/A	#N/A	#N/A	#N/A	#N/A	6418.8	6050.77	5139.33	1461.13	1846.62	1499.81	9500.12	9111.51	8311.46	1999.41	1886.08	1603.1		#N/A	#N/A	0.000435463	-1.87293	4.20433e-05	-2.29434		Down
DG 17:1_18:1	DG	2b	LipidBlast	M+H-H2O	C38H70O5	#N/A	#N/A	#N/A	#N/A	#N/A	#N/A	2868.65	3124.02	2436.69	3421.16	2568.58	3338.66	4456.96	2978.21	3061.31	2743.1	2459.98	2680.07		#N/A	#N/A	0.42481	0.146205	0.14835	-0.41306
DG 18:0_18:1 isomer.1	DG	2b	LipidBlast	M+H-H2O	C39H74O5	20892.6	6564.71	7686.97	46661.2	27774.9	23906.7	23369.1	24719.5	22321.6	16007.8	17200.4	15439.2	23753.6	22852.7	22480.7	16757.1	17125.4	15372		0.0662265	1.48453	0.00111385	-0.53342	0.000538987	-0.488159
DG 18:0_18:1 isomer.2	DG	2b	LipidBlast	M+H-H2O, M+H, M+NH4	C39H74O5	40916.1	31108.7	32203	42774.5	34735.3	35306	33694.5	34780.8	39619.4	34487.3	31362.9	27224.4	39014.7	27864	23933.4	32448.9	30545.4	28828.8		0.517861	0.114229	0.146319	-0.215837	0.945545	0.0159723
DG 18:0_18:1 isomer.3	DG	2b	LipidBlast	M+H-H2O	C39H74O5	40355.8	13805.1	16862.3	78512.8	50485.6	59787	33094.1	23336	35851.7	23624.6	22383	21615.8	23518.5	25555	29317.4	26544.4	22357.4	23829.6		0.0288836	1.41039	0.0991289	-0.448524	0.418765	-0.108108	Up
DG 18:0_18:1 isomer.4	DG	2b	LipidBlast	M+H-H2O, M+H	C39H74O5	56031.9	23225	29819.2	68400.2	58740.5	80310.5	152188	144624	118554	79750.6	90418.1	76347.1	172368	148278	115759	101524	86677.7	48334.8		0.0498997	0.927437	0.00697844	-0.7527	0.0431889	-0.883601
DG 18:0_18:1 isomer.5	DG	2b	LipidBlast	M+H-H2O	C39H74O5	87510.3	65673.6	75915.1	103449	74294.3	81810.6	#N/A	#N/A	#N/A	#N/A	#N/A	#N/A	#N/A	#N/A	#N/A	#N/A	#N/A	#N/A		0.399571	0.180065	#N/A	#N/A	#N/A	#N/A
DG 18:0_18:1 isomer.6	DG	2b	LipidBlast	M+H-H2O	C39H74O5	170331	104849	114888	175677	116597	152654	#N/A	#N/A	#N/A	#N/A	#N/A	#N/A	#N/A	#N/A	#N/A	#N/A	#N/A	#N/A		0.530292	0.189847	#N/A	#N/A	#N/A	#N/A
DG 18:0_18:2 isomer.1	DG	2b	LipidBlast	M+H-H2O	C39H72O5	19628.1	7046.32	8157.41	45963.5	29029.6	31627.4	94676.2	93181.5	93172.4	39621.2	47837.4	47237.7	123462	113662	105056	37100.7	40121.9	44190.3		0.0225212	1.61401	5.44884e-05	-1.06101	0.000207623	-1.49483	Up	Down
DG 18:0_18:2 isomer.2	DG	2b	LipidBlast	M+H, M+NH4, M+Na	C39H72O5	43478.6	24113.3	29230.7	31474	34956.9	44369.7	14457.4	13612.6	12846.6	14801.9	16939.9	15321	14684.7	13272.2	14138.3	15513.5	15602.3	14503.1		0.53971	0.194552	0.0613694	0.201902	0.0959698	0.115977
DG 18:0_18:2 isomer.3	DG	2b	LipidBlast	M+H-H2O	C39H72O5	37724.1	31201.5	29484	41657.2	39441.8	35138	16410.8	10697.4	25091.5	11978	18463.6	9622.42	28749.7	20861	25072.5	15894.6	10582.7	10951.4		0.132864	0.240198	0.459647	-0.381734	0.0120984	-0.996639
DG 18:0_18:2 isomer.4	DG	2b	LipidBlast	M+H-H2O, M+H, M+NH4, M+Na	C39H72O5	49167	35391	41527.1	54475.4	52421	44618.1	#N/A	#N/A	#N/A	#N/A	#N/A	#N/A	#N/A	#N/A	#N/A	#N/A	#N/A	#N/A		0.164559	0.265058	#N/A	#N/A	#N/A	#N/A
DG 18:0_20:3	DG	2b	LipidBlast	M+H-H2O, M+H, M+NH4, M+Na	C41H74O5	6355.54	5541.46	5932.36	6696.9	9185.19	6730.53	#N/A	#N/A	#N/A	#N/A	#N/A	#N/A	#N/A	#N/A	#N/A	#N/A	#N/A	#N/A		0.136245	0.342873	#N/A	#N/A	#N/A	#N/A
DG 18:0_20:3 isomer.1	DG	2b	LipidBlast	M+H-H2O	C41H74O5	#N/A	#N/A	#N/A	#N/A	#N/A	#N/A	7190.78	6775.87	5805.82	3497.95	4360.79	4206.01	5313.04	6763.92	5996.53	3301.83	4288.4	4146.95		#N/A	#N/A	0.00627154	-0.712696	0.0153344	-0.622789
DG 18:0_20:3 isomer.2	DG	2b	LipidBlast	M+H-H2O	C41H74O5	#N/A	#N/A	#N/A	#N/A	#N/A	#N/A	6778.75	5868.15	7630.97	3444.87	6173.59	5781.66	8161.45	7900.47	6664.6	4907.97	5902.99	5063.81		#N/A	#N/A	0.176645	-0.396966	0.0147154	-0.51764
DG 18:0_20:4 isomer.1	DG	2b	LipidBlast	M+H-H2O, M+H	C41H72O5	16099.1	14350.3	13491.3	14841.3	16326.1	14810.2	51176.9	45382.3	46346.5	20427.3	26988.3	29364.2	49697.7	43701.7	46604.7	17939.6	20501.7	19926.4		0.499662	0.0653746	0.00237779	-0.896265	0.000137284	-1.26223
DG 18:0_20:4 isomer.2	DG	2b	LipidBlast	M+H-H2O, M+H	C41H72O5	23108.1	12272.1	13413.8	32356.8	22428.6	25438.3	39958.9	40529.2	45014.5	42566	42724.2	53367.9	35429.8	34387.4	34566.9	33526.3	46537.2	43975		0.081457	0.717327	0.325464	0.143815	0.176133	0.248888
DG 18:0_20:4 isomer.3	DG	2b	LipidBlast	M+H-H2O, M+H	C41H72O5	35319.1	37566.6	28537.5	33734.3	39179.5	32294.8	11337.6	16204.1	15620.6	36928.7	27881	29791.8	13762.5	16687.7	17655.2	21188.2	28041.7	28082.1		0.731553	0.052866	0.0055428	1.13209	0.0193674	0.684492
DG 18:0_20:4 isomer.4	DG	2b	LipidBlast	M+H-H2O	C41H72O5	48473.9	42660	46151.2	68379	50456.2	53843.9	26209.3	26661.7	24009.9	14564.4	16914.6	16706.4	32384.1	30714.7	29223	16212.6	16729.2	14967.7		0.109513	0.330918	0.0010013	-0.674034	0.000148047	-0.946359
DG 18:0_20:4 isomer.5	DG	2b	LipidBlast	M+NH4	C41H72O5	#N/A	#N/A	#N/A	#N/A	#N/A	#N/A	2365.2	1796.7	1967.47	1044.82	1589.84	1944.96	2370.74	1725.05	1978.06	1433.15	1566.75	914.443		#N/A	#N/A	0.172324	-0.420516	0.0581323	-0.633844
DG 18:0_20:5	DG	2b	LipidBlast	M+H-H2O	C41H70O5	11567	7340.8	8650.1	10810	7867.87	10747.3	7703.83	7493.97	6695.87	3087.82	5474.72	5291.36	6485.47	6915.31	7042.39	4206.84	4942.47	4329.43		0.714015	0.0945874	0.0315503	-0.660222	0.00120569	-0.600934
DG 18:0_22:4 isomer.1	DG	2b	LipidBlast	M+H-H2O	C43H76O5	5288.14	3709.54	4976.5	4756.99	3565.17	5959.21	1855.56	1863.32	2199.4	2224.36	2818.53	2393.5	1607.45	1760.11	1557.46	1772.36	2346.65	2170.96		0.909176	0.0313714	0.0735459	0.329424	0.0653077	0.352922
DG 18:0_22:4 isomer.2	DG	2b	LipidBlast	M+H-H2O	C43H76O5	7795.92	6878.26	7406.1	7936.91	9195.22	9030.19	6811.15	6867.74	6226.15	1944.07	4709.3	4259.97	6023.84	5472.83	4772.24	3094.68	4100.93	2793.31		0.0459976	0.244732	0.0272189	-0.867042	0.0174765	-0.703716
DG 18:0_22:4 isomer.3	DG	2b	LipidBlast	M+H-H2O	C43H76O5	#N/A	#N/A	#N/A	#N/A	#N/A	#N/A	9351.89	8535.04	7712.07	1065.8	1982.47	2705.9	6077.93	7603.55	7360.03	989.339	1911.16	1569.09		#N/A	#N/A	0.000591459	-2.15341	0.000530899	-2.23503		Down
DG 18:0_22:5 isomer.1	DG	2b	LipidBlast	M+H-H2O	C43H74O5	4967.95	4306.05	3901.63	5285.35	4875.93	4867.57	2620.91	3392.36	3337.09	2051.33	3143.25	2929.45	2651.15	2911.49	3075.4	1703.84	2783.74	2381.03		0.143403	0.189864	0.381775	-0.202827	0.156322	-0.330689
DG 18:0_22:5 isomer.2	DG	2b	LipidBlast	M+H-H2O	C43H74O5	17282.4	15338.1	16795.6	23213.4	17038.9	19061.2	17408.1	15321.2	14322.7	4569.29	7089.69	6836.43	14663.4	14420.6	13431.6	4784.21	5702.4	4836.56		0.159017	0.26338	0.00141872	-1.34709	4.63716e-05	-1.47228		Down
DG 18:0_22:5 isomer.3	DG	2b	LipidBlast	M+H-H2O, M+H, M+Na	C43H74O5	#N/A	#N/A	#N/A	#N/A	#N/A	#N/A	4151.75	4322.29	5154.61	2598.17	5497.17	5303.21	4564.74	2905.88	3045.59	5177.45	4458.71	3863.89		#N/A	#N/A	0.941711	-0.0245654	0.202381	0.36035
DG 18:0_22:6 isomer.1	DG	2b	LipidBlast	M+H-H2O	C43H72O5	#N/A	#N/A	#N/A	#N/A	#N/A	#N/A	2533.37	2260.71	2741.18	625.708	1250.79	1252.51	2311.77	2929.25	3263.17	804.762	1069.29	885.185		#N/A	#N/A	0.0042411	-1.26796	0.00270698	-1.6239		Down
DG 18:0_22:6 isomer.2	DG	2b	LipidBlast	M+H-H2O	C43H72O5	#N/A	#N/A	#N/A	#N/A	#N/A	#N/A	7846.22	8733.63	7212.19	2016.3	2972.24	3586.17	5763.1	6823.01	6949.68	1631.36	2840.63	2181.79		#N/A	#N/A	0.00133193	-1.47232	0.00111851	-1.55387		Down
DG 18:1_18:1 isomer.1	DG	2b	LipidBlast	M+H-H2O	C39H72O5	41847.6	32331.8	32615.7	39889.1	35878.6	31117.4	79507.9	72579.3	71750.8	61677.4	53650.4	54904.2	80116.7	90478.8	81680.1	60628.3	64566.2	64578.3		0.994406	0.00121606	0.00697046	-0.394953	0.00392559	-0.410728
DG 18:1_18:1 isomer.2	DG	2b	LipidBlast	M+H-H2O	C39H72O5	51999.7	43196.7	51457	41266.1	48598.3	51363.5	55696.9	51196.1	54493.5	84677.9	65611.7	77776.7	54312.4	57095.9	64055	71646.9	62246.2	67472.7		0.685187	-0.0543855	0.0178925	0.498934	0.0955015	0.198648
DG 18:1_18:1 isomer.3	DG	2b	LipidBlast	M+H-H2O	C39H72O5	54801	44533.3	51104.7	67202.8	46133.1	54183.7	63844.2	57931.5	52427	25319.1	23627.9	24329.6	64261.8	70164.5	63406.9	22097.2	22546.7	20791.9		0.451596	0.155151	0.000541996	-1.24934	3.57049e-05	-1.59613		Down
DG 18:1_18:1 isomer.4	DG	2b	LipidBlast	M+H-H2O, M+H	C39H72O5	127125	47135.1	59277.1	126326	96446.7	128979	284563	279156	253234	166156	174851	163477	329921	325090	291626	154241	156831	133958		0.218004	0.590906	0.000530166	-0.69544	0.000285217	-1.08891
DG 18:1_18:1 isomer.5	DG	2b	LipidBlast	M+H-H2O	C39H72O5	100481	87570.6	99580.3	113420	101340	112483	#N/A	#N/A	#N/A	#N/A	#N/A	#N/A	#N/A	#N/A	#N/A	#N/A	#N/A	#N/A		0.0810656	0.186146	#N/A	#N/A	#N/A	#N/A
DG 18:1_18:2 isomer.1	DG	2b	LipidBlast	M+H-H2O, M+H, M+NH4, M+Na	C39H70O5	28633.3	20901.1	21548.2	26651.6	28475.5	26129	105837	110122	104512	43655.3	67841.2	61084.4	110611	97004.5	122015	71235.3	68395.1	57393.3		0.258494	0.192982	0.0026392	-0.892918	0.0061692	-0.742478
DG 18:1_18:2 isomer.2	DG	2b	LipidBlast	M+H-H2O, M+H	C39H70O5	42730.2	34753.7	39353	48320.4	36749.1	45162.4	35772.8	36519.9	33169.1	38999.1	31226.2	37900.1	36782.9	35849.4	32976.9	33033.4	26829	28734.5		0.343104	0.156589	0.752855	0.0359855	0.0586937	-0.253408
DG 18:1_18:2 isomer.3	DG	2b	LipidBlast	M+H-H2O	C39H70O5	119806	87124.5	94299.4	103339	94607.8	110598	57310.5	69979.9	63889.5	44237.5	37610.1	40729.8	73305.4	77553.1	89042.8	36739.4	46818	45456.1		0.834561	0.0346156	0.00519557	-0.641238	0.00284476	-0.894918
DG 18:1_18:3	DG	2b	LipidBlast	M+H-H2O, M+H, M+NH4, M+Na	C39H68O5	#N/A	#N/A	#N/A	#N/A	#N/A	#N/A	20851.6	22828.4	19559.7	5976.57	14001.3	12067.3	33320.1	28756.4	28952.2	11451.3	12775.1	10609.2		#N/A	#N/A	0.0160991	-0.98072	0.000317737	-1.38576
DG 18:1_20:4 isomer.1	DG	2b	LipidBlast	M+H-H2O, M+H	C41H70O5	9245.23	6161.56	7054.08	13744.4	9275.91	12784.5	17905.3	23789	22701.4	6662.37	9651.25	9797.51	23562.8	23883.6	24574.4	5337.3	8358.18	7906.09		0.0532512	0.672741	0.00355284	-1.3023	6.97378e-05	-1.73728		Down
DG 18:1_20:4 isomer.2	DG	2b	LipidBlast	M+H-H2O, M+H	C41H70O5	21974.4	15992.7	16642.5	22559.4	15645	18525.8	13795.9	11939.1	14063.8	8923.26	16458	18936.2	12387.1	13999.7	11899.2	11532.6	14471	11717.9		0.810419	0.0549641	0.650836	0.155153	0.877182	-0.0214294
DG 18:1_20:4 isomer.3	DG	2b	LipidBlast	M+H-H2O	C41H70O5	33290.9	28249.5	25977.4	36245.4	39665.9	36319.2	6968.48	8360.29	7715.32	888.661	1784.21	1306	9975.21	9076.76	7750.32	405.372	953.6	856.316		0.0278079	0.358817	0.000185271	-2.53397	0.000253354	-3.59679		Down
DG 18:1_20:4 isomer.4	DG	2b	LipidBlast	M+H-H2O	C41H70O5	#N/A	#N/A	#N/A	#N/A	#N/A	#N/A	30168.3	32558.1	30808.2	26776.4	15960	26093.8	25764.3	26210.4	25078.2	20241.6	11652.4	17046		#N/A	#N/A	0.0823007	-0.44246	0.020709	-0.654836
DG 18:1_20:4 isomer.5	DG	2b	LipidBlast	M+NH4, M+Na	C41H70O5	#N/A	#N/A	#N/A	#N/A	#N/A	#N/A	3138.87	3135.52	3588.89	3320.83	7106.4	6745.55	3130.25	3099.48	2882.81	7508.78	7591.33	6087.88		#N/A	#N/A	0.115536	0.799986	0.00123601	1.21732
DG 18:2_18:2	DG	2b	LipidBlast	M+H-H2O, M+H	C39H68O5	10352.3	6829.77	8358.15	16307.9	9065.36	10961.3	41076	41166.9	31734.5	6393.24	10722.6	9576.97	75917.5	73539.7	62877.9	8424.5	8458.13	6903.85		0.207617	0.50857	0.00100844	-2.09422	9.988e-05	-3.15813		Down
DG 18:2_20:4	DG	2b	LipidBlast	M+H-H2O, M+H	C41H68O5	#N/A	#N/A	#N/A	#N/A	#N/A	#N/A	8083.39	8253.12	7578.59	63.0028	132.441	132.868	13194.3	12029.4	11236.1	34.8706	91.1502	57.8317		#N/A	#N/A	2.70175e-06	-6.18672	2.8971e-05	-7.63161		Down
DG 20:3_20:4	DG	2b	LipidBlast	M+H	C43H70O5	#N/A	#N/A	#N/A	#N/A	#N/A	#N/A	3932.35	2834.3	3244.83	5365.12	7072.19	8007.37	3147.43	1706.95	2178.5	6441.19	6018.78	5063.7		#N/A	#N/A	0.0142155	1.03007	0.00401138	1.31712		Up
DG O-18:3_18:0	DG	2b	LipidBlast	M+Na	C39H72O4	#N/A	#N/A	#N/A	#N/A	#N/A	#N/A	12488.3	11802	11757.8	17175.7	12150.5	16899.6	12291.4	10801.5	11714	14384.7	11040	12667.7		#N/A	#N/A	0.108637	0.358773	0.359319	0.130128
HBMP 16:0_18:1_18:1	HBMP	2b	LipidBlast	M+H-H2O, M+H, M+NH4	C58H109O11P	#N/A	#N/A	#N/A	#N/A	#N/A	#N/A	1879.89	1944.64	1806.07	1486.69	2042.64	1855	1176.11	2098.54	2226.41	2072.97	1153.82	1260.31		#N/A	#N/A	0.650923	-0.064521	0.485365	-0.293924
HBMP 16:0_18:1_18:2	HBMP	2b	LipidBlast	M+NH4	C58H107O11P	#N/A	#N/A	#N/A	#N/A	#N/A	#N/A	1214.88	1223.84	953.258	359.477	407.383	104.846	1293.72	1506.44	1293.28	553.784	129.912	291.85		#N/A	#N/A	0.00288509	-1.96021	0.00187569	-2.06904		Down
HBMP 22:0_22:1_12:0	HBMP	2b	LipidBlast	M+NH4	C62H119O11P	11849.1	6248.44	7672.78	10232.9	8657.22	10531.9	#N/A	#N/A	#N/A	#N/A	#N/A	#N/A	#N/A	#N/A	#N/A	#N/A	#N/A	#N/A		0.53127	0.191187	#N/A	#N/A	#N/A	#N/A
HBMP 22:0_22:2_12:0	HBMP	2b	LipidBlast	M+NH4	C62H117O11P	7807.38	3924.44	4577.09	8875.46	6465.07	9533.16	#N/A	#N/A	#N/A	#N/A	#N/A	#N/A	#N/A	#N/A	#N/A	#N/A	#N/A	#N/A		0.133575	0.608961	#N/A	#N/A	#N/A	#N/A
Hex2Cer 18:1;2O/16:0	Hex2Cer	2b	LipidBlast	M+H-H2O, M+H	C46H87NO13	3378.02	4051.1	3952.39	3418.16	5099.77	3979.4	#N/A	#N/A	#N/A	#N/A	#N/A	#N/A	#N/A	#N/A	#N/A	#N/A	#N/A	#N/A		0.526654	0.134928	#N/A	#N/A	#N/A	#N/A
Hex2Cer 18:1;2O/24:0	HexCer	2b	LipidBlast	M+H-H2O, M+H	C54H103NO13	#N/A	#N/A	#N/A	#N/A	#N/A	#N/A	5397.7	6817.02	8329	6025.41	6818.66	7581.89	7074.37	6669.39	5445.78	7101.61	7558.06	7165.52		#N/A	#N/A	0.969288	-0.00829321	0.159993	0.185674
Hex3Cer 18:1;2O/24:0	HexCer	2b	LipidBlast	M+H-H2O	C60H113NO18	#N/A	#N/A	#N/A	#N/A	#N/A	#N/A	9572.29	11791.9	14368.1	8643.63	10047.6	11475	12719.6	12312.7	9964.06	10571.2	11640.6	10727		#N/A	#N/A	0.313035	-0.244291	0.49797	-0.0874116
Hex3Cer 18:1;2O/24:1	HexCer	2b	LipidBlast	M+H-H2O	C60H111NO18	#N/A	#N/A	#N/A	#N/A	#N/A	#N/A	7489.67	6739.07	7954.65	2589.74	3418.07	4004.03	4317.99	5893.09	6045.61	3417.68	3760.08	3531.21		#N/A	#N/A	0.00170272	-1.14777	0.0300891	-0.602214
Lathosterol	Sterol	2a	Metlin	M+H-H2O	C27H46O	10735.9	12778.7	10825.6	10952.3	18244.1	13119	#N/A	#N/A	#N/A	#N/A	#N/A	#N/A	#N/A	#N/A	#N/A	#N/A	#N/A	#N/A		0.305137	0.301286	#N/A	#N/A	#N/A	#N/A
Lathosterol isomer.1	Sterol	2a	Metlin	M+H-H2O	C27H46O	#N/A	#N/A	#N/A	#N/A	#N/A	#N/A	493.499	686.062	1329.98	14631.6	9303.06	11181.6	387.879	359.203	756.707	7882	7774.21	10214.9		#N/A	#N/A	0.00234384	3.80665	0.000546558	4.10467		Up
Lathosterol isomer.2	Sterol	2a	Metlin	M+H-H2O	C27H46O	#N/A	#N/A	#N/A	#N/A	#N/A	#N/A	188.922	388.423	335.555	8537.94	7239.42	7450.45	259.275	104.043	145.038	5456.47	5340.55	5267.49		#N/A	#N/A	5.25759e-05	4.66925	2.22762e-07	4.98189		Up
LPE 16:0	LPE	2b	LipidBlast	M+H-H2O, M+H	C21H44NO7P	5214.51	4734.25	8356.12	5137.03	6040.07	6028.99	#N/A	#N/A	#N/A	#N/A	#N/A	#N/A	#N/A	#N/A	#N/A	#N/A	#N/A	#N/A		0.770735	-0.0893081	#N/A	#N/A	#N/A	#N/A
LPE 38:4	LPE	2b	LipidBlast	M+H	C43H80NO7P	16988.4	14897	14427.1	15074.8	16399.7	15254.6	12813.8	13227.1	14684.6	5814.1	10563.2	12775	11411.7	11243	11598.6	7242.04	7929.54	6834.83		0.883542	0.0129207	0.144415	-0.482322	0.000261994	-0.638318
LPE 40:4	LPE	2b	LipidBlast	M+H, M+Na	C45H84NO7P	#N/A	#N/A	#N/A	#N/A	#N/A	#N/A	22339.8	22190.5	22009	3446.04	7170.51	7592.23	26821.7	23372.5	23022	5365.89	6246.36	4862.21		#N/A	#N/A	0.000259411	-1.86957	0.000121378	-2.15193		Down
Palmitoyl-L-carnitine		2b	LipidBlast	M+H	C23H45NO4	15168.9	11804.3	12246.1	16331	11038.9	11907.4	11777.5	11593	9985.24	7298.47	7305.37	5773.98	10175.7	7952.41	7473.44	8911.92	8517.83	6621.44		0.992565	0.0021308	0.00479087	-0.710932	0.660772	-0.0901201
PC 12:0_22:1	PC	2b	LipidBlast	M+H	C42H82NO8P	2.65012e+06	2.56159e+06	2.7024e+06	2.58303e+06	2.84456e+06	2.83676e+06	#N/A	#N/A	#N/A	#N/A	#N/A	#N/A	#N/A	#N/A	#N/A	#N/A	#N/A	#N/A		0.287459	0.0624735	#N/A	#N/A	#N/A	#N/A
PC 14:0_14:0	PC	2b	LipidBlast	M+H, M+Na	C36H72NO8P	15325.6	9892.86	11234	17334.6	9064.16	10416.5	29834.7	28113.1	29224.1	2402.06	3152.46	2726.44	47709	49981.3	40995.7	2076.17	2177.2	1623.8		0.970161	0.0142854	1.13454e-06	-3.39599	8.13337e-05	-4.56055		Down
PC 14:0_14:1	PC	2b	LipidBlast	M+H, M+Na	C36H70NO8P	#N/A	#N/A	#N/A	#N/A	#N/A	#N/A	12021.1	10058.8	7737.48	230.224	82.4738	7.56022	13130	13526.9	11359	609.308	263.847	230.403		#N/A	#N/A	0.00136825	-6.54078	5.40071e-05	-5.10637		Down
PC 14:0_15:0	PC	2b	LipidBlast	M+H	C37H74NO8P	#N/A	#N/A	#N/A	#N/A	#N/A	#N/A	9256.1	9986.04	9758.19	1614.97	1334.89	965.894	10360.4	10830.7	10287.9	1968.68	1270.5	1239.19		#N/A	#N/A	8.15317e-06	-2.8887	6.66054e-06	-2.81335		Down
PC 14:0_16:1	PC	2b	LipidBlast	M+H, M+Na	C38H74NO8P	23248.9	12687.1	14167.4	24432.7	11217.3	13055.5	161581	152625	149582	11178.6	11511.1	9566.38	162344	175039	175748	7458.8	7672.37	6657.3		0.934045	-0.0408213	2.47961e-06	-3.84582	3.01436e-06	-4.55769		Down
PC 14:0_18:2	PC	2b	LipidBlast	M+H, M+Na	C40H76NO8P	116497	87332.7	95088	125301	78397.4	94688.6	#N/A	#N/A	#N/A	#N/A	#N/A	#N/A	#N/A	#N/A	#N/A	#N/A	#N/A	#N/A		0.991859	-0.00256129	#N/A	#N/A	#N/A	#N/A
PC 14:0_20:4	PC	2b	LipidBlast	M+H, M+Na	C42H76NO8P	#N/A	#N/A	#N/A	#N/A	#N/A	#N/A	31756	34863.8	34968.2	2828.93	6799.89	6531.5	42271.2	36953.6	30591.5	2260.4	3280.92	2588.14		#N/A	#N/A	6.75758e-05	-2.6522	0.000561957	-3.75579		Down
PC 15:0_15:0	PC	2b	LipidBlast	M+H, M+Na	C38H76NO8P	178559	144169	138720	160176	182353	156260	125616	138249	123601	222123	209615	215190	116236	107939	119106	168686	178832	177579		0.450037	0.112265	0.000121006	0.739533	0.000196147	0.613195
PC 15:0_16:0	PC	2b	LipidBlast	M+H	C39H78NO8P	56878.6	43755	49382	53161.4	56882.4	50763.3	43242.1	40389.4	45915	48590.5	48012.7	51249.4	42307.5	44421.6	42533.3	48472.6	54657.2	48737.1		0.43976	0.100218	0.0315579	0.190689	0.0239682	0.232505
PC 15:1_15:1	PC	2b	LipidBlast	M+H	C38H72NO8P	#N/A	#N/A	#N/A	#N/A	#N/A	#N/A	17365.4	15209.9	13894.5	641.941	611.998	368.844	24813.6	24115.9	21631	658.672	547.009	542.463		#N/A	#N/A	0.000123873	-4.83975	1.86952e-05	-5.33497		Down
PC 16:0_15:1	PC	2b	LipidBlast	M+H	C39H76NO8P	#N/A	#N/A	#N/A	#N/A	#N/A	#N/A	36471.4	37157.2	34520.4	6865.91	7816.79	7619.43	39202.7	34662.2	37920.3	6072.94	6741.9	6056.49		#N/A	#N/A	4.45725e-06	-2.27777	2.2688e-05	-2.56646		Down
PC 16:0_16:0	PC	2b	LipidBlast	M+H	C40H80NO8P	1.17732e+06	994874	1.17937e+06	1.21705e+06	1.14561e+06	1.24382e+06	846504	893609	1.06798e+06	1.26075e+06	1.31956e+06	1.19794e+06	695163	768029	840623	1.23863e+06	1.21435e+06	1.28215e+06		0.278493	0.105756	0.0130852	0.428124	0.000506154	0.697132
PC 16:0_17:0	PC	2b	LipidBlast	M+H	C41H82NO8P	94298	76687.8	88555.7	106092	84274.3	89446.5	40178.4	41068.6	36979.5	17529.1	19563.5	20155.9	47234.7	44143.4	40437.7	17741.7	17427.8	18582.9		0.465211	0.108498	0.000160497	-1.04625	0.000199362	-1.29412		Down
PC 16:0_18:0	PC	2b	LipidBlast	M+H	C42H84NO8P	677930	623278	704542	851319	817377	744850	858733	833769	753401	541141	598336	593182	815659	844583	817435	696479	693038	650178		0.0262067	0.267012	0.00291274	-0.49738	0.00115073	-0.280634
PC 16:0_18:1	PC	2b	LipidBlast	M+H	C42H82NO8P	#N/A	#N/A	#N/A	#N/A	#N/A	#N/A	2.1192e+06	2.14607e+06	2.33572e+06	3.41025e+06	3.05001e+06	2.96361e+06	1.97078e+06	2.1406e+06	2.14269e+06	3.01586e+06	3.02083e+06	3.28401e+06		#N/A	#N/A	0.00352939	0.513636	0.000630353	0.575646
PC 16:0_18:2	PC	2b	LipidBlast	M+H	C42H80NO8P	1.03629e+06	958980	959618	1.13771e+06	1.26457e+06	1.25604e+06	865352	850718	914953	1.55523e+06	1.42102e+06	1.68647e+06	865916	881954	931723	1.20535e+06	1.42006e+06	1.29496e+06		0.00832257	0.308076	0.00101986	0.825548	0.00318813	0.548977
PC 16:0_18:3	PC	2b	LipidBlast	M+H, M+Na	C42H78NO8P	171812	140057	140643	225547	185237	158246	240809	248376	262263	73922.2	101945	103798	284777	268836	301023	60703.7	72057.8	70359.9		0.15496	0.330551	0.000167149	-1.42598	2.59861e-05	-2.07297		Down
PC 16:0_22:6	PC	2b	LipidBlast	M+H	C46H80NO8P	227873	207092	197009	225751	233216	237833	#N/A	#N/A	#N/A	#N/A	#N/A	#N/A	#N/A	#N/A	#N/A	#N/A	#N/A	#N/A		0.090857	0.140879	#N/A	#N/A	#N/A	#N/A
PC 16:1_16:2	PC	2b	LipidBlast	M+H, M+Na	C40H74NO8P	#N/A	#N/A	#N/A	#N/A	#N/A	#N/A	50430.9	41124.2	40338.6	2206.05	2586.13	2540.36	66880	67313.2	61255.3	2222.3	1979.42	2170.14		#N/A	#N/A	0.000214589	-4.16892	5.4914e-06	-4.93893		Down
PC 16:1_18:3	PC	2b	LipidBlast	M+H	C42H76NO8P	31008.6	22510.4	23751.5	32604	21139.4	23982.5	14640.6	12156.6	14005	1255.09	1564.59	1382.22	26732.9	28193.5	25628.2	1216.29	1528.92	1314.65		0.973816	0.0084794	8.37539e-05	-3.27953	4.43263e-06	-4.31047		Down
PC 17:0_18:0	PC	2b	LipidBlast	M+H	C43H86NO8P	#N/A	#N/A	#N/A	#N/A	#N/A	#N/A	50879.3	47428.5	44975.6	10243.5	13636.7	12392.9	50575.2	49490.8	50439.3	15420.1	15674.1	14387.8		#N/A	#N/A	5.56444e-05	-1.9819	2.93095e-07	-1.72645		Down
PC 17:0_18:1	PC	2b	LipidBlast	M+H	C43H84NO8P	284812	233708	299347	327561	269904	308000	467977	466634	421544	193967	226597	222088	571461	568558	519881	190480	200778	214919		0.32638	0.14679	0.000204825	-1.07741	4.2199e-05	-1.45328		Down
PC 17:0_18:2	PC	2b	LipidBlast	M+H	C43H82NO8P	92013.7	69919.6	78453.9	90124.1	79139.4	78890.2	103247	103821	86463	80303.9	77507.9	80139.4	116268	147285	138589	65001.2	67465.9	69515.8		0.74485	0.0458739	0.0324654	-0.302847	0.00202268	-0.993471
PC 17:0_20:4 isomer.1	PC	2b	LipidBlast	M+H	C45H82NO8P	#N/A	#N/A	#N/A	#N/A	#N/A	#N/A	16163.4	18502.2	15173.6	23265.6	22302.5	24143	14309.1	14859.2	16039.5	20464	19538.5	19813.7		#N/A	#N/A	0.00410403	0.484108	0.0010978	0.403964
PC 17:0_20:4 isomer.2	PC	2b	LipidBlast	M+H	C45H82NO8P	#N/A	#N/A	#N/A	#N/A	#N/A	#N/A	3947.44	3605.41	4573.72	11747.7	7306.25	7856.38	3894.94	4873.28	3832.46	8610.1	7390.64	8721.23		#N/A	#N/A	0.0259356	1.14999	0.00174644	0.972293
PC 17:0_22:5	PC	2b	LipidBlast	M+H	C47H84NO8P	#N/A	#N/A	#N/A	#N/A	#N/A	#N/A	4594.31	5042.98	3910.99	4505.18	4555.34	5143.93	4783.38	5280.22	5783.59	4295.98	3830.77	4476.1		#N/A	#N/A	0.602836	0.0682345	0.03561	-0.330477
PC 17:1_18:2	PC	2b	LipidBlast	M+H	C43H80NO8P	15271.2	16552.5	12613.1	14906.4	19942.5	14434.4	8662.04	9684.29	9317.11	19815.5	18836.1	18566	10619.5	11340.2	12246.6	16333.2	17150.1	15266.4		0.486603	0.149344	3.41763e-05	1.04848	0.00254048	0.511134
PC 18:0_18:0	PC	2b	LipidBlast	M+H, M+Na	C44H88NO8P	72553.3	57376.5	65943.6	181646	123415	82029.6	179607	163624	142526	88635.4	92733.3	90586.6	190076	169659	165360	113799	112202	103546		0.0946465	0.98275	0.00273547	-0.836865	0.00139604	-0.672098
PC 18:0_18:1	PC	2b	LipidBlast	M+H	C44H86NO8P	1.40623e+06	1.24745e+06	1.38659e+06	1.7407e+06	1.88655e+06	1.56369e+06	1.94245e+06	1.9251e+06	2.02531e+06	1.64278e+06	1.90365e+06	1.79417e+06	1.80972e+06	1.91923e+06	1.96215e+06	1.92533e+06	1.96909e+06	1.82898e+06		0.0223074	0.361547	0.0873471	-0.141967	0.869371	0.00816424
PC 18:0_20:2	PC	2b	LipidBlast	M+H, M+Na	C46H88NO8P	64468.9	49128.2	52645.3	75747.5	61813.7	61924.5	69262.5	65737.8	70325.9	35983.7	45366	44949.6	59666.9	62581	61870.9	41494.1	45068.7	44604.3		0.166055	0.262997	0.0014293	-0.70107	0.000243793	-0.48923
PC 18:0_20:3	PC	2b	LipidBlast	M+H	C46H86NO8P	165319	150468	189542	229181	210122	215110	131100	144974	142765	103068	143317	148608	142654	132907	121891	94186.7	110724	121691		0.0175182	0.372977	0.624447	-0.0845679	0.0773953	-0.283247
PC 18:0_20:4	PC	2b	LipidBlast	M+H	C46H84NO8P	261857	201902	208768	277720	281318	256797	98708.6	99710.5	131327	119997	157605	188099	85388.1	93876.1	106042	88453.4	116326	113907		0.0795242	0.278686	0.11331	0.498049	0.35882	0.159627
PC 18:0_22:4	PC	2b	LipidBlast	M+H, M+Na	C48H88NO8P	46871.1	48540.3	52529.2	50726.2	59432.2	56046.1	#N/A	#N/A	#N/A	#N/A	#N/A	#N/A	#N/A	#N/A	#N/A	#N/A	#N/A	#N/A		0.115709	0.167941	#N/A	#N/A	#N/A	#N/A
PC 18:0_22:5 isomer.1	PC	2b	LipidBlast	M+H	C48H86NO8P	16252.2	15585.7	18493.9	18957.4	21359.4	21367.6	30239.1	30020.5	34556.1	19256.1	33592.7	34009.9	28244.6	30883.6	25776.1	18593.5	22591.8	22202		0.0335664	0.293436	0.628497	-0.126457	0.0211684	-0.421645
PC 18:0_22:5 isomer.2	PC	2b	LipidBlast	M+H	C48H86NO8P	55572.8	41893.3	43116.3	65226.7	60143.3	55548.8	9008.8	9414.15	9442.08	5185.34	10683.6	11307	9247.06	8665.08	8597.37	5703.08	6804.23	7241.46		0.0605663	0.363926	0.911916	-0.0361238	0.0109109	-0.424747
PC 18:0_22:6	PC	2b	LipidBlast	M+H	C48H84NO8P	#N/A	#N/A	#N/A	#N/A	#N/A	#N/A	33547.6	37432	29264.3	24964.9	47255.8	49466	31449.6	36549.8	43093.7	25032.9	29758.8	28161.7		#N/A	#N/A	0.431168	0.279657	0.0617403	-0.421397
PC 18:1_18:1	PC	2b	LipidBlast	M+H	C44H84NO8P	1.249e+06	1.1558e+06	1.26301e+06	1.43316e+06	1.41794e+06	1.38276e+06	1.32101e+06	1.3486e+06	1.34578e+06	1.31034e+06	1.36868e+06	1.43685e+06	1.39194e+06	1.41299e+06	1.36302e+06	1.10204e+06	1.18966e+06	1.28629e+06		0.00685706	0.207051	0.423274	0.0356596	0.0234592	-0.220193
PC 18:1_20:3	PC	2b	LipidBlast	M+H	C46H84NO8P	#N/A	#N/A	#N/A	#N/A	#N/A	#N/A	63084.4	71960.6	62775.7	68917.4	93591.3	101651	69179	80863.6	85939.6	57997.1	67747.6	71234.6		#N/A	#N/A	0.0982533	0.417215	0.109992	-0.260634
PC 18:1_20:4	PC	2b	LipidBlast	M+H, M+Na	C46H82NO8P	269659	218032	240526	289138	280970	281771	#N/A	#N/A	#N/A	#N/A	#N/A	#N/A	#N/A	#N/A	#N/A	#N/A	#N/A	#N/A		0.0531251	0.226279	#N/A	#N/A	#N/A	#N/A
PC 18:1_22:6	PC	2b	LipidBlast	M+H, M+Na	C48H82NO8P	28930.6	28903.6	27226.6	30442.9	34527.9	30535.8	7729.14	8656.63	7413.62	7682.75	16795.2	20074.1	8148.33	8685.94	9043.31	9445.03	10378.3	9345.26		0.075537	0.167107	0.136911	0.904566	0.0590597	0.172711
PC 18:2_18:2	PC	2b	LipidBlast	M+H, M+Na	C44H80NO8P	128822	123118	120289	150372	173326	136501	#N/A	#N/A	#N/A	#N/A	#N/A	#N/A	#N/A	#N/A	#N/A	#N/A	#N/A	#N/A		0.0564329	0.306071	#N/A	#N/A	#N/A	#N/A
PC 18:2_18:3	PC	2b	LipidBlast	M+H, M+Na	C44H78NO8P	#N/A	#N/A	#N/A	#N/A	#N/A	#N/A	169413	216092	213469	51401.7	93086.9	98835.5	262015	262015	277510	48929.1	58144.1	54094		#N/A	#N/A	0.00508285	-1.29961	3.28275e-06	-2.31422		Down
PC 18:2_20:5	PC	2b	LipidBlast	M+H	C46H78NO8P	#N/A	#N/A	#N/A	#N/A	#N/A	#N/A	11990.3	11908.1	11877.1	1794.73	3119.12	2588.77	20140.6	19791.5	19495.1	8429.15	4383.46	3371.98		#N/A	#N/A	1.67522e-05	-2.25351	0.000755509	-1.8765		Down
PC 19:0_18:1	PC	2b	LipidBlast	M+H	C45H88NO8P	#N/A	#N/A	#N/A	#N/A	#N/A	#N/A	57229.4	52445.5	47991.3	6240.45	10220.7	8656.35	64350.2	59711.7	60332.3	10758.3	11509.2	9127.58		#N/A	#N/A	0.000109382	-2.65011	5.99116e-06	-2.55419		Down
PC 19:0_19:1	PC	2b	LipidBlast	M+H	C46H90NO8P	#N/A	#N/A	#N/A	#N/A	#N/A	#N/A	50134	46351.3	44171.4	19710.1	21796.6	22032.2	59301.7	53449	50879.4	23233.3	23870.8	21782		#N/A	#N/A	0.000169796	-1.14647	0.000250992	-1.24815		Down
PC 32:1	PC	2b	LipidBlast	M+H, M+Na	C40H78NO8P	#N/A	#N/A	#N/A	#N/A	#N/A	#N/A	331154	401248	408009	280675	311515	308344	379977	477623	506871	263865	288542	252835		#N/A	#N/A	0.0390451	-0.3407	0.00941336	-0.760847
PC 32:1 isomer.1	PC	2b	LipidBlast	M+Na	C40H78NO8P	8143.61	8804.25	6715.52	7037.62	9262.66	7439.35	#N/A	#N/A	#N/A	#N/A	#N/A	#N/A	#N/A	#N/A	#N/A	#N/A	#N/A	#N/A		0.97931	0.00464135	#N/A	#N/A	#N/A	#N/A
PC 32:1 isomer.2	PC	2b	LipidBlast	M+H	C40H78NO8P	277430	231641	205232	245974	207558	221439	#N/A	#N/A	#N/A	#N/A	#N/A	#N/A	#N/A	#N/A	#N/A	#N/A	#N/A	#N/A		0.612397	-0.0817125	#N/A	#N/A	#N/A	#N/A
PC 32:2	PC	2b	LipidBlast	M+H, M+Na	C40H76NO8P	#N/A	#N/A	#N/A	#N/A	#N/A	#N/A	187557	205381	201753	33329.5	46017.8	42734.1	197811	202845	204823	26477.7	31738.6	28917		#N/A	#N/A	1.86676e-05	-2.2843	2.98807e-07	-2.79678		Down
PC 36:2	PC	2b	LipidBlast	M+Na	C44H84NO8P	#N/A	#N/A	#N/A	#N/A	#N/A	#N/A	11480.6	11237.1	12364	60322.3	49722.8	51505.5	8795	8354.19	9066.93	45494.1	41758.2	47690.3		#N/A	#N/A	0.000214986	2.2032	3.1679e-05	2.36382		Up
PC 36:4	PC	2b	LipidBlast	M+H, M+Na	C44H80NO8P	404901	346701	342012	407492	430736	421100	218915	255417	306216	284081	498487	546866	247448	237055	251984	287934	349426	312695		0.0606353	0.20355	0.0966659	0.768251	0.0180135	0.367352
PC 36:5	PC	2b	LipidBlast	M+H, M+Na	C44H78NO8P	154710	101194	107506	173684	118197	129830	#N/A	#N/A	#N/A	#N/A	#N/A	#N/A	#N/A	#N/A	#N/A	#N/A	#N/A	#N/A		0.461519	0.214657	#N/A	#N/A	#N/A	#N/A
PC 38:6	PC	2b	LipidBlast	M+Na	C46H80NO8P	6624.88	7699.08	6549.45	5812.67	9595	7929.99	#N/A	#N/A	#N/A	#N/A	#N/A	#N/A	#N/A	#N/A	#N/A	#N/A	#N/A	#N/A		0.516492	0.160994	#N/A	#N/A	#N/A	#N/A
PC O-16:0	PC	2b	LipidBlast	M+H	C24H50NO7P	4994.98	5030.45	9653.72	5646.23	7672.39	7141.16	#N/A	#N/A	#N/A	#N/A	#N/A	#N/A	#N/A	#N/A	#N/A	#N/A	#N/A	#N/A		0.883153	0.0561217	#N/A	#N/A	#N/A	#N/A
PC O-32:0	PC	2b	LipidBlast	M+H	C40H82NO7P	23776.5	21410.7	27699.6	25250	24614.8	27860	18368.8	23095.6	27308.7	35202	35250.1	37342	23993.2	19979.7	18383.1	29792.9	29843.5	35144.9		0.482517	0.0927168	0.00828407	0.648364	0.0113732	0.604075
PC O-36:4	PC	2b	LipidBlast	M+H	C44H82NO7P	51339.5	38747.8	44844.7	46383.1	38778.6	50178.7	#N/A	#N/A	#N/A	#N/A	#N/A	#N/A	#N/A	#N/A	#N/A	#N/A	#N/A	#N/A		0.979354	0.00436023	#N/A	#N/A	#N/A	#N/A
PC O-38:4	PC	2b	LipidBlast	M+H	C46H86NO7P	30804.4	30960.2	31869.1	26989.2	32627.9	32661.9	#N/A	#N/A	#N/A	#N/A	#N/A	#N/A	#N/A	#N/A	#N/A	#N/A	#N/A	#N/A		0.825109	-0.0210243	#N/A	#N/A	#N/A	#N/A
PC O-39:1	PC	2b	LipidBlast	M+H	C47H94NO7P	#N/A	#N/A	#N/A	#N/A	#N/A	#N/A	13329.8	13112.2	10970	4239.38	5034.78	6011.24	14281.9	13614.3	12145.9	4893.09	5472.66	5235		#N/A	#N/A	0.00126389	-1.29134	0.000237248	-1.35991		Down
PE 14:0_16:0	PE	2b	LipidBlast	M+H	C35H70NO8P	3486.77	2036.1	2182.7	3663.04	2659.68	2585.88	2628.1	2839.35	3699.71	1111.94	1302.3	1134.16	2617.59	2505.63	2738.31	758.582	768.8	605.105		0.525521	0.209299	0.00492408	-1.36931	2.3833e-05	-1.88227		Down
PE 14:0_16:1	PE	2b	LipidBlast	M+H, M+Na	C35H68NO8P	#N/A	#N/A	#N/A	#N/A	#N/A	#N/A	7048.45	7831.8	7479.09	10395.6	2083.64	643.344	5714.62	5317.36	5808.34	5532.25	5150.78	7574.61		#N/A	#N/A	0.369525	-0.768827	0.571423	0.116581
PE 14:0_18:2	PE	2b	LipidBlast	M+H, M+Na	C37H70NO8P	32926.3	15124.5	18151.7	37483.7	19585.4	22245.1	#N/A	#N/A	#N/A	#N/A	#N/A	#N/A	#N/A	#N/A	#N/A	#N/A	#N/A	#N/A		0.606556	0.260692	#N/A	#N/A	#N/A	#N/A
PE 14:0_18:3	PE	2b	LipidBlast	M+H, M+Na	C37H68NO8P	#N/A	#N/A	#N/A	#N/A	#N/A	#N/A	7127.18	6173.46	6472.5	5235.56	1088.39	170.719	10001.7	9449.43	8526.42	5744.99	3078.24	4145.87		#N/A	#N/A	0.0490322	-1.60621	0.0048522	-1.10919		Down
PE 15:0_18:1	PE	2b	LipidBlast	M+H	C38H74NO8P	16952.9	12318.3	13427.7	15744.6	12086.9	13246.9	16716.2	17497.5	14281.9	10547.1	9862.88	10105.8	15246.6	22188.7	18883.4	10318.8	10645.9	9643.86		0.774908	-0.0558146	0.00374046	-0.668299	0.0133777	-0.87968
PE 16:0_16:0	PE	2b	LipidBlast	M+H, M+Na	C37H74NO8P	64772.9	36662	35334.9	50312.3	38927.1	48275.1	33682.5	32822.2	38924	21561.3	19902.4	18750.8	31420.1	31927.6	25665.5	13821.4	14048.9	14359		0.981788	0.00783222	0.00190457	-0.808084	0.00149902	-1.07577
PE 16:0_16:1	PE	2b	LipidBlast	M+H, M+Na	C37H72NO8P	34359.7	24882.5	25330.7	31132	24293.6	31345.1	35336.6	30676.2	31346.4	19072.4	16603.8	16667	30079.9	29222.2	29038.2	14216.9	16854.8	12997.5		0.858677	0.037014	0.000841814	-0.895314	0.000237289	-1.0033
PE 16:0_18:0	PE	2b	LipidBlast	M+H, M+Na	C39H78NO8P	15859.2	12067.1	12770.9	22521.2	16848.8	15321.4	#N/A	#N/A	#N/A	#N/A	#N/A	#N/A	#N/A	#N/A	#N/A	#N/A	#N/A	#N/A		0.133206	0.426386	#N/A	#N/A	#N/A	#N/A
PE 16:0_18:2	PE	2b	LipidBlast	M+H, M+Na	C39H74NO8P	#N/A	#N/A	#N/A	#N/A	#N/A	#N/A	355869	291171	387676	359961	365816	363335	295989	270132	293902	321845	342567	347780		#N/A	#N/A	0.558482	0.0739167	0.0114829	0.235036
PE 16:0_18:3	PE	2b	LipidBlast	M+H, M+Na	C39H72NO8P	72248.1	60053.8	61752	92099.4	106915	82977.6	#N/A	#N/A	#N/A	#N/A	#N/A	#N/A	#N/A	#N/A	#N/A	#N/A	#N/A	#N/A		0.0210664	0.539198	#N/A	#N/A	#N/A	#N/A
PE 16:0_18:3 isomer.1	PE	2b	LipidBlast	M+H, M+Na	C39H72NO8P	#N/A	#N/A	#N/A	#N/A	#N/A	#N/A	79276.7	82164.5	73119.8	38901.8	51610	47066.1	78707.2	88934.1	96577.2	33076.5	34734.6	37883.9		#N/A	#N/A	0.00211726	-0.769715	0.00059608	-1.32182
PE 16:0_18:3 isomer.2	PE	2b	LipidBlast	M+H	C39H72NO8P	#N/A	#N/A	#N/A	#N/A	#N/A	#N/A	1402.09	1152.14	1004.33	9124.14	5980.66	3905.62	646.452	1093.17	746.444	6345.6	7817.92	9653.92		#N/A	#N/A	0.0276448	2.41743	0.0018182	3.26008		Up
PE 16:0_18:4	PE	2b	LipidBlast	M+H	C39H70NO8P	15624.4	9560.28	10571.1	14813.2	9310.17	12025.3	7697.86	8437.12	8863.02	1423.11	3091.38	2780.9	6067.29	5448.25	5900.74	1801	2063.78	1862.65		0.960069	0.0157645	0.000659545	-1.77675	4.19546e-05	-1.60447		Down
PE 16:0_20:5	PE	2b	LipidBlast	M+H	C41H72NO8P	#N/A	#N/A	#N/A	#N/A	#N/A	#N/A	33810	48314.1	50705.2	13952.2	27067.7	30397.5	46322.7	41293.1	46621.4	18932.8	19587.2	16474.5		#N/A	#N/A	0.0483044	-0.895225	0.000179363	-1.28743
PE 16:0_22:5	PE	2b	LipidBlast	M+H	C43H76NO8P	#N/A	#N/A	#N/A	#N/A	#N/A	#N/A	57084.5	54324.7	64440.1	53839.4	81466.3	94779.2	48793.6	57066.1	49767.8	56494.1	70296.7	65657.7		#N/A	#N/A	0.219476	0.387827	0.0636444	0.306374
PE 16:0_22:6	PE	2b	LipidBlast	M+H	C43H74NO8P	52132.1	44909.7	42063.6	45623.8	44574.5	48957.4	18980.7	20931.7	20415.8	14549	31291.9	34557.6	15900.8	15743.2	15539.1	21329.6	25293.8	18668.1		0.996164	0.000521073	0.342996	0.414336	0.0351468	0.468626
PE 16:1_16:1	PE	2b	LipidBlast	M+H, M+Na	C37H70NO8P	#N/A	#N/A	#N/A	#N/A	#N/A	#N/A	36515.5	46617	44304.3	20391.5	12316	8818.87	38888.6	38302.7	40585.5	15635.8	15249.4	16420.9		#N/A	#N/A	0.00336648	-1.61768	6.74978e-06	-1.31596		Down
PE 16:1_18:3	PE	2b	LipidBlast	M+H	C39H70NO8P	#N/A	#N/A	#N/A	#N/A	#N/A	#N/A	6335.46	5953.02	6201.28	480.558	575.452	513.451	5875.35	6474.53	6915.65	792.527	608.801	632.187		#N/A	#N/A	1.04967e-06	-3.55839	4.8005e-05	-3.24397		Down
PE 17:0_17:0	PE	2b	LipidBlast	M+H, M+Na	C39H78NO8P	#N/A	#N/A	#N/A	#N/A	#N/A	#N/A	22500.2	19963.7	22234.1	9707.22	12296.3	11277.3	21707.4	22315.3	19479.9	10396.3	10431.6	9782.56		#N/A	#N/A	0.000684815	-0.959032	0.00024647	-1.05279
PE 17:0_18:1 isomer.1	PE	2b	LipidBlast	M+H	C40H78NO8P	#N/A	#N/A	#N/A	#N/A	#N/A	#N/A	23033.6	20369.5	23652.8	11932	14142.5	12884.4	24635.4	24758.1	22457.7	13142.5	13165.5	12774.3		#N/A	#N/A	0.00142417	-0.783412	0.00013469	-0.878497
PE 17:0_18:1 isomer.2	PE	2b	LipidBlast	M+H	C40H78NO8P	#N/A	#N/A	#N/A	#N/A	#N/A	#N/A	14699.3	15566.7	13340.7	5961.26	6555.61	6367.96	19700.9	18486	17458.2	5015.74	6239.37	5793.96		#N/A	#N/A	0.000252656	-1.20732	6.43364e-05	-1.70656		Down
PE 17:0_20:4	PE	2b	LipidBlast	M+H	C42H76NO8P	7342.75	5017.62	6189.22	6285.64	4545.85	7014.73	4318.81	4185.92	4425.13	3210.69	4655.83	5159.92	3457.57	3580.3	4064.59	3779.63	4226.31	3833.54		0.825014	-0.0557688	0.958978	0.0107364	0.350655	0.0927248
PE 18:0_18:1	PE	2b	LipidBlast	M+H	C41H80NO8P	380367	252582	279201	393381	281005	359964	#N/A	#N/A	#N/A	#N/A	#N/A	#N/A	#N/A	#N/A	#N/A	#N/A	#N/A	#N/A		0.471109	0.181382	#N/A	#N/A	#N/A	#N/A
PE 18:0_20:3	PE	2b	LipidBlast	M+H	C43H80NO8P	28937.6	27070.7	30348.6	31168.4	35845.1	32833	29271.9	29972.4	35930.9	24003.9	33459.6	33568.8	36659.5	34116.6	29792.3	27165.6	31147.1	30431.3		0.054114	0.209399	0.735323	-0.0642083	0.168721	-0.180455
PE 18:0_20:4	PE	2b	LipidBlast	M+H	C43H78NO8P	150317	125140	136171	206726	151716	162595	194280	187958	191587	126652	157799	173225	177776	166072	178630	108969	119579	121051		0.117501	0.340044	0.0487274	-0.326288	0.00048862	-0.579666
PE 18:0_20:5	PE	2b	LipidBlast	M+H	C43H76NO8P	#N/A	#N/A	#N/A	#N/A	#N/A	#N/A	30265.5	30677.9	28928.8	18012.6	27929.8	27565.2	23659.7	27621.2	27050.3	21387.6	24127.3	22759.5		#N/A	#N/A	0.172585	-0.289981	0.0844103	-0.198243
PE 18:0_20:5 isomer.1	PE	2b	LipidBlast	M+H, M+Na	C43H76NO8P	105928	80556.9	92776.3	103601	90076.1	104386	#N/A	#N/A	#N/A	#N/A	#N/A	#N/A	#N/A	#N/A	#N/A	#N/A	#N/A	#N/A		0.50993	0.0940063	#N/A	#N/A	#N/A	#N/A
PE 18:0_20:5 isomer.2	PE	2b	LipidBlast	M+H	C43H76NO8P	119948	111353	114007	111681	134433	125488	#N/A	#N/A	#N/A	#N/A	#N/A	#N/A	#N/A	#N/A	#N/A	#N/A	#N/A	#N/A		0.28391	0.105881	#N/A	#N/A	#N/A	#N/A
PE 18:0_22:4	PE	2b	LipidBlast	M+H	C45H82NO8P	27884.8	24334.3	26902	29032.8	33157.2	32508.3	25903.6	26837.4	27040.5	15086	25498.2	25072.8	21917.1	20595	19107.1	19118.4	21543.1	17523.5		0.0353334	0.259278	0.240648	-0.281108	0.466179	-0.0827313
PE 18:0_22:5	PE	2b	LipidBlast	M+H, M+Na	C45H80NO8P	64140.8	57433.6	65445	85291.8	65633.7	71597.2	64682.8	61864.7	58699	23414.1	35122.6	37471.5	53921.7	54422.6	52710.2	24975.2	27519.9	24937.1		0.134729	0.250765	0.00313628	-0.948217	9.63613e-06	-1.05654
PE 18:1_18:1	PE	2b	LipidBlast	M+H	C41H78NO8P	230612	199556	233211	234123	227445	262412	160932	159228	142778	65148.6	64023.6	69696.3	162447	173137	159142	57577.4	58862.4	54450.4		0.255203	0.126118	0.000129158	-1.219	1.67078e-05	-1.53356		Down
PE 18:1_18:2	PE	2b	LipidBlast	M+H	C41H76NO8P	#N/A	#N/A	#N/A	#N/A	#N/A	#N/A	163454	174513	145409	111089	122066	131222	164588	194894	196673	96810.2	111835	106908		#N/A	#N/A	0.0182078	-0.407712	0.00208936	-0.817605
PE 18:1_18:2 isomer.1	PE	2b	LipidBlast	M+H	C41H76NO8P	75973.2	54988.1	54411.8	56782.8	53173	43302.6	#N/A	#N/A	#N/A	#N/A	#N/A	#N/A	#N/A	#N/A	#N/A	#N/A	#N/A	#N/A		0.259656	-0.274467	#N/A	#N/A	#N/A	#N/A
PE 18:1_18:2 isomer.2	PE	2b	LipidBlast	M+H	C41H76NO8P	102206	88573.1	102169	109070	89969.4	114919	#N/A	#N/A	#N/A	#N/A	#N/A	#N/A	#N/A	#N/A	#N/A	#N/A	#N/A	#N/A		0.470432	0.0999278	#N/A	#N/A	#N/A	#N/A
PE 18:1_20:5	PE	2b	LipidBlast	M+H	C43H74NO8P	#N/A	#N/A	#N/A	#N/A	#N/A	#N/A	27929.2	31059.5	28193.4	12501	17418.2	18664.5	37466.6	35449.1	37644.3	13391.3	14631.1	14846.3		#N/A	#N/A	0.00380001	-0.843562	1.12766e-05	-1.36683
PE 18:2_18:2	PE	2b	LipidBlast	M+H	C41H74NO8P	#N/A	#N/A	#N/A	#N/A	#N/A	#N/A	147082	163708	162030	218484	215168	284956	129171	132579	131083	215054	192855	201974		#N/A	#N/A	0.0246541	0.603915	0.000374597	0.634614
PE 20:3_20:3	PE	2b	LipidBlast	M+H	C45H78NO8P	11528	8783.13	9581.33	10742.6	10426.7	9835.83	#N/A	#N/A	#N/A	#N/A	#N/A	#N/A	#N/A	#N/A	#N/A	#N/A	#N/A	#N/A		0.687618	0.0527258	#N/A	#N/A	#N/A	#N/A
PE 20:3_20:3 isomer.1	PE	2b	LipidBlast	M+H	C45H78NO8P	#N/A	#N/A	#N/A	#N/A	#N/A	#N/A	15468.9	15872	14073.6	7164.67	13693.1	15692.5	12662.9	13511.3	14340.7	8719.02	9645.8	9182.58		#N/A	#N/A	0.32441	-0.313272	0.00144904	-0.556538
PE 20:3_20:3 isomer.2	PE	2b	LipidBlast	M+H	C45H78NO8P	#N/A	#N/A	#N/A	#N/A	#N/A	#N/A	3249.88	4274.41	6315.93	3112.64	3944.85	5816.55	4810.14	5392.09	7706.51	3322.96	4686.07	3812.31		#N/A	#N/A	0.802432	-0.104404	0.104672	-0.59927
PE 34:1	PE	2b	LipidBlast	M+H, M+Na	C39H76NO8P	539859	550411	610984	524594	546378	626010	424942	442128	435489	472937	468072	470415	366164	362047	320265	462632	456616	486498		0.971877	-0.00362709	0.00221291	0.115803	0.00231845	0.423042
PE 36:1	PE	2b	LipidBlast	M+H, M+Na	C41H80NO8P	#N/A	#N/A	#N/A	#N/A	#N/A	#N/A	388321	375501	413157	208839	221507	223220	350843	358660	383912	203822	209978	236615		#N/A	#N/A	0.000127914	-0.848682	0.000479225	-0.749407
PE O-16:1_18:1	PE	2b	LipidBlast	M+H, M+Na	C39H76NO7P	#N/A	#N/A	#N/A	#N/A	#N/A	#N/A	14274	13836.4	18387	27747.9	29066.6	32412.4	15621.2	15130.2	13291.9	25934.2	26900	28089.7		#N/A	#N/A	0.00208223	0.940326	0.000200649	0.877644
PE O-16:1_20:4	PE	2b	LipidBlast	M+H, M+Na	C41H74NO7P	39161.8	31498.8	29513.4	36658.7	36251	35118.1	23242.6	26562.6	21858.1	26068.6	36071.3	49259.5	20302.6	28076.3	27510.8	24390.6	26481	26783.5		0.428918	0.108895	0.125665	0.636436	0.832851	0.0331771
PE O-16:1_22:4	PE	2b	LipidBlast	M+H	C43H78NO7P	60493.6	53431.6	61978	59372.9	63700.1	74062.1	61059.1	67619.1	70511.6	36168.1	55712.1	67157.5	57989.3	54275	46062.7	36088.4	38140.3	41342.3		0.237032	0.164402	0.230422	-0.324776	0.0206435	-0.454127
PE O-16:1_22:5	PE	2b	LipidBlast	M+H, M+Na	C43H76NO7P	#N/A	#N/A	#N/A	#N/A	#N/A	#N/A	23145.3	22984.1	25911.3	73871.8	69973.5	67613	13160	14409.6	16995.8	61999	52305.7	58676.5		#N/A	#N/A	2.27472e-05	1.55349	0.000151507	1.95662		Up
PE O-16:1_22:5 isomer.1	PE	2b	LipidBlast	M+Na	C43H76NO7P	18127.9	22390.4	22483.4	16932.1	31587.1	23697	#N/A	#N/A	#N/A	#N/A	#N/A	#N/A	#N/A	#N/A	#N/A	#N/A	#N/A	#N/A		0.529918	0.19693	#N/A	#N/A	#N/A	#N/A
PE O-16:1_22:5 isomer.2	PE	2b	LipidBlast	M+H	C43H76NO7P	41943.2	34538.5	34533.1	40223.2	37320.4	40753.7	#N/A	#N/A	#N/A	#N/A	#N/A	#N/A	#N/A	#N/A	#N/A	#N/A	#N/A	#N/A		0.417831	0.0916674	#N/A	#N/A	#N/A	#N/A
PE O-18:1_18:1	PE	2b	LipidBlast	M+H, M+Na	C41H80NO7P	20856.5	14800.2	14964.9	20703.2	15451.7	17440.6	30469.5	29272.9	25240.6	15016.5	17387.3	18182.4	32472.5	29031.1	28219.2	15496.2	16609.4	15500.3		0.713276	0.0823571	0.00341611	-0.748431	0.000490246	-0.914335
PE O-18:1_20:4	PE	2b	LipidBlast	M+H, M+Na	C43H78NO7P	137248	139056	148325	116931	156445	168559	117306	117534	130516	68209.9	132179	154167	116246	91196.4	90708.5	86178.2	101007	88357.5		0.73606	0.0576317	0.89714	-0.0432931	0.477024	-0.113771
PE O-18:1_22:4	PE	2b	LipidBlast	M+H, M+Na	C45H82NO7P	112577	83757.3	83547.5	104585	80269.8	91800.5	201128	182184	186023	30358.7	62444.7	70716.2	180077	159475	160634	43923.5	49583.2	42325.8		0.932493	-0.0167272	0.000573516	-1.79981	6.60924e-05	-1.88064		Down
PE O-18:1_22:5	PE	2b	LipidBlast	M+H	C45H80NO7P	33062.5	33109	31201.7	27910.8	31580.1	33982.8	#N/A	#N/A	#N/A	#N/A	#N/A	#N/A	#N/A	#N/A	#N/A	#N/A	#N/A	#N/A		0.526076	-0.0589651	#N/A	#N/A	#N/A	#N/A
PE O-18:1_22:5 isomer.1	PE	2b	LipidBlast	M+H	C45H80NO7P	#N/A	#N/A	#N/A	#N/A	#N/A	#N/A	30048.9	30367.9	26937.2	10638.8	21389.4	26342.4	25470	21575.6	22211.2	14608.8	16876.4	14548.2		#N/A	#N/A	0.112395	-0.581632	0.00562735	-0.589275
PE O-18:1_22:5 isomer.2	PE	2b	LipidBlast	M+H	C45H80NO7P	#N/A	#N/A	#N/A	#N/A	#N/A	#N/A	8361.56	7206.32	8522.01	1475.28	3866.2	4630.65	5558.98	7281.92	6775.95	2340.76	2882.17	2595.27		#N/A	#N/A	0.0105055	-1.27245	0.00181955	-1.32718		Down
PE O-18:2_18:1	PE	2b	LipidBlast	M+H	C41H78NO7P	6747.38	7727.31	6874.77	6462.88	7218.5	7902.39	13479.2	13251.9	12737.5	12096.5	15063.1	17516.5	11926.8	10837.8	10960.4	11326.8	12356.9	11670.6		0.887261	0.0157482	0.33421	0.178799	0.301867	0.0680641
PE O-18:2_22:4	PE	2b	LipidBlast	M+H	C45H80NO7P	#N/A	#N/A	#N/A	#N/A	#N/A	#N/A	18917.9	18625.7	16145.6	4650.2	11134	13410.8	17037.6	16832.9	16231.9	6551.31	8017.46	6897.16		#N/A	#N/A	0.0419735	-0.878913	4.58637e-05	-1.22283
PS 17:0_17:1	PS	2b	LipidBlast	M+H	C40H76NO10P	#N/A	#N/A	#N/A	#N/A	#N/A	#N/A	11853.6	12184.2	11664	26017.6	20925.8	23347.2	10077.5	9955.28	10032.3	25834.5	24933.8	24286.9		#N/A	#N/A	0.00145807	0.977334	4.84195e-06	1.31986
PS 17:1_17:1	PS	2b	LipidBlast	M+H	C40H74NO10P	#N/A	#N/A	#N/A	#N/A	#N/A	#N/A	10391.6	12208	10658.4	12447	7925.07	9604.33	10775.3	9606.47	9688.55	14474.3	10116.3	11427.8		#N/A	#N/A	0.488668	-0.149874	0.214377	0.260392
PS 18:0_18:1	PS	2b	LipidBlast	M+H, M+Na	C42H80NO10P	65624.5	60088.2	63521.4	69584.4	68136.7	69156.2	39344.9	36794	30385.4	3353.43	4809.12	4922.21	33912.3	32984.8	27429.5	3366.97	3637.86	4032.32		0.0243993	0.128603	0.000328392	-3.02522	0.000166621	-3.0953		Down
PS 18:1_18:1	PS	2b	LipidBlast	M+H	C42H78NO10P	#N/A	#N/A	#N/A	#N/A	#N/A	#N/A	36965.7	35992.2	38071	57869.2	54073.6	53983.8	30171.1	33436.1	32686.5	56789.5	59976.4	61057.4		#N/A	#N/A	0.00020579	0.57961	7.35339e-05	0.88493
PS 18:1_18:2	PS	2b	LipidBlast	M+H	C42H76NO10P	#N/A	#N/A	#N/A	#N/A	#N/A	#N/A	9567.84	11296.4	9934.5	15917.5	15929.4	15969.5	10719.5	10310.8	11625.7	14574.4	16649.6	16017.9		#N/A	#N/A	0.000419456	0.634638	0.00259629	0.532722
PS 18:1_20:4	PS	2b	LipidBlast	M+H	C44H76NO10P	#N/A	#N/A	#N/A	#N/A	#N/A	#N/A	18246.5	22554	19392.2	11114.2	12325.2	13277.2	16358.9	16178.5	16393.3	12051.7	12851	12818.5		#N/A	#N/A	0.00545473	-0.713154	0.000157011	-0.375366
PS 18:2_18:2	PS	2b	LipidBlast	M+H	C42H74NO10P	#N/A	#N/A	#N/A	#N/A	#N/A	#N/A	15149.5	18971.4	18976.7	3798.33	6042.27	5210.86	17978.6	17550	17883.6	4255.7	6313.42	5152.8		#N/A	#N/A	0.000900766	-1.81874	3.27518e-05	-1.76439		Down
PS 19:2_19:2	PS	2b	LipidBlast	M+H	C44H78NO10P	74782.9	63289.9	64386.3	69412.1	74033.3	73516.9	39129.7	40797.9	48806.1	63165.4	58866	72622.7	33223.8	32833.3	33141.6	46796.4	61419.1	62798.7		0.287414	0.0998141	0.0120859	0.596522	0.00948616	0.785722
PS 20:2_20:2	PS	2b	LipidBlast	M+H	C46H82NO10P	#N/A	#N/A	#N/A	#N/A	#N/A	#N/A	11505.7	10892.8	10484.2	4698.2	5863.73	7098.97	7143.54	8984.48	8951.88	3205.44	4984.7	4832.07		#N/A	#N/A	0.0025406	-0.896771	0.00849833	-0.945556
PS 20:3_20:3	PS	2b	LipidBlast	M+H	C46H78NO10P	#N/A	#N/A	#N/A	#N/A	#N/A	#N/A	14085	15699.6	13371.5	5843.48	7399.32	9148.91	9743.51	11713.7	12106.1	4750.54	7131.93	5835.58		#N/A	#N/A	0.00418104	-0.946599	0.00625269	-0.921664
SM 18:1;2O/18:0	SM	2b	LipidBlast	M+H-H2O, M+H	C41H83N2O6P	52176.1	37805.7	37563	46337.1	38363.3	41866.8	52267	50277.5	41040.8	72130.2	59072.7	75203.6	39814	61787.8	48871.3	64007.1	66116.9	67219.6		0.954387	-0.0111002	0.0255799	0.523581	0.0724418	0.391204
SM 18:1;2O/20:0	SM	2b	LipidBlast	M+H	C43H87N2O6P	16953.9	16597.1	17712	14608.9	16830.5	18477.1	23200.5	21718.8	20682.1	16486.1	19736.9	23796.7	20633.4	15650.2	15762.3	18096	20942	18963.3		0.720319	-0.0384016	0.452402	-0.128292	0.342749	0.156302
SM 18:2;2O/16:0	SM	2b	LipidBlast	M+H-H2O, M+H, M+Na	C39H77N2O6P	#N/A	#N/A	#N/A	#N/A	#N/A	#N/A	54024.4	57314.5	51859.6	42315.4	42084.1	45927.5	81726.4	76708.6	65969.4	41001.5	43702.8	40971.8		#N/A	#N/A	0.00555875	-0.324491	0.00225133	-0.83639
SM 18:2;2O/18:0	SM	2b	LipidBlast	M+H	C41H81N2O6P	#N/A	#N/A	#N/A	#N/A	#N/A	#N/A	19268.6	20546.1	14622.7	63425.3	52922.8	63957.8	11752.8	11754	13154.5	50070.2	54977.4	57863.4		#N/A	#N/A	0.000475446	1.72778	5.45219e-05	2.15176		Up
SM 32:1;2O	SM	2b	LipidBlast	M+H-H2O, M+H, M+Na	C37H75N2O6P	36544.2	29053.8	30862.9	38696.2	29629.9	28726.4	#N/A	#N/A	#N/A	#N/A	#N/A	#N/A	#N/A	#N/A	#N/A	#N/A	#N/A	#N/A		0.962115	0.00882156	#N/A	#N/A	#N/A	#N/A
SM 34:1;2O	SM	2b	LipidBlast	M+H-H2O, M+H, M+Na	C39H79N2O6P	394930	395241	387574	379373	582934	444262	368545	526372	502450	643186	518890	621191	431930	380864	432824	692770	587765	668095		0.273136	0.256154	0.107777	0.351811	0.00289021	0.645599
SM 40:1;2O	SM	2b	LipidBlast	M+Na	C45H91N2O6P	20576.9	19103.7	19201.9	21176.1	22263	21021.8	20782.1	19634.3	19608.9	25729.6	25744.3	27643.2	17126.1	16032.6	16697.2	27460	27181.7	26103.8		0.0390966	0.130583	0.00102535	0.398419	3.88925e-05	0.69562
SM 42:1;2O	SM	2b	LipidBlast	M+Na	C47H95N2O6P	595895	397437	382946	593923	403504	493479	55630.7	52434.2	53644.2	76500.2	72984.7	79504.4	44991.5	40537.1	44447.7	79637.7	74924.2	72206.2		0.686537	0.115417	0.000436989	0.501879	0.000236937	0.802969
SM 42:2;2O	SM	2b	LipidBlast	M+H-H2O, M+Na	C47H93N2O6P	560459	418666	412161	585919	449047	495182	68108.9	64434.2	61094.2	76723.4	77183.9	84406.7	53410.7	49499.6	52832.3	78737.4	79263.4	76462.8		0.50268	0.137252	0.00972093	0.299507	6.12709e-05	0.590201
SM 8:0;2O/26:0	SM	2b	LipidBlast	M+H	C39H81N2O6P	19803.7	14392.1	13749.6	18820.7	17501.3	16691	18348.6	20767.8	23666.2	35149.4	37930.8	42792	15837.6	14887.6	15386.7	40956.8	42083	37897.5		0.449588	0.144957	0.00284538	0.884095	4.09226e-05	1.39105
SM 8:0;2O/34:0	SM	2b	LipidBlast	M+H, M+Na	C47H97N2O6P	#N/A	#N/A	#N/A	#N/A	#N/A	#N/A	25253.7	28117.4	29013.6	12513.8	13951.1	15344.1	29292.9	27103	25896	16275.1	16342.4	14690.3		#N/A	#N/A	0.000637877	-0.978563	0.000499695	-0.79867
SM 8:1;2O/24:0	SM	2b	LipidBlast	M+H-H2O, M+H, M+Na	C37H75N2O6P	#N/A	#N/A	#N/A	#N/A	#N/A	#N/A	52387.9	48093.9	60415.9	28689.2	29661.6	30810	52546	46667.4	44638.7	27245.2	30575.3	29399.3		#N/A	#N/A	0.00284334	-0.851663	0.00181253	-0.721858
SM 8:1;2O/24:1	SM	2b	LipidBlast	M+H, M+Na	C37H73N2O6P	#N/A	#N/A	#N/A	#N/A	#N/A	#N/A	4256.95	4911.62	3616.63	1391.1	2049.2	1970.93	3517.84	4393.25	3058.89	1030.19	1041.45	1268.25		#N/A	#N/A	0.00453991	-1.24045	0.00310702	-1.71569		Down
SM 8:1;2O/25:0	SM	2b	LipidBlast	M+H, M+Na	C38H77N2O6P	#N/A	#N/A	#N/A	#N/A	#N/A	#N/A	34442.1	35605.1	29764.7	19099.7	20020	21091.4	25159.6	27330.7	23819.8	20892.7	19199.8	20475.6		#N/A	#N/A	0.00214703	-0.729184	0.0100904	-0.333316
SM 8:1;2O/32:0	SM	2b	LipidBlast	M+H-H2O, M+H	C45H91N2O6P	129384	97905.1	100722	137639	103640	114277	277683	263500	233649	118529	123981	142268	289192	270822	251260	127138	137005	130212		0.553418	0.116333	0.000933205	-1.00986	0.000254007	-1.04069		Down
SM 8:1;2O/32:1	SM	2b	LipidBlast	M+H	C45H89N2O6P	21104.6	20027.6	18826.4	17291.7	21830.7	23979.2	23128.4	21277.6	19967.4	13977.6	18985.5	22742.4	19646.7	15178.7	16192.7	16385.2	20038.5	18652.3		0.640673	0.073708	0.344722	-0.208648	0.475891	0.110417
SM 8:1;2O/33:0	SM	2b	LipidBlast	M+H, M+Na	C46H93N2O6P	33237.1	22840.6	22367.1	31600.3	20846.5	25247	98386	90424.4	73437.4	22602.9	24380.2	27449.2	90757.7	90135.1	86473.6	26911.3	27941.8	26520.3		0.960282	-0.01388	0.00112154	-1.81693	1.56398e-06	-1.71619		Down
SM 8:1;2O/34:0	SM	2b	LipidBlast	M+H-H2O, M+H	C47H95N2O6P	#N/A	#N/A	#N/A	#N/A	#N/A	#N/A	786978	765269	757403	427723	426522	489120	810030	747384	722343	468786	472065	454185		#N/A	#N/A	0.000137889	-0.781822	0.000379252	-0.708578
SM 8:1;2O/34:2	SM	2b	LipidBlast	M+H, M+Na	C47H91N2O6P	161900	144268	141501	145793	142204	156417	186133	191593	176820	127688	138485	159738	156766	168723	170529	123608	133229	127476		0.894457	-0.0105341	0.0143684	-0.380756	0.00193266	-0.368111
SM 8:1;2O/35:0	SM	2b	LipidBlast	M+H	C48H97N2O6P	#N/A	#N/A	#N/A	#N/A	#N/A	#N/A	33662.4	36244.4	34522.6	13702.5	15455.1	16093.4	41157.8	37618.7	31069.8	16294.2	16638.5	14193.8		#N/A	#N/A	4.59658e-05	-1.20651	0.00237769	-1.22088		Down
SM 8:1;2O/36:0	SM	2b	LipidBlast	M+H-H2O, M+H	C49H99N2O6P	45053.2	21138.2	19887.8	54072.6	34388.2	44192.7	70401.4	74030.2	98569.9	34397.5	38106	41736.5	80555.9	75038.6	52735.6	42699.3	44856.1	36373.2		0.194307	0.623925	0.00918478	-1.0889	0.0338823	-0.749362
SM 8:1;2O/36:1	SM	2b	LipidBlast	M+H	C49H97N2O6P	32362.9	19814.8	19500.7	34532.7	22237.7	28017.5	42585.9	39397.7	37643.9	18590.8	18758.8	21470.3	42712.1	38830.9	35788	20202.9	21055.1	18959.7		0.473452	0.242318	0.000297644	-1.02417	0.000811649	-0.962322
SM 8:1;2O/36:2	SM	2b	LipidBlast	M+H, M+Na	C49H95N2O6P	17987.1	12957.1	12820.3	24241.4	15708.6	16112.2	30733.7	29324.8	26334.7	10516.5	12078	14381.9	32481.6	28128.3	27640.8	11440.4	12894.2	11319.8		0.276763	0.357266	0.000657353	-1.22432	0.000413399	-1.30753		Down
SM 9:1;2O/32:1	SM	2b	LipidBlast	M+H	C46H91N2O6P	#N/A	#N/A	#N/A	#N/A	#N/A	#N/A	43559.7	39618.2	35502.9	8743.24	11446.7	13019	30470.6	30602.1	32859.3	10692	12113.2	11274.6		#N/A	#N/A	0.000418073	-1.83744	2.22339e-05	-1.4627		Down
SM 9:1;2O/32:1 isomer.1	SM	2b	LipidBlast	M+NH4	C46H91N2O6P	8853.55	6119.25	6092.11	9074.84	6190.42	7630.29	#N/A	#N/A	#N/A	#N/A	#N/A	#N/A	#N/A	#N/A	#N/A	#N/A	#N/A	#N/A		0.647886	0.120225	#N/A	#N/A	#N/A	#N/A
SM 9:1;2O/32:1 isomer.2	SM	2b	LipidBlast	M+H	C46H91N2O6P	24989.1	15482.7	14949.6	22498	15148.9	18902.3	#N/A	#N/A	#N/A	#N/A	#N/A	#N/A	#N/A	#N/A	#N/A	#N/A	#N/A	#N/A		0.927667	0.0290658	#N/A	#N/A	#N/A	#N/A
SM 9:1;2O/38:8	SM	2b	LipidBlast	M+H-H2O	C52H89N2O6P	121340	114953	108310	120470	136594	126185	24280.6	22526.6	22375.9	22421	21026.3	27625.6	18503.4	16507.6	17015.4	21220.8	21359.8	22218.6		0.0997252	0.153343	0.779047	0.0388806	0.00323479	0.31673
TG 14:0_16:0_16:1	TG	2b	LipidBlast	M+NH4	C49H92O6	#N/A	#N/A	#N/A	#N/A	#N/A	#N/A	2179.37	2206.07	2044.21	2162.79	1423.36	1440.36	1947.05	2319.44	1800.02	1422.7	1064.11	1274.38		#N/A	#N/A	0.133285	-0.355184	0.0145622	-0.689675
TG 14:0_16:0_18:1	TG	2b	LipidBlast	M+H, M+NH4, M+Na	C51H96O6	9966.69	6649.3	6205.21	6973.52	6170.83	7222.46	10732	10682.2	8456.19	6540.22	3841.99	4945.31	9043.54	7941.39	8789.72	3502	3364.99	3213		0.54186	-0.164155	0.0110824	-0.962592	0.000108415	-1.35446
TG 14:0_16:0_20:4	TG	2b	LipidBlast	M+H, M+NH4, M+Na	C53H94O6	#N/A	#N/A	#N/A	#N/A	#N/A	#N/A	3000.99	4313.53	4890.12	1689.64	2477.8	2324.52	2369.71	3898.24	4672.01	2201.21	2220.74	1245.34		#N/A	#N/A	0.0352617	-0.910703	0.0788442	-0.948879
TG 14:0_16:0_20:5	TG	2b	LipidBlast	M+NH4	C53H92O6	#N/A	#N/A	#N/A	#N/A	#N/A	#N/A	5169.79	5159.02	4296.88	871.303	1296.04	1290.96	4749.7	4741.97	4650.88	1223.07	1002.19	482.915		#N/A	#N/A	0.000318342	-2.08037	6.71104e-05	-2.38465		Down
TG 14:0_16:1_16:1	TG	2b	LipidBlast	M+NH4, M+Na	C49H90O6	#N/A	#N/A	#N/A	#N/A	#N/A	#N/A	5698.14	5713.63	3714.28	150.14	223.916	114.852	3786.12	4655.92	4151.34	250.988	191.244	11.9934		#N/A	#N/A	0.00183357	-4.95133	0.000102867	-4.79311		Down
TG 14:0_16:1_18:1	TG	2b	LipidBlast	M+NH4, M+Na	C51H94O6	5505.93	3198.95	4536.2	4107.69	7234.12	5070.03	7368.03	7738.26	6295.31	7206.37	5221.83	5543.42	7437.86	9753.58	6294.07	4953.57	4084.28	5174.24		0.406723	0.309716	0.203017	-0.251998	0.0446844	-0.724653
TG 14:0_16:1_18:2	TG	2b	LipidBlast	M+NH4, M+Na	C51H92O6	#N/A	#N/A	#N/A	#N/A	#N/A	#N/A	9907.9	9293.98	7514.41	401.149	827.054	665.875	6808.44	6271.07	5719.58	636.349	658.238	300.878		#N/A	#N/A	0.000342471	-3.81815	6.82623e-05	-3.55861		Down
TG 15:0_16:0_18:1	TG	2b	LipidBlast	M+NH4, M+Na	C52H98O6	4580.15	3855.1	4176.28	3901.51	5957.1	4929.88	5843.88	5818.78	4902.47	8865.5	5983.24	7742.21	6976.23	4853.61	4973.72	6708.78	5621.99	6201.39		0.313133	0.229732	0.0879866	0.447596	0.488749	0.141265
TG 15:0_16:0_18:2	TG	2b	LipidBlast	M+H, M+NH4, M+Na	C52H96O6	#N/A	#N/A	#N/A	#N/A	#N/A	#N/A	4055.44	4683.7	3688.81	4787.89	3480.02	3230.46	3504.59	3166.49	3537.1	3643.4	2929.88	3077.33		#N/A	#N/A	0.611711	-0.112159	0.494706	-0.0810343
TG 15:0_16:1_18:2	TG	2b	LipidBlast	M+NH4	C52H94O6	#N/A	#N/A	#N/A	#N/A	#N/A	#N/A	2918.66	3354.46	2995.29	488.729	359.085	288.298	2817.12	3964.65	2895.47	409.449	360.059	128.166		#N/A	#N/A	5.03261e-05	-3.02821	0.00153211	-3.43033		Down
TG 15:0_18:1_18:2	TG	2b	LipidBlast	M+NH4, M+Na	C54H98O6	1415.02	1549.1	1732.24	1866.03	2614.94	1106.92	6886.48	8320.54	6858.44	4541.68	4031.67	3569.3	5602.06	5498.81	6600.43	4517.9	3782.59	3581.78		0.540753	0.25076	0.00407214	-0.861707	0.0127376	-0.575045
TG 16:0_16:0_16:0	TG	2b	LipidBlast	M+NH4, M+Na	C51H98O6	#N/A	#N/A	#N/A	#N/A	#N/A	#N/A	2265.89	2289.63	2322.42	4671.32	3440.56	3241.69	1892.63	1931.84	1998.91	2918.61	2643.55	2675.81		#N/A	#N/A	0.0289823	0.723097	0.00094837	0.500431
TG 16:0_16:0_18:0	TG	2b	LipidBlast	M+NH4	C53H102O6	#N/A	#N/A	#N/A	#N/A	#N/A	#N/A	3622.6	3280.36	4612.09	4304.85	3822.26	3933.02	2478.86	2685.67	3213.7	3385.85	3129.58	3582.07		#N/A	#N/A	0.691098	0.0667249	0.0879012	0.269281
TG 16:0_16:0_18:1	TG	2b	LipidBlast	M+H, M+NH4, M+Na	C53H100O6	62518.5	49545.1	50765.6	42434.5	42773.6	46159	33123.2	32284.7	32787.4	38572.7	31993.4	29151.3	26920.5	29511.9	31326.6	32813.7	33149.1	30241.2		0.0714469	-0.309757	0.865066	0.0221898	0.148267	0.13255
TG 16:0_16:0_20:4	TG	2b	LipidBlast	M+H, M+NH4, M+Na	C55H98O6	17514.7	16478.5	14408.2	15356.9	18264.7	15955.8	#N/A	#N/A	#N/A	#N/A	#N/A	#N/A	#N/A	#N/A	#N/A	#N/A	#N/A	#N/A		0.773433	0.034636	#N/A	#N/A	#N/A	#N/A
TG 16:0_16:0_20:5	TG	2b	LipidBlast	M+NH4	C55H96O6	11918.9	6116.47	8376.09	10035	10130.5	12083.4	#N/A	#N/A	#N/A	#N/A	#N/A	#N/A	#N/A	#N/A	#N/A	#N/A	#N/A	#N/A		0.344232	0.288087	#N/A	#N/A	#N/A	#N/A
TG 16:0_16:1_18:1	TG	2b	LipidBlast	M+H, M+NH4, M+Na	C53H98O6	40075.2	27002.9	27082.3	26777.7	24582.7	28493.8	37233.1	34012.7	29656.7	24221	20201.2	20709.6	32315.7	28888.1	32049.6	19233.4	18149.2	17533.7		0.348002	-0.237751	0.00925877	-0.631529	0.000451528	-0.763923
TG 16:0_16:1_18:2	TG	2b	LipidBlast	M+H, M+NH4, M+Na	C53H96O6	14129.3	9186.3	10579.4	11208	15251	12416.2	19416.4	20190.2	15781.4	15523.2	13243.3	13217.2	20593.2	20837.1	17729.5	11304.7	10399.8	12601		0.431057	0.197778	0.0456777	-0.399744	0.00219996	-0.786178
TG 16:0_16:1_20:5	TG	2b	LipidBlast	M+NH4, M+Na	C55H94O6	#N/A	#N/A	#N/A	#N/A	#N/A	#N/A	10379.7	11482.2	9348.15	679.75	1997.15	1969.38	9291.98	8738.32	8488.38	1512.17	1634.76	794.642		#N/A	#N/A	0.000300789	-2.74786	2.88135e-05	-2.75016		Down
TG 16:0_17:0_18:1	TG	2b	LipidBlast	M+NH4, M+Na	C54H102O6	#N/A	#N/A	#N/A	#N/A	#N/A	#N/A	13376.7	10899.4	16493.8	14153.8	9911.23	11209.4	9500.53	13707.4	19060.1	10211.5	9771.14	10589		#N/A	#N/A	0.421656	-0.208883	0.23291	-0.467369
TG 16:0_17:1_18:1	TG	2b	LipidBlast	M+H, M+NH4, M+Na	C54H100O6	7955.44	6659.73	8001.51	6728.77	10620.5	8305.58	12599.9	12909.1	10887.9	14357.3	11149.1	14230.4	18460.6	12459.1	11961.7	11994.6	10552.1	11618.1		0.450646	0.181841	0.414094	0.126661	0.244722	-0.32784
TG 16:0_18:0_18:0	TG	2b	LipidBlast	M+NH4	C55H106O6	#N/A	#N/A	#N/A	#N/A	#N/A	#N/A	2765.69	2908.72	3058.25	3234.34	4311.08	3544.95	2617.41	2555.91	2480.45	3080.96	3409.3	3055.58		#N/A	#N/A	0.0764148	0.344816	0.00638581	0.318701
TG 16:0_18:0_18:1	TG	2b	LipidBlast	M+NH4, M+Na	C55H104O6	59117	44083.9	48111.6	54804.8	44475.7	46656.7	60764.3	53039.9	69609.6	36011.3	34246.9	37572.4	40911.1	46359.6	55473.7	42413.7	38758.9	44615.5		0.760226	-0.0521826	0.00669644	-0.766335	0.284588	-0.182437
TG 16:0_18:1_18:1	TG	2b	LipidBlast	M+NH4, M+Na	C55H102O6	8933.32	6460.65	7863.75	7188.06	7307.18	7918.94	54798.4	52205.3	59661.9	93365.3	84279.7	79827.9	48860.3	57270.9	65778.1	84863.5	86097.3	80791.2		0.72707	-0.0532983	0.00263752	0.627464	0.00661676	0.550355
TG 16:0_18:1_18:2	TG	2b	LipidBlast	M+H, M+NH4, M+Na	C55H100O6	108364	110586	77536.8	72254.6	88287.9	87807.9	66292.5	61823.6	54012.1	70755	71611	71787.4	63549.3	53694.3	61404.6	65646.9	63409	59879.3		0.248655	-0.255592	0.041427	0.23369	0.374165	0.0807698
TG 16:0_18:1_20:5	TG	2b	LipidBlast	M+H	C57H98O6	34397.7	23621	35522.3	30788.3	47081.6	41732.2	3843.98	4731.96	4013.6	43.535	443.758	263.178	6463.64	5142.1	4001.27	400.716	375.992	78.567		0.228415	0.354571	0.000182363	-4.06829	0.00239096	-4.18966		Down
TG 16:0_18:1_22:6	TG	2b	LipidBlast	M+H, M+NH4, M+Na	C59H100O6	#N/A	#N/A	#N/A	#N/A	#N/A	#N/A	24418.6	27528.8	24436.1	43214.4	60531.1	66739.5	28847.1	33173.8	28928.2	60313.1	56231.9	62153.7		#N/A	#N/A	0.0116101	1.15831	0.000205265	0.974399
TG 16:0_18:2_18:3	TG	2b	LipidBlast	M+H, M+NH4, M+Na	C55H96O6	27701.3	12505.8	13144	22535.9	14862	15984.5	#N/A	#N/A	#N/A	#N/A	#N/A	#N/A	#N/A	#N/A	#N/A	#N/A	#N/A	#N/A		0.998576	0.000848026	#N/A	#N/A	#N/A	#N/A
TG 16:0_18:2_20:5	TG	2b	LipidBlast	M+NH4, M+Na	C57H96O6	14419.3	6883.51	6425.7	14648.6	12694.1	13914.8	19109.9	19249.1	19826.4	4729.77	9615.18	9180.66	19235.6	17885.3	17569.4	8387.95	9354.22	5573.94		0.164456	0.573286	0.00184485	-1.30643	0.00109478	-1.22996		Down
TG 16:0_18:2_22:5	TG	2b	LipidBlast	M+H, M+NH4, M+Na	C59H100O6	43992.4	34377	39932.6	39473.1	54887.3	55415.2	#N/A	#N/A	#N/A	#N/A	#N/A	#N/A	#N/A	#N/A	#N/A	#N/A	#N/A	#N/A		0.151304	0.340328	#N/A	#N/A	#N/A	#N/A
TG 16:1_16:1_18:2	TG	2b	LipidBlast	M+H, M+NH4, M+Na	C53H94O6	#N/A	#N/A	#N/A	#N/A	#N/A	#N/A	22953.4	18115.5	20063.3	1959.77	3261.45	2997.9	20711.8	20486.7	17802.4	2305.61	2547	1695.41		#N/A	#N/A	0.000269629	-2.89488	5.53013e-05	-3.17161		Down
TG 16:1_17:1_18:2	TG	2b	LipidBlast	M+H, M+NH4	C54H96O6	#N/A	#N/A	#N/A	#N/A	#N/A	#N/A	5197.29	5878.43	5324.83	382.218	775.676	696.172	4583.35	6582.26	6511.93	668.407	736.148	241.283		#N/A	#N/A	3.6084e-05	-3.14498	0.0013618	-3.42502		Down
TG 16:1_18:1_18:2	TG	2b	LipidBlast	M+H, M+NH4, M+Na	C55H98O6	43889.5	37153.7	35970.2	39062.5	39265.6	51155.4	55669.5	63485.2	53607.2	71148.6	78572.4	76368	58421.2	54948.1	55505.2	58592.1	59986.5	68750.3		0.426176	0.146095	0.00884967	0.388106	0.140802	0.149621
TG 16:1_18:2_18:3	TG	2b	LipidBlast	M+H, M+NH4, M+Na	C55H94O6	#N/A	#N/A	#N/A	#N/A	#N/A	#N/A	15446.9	13343.6	11590	0	112.88	39.501	20956.2	20659.9	17775.9	9.4179	70.175	0		#N/A	#N/A	0.000274439	-8.04983	4.08851e-05	-9.54341		Down
TG 17:0_18:0_18:1	TG	2b	LipidBlast	M+NH4	C56H106O6	9597.72	8114.26	7709.91	9974.27	8002.63	7510.05	19150.8	15999.3	17112.7	6105.66	6507.08	5601.53	15172.6	12661.3	17514.8	7312.54	6930.61	6404.09		0.982821	0.00368717	0.000292068	-1.52072	0.0044661	-1.13511		Down
TG 17:0_18:1_18:1	TG	2b	LipidBlast	M+NH4, M+Na	C56H104O6	#N/A	#N/A	#N/A	#N/A	#N/A	#N/A	13525.6	10878.4	17949.6	14887.6	11097.9	12781.5	10628.7	18175.6	25552.8	12225	11824.4	12791.3		#N/A	#N/A	0.635741	-0.127655	0.247655	-0.561168
TG 17:0_18:1_18:2	TG	2b	LipidBlast	M+H, M+NH4, M+Na	C56H102O6	6686.48	5937.61	7381.5	5293.45	8942.87	6730.11	11202.7	12411.1	10125.1	11991.7	10417.9	11983.2	17061.2	12066	12653.1	10234	9433.18	10232.7		0.792746	0.0676779	0.80861	0.0276931	0.0684295	-0.482685
TG 17:1_18:1_18:2	TG	2b	LipidBlast	M+NH4	C56H100O6	#N/A	#N/A	#N/A	#N/A	#N/A	#N/A	5507.15	6414.14	5608.81	3712.35	4498.86	4054.36	4957.47	4935.47	5921.67	4216.49	4073.26	3626.33		#N/A	#N/A	0.00870386	-0.51522	0.0247357	-0.40835
TG 17:1_18:1_18:3	TG	2b	LipidBlast	M+NH4	C56H98O6	#N/A	#N/A	#N/A	#N/A	#N/A	#N/A	3093.03	3113.58	3081.92	1832.8	2512.63	2749.2	3387.08	3638.92	3668.5	2512.43	2431.26	2045.88		#N/A	#N/A	0.0563316	-0.38872	0.00187996	-0.613593
TG 18:0_18:0_18:1	TG	2b	LipidBlast	M+H, M+NH4, M+Na	C57H108O6	23471.7	18749.6	15647.8	35150.5	19108.3	17241.9	36944.2	36821.9	37424.3	20671.2	26802.8	23094.6	34205.1	35483.1	34280.4	25535.3	29199.9	22641.2		0.499194	0.305164	0.00164522	-0.655934	0.0103103	-0.426183
TG 18:0_18:1_18:1	TG	2b	LipidBlast	M+H, M+NH4, M+Na	C57H106O6	69951.8	52186	59941.8	66314.4	58122.4	60792.6	59574.9	48108.2	75003.1	46192.7	47350.1	52411.7	44708.5	50661.4	62509.3	58174.3	52330.7	60220.6		0.862348	0.0247424	0.201664	-0.323848	0.497184	0.112858
TG 18:0_18:1_19:1	TG	2b	LipidBlast	M+NH4	C58H108O6	#N/A	#N/A	#N/A	#N/A	#N/A	#N/A	6549.89	5981.99	6142.85	2911.77	3137.09	2566.61	6981.8	5844.89	7349.1	3923.5	3625.32	3350.22		#N/A	#N/A	0.000144436	-1.11609	0.00303574	-0.888423
TG 18:0_18:1_20:0	TG	2b	LipidBlast	M+NH4	C59H112O6	#N/A	#N/A	#N/A	#N/A	#N/A	#N/A	4687.25	4300.84	3452.02	2083.31	1979.93	1669.04	4640.11	5561.31	5129.49	2299.96	1988.47	1757.33		#N/A	#N/A	0.00439313	-1.11782	0.000558971	-1.34245		Down
TG 18:0_18:1_20:1	TG	2b	LipidBlast	M+NH4, M+Na	C59H110O6	#N/A	#N/A	#N/A	#N/A	#N/A	#N/A	7847.38	7255.29	7282.42	3770.68	4718.36	3960.61	9335.68	9063.69	8861.11	4665.55	5027.57	4133.18		#N/A	#N/A	0.000680001	-0.846433	0.000108178	-0.979397
TG 18:0_18:1_22:5	TG	2b	LipidBlast	M+H, M+NH4, M+Na	C61H106O6	14443.9	15225.5	16866.4	12161.7	19185.1	16340	5688.8	7039.6	6183.05	16559.9	18116.5	22605.4	8242.04	6221.46	7030.69	18714.7	18171.6	20727.8		0.867702	0.0352503	0.00231874	1.59882	0.000246427	1.42248		Up
TG 18:1_18:1_18:1	TG	2b	LipidBlast	M+H, M+NH4, M+Na	C57H104O6	#N/A	#N/A	#N/A	#N/A	#N/A	#N/A	34239.1	33204.3	40683.3	84962	82341.1	87481	33139	29965.2	49608.6	86229.4	88237.3	82649.7		#N/A	#N/A	6.05964e-05	1.23655	0.00157981	1.18977		Up
TG 18:1_18:1_20:3	TG	2b	LipidBlast	M+NH4, M+Na	C59H104O6	#N/A	#N/A	#N/A	#N/A	#N/A	#N/A	17007.4	20297	19477.6	58704.7	60761.1	74959.9	23182.3	20262	22725.4	67238.1	63399.4	75058.7		#N/A	#N/A	0.000913968	1.77571	0.00019565	1.63627		Up
TG 18:1_18:1_20:4	TG	2b	LipidBlast	M+H, M+NH4, M+Na	C59H102O6	72389.4	86084.1	68863.5	65142.4	94635.5	93378.1	28628.4	35141.8	28046	63468.9	80310.4	86633	32195.9	29612.3	30578	71060.3	72843.4	74102.7		0.476495	0.155194	0.00315437	1.3274	3.52332e-06	1.23862		Up
TG 18:1_18:1_22:5	TG	2b	LipidBlast	M+H, M+NH4, M+Na	C61H104O6	#N/A	#N/A	#N/A	#N/A	#N/A	#N/A	6153.61	7375.42	5828.49	14766.2	20440.1	21548.8	7154.03	6274.53	7010.97	18297.6	18711.5	19705.6		#N/A	#N/A	0.00442034	1.55186	1.71773e-05	1.47236		Up
TG 18:1_18:1_22:6	TG	2b	LipidBlast	M+NH4	C61H102O6	19326.5	22902.9	20534.7	18758.7	25552.1	27561.2	2966.45	3427.17	2641.82	11093.7	14748.8	14896.2	3111.82	3751.24	3005.61	13280.8	12908.3	15932.8		0.348718	0.195491	0.00112036	2.17273	0.000392648	2.09364		Up
TG 18:1_18:2_18:2 isomer.1	TG	2b	LipidBlast	M+H	C57H100O6	41341.2	45688	40647.1	38457.1	47109.3	61621.1	9509.83	10688.9	8911.28	18133.1	21663.2	22743.8	11422.9	10328.8	9786.54	18620.6	18310.4	16954.9		0.401711	0.205165	0.00169575	1.10327	0.000447072	0.772806
TG 18:1_18:2_18:2 isomer.2	TG	2b	LipidBlast	M+NH4, M+Na	C57H100O6	98587.1	91515.8	82691.3	80394.3	95700.3	87788.6	81564.2	88380.3	73371.7	154336	179428	188041	87426.1	80094.2	84026.3	152082	152556	149180		0.665624	-0.047913	0.00108058	1.10068	9.03476e-06	0.851287
TG 18:1_18:2_18:3	TG	2b	LipidBlast	M+NH4, M+Na	C57H98O6	33390.4	13508	13446.8	28849.2	20758.6	20509.3	37566.6	46608.7	45712.8	14142.8	20915	22642.7	52786.4	69154	46655.7	17804.7	20300.6	15673.8		0.673626	0.216527	0.00341592	-1.17061	0.00502543	-1.64845		Down
TG 18:1_18:2_19:0	TG	2b	LipidBlast	M+NH4, M+Na	C58H106O6	#N/A	#N/A	#N/A	#N/A	#N/A	#N/A	3006.72	2532.65	4236.75	3701.68	3234.7	3581.6	2808.58	5348.09	7021.44	4007.35	3795.56	3909.65		#N/A	#N/A	0.663191	0.105525	0.399496	-0.373936
TG 18:1_18:2_19:1	TG	2b	LipidBlast	M+NH4, M+Na	C58H104O6	#N/A	#N/A	#N/A	#N/A	#N/A	#N/A	1618.27	1759.27	1831.65	2697.5	2751.66	3107.9	2173.84	1872.42	2166.35	2873.77	2968.69	2925.01		#N/A	#N/A	0.00146109	0.716056	0.00116627	0.496961
TG 18:1_18:2_20:1	TG	2b	LipidBlast	M+NH4	C59H106O6	7528.97	12071.4	7557.43	12496.6	13243.7	10566.3	10197.3	6944.15	14191.6	14350.3	18551.6	15296.2	7853.71	9624.82	12414.5	16315.9	18105.4	12984.9		0.148588	0.418867	0.0835951	0.621292	0.0435013	0.665265
TG 18:1_18:2_22:6	TG	2b	LipidBlast	M+NH4, M+Na	C61H100O6	25318.1	10641.2	13044.3	23546.4	19472	24825.4	13180.8	16492.8	14170.4	13665.6	23299.2	25965.6	14785.6	17698.9	14560.4	25172	24046	20746.8		0.26281	0.469327	0.174875	0.521378	0.0101964	0.572589
TG 18:1_18:3_20:4	TG	2b	LipidBlast	M+NH4, M+Na	C59H98O6	33873.9	14993.7	15118.8	32036	25392.1	31232.8	25137	27289.8	27002.3	12687.7	24177.1	24117.8	29450.1	31540.6	25424.5	22947.6	24194.6	16704		0.281497	0.470531	0.18812	-0.381269	0.0621925	-0.436683
TG 18:1_18:3_22:6	TG	2b	LipidBlast	M+NH4, M+Na	C61H98O6	#N/A	#N/A	#N/A	#N/A	#N/A	#N/A	11374.4	11915.2	10209.9	2089.29	6362	6033.37	15925.8	14954.6	14238.6	6093.41	7612.6	4255.06		#N/A	#N/A	0.0122993	-1.20961	0.00113539	-1.32886		Down
TG 18:1_20:4_22:5	TG	2b	LipidBlast	M+H, M+NH4, M+Na	C63H102O6	#N/A	#N/A	#N/A	#N/A	#N/A	#N/A	3026.46	4031.88	3235.64	3097.89	7103.18	7232.86	3078.83	3976.02	3906.21	8786.6	9012.65	6987.26		#N/A	#N/A	0.162337	0.760097	0.00279414	1.17717
TG 18:2_18:1_18:3	TG	2b	Metlin	M+H	C57H98O6	#N/A	#N/A	#N/A	#N/A	#N/A	#N/A	7360.58	8809.05	8273.25	5020.91	7103.88	7319.57	9836.33	12758.7	9523.57	6771.03	6078.91	5937.43		#N/A	#N/A	0.120288	-0.330062	0.0138668	-0.773648
TG 18:2_18:2_18:3	TG	2b	LipidBlast	M+H, M+NH4, M+Na	C57H96O6	#N/A	#N/A	#N/A	#N/A	#N/A	#N/A	19871.1	15466.1	14371.3	899.278	1763.45	1627.07	29640.8	29908.5	28190	1986.68	1612.15	956.337		#N/A	#N/A	0.000882769	-3.53451	1.42761e-06	-4.26765		Down
TG 18:2_18:3_20:4	TG	2b	LipidBlast	M+NH4	C59H96O6	#N/A	#N/A	#N/A	#N/A	#N/A	#N/A	11616.3	12209.9	10703.3	348.308	2152.77	2042.39	16556.8	15467.7	14161.3	1984.42	2283.06	846.693		#N/A	#N/A	0.000164848	-2.92596	7.50978e-05	-3.17488		Down
PfRAP21
Negative mode						56 h						72 h						80 h
						+aTc			-aTc			+aTc			- aTc			+aTc			-aTc				56h		72h		80h		Significant at 56 h	Significant at 72 h and 80 h
Annotation	Class	Annotation Level	MSMS Match	Adducts	Formula	Rep 1	Rep 2	Rep 3	Rep 1	Rep 2	Rep 3	Rep 1	Rep 2	Rep 3	Rep 1	Rep 2	Rep 3	Rep 1	Rep 2	Rep 3	Rep 1	Rep 2	Rep 3		p-value	log2 FC	p-value	log2 FC	p-value	log2 FC
Cer 16:1;2O/24:1	Cer	2b	LipidBlast	M+FA-H	C40H77NO3	#N/A	#N/A	#N/A	#N/A	#N/A	#N/A	10590.7	9858.65	8226.67	6842.27	7935.52	8535.53	9143.74	7920.62	10366.9	8367.33	9150.43	6196.03		#N/A	#N/A	0.105232	-0.298693	0.334855	-0.210092
Cer 17:1;2O/24:1	Cer	2b	LipidBlast	M+FA-H	C41H79NO3	#N/A	#N/A	#N/A	#N/A	#N/A	#N/A	4900.14	5069.1	5285.61	3013.78	3209.24	3637.99	4262.76	3803.99	4397.83	3216.59	3747.17	2978.19		#N/A	#N/A	0.00112743	-0.629461	0.0440207	-0.326232
Cer 18:0;2O/16:0	Cer	2b	LipidBlast	M+FA-H	C34H69NO3	#N/A	#N/A	#N/A	#N/A	#N/A	#N/A	3671.4	3933.02	4637.38	8855.01	7431.1	7242.9	3381.75	3015.49	2965.32	10458.3	8583.49	7292.74		#N/A	#N/A	0.00300537	0.942625	0.00366687	1.49198
Cer 18:0;2O/18:0	Cer	2b	LipidBlast	M+FA-H	C36H73NO3	#N/A	#N/A	#N/A	#N/A	#N/A	#N/A	17169.3	20233.8	18282.4	15946	17934.6	17584.8	16451.8	19138.3	16688.6	18638	19282.9	17204.2		#N/A	#N/A	0.264635	-0.113701	0.41967	0.0764852
Cer 18:0;2O/20:0	Cer	2b	LipidBlast	M+FA-H	C38H77NO3	#N/A	#N/A	#N/A	#N/A	#N/A	#N/A	6777.27	7296.91	7087.4	4245.9	4867.61	5158.68	5495.04	6742.9	5863.54	4883.06	5583.92	4203.06		#N/A	#N/A	0.00174218	-0.568239	0.103344	-0.303234
Cer 18:0;2O/22:0	Cer	2b	LipidBlast	M+FA-H	C40H81NO3	#N/A	#N/A	#N/A	#N/A	#N/A	#N/A	6675.96	5894.17	6649.73	6096.69	5757.94	6682.24	5819.11	7280.35	6076.56	6473.01	6679.03	4695.41		#N/A	#N/A	0.573898	-0.0521998	0.597903	-0.103585
Cer 18:0;2O/24:0	Cer	2b	LipidBlast	M+FA-H	C42H85NO3	#N/A	#N/A	#N/A	#N/A	#N/A	#N/A	7237.1	7268	9748.37	12869.9	11117.9	12558.3	7081.41	7492.68	6791.74	14266.6	13851.6	7557.62		#N/A	#N/A	0.0144703	0.591525	0.0938915	0.739639
Cer 18:0;2O/24:1	Cer	2b	LipidBlast	M+FA-H	C42H83NO3	#N/A	#N/A	#N/A	#N/A	#N/A	#N/A	11533.3	10113.9	10083.4	11375.3	10325.5	12686.1	8165.35	11599.6	9248.51	12665	13515.5	8787.31		#N/A	#N/A	0.348069	0.115983	0.32573	0.269303
Cer 18:0;2O/24:2	Cer	2b	LipidBlast	M+FA-H	C42H81NO3	#N/A	#N/A	#N/A	#N/A	#N/A	#N/A	7163.27	6940.07	6522.76	2418.61	2848.36	3250.53	5518.31	5607.39	6034.51	2863.58	3450.62	2599.55		#N/A	#N/A	0.000188035	-1.27597	0.000764866	-0.944962
Cer 18:0;3O/24:1	Cer	2b	LipidBlast	M+FA-H	C42H83NO4	#N/A	#N/A	#N/A	#N/A	#N/A	#N/A	6066.42	6267.31	6316.68	2964.86	2933.39	3391.84	5848.86	5996.32	6119.29	3152.04	3814.57	3018.99		#N/A	#N/A	4.77281e-05	-1.00544	0.000500721	-0.847227
Cer 18:1;2O/16:0	Cer	2b	LipidBlast	M+FA-H	C34H67NO3	9376.83	6388.05	7121.05	8051.66	8905.2	9508.52	3452	4532.98	4366.18	28263.3	22632.8	22039.7	3085.74	3036.92	3297.14	26691.1	23254.1	20945.4		0.296099	0.209646	0.000553271	2.56198	0.000254115	2.91183		Up
Cer 18:1;2O/18:0	Cer	2b	LipidBlast	M+FA-H	C36H71NO3	#N/A	#N/A	#N/A	#N/A	#N/A	#N/A	6343.48	6140.11	6745.71	7957.99	8555.33	8819.01	5533.2	5478.24	6424.88	8491.8	9231.64	8093.56		#N/A	#N/A	0.00281263	0.397674	0.00351343	0.566226
Cer 18:1;2O/20:0	Cer	2b	LipidBlast	M+FA-H	C38H75NO3	#N/A	#N/A	#N/A	#N/A	#N/A	#N/A	9962.17	9552.8	8293.84	6978.38	7708.57	8797.8	9019.92	8687.04	10574.2	8076.73	9007	5910.82		#N/A	#N/A	0.119185	-0.243818	0.179998	-0.298549
Cer 18:1;2O/22:0	Cer	2b	LipidBlast	M+FA-H	C40H79NO3	5564.67	3137.41	3540.73	5628.81	4961.35	6507.43	12563.9	14837.8	15635.4	23432.2	22593.7	25611.5	12273.7	12096.7	14420.9	23454.4	25531.2	21294.6		0.137834	0.481858	0.00177041	0.735135	0.00184941	0.857386
Cer 18:1;2O/23:0	Cer	2b	LipidBlast	M+FA-H	C41H81NO3	#N/A	#N/A	#N/A	#N/A	#N/A	#N/A	3554.89	3836.59	4054.69	7081.25	5651.64	6968.55	3933.91	2860.11	3300.1	6633.87	6479.89	4769.31		#N/A	#N/A	0.00462591	0.783435	0.0182617	0.825079
Cer 18:1;2O/24:0	Cer	2b	LipidBlast	M+FA-H	C42H83NO3	12256.6	8754.28	8767.26	11377.3	12896.6	16433.7	39426.8	44561	57618.9	52497.3	42101.6	53220.1	36513.2	39165	34097.2	57071.1	48821.5	33095.8		0.127315	0.451048	0.765913	0.0619434	0.246697	0.34041
Cer 18:1;2O/24:0;(2OH)	Cer	2b	LipidBlast	M-H, M+FA-H	C42H83NO4	#N/A	#N/A	#N/A	#N/A	#N/A	#N/A	7396.71	7501.77	7966.31	11939.8	9582.01	11831.4	6113.36	4882.26	5646.42	11600.4	10811	8627.4		#N/A	#N/A	0.0113711	0.544695	0.0074635	0.899243
Cer 18:1;2O/24:1	Cer	2b	LipidBlast	M-H, M+FA-H	C42H81NO3	32302.9	16434	16354.9	32231.7	27159.3	34759.5	64661.5	58713.7	73523.6	109558	105206	117594	60619.9	71614	69047.6	118963	121042	94233.6		0.167612	0.532495	0.00130988	0.755285	0.00863351	0.731662
Cer 18:1;2O/24:2	Cer	2b	LipidBlast	M-H, M+FA-H	C42H79NO3	18950.5	6797.45	6945.05	18615.9	13331.2	17272.3	72540.9	68100.9	83404.1	51930.6	55856.6	64211.9	62176.3	78856.9	80534.3	62376.1	65680.1	43489.4		0.271998	0.590243	0.0405307	-0.381394	0.139597	-0.369154
Cer 18:1;2O/26:0	Cer	2b	LipidBlast	M+FA-H	C44H87NO3	#N/A	#N/A	#N/A	#N/A	#N/A	#N/A	4332.33	4468.69	7157.35	7081.96	7192.43	8251.78	4382.01	4691.91	3657.34	8147.49	8281.39	5679.83		#N/A	#N/A	0.0920559	0.497288	0.0254746	0.79624
Cer 18:1;2O/26:1	Cer	2b	LipidBlast	M+FA-H	C44H85NO3	#N/A	#N/A	#N/A	#N/A	#N/A	#N/A	2835.13	2717.57	2937.01	4801.85	4815.38	4878.2	2247.34	2956.88	2391.02	5349.22	4626.81	3630.4		#N/A	#N/A	7.75272e-06	0.771812	0.0210551	0.841122
Cer 18:1;2O/26:2	Cer	2b	LipidBlast	M+FA-H	C44H83NO3	#N/A	#N/A	#N/A	#N/A	#N/A	#N/A	5675.24	6301.66	8844.77	8191.09	7466.6	8460.2	5722.96	6786.3	6076.11	8981.68	8482.58	7406.42		#N/A	#N/A	0.339303	0.212018	0.0201201	0.420279
Cer 18:2;2O/22:0	Cer	2b	LipidBlast	M+FA-H	C40H77NO3	#N/A	#N/A	#N/A	#N/A	#N/A	#N/A	9367.57	7902.58	8371.61	5052.35	5621.03	6172.86	7250.81	9254.96	8965.1	5860.14	6518.61	4399.16		#N/A	#N/A	0.0055686	-0.606068	0.030673	-0.602285
CL 16:0_18:1_16:0_20:4	CL	2b	LipidBlast	M-H	C79H144O17P2	#N/A	#N/A	#N/A	#N/A	#N/A	#N/A	31223.6	31398.9	29721.6	30125.2	15190.8	24983.3	31280.2	31339.4	30396.5	20095.5	9987.31	13323.7		#N/A	#N/A	0.171178	-0.393512	0.00521756	-1.09957
CL 18:0_18:3_18:0_20:5	CL	2b	LipidBlast	M-H, M+Na-2H	C83H146O17P2	#N/A	#N/A	#N/A	#N/A	#N/A	#N/A	75743.8	82185.2	81136.7	54210.2	30741.7	51087.3	85059.5	86557.6	83005.1	35735.5	16670	23976.6		#N/A	#N/A	0.0107835	-0.813385	0.000461874	-1.73705
CL 18:0_18:4_18:1_18:1	CL	2b	LipidBlast	M-H	C81H146O17P2	#N/A	#N/A	#N/A	#N/A	#N/A	#N/A	125369	129671	121406	124278	65048.7	109933	135486	133412	136007	86061.9	39513.4	53703.4		#N/A	#N/A	0.226084	-0.33104	0.00550269	-1.17538
CL 18:0_20:4_18:1_18:2	CL	2b	LipidBlast	M-H, M+Na-2H	C83H148O17P2	#N/A	#N/A	#N/A	#N/A	#N/A	#N/A	125137	129337	120748	116747	56155.4	102250	142078	137005	141542	73916.4	31909.9	46980.9		#N/A	#N/A	0.144637	-0.447513	0.00196754	-1.46082
CL 18:1_18:2_18:1_18:3	CL	2b	LipidBlast	M-H	C81H144O17P2	#N/A	#N/A	#N/A	#N/A	#N/A	#N/A	48827.5	52598.9	52518.8	40165	24487.1	38084.1	51521	53652.3	50469	26656.4	13676.4	18059.4		#N/A	#N/A	0.0281434	-0.583472	0.0011732	-1.41439
HBMP 14:0_16:1_16:0	HBMP	2b	LipidBlast	M-H	C52H99O11P	#N/A	#N/A	#N/A	#N/A	#N/A	#N/A	12207.4	12211.2	12484.5	1648.31	2093.34	2507.09	14052.1	14823.9	14226	1573.58	1972.68	1689.08		#N/A	#N/A	2.6773e-06	-2.5621	1.112e-06	-3.0414		Down
HBMP 14:0_18:1_18:3	HBMP	2b	LipidBlast	M-H	C56H101O11P	#N/A	#N/A	#N/A	#N/A	#N/A	#N/A	15636.8	15576.9	15441	115.373	829.811	901.373	31958	33874.9	31863.8	25.3823	236.834	93.8269		#N/A	#N/A	5.29175e-07	-4.65911	1.01317e-06	-8.10012		Down
HBMP 14:0_18:2_16:0	HBMP	2b	LipidBlast	M-H	C54H101O11P	12392.7	4820.05	5418.71	11077.1	6415.95	8173.21	91509.3	80407	79802.1	17497.7	24846.5	21081.7	94054.5	105248	88997.5	16246.1	18637.9	14834.2		0.734799	0.181538	0.000134977	-1.98866	8.62378e-05	-2.53572		Down
HBMP 16:0_16:0_16:0	HBMP	2b	LipidBlast	M-H	C54H105O11P	#N/A	#N/A	#N/A	#N/A	#N/A	#N/A	3097.6	3370.75	3536.06	3006.23	4554.29	3571.72	2896.33	3718.59	4035.26	2936.58	1629.8	3250.36		#N/A	#N/A	0.468571	0.154109	0.191278	-0.446238
HBMP 16:0_16:0_18:2	HBMP	2b	LipidBlast	M-H	C56H105O11P	95235.9	67149	69388.3	88104.5	69246.3	83745.7	#N/A	#N/A	#N/A	#N/A	#N/A	#N/A	#N/A	#N/A	#N/A	#N/A	#N/A	#N/A		0.78521	0.0568963	#N/A	#N/A	#N/A	#N/A
HBMP 16:0_16:1_18:2	HBMP	2b	LipidBlast	M-H	C56H103O11P	18872.5	10254.4	10867.6	21189.3	13924.9	15409.9	#N/A	#N/A	#N/A	#N/A	#N/A	#N/A	#N/A	#N/A	#N/A	#N/A	#N/A	#N/A		0.379025	0.337171	#N/A	#N/A	#N/A	#N/A
HBMP 16:0_18:1_16:0	HBMP	2b	LipidBlast	M-H	C56H107O11P	172540	141353	145041	147656	131036	155701	538984	568443	588990	449876	464458	418655	587096	649476	556793	472621	444413	369664		0.540154	-0.0792865	0.00363194	-0.347826	0.014723	-0.478996
HBMP 16:0_18:1_18:0	HBMP	2b	LipidBlast	M-H	C58H111O11P	104659	89081	87468.8	132046	105576	96901.4	423618	403316	417215	299277	297108	281608	463917	491305	456969	317440	302626	259523		0.209834	0.250465	0.000117331	-0.502879	0.000939958	-0.683034
HBMP 16:0_18:1_18:1	HBMP	2b	LipidBlast	M-H	C58H109O11P	161391	136383	134648	177197	150610	159478	601630	576836	579527	454936	477840	435689	704791	778880	708658	498263	468487	400497		0.191565	0.172324	0.000859377	-0.36137	0.00186593	-0.681191
HBMP 16:0_18:1_20:3	HBMP	2b	LipidBlast	M-H	C60H109O11P	#N/A	#N/A	#N/A	#N/A	#N/A	#N/A	76047.9	75920	75460.1	65066.3	78337.4	76658	101544	115793	99136	70796.9	69962.4	55747		#N/A	#N/A	0.588129	-0.0475011	0.00496969	-0.687505
HBMP 16:0_18:2_18:2	HBMP	2b	LipidBlast	M-H	C58H105O11P	#N/A	#N/A	#N/A	#N/A	#N/A	#N/A	105554	100087	103968	58061.3	75635.5	72259.9	148372	160918	149848	61183.1	63358.7	52726		#N/A	#N/A	0.00355973	-0.588104	5.17904e-05	-1.373
HBMP 16:0_18:3_18:2	HBMP	2b	LipidBlast	M-H	C58H103O11P	#N/A	#N/A	#N/A	#N/A	#N/A	#N/A	35475.2	36975.9	31956.4	7944.12	11187.4	12721.5	48909.5	56451.6	53614.8	6514.57	7317.59	5009.48		#N/A	#N/A	0.000294535	-1.71272	3.47685e-05	-3.07681		Down
HBMP 16:0_20:4_14:0	HBMP	2b	LipidBlast	M-H	C56H101O11P	#N/A	#N/A	#N/A	#N/A	#N/A	#N/A	6273.1	6694.97	6595.76	543.135	1410.98	1588.79	7058.14	7992.82	7195.17	554.112	906.225	618.793		#N/A	#N/A	0.00010427	-2.46518	2.70505e-05	-3.4195		Down
HBMP 16:0_20:4_16:0	HBMP	2b	LipidBlast	M-H	C58H105O11P	#N/A	#N/A	#N/A	#N/A	#N/A	#N/A	19037.5	20878.7	18453.8	29714.5	30808.5	29649.3	30684.8	23472.5	27079.4	30612.5	29334.6	24646.6		#N/A	#N/A	0.000208277	0.627456	0.706016	0.0584195
HBMP 16:0_20:4_16:0 isomer.1	HBMP	2b	LipidBlast	M-H	C58H105O11P	11278.2	8461.28	9009.79	11954.7	12379.1	14197.7	#N/A	#N/A	#N/A	#N/A	#N/A	#N/A	#N/A	#N/A	#N/A	#N/A	#N/A	#N/A		0.041711	0.422513	#N/A	#N/A	#N/A	#N/A
HBMP 16:0_20:4_16:0 isomer.2	HBMP	2b	LipidBlast	M-H	C58H105O11P	30189.5	19741.7	20444.9	37196.9	26201.3	29227.5	#N/A	#N/A	#N/A	#N/A	#N/A	#N/A	#N/A	#N/A	#N/A	#N/A	#N/A	#N/A		0.189957	0.396328	#N/A	#N/A	#N/A	#N/A
HBMP 16:0_20:4_18:1	HBMP	2b	LipidBlast	M-H	C60H107O11P	#N/A	#N/A	#N/A	#N/A	#N/A	#N/A	46601.9	46296.3	45090.5	35135.7	52040.8	50906.3	69839.9	67619.4	66446.3	41177.4	42957.6	34469.6		#N/A	#N/A	0.995707	0.000982685	0.000507292	-0.781741
HBMP 18:0_18:1_18:0	HBMP	2b	LipidBlast	M-H	C60H115O11P	23076	12744.8	13015.3	42643.5	33039.6	26605	138731	142270	141221	87899.1	93129.4	89993	147874	153666	150142	99451.5	95777	63016.5		0.0366137	1.06662	1.07261e-05	-0.639592	0.00529496	-0.806568	Up
HBMP 18:0_18:1_18:1	HBMP	2b	LipidBlast	M-H	C60H113O11P	41178.3	33953.3	35099.8	61840.3	50309.2	40550	186115	183675	187449	128425	135362	130592	210328	228646	213994	148731	144265	121597		0.0967104	0.470162	2.00357e-05	-0.498714	0.00140722	-0.655318
HBMP 18:1_18:2_16:0	HBMP	2b	LipidBlast	M-H	C58H107O11P	82134.4	65250.5	65868.7	90150.3	76294.4	81488.6	#N/A	#N/A	#N/A	#N/A	#N/A	#N/A	#N/A	#N/A	#N/A	#N/A	#N/A	#N/A		0.166649	0.217383	#N/A	#N/A	#N/A	#N/A
HBMP 18:1_18:2_18:0	HBMP	2b	LipidBlast	M-H	C60H111O11P	35157.5	30521.8	31879.6	48086.1	45017.1	39966.8	141983	136283	139529	103590	122355	114175	170281	187407	175481	115518	110172	92888.5		0.0124134	0.447838	0.0103328	-0.296752	0.00109392	-0.742943
HBMP 18:1_22:5_16:0	HBMP	2b	LipidBlast	M-H	C62H109O11P	#N/A	#N/A	#N/A	#N/A	#N/A	#N/A	9458.1	9872.74	8995.56	4849.26	11333.5	11166.4	15952.3	14295.3	14746	7714.57	8226.18	6022.54		#N/A	#N/A	0.886865	-0.0506486	0.000757858	-1.03462
Hex2Cer 34:1;2O	HexCer	2b	LipidBlast	M+FA-H	C46H87NO13	6265.7	5424.87	6050.62	6183.97	8319.8	7969.78	2882.66	3837.59	3535.27	93830.4	78704.5	76117.1	1868.94	2103.82	1811.39	67220.8	52159.7	63322.5		0.08975	0.341125	0.000136393	4.59966	0.000198173	4.98125		Up
Hex2Cer 42:1;2O	HexCer	2b	LipidBlast	M+FA-H	C54H103NO13	9478.35	6937.59	8330.89	8897.56	9864.77	10215.5	2967.87	6821.6	8217.62	34466.9	29701.2	31948.3	6772.52	4154.5	4844.09	27119.9	21490.1	21255.3		0.165943	0.227705	0.000237817	2.41622	0.00095801	2.14729		Up
Hex2Cer 42:2;2O	HexCer	2b	LipidBlast	M-H, M+FA-H	C54H101NO13	8829.37	7595.6	8602.46	9335.87	10524.9	11025.9	3228.67	9269.41	15914.2	67005	60411.8	62153.3	8693.53	4601.62	5947.49	44505.5	43319.8	44499.9		0.0359441	0.303474	0.000207555	2.73814	7.60112e-06	2.78171		Up
Hex3Cer 42:1;2O	HexCer	2b	LipidBlast	M+FA-H	C60H113NO18	#N/A	#N/A	#N/A	#N/A	#N/A	#N/A	21538.4	18293.4	11706.8	8478.66	8974.61	10517.3	11594.5	15791.7	15064.4	8024.15	8763.35	7931.36		#N/A	#N/A	0.0565652	-0.881741	0.011051	-0.780174
HexCer 18:1;3O/24:0;(2OH) isomer.1	HexCer	2b	LipidBlast	M-H, M+FA-H	C48H93NO10	#N/A	#N/A	#N/A	#N/A	#N/A	#N/A	5628.68	6248.16	6248.71	3276.44	3587.74	3847.21	6496.2	6838.4	7018.08	2629.32	3092.27	3295.23		#N/A	#N/A	0.000729304	-0.75888	0.000110848	-1.17453
HexCer 18:1;3O/24:0;(2OH) isomer.2	HexCer	2b	LipidBlast	M-H, M+FA-H	C48H93NO10	#N/A	#N/A	#N/A	#N/A	#N/A	#N/A	9688.02	10364.9	9761.76	2353.52	3027.32	2960.61	12041	10244.1	8637.23	2256.73	2754.25	2602.4		#N/A	#N/A	1.90815e-05	-1.83765	0.00144615	-2.02204		Down
HexCer 22:0;2O/20:1;O	HexCer	2b	LipidBlast	M+FA-H	C48H93NO9	#N/A	#N/A	#N/A	#N/A	#N/A	#N/A	6050.5	6245.54	7118.8	4485.34	4827.97	5757.19	4500.53	4328.63	4589.41	4113.55	5052.9	4166.57		#N/A	#N/A	0.0448625	-0.365432	0.932042	-0.00922604
HexCer 25:0;2O/17:2	HexCer	2b	LipidBlast	M+FA-H	C48H91NO8	#N/A	#N/A	#N/A	#N/A	#N/A	#N/A	3519.87	4442.45	5940.32	7048.54	7598.01	8215.68	4909.54	3030.26	3960.41	6852.64	7836.2	6718.08		#N/A	#N/A	0.0187694	0.717607	0.00805359	0.84709
LNAPE 16:0/N-18:0	LNAPE	2b	LipidBlast	M-H	C39H78NO8P	41504.6	29455.6	30425.4	39193.5	43899.1	42929.7	54362.4	59260.7	61278	112714	110085	103678	51718	45206.6	45575.7	114731	105930	95816		0.117177	0.313826	0.000116503	0.90044	0.000584579	1.15113
LNAPE 16:1/N-16:0	LNAPE	2b	LipidBlast	M-H	C37H72NO8P	#N/A	#N/A	#N/A	#N/A	#N/A	#N/A	7293.93	7237.75	6914.77	8.83081	71.9294	92.8199	7208.08	7749.13	7806.64	0	17.881	8.10292		#N/A	#N/A	5.04527e-07	-6.94899	2.39591e-06	-9.77491		Down
LNAPE 18:0/N-18:0	LNAPE	2b	LipidBlast	M-H	C41H82NO8P	16138.1	12325	12891.4	24720.5	23684.4	20016.8	#N/A	#N/A	#N/A	#N/A	#N/A	#N/A	#N/A	#N/A	#N/A	#N/A	#N/A	#N/A		0.00828281	0.72641	#N/A	#N/A	#N/A	#N/A
LNAPE 18:1/N-17:0	LNAPE	2b	LipidBlast	M-H	C40H78NO8P	#N/A	#N/A	#N/A	#N/A	#N/A	#N/A	8523.25	8387.17	7232.98	10003.3	9893.9	8924.19	8115.79	6773.37	8716.81	9192.23	9683.56	8976		#N/A	#N/A	0.0432324	0.255511	0.0816087	0.238618
LNAPE 18:1/N-18:0	LNAPE	2b	LipidBlast	M-H	C41H80NO8P	132704	96863.7	108033	130867	143723	154778	#N/A	#N/A	#N/A	#N/A	#N/A	#N/A	#N/A	#N/A	#N/A	#N/A	#N/A	#N/A		0.0728023	0.346899	#N/A	#N/A	#N/A	#N/A
LNAPE 18:1/N-19:0	LNAPE	2b	LipidBlast	M-H	C42H82NO8P	#N/A	#N/A	#N/A	#N/A	#N/A	#N/A	20795.9	18670.7	18875	18914.5	19063.1	17958.6	18459.4	20648.9	20708.6	18400.6	18718.1	16866.8		#N/A	#N/A	0.351086	-0.060743	0.106156	-0.14798
LNAPE 18:1/N-20:0	LNAPE	2b	LipidBlast	M-H	C43H84NO8P	62347.7	47887.1	47655.9	80959.7	79725.4	72018	#N/A	#N/A	#N/A	#N/A	#N/A	#N/A	#N/A	#N/A	#N/A	#N/A	#N/A	#N/A		0.011268	0.559564	#N/A	#N/A	#N/A	#N/A
LNAPE 18:1/N-20:1	LNAPE	2b	LipidBlast	M-H	C43H82NO8P	#N/A	#N/A	#N/A	#N/A	#N/A	#N/A	31887.5	33245.3	35840.8	21388.9	25238.3	23666.8	39916.2	43931.2	40897.3	20469.6	23433	20889.8		#N/A	#N/A	0.00315092	-0.522504	0.000194447	-0.945085
LNAPE 18:2/N-14:0	LNAPE	2b	LipidBlast	M-H	C37H70NO8P	8561.18	6427.78	6506.3	9125.34	7802.41	8929.82	#N/A	#N/A	#N/A	#N/A	#N/A	#N/A	#N/A	#N/A	#N/A	#N/A	#N/A	#N/A		0.147446	0.266568	#N/A	#N/A	#N/A	#N/A
LNAPE 18:2/N-18:0	LNAPE	2b	LipidBlast	M-H	C41H78NO8P	53431.6	42175.7	38643.6	51235.9	60150.6	56929.2	#N/A	#N/A	#N/A	#N/A	#N/A	#N/A	#N/A	#N/A	#N/A	#N/A	#N/A	#N/A		0.0927975	0.326239	#N/A	#N/A	#N/A	#N/A
LNAPE 18:2/N-20:0	LNAPE	2b	LipidBlast	M-H	C43H82NO8P	23780.8	18344.6	19163.7	30563.5	32228	27909.6	#N/A	#N/A	#N/A	#N/A	#N/A	#N/A	#N/A	#N/A	#N/A	#N/A	#N/A	#N/A		0.00965926	0.56549	#N/A	#N/A	#N/A	#N/A
LNAPE 18:3/N-14:0	LNAPE	2b	LipidBlast	M-H	C37H68NO8P	#N/A	#N/A	#N/A	#N/A	#N/A	#N/A	11902	10525	11375.2	1193.15	1812.55	2029.34	11812.4	12519.8	13658.6	304.4	1269.19	1263.28		#N/A	#N/A	3.49367e-05	-2.74704	4.79841e-05	-3.74328		Down
LNAPE 20:4/N-17:0	LNAPE	2b	LipidBlast	M-H	C42H76NO8P	#N/A	#N/A	#N/A	#N/A	#N/A	#N/A	7466.67	8304.34	8157.03	6961.59	12036.1	11924.5	6983.59	6458.58	6019.91	7021.72	8484.29	7406.27		#N/A	#N/A	0.240537	0.369937	0.090962	0.235455
MGDG O-14:0_16:0	MGDG	2b	LipidBlast	M-H	C39H76O9	#N/A	#N/A	#N/A	#N/A	#N/A	#N/A	30474.5	29923.9	23164.5	118352	112096	119869	26786.2	24577.3	22767.5	112599	102317	104872		#N/A	#N/A	1.18917e-05	2.06773	1.56944e-05	2.10896		Up
MGDG O-16:0_20:0	MGDG	2b	LipidBlast	M-H	C45H88O9	#N/A	#N/A	#N/A	#N/A	#N/A	#N/A	44331.7	47302.4	45026	46490.3	46692	51632.3	40586.5	41429.4	42910.6	46428.1	47868.6	44386.4		#N/A	#N/A	0.226945	0.0836137	0.0196599	0.150712
MGDG O-20:0_18:1	MGDG	2b	LipidBlast	M-H	C47H90O9	55730.2	40648.9	36723.9	52574.2	55817.6	57494.4	89178.7	96443.6	87505.7	98646	100792	107558	74103.6	77380.7	80474.4	94369.1	98094.6	94511.9		0.141178	0.31765	0.0423561	0.168642	0.00114461	0.30706
MGDG O-20:1_18:1	MGDG	2b	LipidBlast	M-H	C47H88O9	#N/A	#N/A	#N/A	#N/A	#N/A	#N/A	21283.8	20555.2	19786.5	24577.8	27665.1	31158.8	16603.5	15860	18604.4	27875	25184.8	26824.6		#N/A	#N/A	0.0204146	0.43655	0.00106207	0.645498
PA 18:1_18:1	PA	2b	LipidBlast	M-H	C39H73O8P	#N/A	#N/A	#N/A	#N/A	#N/A	#N/A	12671.2	11912.2	10145.1	5476.43	6989.71	6675.65	10278	8131.57	9756	5556.89	7739.59	6376.98		#N/A	#N/A	0.00410117	-0.859391	0.0355092	-0.517684
PC 14:0_14:0	PC	2b	LipidBlast	M+FA-H	C36H72NO8P	#N/A	#N/A	#N/A	#N/A	#N/A	#N/A	4873.32	4864.13	5029.02	876.642	1327.77	1261.82	5923.68	5842.2	5424.99	334.021	682.804	559.204		#N/A	#N/A	1.51322e-05	-2.09089	9.52553e-06	-3.44728		Down
PC 14:0_16:1	PC	2b	LipidBlast	M+FA-H	C38H74NO8P	#N/A	#N/A	#N/A	#N/A	#N/A	#N/A	29683.2	29564.9	29243.7	4887.38	6809.4	6885.74	28529	29600	30185.3	3662.56	5113.12	4508.05		#N/A	#N/A	4.00106e-06	-2.2516	2.59289e-06	-2.73299		Down
PC 14:0_18:1	PC	2b	LipidBlast	M+FA-H	C40H78NO8P	33314.8	24576	25837.3	30953.5	30123.3	33410.9	#N/A	#N/A	#N/A	#N/A	#N/A	#N/A	#N/A	#N/A	#N/A	#N/A	#N/A	#N/A		0.283867	0.174416	#N/A	#N/A	#N/A	#N/A
PC 14:0_18:2	PC	2b	LipidBlast	M+FA-H	C40H76NO8P	#N/A	#N/A	#N/A	#N/A	#N/A	#N/A	43152.5	40570.8	43377.2	24469	31360.8	31596.8	44675.5	42577.1	46442	18844.5	23476.5	20812.7		#N/A	#N/A	0.00617304	-0.539825	0.00017578	-1.08246
PC 15:0_18:1	PC	2b	LipidBlast	M+FA-H	C41H80NO8P	#N/A	#N/A	#N/A	#N/A	#N/A	#N/A	57272.9	58297	51992	81543	97842.7	101145	54251.3	48077.5	57870.8	74664.4	80358.2	76817.6		#N/A	#N/A	0.00409051	0.743462	0.00194803	0.533259
PC 16:0_16:0	PC	2b	LipidBlast	M+FA-H	C40H80NO8P	#N/A	#N/A	#N/A	#N/A	#N/A	#N/A	202781	222424	227977	414907	410892	390332	196826	172538	174136	421599	395000	361314		#N/A	#N/A	6.40847e-05	0.896742	0.000380396	1.11588
PC 16:0_16:1	PC	2b	LipidBlast	M+FA-H	C40H78NO8P	#N/A	#N/A	#N/A	#N/A	#N/A	#N/A	65225.4	58571.7	61685.6	61941.8	63328.1	59995.8	75003.5	70636.3	64051.5	56950.7	57567.2	50408.1		#N/A	#N/A	0.974787	-0.00168898	0.0190211	-0.346448
PC 16:0_18:0	PC	2b	LipidBlast	M+FA-H	C42H84NO8P	#N/A	#N/A	#N/A	#N/A	#N/A	#N/A	157081	157343	150375	222159	195870	188445	148548	149037	147693	234306	211078	205670		#N/A	#N/A	0.0107666	0.383839	0.0014567	0.548072
PC 16:0_18:1	PC	2b	LipidBlast	M+FA-H	C42H82NO8P	#N/A	#N/A	#N/A	#N/A	#N/A	#N/A	389860	383520	471500	1.26922e+06	1.06439e+06	975520	346615	348245	364776	1.32419e+06	1.01882e+06	1.02933e+06		#N/A	#N/A	0.00167095	1.41044	0.00153847	1.67018		Up
PC 16:0_18:1;2O	PC	2b	LipidBlast	M+FA-H	C42H82NO10P	#N/A	#N/A	#N/A	#N/A	#N/A	#N/A	1802.11	47.82	43.7454	55174.3	26594.2	19353.5	165.79	229.123	193.499	70558.3	61710.2	57058.4		#N/A	#N/A	0.0391464	5.73876	9.16905e-05	8.32984		Up
PC 16:0_18:3	PC	2b	LipidBlast	M+FA-H	C42H78NO8P	17046.1	12488.5	11935.8	21363.3	19986.2	17673.9	40946.9	40428.6	44919.7	29154.9	39535.5	39955.9	37618.9	38537.9	43727.4	21791.7	27960.4	24933.6		0.0395785	0.509202	0.197121	-0.217161	0.00444222	-0.682739
PC 16:0_20:4	PC	2b	LipidBlast	M+FA-H	C44H80NO8P	#N/A	#N/A	#N/A	#N/A	#N/A	#N/A	67486.2	76831.4	76672.5	132422	180124	194258	75971.8	72569.8	66637.3	115669	133882	119966		#N/A	#N/A	0.0073601	1.19745	0.00110719	0.780106
PC 16:0_20:4;O	PC	2b	LipidBlast	M+FA-H	C44H80NO9P	#N/A	#N/A	#N/A	#N/A	#N/A	#N/A	5741.34	7255.63	7937.49	8786.33	4919.74	3570.53	6421.92	6750.67	7910.21	12199.6	10820.5	9662.88		#N/A	#N/A	0.511106	-0.27706	0.010899	0.632474
PC 16:0_20:5	PC	2b	LipidBlast	M+FA-H	C44H78NO8P	#N/A	#N/A	#N/A	#N/A	#N/A	#N/A	10101.8	9391.82	12039.3	12558.5	23490.2	24731.2	9847.07	9771.52	11266.7	11346.5	14445.5	12893.2		#N/A	#N/A	0.0689698	0.946735	0.0630769	0.32486
PC 16:0_22:4	PC	2b	LipidBlast	M+FA-H	C46H84NO8P	#N/A	#N/A	#N/A	#N/A	#N/A	#N/A	9172.14	10422.2	10904.2	19060	27925.2	27593.6	10637.9	9323.52	10668	16762	19636.3	18187.9		#N/A	#N/A	0.00756498	1.29003	0.00105576	0.83362
PC 16:0_22:5	PC	2b	LipidBlast	M+FA-H	C46H82NO8P	26254.6	23038.8	22000	29618	35071	32897.2	21995.8	27076.2	23449.4	40442.2	62054.9	63027.2	24184.5	22588.9	25782.7	40190.6	42002	38257.9		0.0126341	0.452908	0.0146145	1.19056	0.000357272	0.731272
PC 16:0_22:6	PC	2b	LipidBlast	M+FA-H	C46H80NO8P	#N/A	#N/A	#N/A	#N/A	#N/A	#N/A	8986.11	9920.99	8224.33	14817.8	26533.8	28591.1	8626.43	9593.36	8608.69	14169.4	16744.6	15116		#N/A	#N/A	0.0297862	1.36621	0.00144943	0.778811
PC 17:0_18:1	PC	2b	LipidBlast	M+FA-H	C43H84NO8P	#N/A	#N/A	#N/A	#N/A	#N/A	#N/A	82310.9	73961	75867.7	92817.1	97174.5	94473.3	69658	79308.3	79244.5	88210.1	89998.1	80520.5		#N/A	#N/A	0.00350633	0.293259	0.0784836	0.181073
PC 18:0_18:0	PC	2b	LipidBlast	M+FA-H	C44H88NO8P	#N/A	#N/A	#N/A	#N/A	#N/A	#N/A	49930.2	52580.1	52049.5	50844.1	55194.2	52323.6	50549	50514.4	51093.9	60085.6	59863.9	56266		#N/A	#N/A	0.449063	0.0350608	0.00305204	0.211777
PC 18:0_18:1	PC	2b	LipidBlast	M+FA-H	C44H86NO8P	#N/A	#N/A	#N/A	#N/A	#N/A	#N/A	538930	558637	559396	622650	604114	579941	521114	522598	572427	653534	651465	590981		#N/A	#N/A	0.0238133	0.124819	0.0246132	0.230392
PC 18:0_20:3	PC	2b	LipidBlast	M+FA-H	C46H86NO8P	#N/A	#N/A	#N/A	#N/A	#N/A	#N/A	21919.9	21153.6	21987.5	33687.4	42331.7	41790	16482	18255.2	17764.2	29768.8	34968.2	31195.8		#N/A	#N/A	0.00331982	0.856585	0.000905951	0.869669
PC 18:0_20:4	PC	2b	LipidBlast	M+FA-H	C46H84NO8P	32745	24527.9	26630.4	38458.8	43602.7	38892.2	18983.1	23344.5	22040.5	42861.8	63050.5	66613.9	15757.3	15536.6	16936.7	37543.2	41439.1	36961.9		0.0140736	0.527654	0.00863401	1.4224	0.000105306	1.26541		Up
PC 18:0_22:6	PC	2b	LipidBlast	M+FA-H	C48H84NO8P	#N/A	#N/A	#N/A	#N/A	#N/A	#N/A	4554.11	4924.42	4516.05	6048.05	11273.8	10754.7	4288.53	3518.85	4343.55	5971.65	7718.36	6534.17		#N/A	#N/A	0.048053	1.0045	0.00970788	0.735015
PC 18:1_18:2	PC	2b	LipidBlast	M+FA-H	C44H82NO8P	#N/A	#N/A	#N/A	#N/A	#N/A	#N/A	70754.2	68890	64029.1	139660	154502	148618	66107.2	50879.9	67348.9	113694	116695	114069		#N/A	#N/A	7.4417e-05	1.12033	0.000578889	0.90199
PC 18:1_18:2 isomer.1	PC	2b	LipidBlast	M+FA-H	C44H82NO8P	9458.99	10709.5	8738.22	8581.89	15083.6	12679.2	#N/A	#N/A	#N/A	#N/A	#N/A	#N/A	#N/A	#N/A	#N/A	#N/A	#N/A	#N/A		0.279428	0.330342	#N/A	#N/A	#N/A	#N/A
PC 18:1_18:2 isomer.2	PC	2b	LipidBlast	M+FA-H	C44H82NO8P	44011.4	35853.7	34443.1	50457.3	58834.6	53577.5	#N/A	#N/A	#N/A	#N/A	#N/A	#N/A	#N/A	#N/A	#N/A	#N/A	#N/A	#N/A		0.0137197	0.510786	#N/A	#N/A	#N/A	#N/A
PC 18:2_18:3	PC	2b	LipidBlast	M+FA-H	C44H78NO8P	#N/A	#N/A	#N/A	#N/A	#N/A	#N/A	9773.54	9729.57	9684.97	3195.7	5800.97	6022.4	12979.9	11152.8	12167	2095.63	3822.14	3947.38		#N/A	#N/A	0.00650769	-0.958584	0.000381826	-1.87954
PC O-28:2_18:2	PC	2b	LipidBlast	M+FA-H	C54H102NO7P	#N/A	#N/A	#N/A	#N/A	#N/A	#N/A	15169.3	13938.2	14222.2	15516.8	17049.6	15163.2	14916	15326.3	14613.2	15412.2	16120.8	12670.7		#N/A	#N/A	0.10009	0.13953	0.849284	-0.0211196
PE 14:0_18:2	PE	2b	LipidBlast	M-H	C37H70NO8P	#N/A	#N/A	#N/A	#N/A	#N/A	#N/A	18378.3	16812.2	18969.5	15579.8	19832.5	19376.5	11772.6	13893.5	14694	8931.26	14742.2	13941.1		#N/A	#N/A	0.895199	0.0166523	0.673449	-0.101638
PE 14:0_20:4	PE	2b	LipidBlast	M-H	C39H70NO8P	#N/A	#N/A	#N/A	#N/A	#N/A	#N/A	8138.87	7828.82	11000	3009.27	7258.67	7553	7285.61	7294.14	8009.16	2733.69	3977.02	3239.13		#N/A	#N/A	0.16217	-0.597662	0.000626908	-1.18287
PE 14:0_20:5	PE	2b	LipidBlast	M-H	C39H68NO8P	#N/A	#N/A	#N/A	#N/A	#N/A	#N/A	2292.47	2635.89	2630.07	142.014	866.149	754.76	2297.32	3115.39	3066.93	87.5949	398.884	321.163		#N/A	#N/A	0.00155936	-2.10012	0.000808543	-3.39222		Down
PE 15:0_18:1	PE	2b	LipidBlast	M-H	C38H74NO8P	12625.7	8752.11	9337.38	13480.9	11750.5	12656.6	26651.8	27499.1	30734.2	23168.6	25702.9	23990.3	22670.2	20226.2	25505.3	21918.6	23018.5	20167.6		0.140883	0.302787	0.0507097	-0.220348	0.561199	-0.0712719
PE 15:0_18:2	PE	2b	LipidBlast	M-H	C38H72NO8P	#N/A	#N/A	#N/A	#N/A	#N/A	#N/A	4019.54	3942.04	4552.49	5474.7	6894.38	6826.28	3369.71	3239.81	2969.36	4789.44	5666.68	5042.79		#N/A	#N/A	0.0112515	0.617206	0.00231648	0.694236
PE 16:0_16:0	PE	2b	LipidBlast	M-H, M+FA-H, 2M-H	C37H74NO8P	53590.3	30367.5	35609.4	48432.5	41010.3	48488.6	37737.9	47559.4	52788.5	69884.6	78362.9	75510.9	31412.2	28664.3	34726.7	52187.4	52374.4	47095.7		0.457854	0.206128	0.00487479	0.696378	0.00153268	0.677809
PE 16:0_16:1	PE	2b	LipidBlast	M-H	C37H72NO8P	37492.3	24880	24836.3	31344	28964	32134	29998.3	27909	26186.4	54422.5	54469.6	53007.3	23705.9	25169.4	23406.5	43358.1	38185.8	37035		0.706874	0.0840766	2.72915e-05	0.945027	0.00157483	0.71414
PE 16:0_18:0	PE	2b	LipidBlast	M-H	C39H78NO8P	#N/A	#N/A	#N/A	#N/A	#N/A	#N/A	40388.5	42355.9	44834.8	23503.4	25846.7	24226.9	61342.2	63565.6	58108.6	20942.9	21330.5	19994.6		#N/A	#N/A	0.000249353	-0.794068	1.60888e-05	-1.55541
PE 16:0_18:1	PE	2b	LipidBlast	M-H, 2M-H	C39H76NO8P	393734	286846	295704	388127	333345	392712	#N/A	#N/A	#N/A	#N/A	#N/A	#N/A	#N/A	#N/A	#N/A	#N/A	#N/A	#N/A		0.306018	0.190614	#N/A	#N/A	#N/A	#N/A
PE 16:0_18:1 isomer.1	PE	2b	LipidBlast	M-H	C39H76NO8P	#N/A	#N/A	#N/A	#N/A	#N/A	#N/A	23925.8	22561.3	23937.8	27195.3	26717.8	26878.3	26140.1	24091	23971.8	23534.2	23291.7	20974.3		#N/A	#N/A	0.00194094	0.198116	0.118693	-0.130188
PE 16:0_18:1 isomer.2	PE	2b	LipidBlast	M-H	C39H76NO8P	#N/A	#N/A	#N/A	#N/A	#N/A	#N/A	707975	528180	621308	796771	782948	812229	402647	412063	427743	804663	720964	701564		#N/A	#N/A	0.0275997	0.364853	0.000538755	0.842033
PE 16:0_18:2	PE	2b	LipidBlast	M-H	C39H74NO8P	262431	201890	205324	294964	286925	296535	309752	319855	253032	519271	616958	598759	248324	191791	246712	482698	560793	444046		0.0247929	0.39152	0.00146854	0.97503	0.00239512	1.11491
PE 16:0_18:3	PE	2b	LipidBlast	M-H, 2M-H	C39H72NO8P	64308	46653.2	47672.6	78632.6	82269.3	67671.9	92342.3	87289.3	76223.8	91888.6	139715	144423	54744.6	66078.9	58291	80741.1	103577	85602		0.0318807	0.526959	0.0832732	0.555505	0.0171596	0.591649
PE 16:0_20:4	PE	2b	LipidBlast	M-H	C41H74NO8P	159399	134834	116646	130018	191257	171234	104546	98909.4	108497	241622	282865	273258	61592.7	49767.9	54739	251912	199983	211215		0.281428	0.261436	0.00022247	1.3546	0.00050827	1.9972		Up
PE 16:0_20:4;O isomer.1	PE	2b	LipidBlast	M-H	C41H74NO9P	#N/A	#N/A	#N/A	#N/A	#N/A	#N/A	15629.4	20481.2	19966.6	24600.1	13446.5	10432.8	28510.9	28305.3	28369.3	24458.2	25114.1	22879.8		#N/A	#N/A	0.609386	-0.21004	0.00310628	-0.233581
PE 16:0_20:4;O isomer.2	PE	2b	LipidBlast	M-H	C41H74NO9P	#N/A	#N/A	#N/A	#N/A	#N/A	#N/A	40511.8	51324.4	50125.3	15416.1	15690	15180.6	53054	56253.5	53294.6	16729.6	18688.6	16211.8		#N/A	#N/A	0.000740361	-1.61683	8.41892e-06	-1.65507		Down
PE 16:0_22:5	PE	2b	LipidBlast	M-H	C43H76NO8P	59790.4	53987.6	45472.5	54569.9	73003.3	73805.1	#N/A	#N/A	#N/A	#N/A	#N/A	#N/A	#N/A	#N/A	#N/A	#N/A	#N/A	#N/A		0.135774	0.33861	#N/A	#N/A	#N/A	#N/A
PE 16:0_22:6	PE	2b	LipidBlast	M-H, 2M-H	C43H74NO8P	62318.9	46823.1	47783.6	56371.1	52857.9	67006.3	115551	114031	107420	135010	204171	205413	90071.4	70649.8	80173.7	151976	148837	134174		0.382976	0.167423	0.0416564	0.692425	0.00117886	0.852569
PE 16:0_22:6;O	PE	2b	LipidBlast	M-H	C43H74NO9P	#N/A	#N/A	#N/A	#N/A	#N/A	#N/A	3364.63	3996.25	4314.01	2401.97	1255.65	1011.92	4048.78	3548.75	3367.1	1702.77	2154.97	2125.85		#N/A	#N/A	0.0102887	-1.32206	0.00269901	-0.873774
PE 17:0_18:1	PE	2b	LipidBlast	M-H	C40H78NO8P	14672.2	9983.9	10086.7	16776.3	13262.9	14126.6	#N/A	#N/A	#N/A	#N/A	#N/A	#N/A	#N/A	#N/A	#N/A	#N/A	#N/A	#N/A		0.168806	0.346216	#N/A	#N/A	#N/A	#N/A
PE 17:0_18:1 isomer.1	PE	2b	LipidBlast	M-H	C40H78NO8P	#N/A	#N/A	#N/A	#N/A	#N/A	#N/A	39023.4	39534.3	37512.7	17306.3	20628.1	20805.5	45092.9	50677.6	46633.9	17331	18614.9	16559		#N/A	#N/A	0.000120772	-0.982587	7.13494e-05	-1.43947
PE 17:0_18:1 isomer.2	PE	2b	LipidBlast	M-H	C40H78NO8P	#N/A	#N/A	#N/A	#N/A	#N/A	#N/A	55877.2	56848.1	56723	29469.9	31980.8	28852.1	61827.1	68457.2	65888.2	28124.5	31113.6	27766.2		#N/A	#N/A	1.24704e-05	-0.908002	7.85933e-05	-1.17296
PE 17:0_18:2	PE	2b	LipidBlast	M-H	C40H76NO8P	20914.8	11858.1	14607.7	20781.5	17272.8	18808.6	31158.7	28649.9	40717.4	31590.7	35172.7	31064.4	25918.5	25351.8	27535.6	31676	30531.3	27996.6		0.332091	0.263189	0.828781	-0.0392506	0.0401627	0.194886
PE 18:0_18:1	PE	2b	LipidBlast	M-H	C41H80NO8P	182416	110142	118609	211020	166415	167272	#N/A	#N/A	#N/A	#N/A	#N/A	#N/A	#N/A	#N/A	#N/A	#N/A	#N/A	#N/A		0.176479	0.405757	#N/A	#N/A	#N/A	#N/A
PE 18:0_18:1 isomer.1	PE	2b	LipidBlast	M+Na-2H	C41H80NO8P	#N/A	#N/A	#N/A	#N/A	#N/A	#N/A	93246.3	103155	107030	150097	208912	214317	81897.6	82819.4	84777.5	149920	161329	145094		#N/A	#N/A	0.0127453	0.917986	0.000146551	0.871113
PE 18:0_18:1 isomer.2	PE	2b	LipidBlast	M-H	C41H80NO8P	#N/A	#N/A	#N/A	#N/A	#N/A	#N/A	595562	605578	595359	365750	414625	393349	673141	752096	721957	379261	396069	350496		#N/A	#N/A	0.000139974	-0.614095	0.000213974	-0.931468
PE 18:0_18:2	PE	2b	LipidBlast	M-H	C41H78NO8P	113796	73596.8	79042.6	132175	117907	114849	397715	350068	337815	234393	262579	239625	300668	359495	331518	235009	247507	214871		0.0742962	0.453841	0.00452335	-0.559543	0.00728696	-0.507918
PE 18:0_20:1	PE	2b	LipidBlast	M+Na-2H	C43H84NO8P	20591.3	13745.3	13638	27015.9	21584.8	20560.5	102046	104165	104041	40683.1	51110.7	54557.4	116423	123615	115148	37691.9	48700.4	38138.7		0.0815397	0.527694	0.000206662	-1.08401	6.64126e-05	-1.51207		Down
PE 18:0_20:3	PE	2b	LipidBlast	M-H	C43H80NO8P	23177.5	17280.4	16667.7	30357.2	26505.3	25325.8	64067.2	69087.5	70044.2	46717.8	61152.2	59825.8	72945.3	74828.1	71745.6	48655.4	55939.3	50618.4		0.0314293	0.5248	0.0757063	-0.277047	0.00080616	-0.500096
PE 18:0_20:4	PE	2b	LipidBlast	M-H, 2M-H	C43H78NO8P	#N/A	#N/A	#N/A	#N/A	#N/A	#N/A	226394	207767	263803	132876	202777	213767	141656	142864	168978	153805	161327	133367		#N/A	#N/A	0.176646	-0.345245	0.898097	-0.01599
PE 18:0_20:4 isomer.1	PE	2b	LipidBlast	M-H	C43H78NO8P	23017.1	18084.1	18372.7	23141.7	24100.6	26374	#N/A	#N/A	#N/A	#N/A	#N/A	#N/A	#N/A	#N/A	#N/A	#N/A	#N/A	#N/A		0.0647086	0.307771	#N/A	#N/A	#N/A	#N/A
PE 18:0_20:4 isomer.2	PE	2b	LipidBlast	M-H	C43H78NO8P	91847.5	61889.1	64044.2	112753	105499	98252.2	#N/A	#N/A	#N/A	#N/A	#N/A	#N/A	#N/A	#N/A	#N/A	#N/A	#N/A	#N/A		0.0352097	0.539348	#N/A	#N/A	#N/A	#N/A
PE 18:0_20:4;4O	PE	2b	LipidBlast	M-H2O-H, M-H	C43H78NO12P	#N/A	#N/A	#N/A	#N/A	#N/A	#N/A	3438.58	37.014	34.8494	115853	44003.5	29033.2	192.43	333.846	226.353	134528	126694	117435		#N/A	#N/A	0.0825728	5.74974	1.40489e-05	8.97474
PE 18:0_20:5	PE	2b	LipidBlast	M-H	C43H76NO8P	22627.6	16968.9	17021	23119.8	26861	27059.7	24695.8	27015	32164.9	30520.1	51921	51451	19464.3	25601.1	21307.9	34849.1	41521.3	34829.4		0.0401511	0.444366	0.0871714	0.674744	0.00652903	0.744482
PE 18:0_22:5	PE	2b	LipidBlast	M-H	C45H80NO8P	26713	17149.8	18343.3	31912.3	27826.3	27029.2	#N/A	#N/A	#N/A	#N/A	#N/A	#N/A	#N/A	#N/A	#N/A	#N/A	#N/A	#N/A		0.0718771	0.480106	#N/A	#N/A	#N/A	#N/A
PE 18:0_22:5 isomer.1	PE	2b	LipidBlast	M-H	C45H80NO8P	#N/A	#N/A	#N/A	#N/A	#N/A	#N/A	13381.1	13808.2	14992.9	7516.63	11686.7	11977.9	15919.8	15876.3	15487.9	9000.88	10841.8	9421.71		#N/A	#N/A	0.0732957	-0.435958	0.00046997	-0.692206
PE 18:0_22:5 isomer.2	PE	2b	LipidBlast	M-H	C45H80NO8P	#N/A	#N/A	#N/A	#N/A	#N/A	#N/A	91255.8	85442.4	95100.1	68445.4	89620.7	96314.6	78899.2	69640.5	70646.4	72326.6	76101.3	64306.6		#N/A	#N/A	0.547884	-0.0955478	0.661054	-0.0431021
PE 18:1_18:1	PE	2b	LipidBlast	M-H	C41H78NO8P	40156.7	27378.9	27286.3	36925.6	32000.8	38218.7	158238	138979	155142	111418	101331	107414	151003	139888	147837	92175.4	94041.5	83518.9		0.429264	0.176272	0.00269378	-0.49866	0.000261989	-0.701778
PE 18:1_18:2 isomer.1	PE	2b	LipidBlast	M-H	C41H76NO8P	32284.5	23404.3	22663.8	30449.6	27432.3	30888.9	109494	108048	110499	84960.6	104684	102472	115756	103078	119198	71394	77805.5	68151		0.348926	0.180102	0.129166	-0.167335	0.00207474	-0.637138
PE 18:1_18:2 isomer.2	PE	2b	LipidBlast	M-H	C41H76NO8P	79368.4	59338.9	59979	86041.4	87999	91692.3	87007.8	94883.6	108801	121413	165977	158821	82695.2	82737.9	84303.5	130084	142215	125819		0.0300104	0.419484	0.0271019	0.618229	0.000559305	0.672791
PE 18:1_20:3;2O	PE	2b	LipidBlast	M-H2O-H, M+Na-2H	C43H78NO10P	#N/A	#N/A	#N/A	#N/A	#N/A	#N/A	14233.9	14830.8	14700.4	12671.9	6448.49	4752.79	20185.1	20675.7	20937.8	20482.4	16491.6	14864.1		#N/A	#N/A	0.0515592	-0.874386	0.119875	-0.253559
PE 18:2_18:3	PE	2b	LipidBlast	M-H	C41H72NO8P	61677.7	44461.6	43114.2	62947.7	61720.4	64674.4	57886.4	59925.4	54722.4	71770.9	140132	148295	54049.2	50286.3	55443.2	76688.4	94539.7	79735.6		0.0912698	0.343234	0.061765	1.06191	0.00604683	0.651403
PE 19:0_18:1	PE	2b	LipidBlast	M-H	C42H82NO8P	#N/A	#N/A	#N/A	#N/A	#N/A	#N/A	15520.7	16768.4	15289	3247.86	4157.07	4059.01	19803	21647.2	20247.1	3111.12	4428.46	3545.56		#N/A	#N/A	2.43759e-05	-2.05319	1.54388e-05	-2.47658		Down
PE O-16:0_20:4	PE	2b	LipidBlast	M-H	C41H76NO7P	#N/A	#N/A	#N/A	#N/A	#N/A	#N/A	9741.07	10588.3	16788.2	20955.6	27236.9	30120.3	8539.82	7987.19	8970.93	20020.5	20482.1	18906.4		#N/A	#N/A	0.0172092	1.07715	3.25188e-05	1.2203		Up
PE O-16:0_22:4	PE	2b	LipidBlast	M-H	C43H80NO7P	#N/A	#N/A	#N/A	#N/A	#N/A	#N/A	8792.38	9972.1	15114	6668.97	11302.8	13967.1	11488.8	10866.6	10220	6586.53	8182.41	7882.1		#N/A	#N/A	0.833548	-0.0850595	0.00565444	-0.524207
PE O-16:1_18:1	PE	2b	LipidBlast	M-H	C39H76NO7P	#N/A	#N/A	#N/A	#N/A	#N/A	#N/A	29490.6	33083.3	35256.3	45838.8	48194.1	51799	32901.3	31554.5	31718.4	40741.8	42979.9	41292.8		#N/A	#N/A	0.00268996	0.575954	0.00026932	0.378375
PE O-16:1_18:2	PE	2b	LipidBlast	M-H, M+FA-H	C39H74NO7P	#N/A	#N/A	#N/A	#N/A	#N/A	#N/A	111898	108697	143062	358876	300066	278201	102935	101897	110623	378451	287428	293271		#N/A	#N/A	0.00194852	1.36569	0.00190897	1.60432		Up
PE O-16:1_20:4	PE	2b	LipidBlast	M-H	C41H74NO7P	37552.2	27823.4	25204.8	36472.6	41019.4	41158.7	36775	42314.5	49551.7	57849.8	98164	113826	31217.2	25884	32280.2	56456.8	65192.1	57708.5		0.082487	0.389449	0.0510657	1.06875	0.000880414	1.00479
PE O-16:1_22:4	PE	2b	LipidBlast	M-H	C43H78NO7P	29745.3	19141.9	18092.1	28796.9	27434.1	29961.6	104012	97623.6	102864	67055.3	112152	127561	71050.3	78188.1	72852.9	66717.1	78874.6	68365.8		0.166569	0.363848	0.968951	0.0107087	0.568506	-0.0538292
PE O-18:0_18:1	PE	2b	LipidBlast	M-H	C41H82NO7P	#N/A	#N/A	#N/A	#N/A	#N/A	#N/A	7701.26	8601.28	8733	5752.07	6561.44	6537.96	10203.8	9801.56	9586.9	5008.95	5756.49	5085.5		#N/A	#N/A	0.00795318	-0.409301	0.000105156	-0.900653
PE O-18:0_20:4	PE	2b	LipidBlast	M-H	C43H80NO7P	15366.3	9571.66	8650.8	17972.2	13655.5	14638.3	59877.4	65122	67751.6	24963.1	39210.2	44928.7	58467.9	54767.9	59709	24271.4	32099.8	26518.1		0.162906	0.461974	0.0119103	-0.821061	0.000405719	-1.06106
PE O-18:0_22:4	PE	2b	LipidBlast	M-H	C45H84NO7P	#N/A	#N/A	#N/A	#N/A	#N/A	#N/A	29401	33254.9	35944	11188.1	19728.2	23052.6	31550.3	32866.6	30864.4	12614.2	15735.2	13402.4		#N/A	#N/A	0.0206785	-0.869456	8.63291e-05	-1.19035
PE O-18:1_18:1	PE	2b	LipidBlast	M-H	C41H80NO7P	17160.7	10113.6	9861.54	16526.9	14357.9	16092.8	88865.2	98937.5	85935.6	53810.9	60085.9	67232.8	80660.2	85766.3	84422.8	48289.6	56589.2	51299.3		0.256814	0.339159	0.0050372	-0.595776	0.000387232	-0.683628
PE O-18:1_18:2	PE	2b	LipidBlast	M-H	C41H78NO7P	#N/A	#N/A	#N/A	#N/A	#N/A	#N/A	31539.4	37160.1	41401.9	33493.5	37431.2	39826.5	35212.5	30192	33900.9	25457.2	32563.1	29198.9		#N/A	#N/A	0.952282	0.00848834	0.188449	-0.187227
PE O-18:1_20:4	PE	2b	LipidBlast	M-H	C43H78NO7P	101826	69635.3	64866.1	104326	98450	100542	289263	301518	294494	143243	234526	273649	241829	266265	247184	153711	179576	155084		0.129772	0.360047	0.114909	-0.442541	0.00136306	-0.629031
PE O-18:1_22:2	PE	2b	LipidBlast	M-H	C45H86NO7P	#N/A	#N/A	#N/A	#N/A	#N/A	#N/A	6164.05	8298.92	10112	5971.14	7345.05	9146.15	6301.66	6604.45	5904.39	4964.39	6273.67	4913.37		#N/A	#N/A	0.655893	-0.129681	0.144208	-0.219876
PE O-18:1_22:3 isomer.1	PE	2b	LipidBlast	M-H	C45H84NO7P	#N/A	#N/A	#N/A	#N/A	#N/A	#N/A	5271.92	5514.35	7360.75	1887.75	3468.16	4376.16	6210.43	6321.09	6579.72	1852.4	2838.48	2340.59		#N/A	#N/A	0.0460495	-0.898915	0.000190103	-1.44252
PE O-18:1_22:3 isomer.2	PE	2b	LipidBlast	M-H	C45H84NO7P	#N/A	#N/A	#N/A	#N/A	#N/A	#N/A	13684	16940.9	20049.4	6958.79	11166	12571.1	19916	17066.3	16090.4	5800.99	7844.47	6927.9		#N/A	#N/A	0.0557961	-0.723206	0.00110314	-1.36719
PE O-18:1_22:4	PE	2b	LipidBlast	M-H	C45H82NO7P	49028.2	29343.8	28671.5	47152.5	41305.2	44307.4	226454	242401	242888	73787.2	132273	153422	240899	258407	242979	82696.4	99704.7	85307.9		0.281077	0.31068	0.00859568	-0.985436	3.22401e-05	-1.47131
PE O-18:1_22:5	PE	2b	LipidBlast	M-H	C45H80NO7P	22215	14923.7	13789.4	23915.9	21979.5	21866.7	128428	125690	121539	49091.9	85676.7	100009	116052	122260	116804	56691.5	65332.5	56234.3		0.108308	0.412012	0.0372534	-0.67812	7.68209e-05	-0.994321
PE O-18:2_20:4	PE	2b	LipidBlast	M-H	C43H76NO7P	68638.9	47552	44361.9	62439.1	66972.2	69643.9	60412.3	63230.8	72683.1	71863.4	129988	148391	47450.1	47267.5	47206.2	80779.9	85236.9	74933.9		0.179644	0.31012	0.0930255	0.835097	0.000379824	0.763621
PE-Cer 16:2;2O/26:0	PE-Cer	2b	LipidBlast	M-H	C44H87N2O6P	#N/A	#N/A	#N/A	#N/A	#N/A	#N/A	15365.5	16380	15736.3	3008.23	3925.89	4635.94	18581.6	19846.3	17177.9	2924.95	4208.91	3791.01		#N/A	#N/A	2.7649e-05	-2.03698	6.47713e-05	-2.34762		Down
PE-Cer 18:1;2O/16:0	PE-Cer	2b	LipidBlast	M-H	C36H73N2O6P	#N/A	#N/A	#N/A	#N/A	#N/A	#N/A	1757.19	2005.73	2309.14	9543.19	12147.9	14520.6	883.432	826.408	892.477	9314.62	11472.6	10425.9		#N/A	#N/A	0.00225563	2.57619	0.000106484	3.58428		Up
PE-Cer 20:1;2O/14:0	PE-Cer	2b	LipidBlast	M-H	C36H73N2O6P	#N/A	#N/A	#N/A	#N/A	#N/A	#N/A	6082.66	6763.72	7278.23	11464.9	12106.3	12760.4	4993.39	6198.59	5971.01	10288	10662.3	10116.2		#N/A	#N/A	0.000448301	0.852266	0.000327418	0.856055
PE-Cer 20:2;2O/16:0	PE-Cer	2b	LipidBlast	M-H	C38H75N2O6P	#N/A	#N/A	#N/A	#N/A	#N/A	#N/A	8292.92	8443.32	8512.23	13380.1	14589.4	15364.4	6717.49	6759.21	7259.73	11907.5	12860.4	12168.5		#N/A	#N/A	0.000487095	0.7793	8.50438e-05	0.832877
PG 16:0_16:0 isomer.1	PG	2b	LipidBlast	M-H	C38H75O10P	#N/A	#N/A	#N/A	#N/A	#N/A	#N/A	9277.03	10725.6	9999.49	3254.33	5391.7	6787.72	8294.55	9193.39	7909	2130	3617.79	2677.61		#N/A	#N/A	0.0118965	-0.958975	0.000608744	-1.59184
PG 16:0_16:0 isomer.2	PG	2b	LipidBlast	M+Na-2H, 2M-H	C38H75O10P	#N/A	#N/A	#N/A	#N/A	#N/A	#N/A	29725.6	26830.2	28626.8	2150.31	3099.57	2643.99	41168.6	42303.4	44979.1	1300.88	2417.43	2156.23		#N/A	#N/A	8.37556e-06	-3.43175	4.13436e-06	-4.4506		Down
PG 16:0_16:1	PG	2b	LipidBlast	M-H	C38H73O10P	#N/A	#N/A	#N/A	#N/A	#N/A	#N/A	38458.4	36423	37368.9	2590.24	3812.28	3490.16	41773.9	38025.8	42212.7	1939.09	2806.63	2238.74		#N/A	#N/A	1.01532e-06	-3.50421	9.21701e-06	-4.12673		Down
PG 16:0_17:1	PG	2b	LipidBlast	M-H	C39H75O10P	#N/A	#N/A	#N/A	#N/A	#N/A	#N/A	13755.2	13884.9	10132.1	3920.49	4974.91	4822.66	12123.1	14166	12387.2	3623.37	4394.43	3903.47		#N/A	#N/A	0.00324864	-1.46125	0.000195094	-1.69791		Down
PG 16:0_18:1	PG	2b	LipidBlast	M-H	C40H77O10P	164867	107972	106369	145172	122468	146156	219903	258815	206408	219627	253441	237064	180560	193977	198781	208086	222900	204063		0.607833	0.12593	0.675598	0.0517186	0.0599119	0.147533
PG 16:0_18:2	PG	2b	LipidBlast	M-H	C40H75O10P	53438.9	40358.2	39262.6	51748.4	42689.2	51607.3	#N/A	#N/A	#N/A	#N/A	#N/A	#N/A	#N/A	#N/A	#N/A	#N/A	#N/A	#N/A		0.471633	0.134338	#N/A	#N/A	#N/A	#N/A
PG 16:0_18:2 isomer.1	PG	2b	LipidBlast	2M-H	C40H75O10P	#N/A	#N/A	#N/A	#N/A	#N/A	#N/A	19225.8	18099.6	20205.6	785.899	1123.13	1404.99	21620	23349.3	25991.7	405.16	589.788	700.15		#N/A	#N/A	9.02451e-06	-4.11769	5.45176e-05	-5.38759		Down
PG 16:0_18:2 isomer.2	PG	2b	LipidBlast	M-H	C40H75O10P	#N/A	#N/A	#N/A	#N/A	#N/A	#N/A	252955	225070	249562	97547	117284	114807	198487	228434	248107	86836.1	107729	93327.9		#N/A	#N/A	0.0002484	-1.14224	0.0011918	-1.22941		Down
PG 16:0_18:2;2O	PG	2b	LipidBlast	M-H	C40H75O12P	#N/A	#N/A	#N/A	#N/A	#N/A	#N/A	3859.97	230.489	178.403	18798.4	11235.3	8077.58	1427.39	1683.52	1593.07	19661.3	21807.1	20503.8		#N/A	#N/A	0.0296025	3.15829	7.00828e-06	3.71967		Up
PG 16:0_20:4	PG	2b	LipidBlast	M-H	C42H75O10P	14543.8	9842.85	9507.09	13284.8	11058.7	13388.5	#N/A	#N/A	#N/A	#N/A	#N/A	#N/A	#N/A	#N/A	#N/A	#N/A	#N/A	#N/A		0.515284	0.154771	#N/A	#N/A	#N/A	#N/A
PG 16:1_16:1	PG	2b	LipidBlast	M-H	C38H71O10P	#N/A	#N/A	#N/A	#N/A	#N/A	#N/A	7567.2	7094.32	6788.78	0	0	0	7957.27	9493.26	8469.26	0	5.13615	0		#N/A	#N/A	5.99473e-06	-12.8037	4.39925e-05	-12.3011		Down
PG 16:1_18:2	PG	2b	LipidBlast	M-H	C40H73O10P	#N/A	#N/A	#N/A	#N/A	#N/A	#N/A	10825.5	12846.9	10436.9	375.42	359.963	325.867	12095.6	21416.8	16796.7	59.1781	416.3	221.619		#N/A	#N/A	0.000123185	-5.00633	0.00356445	-6.17332		Down
PG 16:1_18:3	PG	2b	LipidBlast	M-H	C40H71O10P	#N/A	#N/A	#N/A	#N/A	#N/A	#N/A	4514.01	4847.3	4604.79	140.591	0	0	7412.25	8337.5	7537.78	85.7426	143.154	238.379		#N/A	#N/A	1.93775e-06	-6.63428	1.31079e-05	-5.63914		Down
PG 17:1_18:2	PG	2b	LipidBlast	M-H	C41H75O10P	#N/A	#N/A	#N/A	#N/A	#N/A	#N/A	9195.64	9009.06	8882.7	9555.05	6627.05	6581.91	10953.6	10889.9	11031.4	10837.3	9561.37	9508.96		#N/A	#N/A	0.218345	-0.250868	0.0859712	-0.136473
PG 18:0_18:1	PG	2b	LipidBlast	M-H	C42H81O10P	55659.4	32766	34587.9	62607	50846.3	49907.8	220827	208117	218025	81816.1	95932	95009.4	224304	210839	209546	91102.6	92750.9	80101.6		0.184858	0.40925	3.10271e-05	-1.24608	3.29277e-05	-1.28831		Down
PG 18:0_20:4	PG	2b	LipidBlast	M-H	C44H79O10P	9250.33	7025.84	6003.21	8964.2	11521.2	8627.63	16637.4	15268.4	15952.7	24367.3	20918.4	20555	12743	12399.5	12205.4	21010.8	19761.6	18637		0.160509	0.385954	0.00936184	0.460202	0.000472856	0.669664
PG 18:1_18:1 isomer.1	PG	2b	LipidBlast	2M-H	C42H79O10P	42203.9	33745.3	29074.7	30355.8	38069.9	37468.6	24315.7	23411.5	20366.6	3796.46	10917.1	10804.2	24540.7	17723.6	23056.3	4185.64	6669.34	5314.46		0.95244	0.0119078	0.00578966	-1.41602	0.00170937	-2.01427		Down
PG 18:1_18:1 isomer.2	PG	2b	LipidBlast	M-H	C42H79O10P	53473	31833.6	30228.1	68512.5	49473.5	45639.7	317646	293775	270778	187241	184015	171330	280493	236444	281237	183108	189787	168645		0.194789	0.502074	0.00140561	-0.701252	0.00599187	-0.559635
PG 18:1_18:2 isomer.1	PG	2b	LipidBlast	M-H	C42H77O10P	27325.7	14826.3	15254.3	28226.7	20088	19948.9	#N/A	#N/A	#N/A	#N/A	#N/A	#N/A	#N/A	#N/A	#N/A	#N/A	#N/A	#N/A		0.503343	0.249904	#N/A	#N/A	#N/A	#N/A
PG 18:1_18:2 isomer.2	PG	2b	LipidBlast	M-H	C42H77O10P	30155.9	22377.1	19909.1	31631.1	25674.1	29329.5	#N/A	#N/A	#N/A	#N/A	#N/A	#N/A	#N/A	#N/A	#N/A	#N/A	#N/A	#N/A		0.252525	0.258116	#N/A	#N/A	#N/A	#N/A
PG 18:1_18:2;2O	PG	2b	LipidBlast	M-H	C42H77O12P	#N/A	#N/A	#N/A	#N/A	#N/A	#N/A	6844.81	1560.35	1248.17	26609	14877.3	11524.1	3487.91	4187.36	3575.66	30826.1	33450.5	32478		#N/A	#N/A	0.0425051	2.45718	3.64959e-06	3.10429		Up
PG 18:1_20:3	PG	2b	LipidBlast	M-H	C44H79O10P	5311.89	5685.85	5771.42	5727.12	9322.6	7421.91	23807.2	28427.9	25283.3	16099.5	23021.6	23872.2	33733.2	33375.8	32523.1	12993.1	22438.7	18788.6		0.143926	0.422295	0.160372	-0.299339	0.00547719	-0.877775
PG 18:1_20:4	PG	2b	LipidBlast	M-H	C44H77O10P	13095.3	10010.1	9776.43	13679.6	10997.5	13236.2	34829.1	35024.3	40415.1	9651.94	15955.9	16438.9	37289.8	36661.1	40796.5	6672.82	12711.5	10957.7		0.283124	0.205417	0.00133945	-1.39095	0.000218244	-1.91907		Down
PG 18:1_22:5	PG	2b	LipidBlast	M-H	C46H79O10P	#N/A	#N/A	#N/A	#N/A	#N/A	#N/A	6033.36	6243.87	6306.66	1975.86	4666.65	4683.96	6094.95	7275.66	6948.34	1799.01	3402.19	2909.68		#N/A	#N/A	0.0553907	-0.714354	0.0023239	-1.32489
PG 18:2_18:2	PG	2b	LipidBlast	M-H	C42H75O10P	#N/A	#N/A	#N/A	#N/A	#N/A	#N/A	103981	109626	102704	14662.8	16024.3	14422.8	150794	130600	141579	8158.63	14993.5	13940.1		#N/A	#N/A	2.03763e-06	-2.80983	3.21342e-05	-3.51138		Down
PG 18:2_20:4	PG	2b	LipidBlast	M-H	C44H75O10P	#N/A	#N/A	#N/A	#N/A	#N/A	#N/A	15337.2	15926.7	16475.3	2977.04	4295.54	4333.34	21495.4	22635.9	22636.4	1808.23	3884.78	3654.95		#N/A	#N/A	2.64677e-05	-2.04031	1.47074e-05	-2.83642		Down
PI 16:0_17:1	PI	2b	LipidBlast	M-H	C42H79O13P	#N/A	#N/A	#N/A	#N/A	#N/A	#N/A	2767.4	2987.2	3792.7	1092.36	1010.85	837.114	3269.16	3084.62	4310.84	1156.66	1527.45	1384.5		#N/A	#N/A	0.00235282	-1.69912	0.00518209	-1.39022		Down
PI 16:0_18:1	PI	2b	LipidBlast	M-H	C43H81O13P	137770	98565.4	103548	106472	107495	143515	532237	598146	506415	300194	388522	322953	582516	569499	573704	313444	379522	323577		0.751962	0.0728299	0.00540542	-0.69414	0.000348359	-0.763526
PI 16:0_18:2	PI	2b	LipidBlast	M-H	C43H79O13P	24156.5	15843	15553.5	19193	15928.2	22126.2	110293	124890	106428	37971.9	41374	36937.2	138813	134197	130782	32014.2	36496.3	32973.2		0.873956	0.0433433	0.000202254	-1.55471	3.06217e-06	-1.99237		Down
PI 16:0_18:3	PI	2b	LipidBlast	M-H	C43H77O13P	#N/A	#N/A	#N/A	#N/A	#N/A	#N/A	12550.4	12575.4	11642.2	1999.68	1940.66	1586.55	14482	18280.1	16006.2	1522.12	3112.13	2737.18		#N/A	#N/A	6.22995e-06	-2.73391	0.000330095	-2.72593		Down
PI 16:0_20:4	PI	2b	LipidBlast	M-H	C45H79O13P	9179.84	7055.77	6492.6	8705.38	8441.2	9320.42	20086	26066.2	26758.3	11351.6	14096.9	14030.3	27054.9	25863.6	24991.3	5810.62	9399.03	8597.36		0.220295	0.219711	0.00840851	-0.885052	0.000130412	-1.71042
PI 17:0_18:1	PI	2b	LipidBlast	M-H	C44H83O13P	#N/A	#N/A	#N/A	#N/A	#N/A	#N/A	17272.6	15258.1	13215.4	11989.8	12614.8	10828.6	16050.4	12654.7	14386.2	12430.6	9834.66	10695.2		#N/A	#N/A	0.0552444	-0.368545	0.0531059	-0.386659
PI 17:0_18:2	PI	2b	LipidBlast	M-H	C44H81O13P	#N/A	#N/A	#N/A	#N/A	#N/A	#N/A	5110.58	5647.39	5031.25	2722.86	2914.5	2739.16	5160.78	6158.28	6219.81	3077.27	3374.88	3369.31		#N/A	#N/A	0.000261516	-0.914517	0.00196641	-0.836547
PI 18:0_18:0	PI	2b	LipidBlast	M+Na-2H, M+FA-H	C45H87O13P	12956.6	8722.71	7792.44	13088.4	13727.8	13059.9	22067.8	21693.7	23333.9	28385.9	32866	29335.8	21473.2	13940	16767.3	20144.4	24452.2	25296		0.0966651	0.436192	0.00569682	0.433102	0.0953327	0.421628
PI 18:0_18:1	PI	2b	LipidBlast	M-H	C45H85O13P	221373	133516	139939	232062	205349	193690	531417	534134	539602	397147	450477	373949	590187	512648	547274	435064	468420	409088		0.210294	0.350946	0.0049533	-0.39397	0.016355	-0.330164
PI 18:0_20:2	PI	2b	LipidBlast	M-H	C47H87O13P	#N/A	#N/A	#N/A	#N/A	#N/A	#N/A	4855.3	4837.53	6190.6	7633.42	6538.49	5730.02	4890.13	4860.8	5170.48	7525.19	7351.9	7351.9		#N/A	#N/A	0.132517	0.325386	2.87287e-05	0.575059
PI 18:0_22:5	PI	2b	LipidBlast	M-H	C49H85O13P	8701.92	6548.59	7077.85	9734.76	9193.17	10203.6	14940.2	15775.5	17625.2	10262.4	14135.9	12849.3	15713.3	15590.9	12182.3	7615.94	12610.9	10679.9		0.0331729	0.383704	0.0561515	-0.3761	0.0870333	-0.492643
PI 18:0_22:6	PI	2b	LipidBlast	M-H	C49H83O13P	#N/A	#N/A	#N/A	#N/A	#N/A	#N/A	7306.12	7803.7	5700.31	6433.93	8502.66	8079.39	5912.34	7010.3	6164.24	3629.42	5959.78	5882.44		#N/A	#N/A	0.457454	0.145351	0.221645	-0.302954
PI 18:1_18:1	PI	2b	LipidBlast	M-H	C45H83O13P	86137.3	58089.5	61041.6	101833	85947.2	86799.6	46082	38853	37308.5	33008.4	31993.9	30307.4	56013.8	64625	59046.5	33192.5	32484	29789.4		0.0880115	0.419713	0.033292	-0.359061	0.000501876	-0.912416
PI 18:1_18:2	PI	2b	LipidBlast	M-H	C45H81O13P	#N/A	#N/A	#N/A	#N/A	#N/A	#N/A	67255.1	69686.9	77032.3	32311.4	36846.7	33023.7	95324.5	94675.5	106200	22476.3	31574.9	28704.4		#N/A	#N/A	0.000333727	-1.0663	0.000102225	-1.83964		Down
PI 18:1_22:5	PI	2b	LipidBlast	M-H	C49H83O13P	#N/A	#N/A	#N/A	#N/A	#N/A	#N/A	3210	3348.36	3601.55	64.7098	401.896	498.077	4987.58	4653.16	5282.82	0	175.759	154.656		#N/A	#N/A	6.1517e-05	-3.39669	1.38644e-05	-5.49717		Down
PI 18:2_18:2	PI	2b	LipidBlast	M-H	C45H79O13P	#N/A	#N/A	#N/A	#N/A	#N/A	#N/A	14247.1	14459.6	13760	6249.67	4514.43	3329.36	21619.5	28943.2	25848	3053.96	6921.65	6268.04		#N/A	#N/A	0.000411722	-1.59131	0.00118671	-2.2339		Down
PI 19:0_18:1	PI	2b	LipidBlast	M-H	C46H87O13P	#N/A	#N/A	#N/A	#N/A	#N/A	#N/A	8012.24	7065.55	7879.67	5126.69	4683.47	4970.44	7133.5	7473.55	7860.37	5113.15	5100.28	4104.36		#N/A	#N/A	0.00108226	-0.635258	0.00233409	-0.650026
PS 16:0_18:1	PS	2b	LipidBlast	M-H2O-H, M-H, M+FA-H	C40H76NO10P	#N/A	#N/A	#N/A	#N/A	#N/A	#N/A	94548.3	106415	85988.3	176102	170024	162072	72947.7	77056.3	76487.3	159490	146154	147599		#N/A	#N/A	0.000507051	0.824584	6.83719e-05	1.00083
PS 16:0_20:4	PS	2b	LipidBlast	M-H	C42H74NO10P	#N/A	#N/A	#N/A	#N/A	#N/A	#N/A	14901.6	16815.9	20568	14301.6	16065.1	15515.9	17042.8	15866.5	16445.1	10514.5	16052.5	14996		#N/A	#N/A	0.288148	-0.188465	0.20794	-0.247879
PS 18:0_18:1	PS	2b	LipidBlast	M-H	C42H80NO10P	#N/A	#N/A	#N/A	#N/A	#N/A	#N/A	674093	627462	649505	421952	437244	432886	568533	572277	556777	441938	451023	405407		#N/A	#N/A	0.000102357	-0.59456	0.000825436	-0.386786
PS 18:0_18:1 isomer.1	PS	2b	LipidBlast	M-H	C42H80NO10P	15524	12194.3	11155.8	15723	16924.1	16334	#N/A	#N/A	#N/A	#N/A	#N/A	#N/A	#N/A	#N/A	#N/A	#N/A	#N/A	#N/A		0.0687379	0.333414	#N/A	#N/A	#N/A	#N/A
PS 18:0_18:1 isomer.2	PS	2b	LipidBlast	M-H	C42H80NO10P	87991.3	53619.8	52601.5	103616	79529.5	79964.9	#N/A	#N/A	#N/A	#N/A	#N/A	#N/A	#N/A	#N/A	#N/A	#N/A	#N/A	#N/A		0.178499	0.438032	#N/A	#N/A	#N/A	#N/A
PS 18:0_20:3	PS	2b	LipidBlast	M-H	C44H80NO10P	#N/A	#N/A	#N/A	#N/A	#N/A	#N/A	62855.6	64673.4	60124.8	38925	47733.4	51218.1	47517.4	51584.7	47739.9	31483.6	41636.6	37431.7		#N/A	#N/A	0.0129914	-0.444697	0.0199847	-0.409542
PS 18:0_20:4	PS	2b	LipidBlast	M-H	C44H78NO10P	155103	100383	91156.7	157119	151270	148409	274728	303511	313178	247833	287640	315943	223313	208394	209398	189618	247561	229162		0.142061	0.398104	0.591363	-0.0662358	0.660423	0.0557
PS 18:0_22:4	PS	2b	LipidBlast	M-H	C46H82NO10P	#N/A	#N/A	#N/A	#N/A	#N/A	#N/A	113279	108263	86221	28819.3	39815.1	48668.8	70710.9	81256.1	81525.6	20179.6	31871.5	27884.2		#N/A	#N/A	0.00327255	-1.39158	0.000491751	-1.54647		Down
PS 18:1_18:1	PS	2b	LipidBlast	M-H	C42H78NO10P	75802.1	50432.6	50774.5	86195.8	76563.7	77012.5	254234	246488	217669	187179	202891	188444	209788	186621	208417	191632	215128	190806		0.0799862	0.437839	0.0188141	-0.312419	0.835879	-0.0174247
PS 18:1_18:2	PS	2b	LipidBlast	M-H	C42H76NO10P	#N/A	#N/A	#N/A	#N/A	#N/A	#N/A	67480.8	72880.7	59859	48825.6	47351.2	46043.8	67335.8	71762.5	66390	44170.3	54984.8	50031.5		#N/A	#N/A	0.00745682	-0.49346	0.00606312	-0.461938
PS 18:1_20:4	PS	2b	LipidBlast	M-H	C44H76NO10P	14228.7	13004.7	11763.8	15183.4	20188.8	18829.6	51702.7	57033.8	52728.1	47353.3	55560.3	57063.3	44875.2	48272.8	45723.7	36945.3	47065.4	44256.2		0.0375805	0.474969	0.892064	-0.0133553	0.329191	-0.114604
SM 10:1;2O/22:0	SM	2b	LipidBlast	M+FA-H	C37H75N2O6P	#N/A	#N/A	#N/A	#N/A	#N/A	#N/A	12278.4	13679.9	14632.1	23426.4	24105.5	24969	10665.7	12662.7	12228.2	20908.8	21628.3	20652.8		#N/A	#N/A	0.000200282	0.83686	0.000165077	0.829574
SM 18:1;2O/24:0	SM	2b	LipidBlast	M+FA-H	C47H95N2O6P	93810.8	68043.4	62029.1	87574.6	85449.9	87494.8	289241	313471	294838	297635	293088	326523	251535	250315	250829	302054	301214	292184		0.279547	0.218644	0.634466	0.031315	0.000115975	0.250585
SM 8:0;2O/26:0	SM	2b	LipidBlast	M+FA-H	C39H81N2O6P	#N/A	#N/A	#N/A	#N/A	#N/A	#N/A	4122.93	5710.13	5325.86	14598.6	13504.6	14431.9	4956.51	5408.03	2805.9	14412.5	14611.3	13870		#N/A	#N/A	9.98316e-05	1.48849	0.000285871	1.70347		Up
SM 8:0;2O/34:0	SM	2b	LipidBlast	M+FA-H	C47H97N2O6P	#N/A	#N/A	#N/A	#N/A	#N/A	#N/A	5634.85	6971.63	9215.68	10838.9	10554.7	12321.8	6332.31	5465.75	6386.18	10628.3	10598	10904.7		#N/A	#N/A	0.0282852	0.627616	0.000120861	0.821275
SM 8:1;2O/25:0	SM	2b	LipidBlast	M+FA-H	C38H77N2O6P	#N/A	#N/A	#N/A	#N/A	#N/A	#N/A	7562.67	7378.6	7102.24	13436.8	13010.5	15126.4	5262.92	4708.16	5217.55	13598.1	13267.6	12736.4		#N/A	#N/A	0.000591872	0.915318	1.21342e-05	1.38259
SM 8:1;2O/26:0	SM	2b	LipidBlast	M+FA-H	C39H79N2O6P	#N/A	#N/A	#N/A	#N/A	#N/A	#N/A	80490.4	84727	67987.7	263415	262383	274611	81004.5	75681.2	72397.7	244997	231272	229761		#N/A	#N/A	7.67294e-06	1.77914	8.26319e-06	1.62386		Up
SM 8:1;2O/32:0	SM	2b	LipidBlast	M+FA-H	C45H91N2O6P	15825	10949.8	9972.77	14875.1	15083	15195.6	#N/A	#N/A	#N/A	#N/A	#N/A	#N/A	#N/A	#N/A	#N/A	#N/A	#N/A	#N/A		0.196998	0.297196	#N/A	#N/A	#N/A	#N/A
SM 8:1;2O/33:0	SM	2b	LipidBlast	M+FA-H	C46H93N2O6P	#N/A	#N/A	#N/A	#N/A	#N/A	#N/A	29289.8	27374.8	30555.7	22960.4	23148.7	27431.1	24642.6	26354.7	26146.5	22005.8	23979.8	22439		#N/A	#N/A	0.0576474	-0.246131	0.0226427	-0.173036
SM 8:1;2O/34:1 isomer.1	SM	2b	LipidBlast	M+FA-H	C47H93N2O6P	#N/A	#N/A	#N/A	#N/A	#N/A	#N/A	79069.8	80225.3	78229.9	75914.5	75494.6	86382	66973.2	73463	71285	75392.1	74486.1	66136.8		#N/A	#N/A	0.981562	0.00161545	0.704252	0.0289658
SM 8:1;2O/34:1 isomer.2	SM	2b	LipidBlast	M+FA-H	C47H93N2O6P	#N/A	#N/A	#N/A	#N/A	#N/A	#N/A	156266	168084	149726	171369	176028	186058	128672	136676	138823	162342	169669	163478		#N/A	#N/A	0.0455807	0.170246	0.00136682	0.293888
SM 8:1;2O/34:2	SM	2b	LipidBlast	M+FA-H	C47H91N2O6P	19583.7	15785.6	13080.6	18559.8	18832.9	21355.8	44724.8	43916.5	40679	58025.5	53313.3	61565.8	35467.2	36075.9	36816.9	48763.4	51330.4	48675.8		0.175105	0.278059	0.00569665	0.419028	0.000146101	0.457248
SM 8:1;2O/36:0	SM	2b	LipidBlast	M+FA-H	C49H99N2O6P	#N/A	#N/A	#N/A	#N/A	#N/A	#N/A	10948.8	12735.2	15565	15728.3	14739.2	17568.2	12097.1	11413.5	11508.5	15623.5	16180.5	16710.7		#N/A	#N/A	0.137197	0.29145	0.000290834	0.470282
SM 8:1;2O/36:1	SM	2b	LipidBlast	M+FA-H	C49H97N2O6P	#N/A	#N/A	#N/A	#N/A	#N/A	#N/A	14438	15060.4	12976.4	12551.7	12954	14414.5	12235.7	11729.2	12347.1	12973.4	13298.9	12872.6		#N/A	#N/A	0.366863	-0.0894917	0.0146892	0.108381
ST 27:1;O;S	ST	2b	LipidBlast	M-H	C27H46O4S	#N/A	#N/A	#N/A	#N/A	#N/A	#N/A	5537.34	5196.83	5121.27	5297.52	5993.58	6383.05	5239.93	5933.27	5488.77	5347.99	5292.38	5042.91		#N/A	#N/A	0.15127	0.156664	0.218056	-0.0873313

## Sheet: Raw Positive Mode
PfRAP01 56 h Positive Mode				see row 5
PfRAP21 56 h Positive Mode				see row 1612
PfRAP01 and PfRAP21 72 h and 80 h Positive Mode				see row 3001
PfRAP01 56 h Positive Mode
CompoundID	Neutral mass (Da)	m/z	Retention time (min)	Annotation	Class	Annotation Level	Mass Error (ppm)	MSMS Match	Adducts	Formula	56 h +aTc Rep1	56 h +aTc Rep2	56 h +aTc Rep3	56 h -aTc Rep1	56 h -aTc Rep2	56 h -aTc Rep3	Pool QC	Pool QC	Pool QC
1.17_288.2893m/z		288.289	1.17433	C17-Sphinganine	SPH	2a	-1.51061	Metlin	M+H	C17H37NO2	2924.77	2182.03	1137.55	10259.3	1362.37	1509.12	3672.28	3307.53	3138.21
13.04_633.6056n	633.606	616.602	13.0366	Cer 17:1;2O/24:1	Cer	2b	-0.587817	LipidBlast	M+H-H2O, M+Na	C41H79NO3	9327.48	7942.69	3684.61	7501.72	7169.23	4685.46	7251.45	6392.97	6094.33
11.27_567.5589n	567.559	568.566	11.2664	Cer 18:0;2O/18:0	Cer	2b	-0.173895	LipidBlast	M+H-H2O, M+H, M+Na	C36H73NO3	14903.2	16001.9	8851.05	18481.6	18493.2	11621.5	17627.8	15525.6	14997.4
13.82_623.6185n	623.618	624.628	13.8153	Cer 18:0;2O/22:0	Cer	2b	-5.09171	LipidBlast	M+H-H2O, M+H, M+Na	C40H81NO3	5579.27	2742.84	2366.47	3317.26	6026.77	2863.45	5648.27	4325.9	4253.49
14.48_652.6601m/z		652.66	14.4793	Cer 18:0;2O/24:0	Cer	2b	-0.213362	LipidBlast	M+H	C42H85NO3	2945.1	614.907	2641.64	3058.24	3173.94	2533.13	2436.98	2330.73	2674.83
13.81_649.6360n	649.636	650.643	13.8064	Cer 18:0;2O/24:1	Cer	2b	-1.92907	LipidBlast	M+H, M+Na	C42H83NO3	5890.63	6110.64	2738.34	3455.43	6617.65	3234.51	5821.25	4298.18	4677.17
6.92_537.5132n	537.513	520.51	6.91988	Cer 18:1;2O/16:0	Cer	2b	2.09406	LipidBlast	M+H-H2O, M+H	C34H67NO3	34806.3	18660.7	17904	26465	21814.1	23372.5	22949.7	21133.3	22492.2
10.57_565.5437n	565.544	548.54	10.566	Cer 18:1;2O/18:0	Cer	2b	0.515961	LipidBlast	M+H-H2O, M+H, M+Na	C36H71NO3	6736.91	8295.17	9102.92	5715.35	5544.34	8594.66	6120.33	7037.2	7008.59
13.93_635.6210n	635.621	618.618	13.9313	Cer 18:1;2O/23:0	Cer	2b	-1.02489	LipidBlast	M+H-H2O, M+H, M+Na	C41H81NO3	6391.37	3694.65	7796.5	6220.94	7419.64	7822.5	6461.32	7202.01	7146.96
13.15_632.6335m/z		632.633	13.1529	Cer 18:1;2O/24:0 isomer.1	Cer	2b	-0.800008	LipidBlast	M+H-H2O	C42H83NO3	8683.01	3706.48	3557.16	7243.53	8633.57	6629.32	6604.91	6400.02	5651.8
14.27_649.6376n	649.638	632.634	14.2708	Cer 18:1;2O/24:0 isomer.2	Cer	2b	0.526759	LipidBlast	M+H-H2O, M+H, M+Na	C42H83NO3	63174.3	25369	33716.9	50278.7	65278.5	38793.2	39240.9	49651	37969.6
13.50_648.6278m/z		648.628	13.5031	Cer 18:1;2O/24:1	Cer	2b	-1.65574	LipidBlast	M+H	C42H81NO3	1667.17	1600.9	893.361	973.014	1150.88	779.433	1248.74	1023.53	1072.77
12.63_645.6058n	645.606	628.602	12.6329	Cer 18:1;2O/24:2	Cer	2b	-0.369113	LipidBlast	M+H-H2O, M+H, M+Na	C42H79NO3	44950.2	41112.2	29188.4	46340.3	33817.6	35282.7	39401.9	31950.5	32868.5
14.57_663.6524n	663.652	646.649	14.5711	Cer 18:1;2O/25:0	Cer	2b	-0.886874	LipidBlast	M+H-H2O, M+Na	C43H85NO3	3145.89	1554.63	2125.1	3931.61	3461.67	2841.02	2901.62	3166.58	3204.07
14.23_675.6525n	675.653	658.649	14.2322	Cer 18:1;2O/26:1	Cer	2b	-0.608984	LipidBlast	M+H-H2O, M+Na	C44H85NO3	2804.16	3644.35	2254.06	2601.29	4303.41	3245.95	3589.13	3997.09	3232.69
6.08_570.5082m/z		570.508	6.082	Cer 18:1;3O/16:0;(2OH)	Cer	2b	-1.75261	LipidBlast	M+H	C34H67NO5	2648.08	4224.64	3707.15	3033.83	3595.35	5224.27	4692.83	3826.07	4045.47
13.66_647.6216n	647.622	630.618	13.6581	Cer 18:2;2O/24:0	Cer	2b	-0.070381	LipidBlast	M+H-H2O, M+H, M+Na	C42H81NO3	41049	35689.6	21440.6	29921.2	35214.4	23603.6	27983.5	32193.2	30192.3
9.31_539.5280n	539.528	540.535	9.31043	Cer 9:0;2O/25:0	Cer	2b	0.398901	LipidBlast	M+H-H2O, M+H, M+Na	C34H69NO3	4242.42	3987.63	3357.32	3775.82	2647.33	3716.05	4224.07	3759.75	3379.35
16.28_369.3519m/z		369.352	16.2797	Cholesterol isomer.1	Sterol	2a	0.714701	Metlin	M+H-H2O	C27H46O	13909.9	19757.1	32132.2	13989.3	16201.5	18602.6	26205.1	26466.7	20703.5
15.87_369.3517m/z		369.352	15.8678	Cholesterol isomer.2	Sterol	2a	0.232398	Metlin	M+H-H2O	C27H46O	7301.9	9877.23	12636.2	5124.21	5663.8	7972.6	7420.27	8328.13	8814.43
16.01_369.3519m/z		369.352	16.0122	Cholesterol isomer.3	Sterol	2a	0.761369	Metlin	M+H-H2O	C27H46O	12978.9	18638.5	24725.2	8644.67	7289.04	10403.4	13963.5	10543.4	12315.3
9.04_1435.0634n	1435.06	1436.07	9.03767	CL 34:1_36:0	CL	2b	8.98853	LipidBlast	M+H, M+Na	C79H152O17P2	18902.3	26990.5	61908.3	21295.2	33741.6	46995.1	32547.2	33053.8	35214.8
15.29_862.6798n	862.68	863.687	15.2866	CoQ10	CoQ	2b	-4.72125	LipidBlast	M+H-H2O, M+H, M+Na	C59H90O4	6447.71	4278.06	4103.01	4239.49	7383.11	4903.57	6927.29	5796.61	6536.68
16.17_577.5195m/z		577.519	16.1702	DG 16:0_18:1 isomer.1	DG	2b	0.768855	LipidBlast	M+H-H2O	C37H70O5	79831.6	72710.7	86485.8	93002.2	80680.5	81822.7	85967.2	89465.8	81990.5
12.31_594.5230n	594.523	577.52	12.3098	DG 16:0_18:1 isomer.2	DG	2b	1.15722	LipidBlast	M+H-H2O, M+H, M+NH4, M+Na	C37H70O5	104647	100706	59826.7	91329.5	96418.2	70117.8	83774.9	83778.1	77800.9
14.88_594.5230n	594.523	577.52	14.88	DG 16:0_18:1 isomer.3	DG	2b	1.18763	LipidBlast	M+H-H2O, M+H	C37H70O5	65737.2	37265.7	19339.8	33451	65438.2	26514.4	34657.8	37877.1	33161
15.97_575.5036m/z		575.504	15.9678	DG 16:0_18:2	DG	2b	0.43246	LipidBlast	M+H-H2O	C37H68O5	32389.8	32671.3	33143.4	31103.2	28804.9	29637.5	32201	30784.9	29595.9
11.36_618.5247n	618.525	619.532	11.3596	DG 16:0_20:3	DG	2b	3.77354	LipidBlast	M+H, M+NH4	C39H70O5	29433.5	28225.1	12252.1	26819.9	29048.7	16238.5	29684.7	27571.4	26059.4
13.93_599.5032m/z		599.503	13.9313	DG 16:0_20:4 isomer.1	DG	2b	-0.380806	LipidBlast	M+H-H2O	C39H68O5	13153.7	10206.3	7577.73	9248.99	14639.3	9462.99	11142.6	11541.8	11811.7
15.78_599.5032m/z		599.503	15.7838	DG 16:0_20:4 isomer.2	DG	2b	-0.254383	LipidBlast	M+H-H2O	C39H68O5	37716.3	44129.8	29056.9	31517	38700.7	30722.7	33624.5	34680.2	30692.7
16.37_605.5502m/z		605.55	16.3677	DG 16:0_20:4 isomer.3	DG	2b	-0.237308	LipidBlast	M+H-H2O	C39H74O5	36370.4	22271	42717	50950.4	45199.2	40687.7	41014.4	45063.4	38820.1
13.45_622.5541n	622.554	605.551	13.4453	DG 16:0_20:4 isomer.4	DG	2b	0.737888	LipidBlast	M+H-H2O, M+H, M+NH4, M+Na	C39H74O5	73177.9	64142.6	37500.6	55376.7	112037	46655	66767.8	70009.9	48934.4
12.58_620.5373n	620.537	603.535	12.5825	DG 18:0_18:2	DG	2b	-1.11754	LipidBlast	M+H-H2O, M+NH4, M+Na	C39H72O5	79415.9	73074.7	45393.9	76034.3	71176.1	60775.9	70379.9	62858.7	62964.8
12.91_646.5531n	646.553	629.55	12.911	DG 18:0_20:3	DG	2b	-0.807466	LipidBlast	M+H-H2O, M+H, M+NH4, M+Na	C41H74O5	26844	25027.6	15419.7	26763.7	28317.8	20259.9	24144.6	25489.2	25538.8
12.40_670.5529n	670.553	671.56	12.4014	DG 18:0_22:5	DG	2b	-1.09893	LipidBlast	M+H-H2O, M+H, M+NH4, M+Na	C43H74O5	9747.95	8965.52	6826.04	7284.65	12233.8	7728.39	7300.81	9573.98	9258.56
16.19_603.5348m/z		603.535	16.1912	DG 18:1_18:1 isomer.1	DG	2b	0.121122	LipidBlast	M+H-H2O	C39H72O5	68121.2	75548	78616.4	76685	70169.5	73687.7	73391.9	80025.5	71037.9
14.90_620.5384n	620.538	603.535	14.8972	DG 18:1_18:1 isomer.2	DG	2b	0.646694	LipidBlast	M+H-H2O, M+H	C39H72O5	54712.2	24529.4	14028.3	20769.6	45249.1	18610.8	26025.7	29140.2	26847.7
11.06_618.5226n	618.523	601.519	11.0581	DG 18:1_18:1 isomer.3	DG	2b	0.396154	LipidBlast	M+H-H2O, M+H, M+NH4	C39H70O5	114736	124753	59728.9	113318	103911	82188.5	110947	104279	90352.9
15.99_618.5219n	618.522	601.519	15.9926	DG 18:1_18:1 isomer.4	DG	2b	-0.707264	LipidBlast	M+H-H2O, M+H	C39H70O5	43822.3	50309.4	42261.5	40643.8	41847.8	39573.2	42569.7	41469.9	39107.2
9.68_616.5067n	616.507	617.514	9.6803	DG 18:1_18:3	DG	2b	0.0661241	LipidBlast	M+H-H2O, M+H, M+NH4, M+Na	C39H68O5	33082.8	31256.9	29517.4	26806	30580	27521.4	28929.5	30091.9	33886.3
15.91_642.5218n	642.522	625.519	15.9133	DG 18:1_20:4	DG	2b	-0.753031	LipidBlast	M+H-H2O, M+H	C41H70O5	27854.3	33409.9	18758.4	24095.1	28078.5	21991.7	24066.7	25279.3	21252.3
1.53_301.2981n	301.298	302.305	1.52897	Dihydrosphingosine	DHSPH	2a	0.0906214	Metlin	M+H-H2O, M+H, M+Na	C18H39NO2	26599.6	33374.7	29375	43721.5	28265.3	37991.1	35339.8	28399	27928.1
14.88_1116.9147m/z		1116.91	14.88	HBMP 22:0_22:1_14:0	HBMP	2b	0.547157	LipidBlast	M+NH4	C64H123O11P	11298.5	7703.03	4289.32	6456.64	11934	5770.97	6809.84	7416.57	6875
14.05_1086.8670m/z		1086.87	14.0496	HBMP 22:0_22:2_12:0	HBMP	2b	-0.118781	LipidBlast	M+NH4	C62H117O11P	9366.74	8424.76	4843.27	6627.57	12217.3	5764.26	8311.04	9273.65	9765.14
14.52_1114.8991m/z		1114.9	14.5234	HBMP 22:0_22:2_14:0	HBMP	2b	0.595191	LipidBlast	M+NH4	C64H121O11P	19566.7	14813.7	8719.03	10863	16214.9	10458.8	12340.1	11210.3	14645.1
14.09_1112.8828m/z		1112.88	14.0923	HBMP 22:0_22:3_14:0	HBMP	2b	-0.0264021	LipidBlast	M+NH4	C64H119O11P	11596.9	8557.73	3924.29	6098.31	14393.3	5443.67	8912.52	10102.6	10125.7
6.92_861.6191n	861.619	844.616	6.91988	Hex2Cer 18:1;2O/16:0	Hex2Cer	2b	1.63164	LipidBlast	M+H-H2O, M+H	C46H87NO13	37751.8	18977.9	20122	27971.5	23799.4	27195.9	26253.2	22458.4	24459
13.15_973.7438n	973.744	956.741	13.1529	Hex2Cer 18:1;2O/24:0	Hex2Cer	2b	0.894057	LipidBlast	M+H-H2O, M+H, M+Na	C54H103NO13	12526.4	4946.43	5239.76	8731.54	13069.2	9587.43	9338.04	9307.31	7822.76
11.86_954.7253m/z		954.725	11.8647	Hex2Cer 18:1;2O/24:1 isomer.1	Hex2Cer	2b	1.34291	LipidBlast	M+H-H2O	C54H101NO13	24581.3	27900.2	14894.8	22515.1	23057.1	22868.1	24747.9	27955.1	21616.1
11.88_972.7357m/z		972.736	11.8778	Hex2Cer 18:1;2O/24:1 isomer.2	Hex2Cer	2b	1.19554	LipidBlast	M+H	C54H101NO13	809.243	1057.67	840.489	2319.58	1498.9	1270.95	1818.44	1830.56	1992.31
10.22_969.7131n	969.713	952.71	10.2151	Hex2Cer 18:1;2O/24:2	Hex2Cer	2b	1.48753	LipidBlast	M+H-H2O, M+H, M+Na	C54H99NO13	7762.58	6818.28	7883.04	7450.21	7685.48	11737.8	9823.56	7421.11	8284.34
12.51_1135.7961n	1135.8	1118.79	12.5073	Hex3Cer 18:1;2O/24:0	Hex2Cer	2b	0.258538	LipidBlast	M+H-H2O, M+H	C60H113NO18	11350.7	5011.11	8024.68	13264	10801.3	9495.59	11409.3	11007.4	10372.4
2.28_496.3400m/z		496.34	2.27643	LPC 16:0-SN2	LPC	2b	0.427688	LipidBlast	M+H	C24H50NO7P	14677.3	27249.4	5756.62	31585	15738.6	18759.4	18275.7	15366	14743
3.38_524.3710m/z		524.371	3.37865	LPC 18:0-SN2	LPC	2b	-0.124671	LipidBlast	M+H	C26H54NO7P	9195.23	12027.7	4237.74	13870	10208.3	10555.6	10354	9351.96	8930.47
2.32_521.3482n	521.348	522.355	2.32017	LPC 18:1; PlaSMA ID-2760	LPC	2b	0.0264097	LipidBlast	M+H, M+Na	C26H52NO7P	12993.6	18688.2	3792.5	21697.8	11102.2	10240.8	12861.7	10165.5	9798.16
2.52_522.3553m/z		522.355	2.51807	LPC 18:1-SN1	LPC	2b	-0.248853	LipidBlast	M+H	C26H52NO7P	6327.05	15396	2850.29	18612.7	9355.66	12974.7	10069.3	9108.83	8978.63
1.74_520.3392m/z		520.339	1.74453	LPC 18:2-SN2	LPC	2b	-1.08329	LipidBlast	M+H	C26H50NO7P	5854.92	7123.5	2474.72	8340.67	5798.2	4956.49	5774.78	4981.85	4847.23
2.32_453.2856n	453.286	454.293	2.32422	LPE 16:0	LPE	2b	0.128522	LipidBlast	M+H-H2O, M+H	C21H44NO7P	12255.8	20088.8	4356.14	24763	11777.9	12042.5	14369.4	11288.8	10602.5
3.44_481.3172n	481.317	482.324	3.44323	LPE 18:0	LPE	2b	0.801242	LipidBlast	M+H-H2O, M+H, M+Na	C23H48NO7P	7181.57	9229.87	2108.13	12450.6	6977.62	6560.82	7620.34	6455.99	6301.98
2.35_479.3014n	479.301	480.309	2.35273	LPE 18:1 isomer.1	LPE	2b	0.384554	LipidBlast	M+H, M+Na	C23H46NO7P	4496.04	4862.26	1223.88	5897.78	3199.57	2548.76	4269.29	3260.39	3048.18
2.55_479.3021n	479.302	480.309	2.55043	LPE 18:1 isomer.2	LPE	2b	1.90994	LipidBlast	M+H-H2O, M+H, M+Na	C23H46NO7P	7115.19	13171.3	2547.09	16440.8	8197.55	8828.89	9115.92	7994.19	7796.92
11.77_782.6022m/z		782.602	11.7733	LPE 40:4	LPE	2b	-4.58992	LipidBlast	M+H	C45H84NO7P	18816.3	21395.5	12949.1	23129.4	16483.7	14007.7	19667.5	17462	15674.9
10.60_339.2892m/z		339.289	10.6038	Monoolein isomer.1	MAG	2a	-0.529467	Metlin	M+H-H2O	C21H40O4	4319.42	4267.04	3278.34	2498.66	3100.54	2815.93	3304.11	3207.84	3434.46
14.48_339.2894m/z		339.289	14.4793	Monoolein isomer.2	MAG	2a	0.0448078	Metlin	M+H-H2O	C21H40O4	3541.28	2461.66	1287.62	2051.68	2789.62	1605.27	2243.14	2081.97	2243.91
6.06_677.4997n	677.5	678.507	6.06172	PC 14:0_14:0	PC	2b	0.260543	LipidBlast	M+H, M+Na	C36H72NO8P	18685.6	19892.5	9810.05	20325.5	18705.7	14315.7	20405.5	18786.1	19232.7
7.09_705.5325n	705.533	706.54	7.08732	PC 14:0_16:0	PC	2b	2.35821	LipidBlast	M+H, M+Na	C38H76NO8P	211564	193787	192927	227961	206269	262152	208038	187694	178743
6.20_704.5241m/z		704.524	6.20337	PC 14:0_16:1	PC	2b	2.27957	LipidBlast	M+H	C38H74NO8P	27090.7	27772.6	12342.8	34216	22315.9	15242	24947	25518.7	24935.9
7.72_720.5546m/z		720.555	7.72255	PC 15:0_16:0	PC	2b	1.1104	LipidBlast	M+H	C39H78NO8P	78828.2	70316.9	69425	79830.9	73623.2	75680.7	75781.8	68154.2	65868.5
6.70_718.5378m/z		718.538	6.70413	PC 15:0_16:1	PC	2b	-0.49172	LipidBlast	M+H	C39H76NO8P	10768.1	9798.32	5039.09	9496.12	8772.34	6271.32	9054.33	10354.1	9748.17
6.97_744.5536m/z		744.554	6.97197	PC 15:0_18:2	PC	2b	-0.306112	LipidBlast	M+H	C41H78NO8P	58417.3	43332.7	44670.7	45990.6	39802	45753.3	41996.9	39825.6	39838.5
8.43_734.5699m/z		734.57	8.42993	PC 16:0_16:0	PC	2b	0.68015	LipidBlast	M+H	C40H80NO8P	1.08096e+06	1.16958e+06	1.29141e+06	994952	1.21674e+06	1.32949e+06	1.24813e+06	1.16604e+06	1.27468e+06
7.26_731.5467n	731.547	732.554	7.25745	PC 16:0_16:1	PC	2b	0.243462	LipidBlast	M+H, M+Na	C40H78NO8P	330698	363488	331629	374044	287525	274749	330981	309397	300152
8.94_748.5856m/z		748.586	8.93887	PC 16:0_17:0 isomer.1	PC	2b	0.744996	LipidBlast	M+H	C41H82NO8P	37954.2	30627.2	26794.7	39222.3	33665.2	27649.7	29299.8	34121.6	33382.7
9.26_748.5880m/z		748.588	9.26173	PC 16:0_17:0 isomer.2	PC	2b	3.84928	LipidBlast	M+H	C41H82NO8P	133740	122870	75704.4	99632.1	108870	85540.7	113166	109860	110679
10.17_762.6013m/z		762.601	10.1684	PC 16:0_18:0	PC	2b	0.711498	LipidBlast	M+H	C42H84NO8P	759034	655624	632579	668869	796108	871523	691546	670017	723252
7.53_758.5695m/z		758.569	7.53187	PC 16:0_18:2	PC	2b	0.028682	LipidBlast	M+H	C42H80NO8P	1.34074e+06	1.30596e+06	1.64717e+06	1.3336e+06	1.5824e+06	1.50263e+06	1.30448e+06	1.46656e+06	1.44388e+06
6.75_755.5470n	755.547	756.554	6.75018	PC 16:0_18:3	PC	2b	0.599994	LipidBlast	M+H, M+Na	C42H78NO8P	260404	235735	170286	218475	230612	197367	230590	239067	227614
7.34_781.5632n	781.563	782.57	7.34008	PC 16:0_20:4	PC	2b	1.34727	LipidBlast	M+H, M+Na	C44H80NO8P	479054	564426	651721	486010	524656	557364	491674	484031	454105
7.79_808.5863m/z		808.586	7.7944	PC 16:0_22:5 isomer.1	PC	2b	1.52623	LipidBlast	M+H	C46H82NO8P	123993	108829	112813	108694	130661	120103	122944	115844	114069
7.44_807.5792n	807.579	808.587	7.43907	PC 16:0_22:5 isomer.2	PC	2b	1.78605	LipidBlast	M+H-H2O, M+H, M+Na	C46H82NO8P	176214	194598	194834	177607	203263	203355	158686	173676	148787
5.81_728.5215m/z		728.521	5.80668	PC 16:1_16:2	PC	2b	-1.39113	LipidBlast	M+H	C40H74NO8P	11990.7	8619.84	3085.32	9264.67	7850.23	4076.69	8300.67	6940.18	6599.68
10.89_776.6133m/z		776.613	10.8948	PC 17:0_18:0 isomer.1	PC	2b	-4.0145	LipidBlast	M+H	C43H86NO8P	13858.5	12282.9	8608.66	11734.6	13947.1	10641.2	11626.1	12633.3	12255
11.21_776.6158m/z		776.616	11.2088	PC 17:0_18:0 isomer.2	PC	2b	-0.705878	LipidBlast	M+H	C43H86NO8P	36831.3	28051.8	12960.7	37929.6	34413.9	20515.5	27565.4	26035.8	25274.4
9.48_774.6020m/z		774.602	9.47633	PC 17:0_18:1	PC	2b	1.58999	LipidBlast	M+H	C43H84NO8P	504872	454743	315914	403353	418541	323610	441308	450207	477704
7.28_770.5678m/z		770.568	7.27683	PC 17:0_18:3	PC	2b	-2.16613	LipidBlast	M+H	C43H80NO8P	16539.8	17768.3	26728.3	16226.7	15771.6	19951.4	18008.7	15778.8	15491.5
6.27_753.5302n	753.53	754.538	6.27422	PC 17:2_17:2	PC	2b	-0.80978	LipidBlast	M+H, M+Na	C42H76NO8P	40634.3	37585.4	21075.5	40114.9	43122.2	29202.5	38633.3	40311.9	39410.8
8.59_760.5870m/z		760.587	8.59453	PC 18:0_16:1	PC	2b	2.50605	LipidBlast	M+H	C42H82NO8P	2.91969e+06	2.94568e+06	3.4213e+06	2.63891e+06	3.2305e+06	3.25779e+06	2.98678e+06	3.18881e+06	3.43823e+06
12.13_789.6255n	789.625	790.633	12.1306	PC 18:0_18:0	PC	2b	0.912202	LipidBlast	M+H, M+Na	C44H88NO8P	189407	107145	70308.8	131799	189371	104880	116169	110346	103170
9.50_811.6069n	811.607	812.617	9.50008	PC 18:0_20:3	PC	2b	-2.6591	LipidBlast	M+H-H2O, M+H	C46H86NO8P	365008	307509	263039	290793	347397	286564	330050	343922	372362
8.75_810.6027m/z		810.603	8.74883	PC 18:0_20:4	PC	2b	2.47133	LipidBlast	M+H	C46H84NO8P	385458	291583	269337	283072	425651	340039	294231	364160	386457
10.01_837.6238n	837.624	838.631	10.013	PC 18:0_22:4	PC	2b	-1.11667	LipidBlast	M+H, M+Na	C48H88NO8P	57546.9	55547	64306.9	57302	60417.8	66613.4	54731.3	62329.9	55433.6
8.83_835.6109n	835.611	836.618	8.83082	PC 18:0_22:5	PC	2b	2.19435	LipidBlast	M+H, M+Na	C48H86NO8P	77035.8	59807.2	58205.4	54058.3	88988.8	70409	58896.7	71626.6	82834.4
8.33_833.5939n	833.594	834.601	8.33485	PC 18:0_22:6	PC	2b	0.592957	LipidBlast	M+H, M+Na	C48H84NO8P	90287.8	84074.7	86396	77307.8	89442.2	86477.4	91110.9	81844.8	81543.7
9.04_786.5998m/z		786.6	9.03767	PC 18:1_18:1	PC	2b	-1.13601	LipidBlast	M+H	C44H84NO8P	1.70269e+06	1.62544e+06	1.5895e+06	1.45225e+06	1.89774e+06	1.61467e+06	1.55389e+06	1.771e+06	1.82679e+06
8.32_810.6007m/z		810.601	8.3192	PC 18:1_20:3	PC	2b	0.0091836	LipidBlast	M+H	C46H84NO8P	159589	140250	124767	143548	148299	136233	152090	141697	140031
6.62_779.5469n	779.547	780.554	6.6248	PC 18:2_18:3	PC	2b	0.512762	LipidBlast	M+H, M+Na	C44H78NO8P	409782	318251	234027	330415	374221	290228	340258	344897	327418
5.99_803.5463n	803.546	804.554	5.99125	PC 18:2_20:5	PC	2b	-0.255737	LipidBlast	M+H-H2O, M+H, M+Na	C46H78NO8P	21740.2	19267.6	9850.28	17575.3	19437	13874.1	19541.4	18456.1	18091.3
12.30_816.6506m/z		816.651	12.2978	PC 19:0_19:1	PC	2b	3.62504	LipidBlast	M+H	C46H90NO8P	54181.2	44692.7	22551.2	44578.3	45593.1	28605.3	39411.8	38227.9	36333
6.43_830.5692m/z		830.569	6.4316	PC 20:4_20:4	PC	2b	-0.227203	LipidBlast	M+H	C48H80NO8P	15144	15942.9	8976.96	12816	17889.3	12911.5	15765.1	16321.6	16409.8
6.43_729.5312n	729.531	730.538	6.4316	PC 32:2	PC	2b	0.502543	LipidBlast	M+H, M+Na	C40H76NO8P	127366	147554	79505.2	122072	145979	104132	142510	143410	142546
9.48_720.5895m/z		720.589	9.47633	PC O-32:0	PC	2b	-0.984689	LipidBlast	M+H	C40H82NO7P	68980	59966.8	48747.6	68932.4	61853.5	62078.4	62577.3	66268	69991.6
9.87_796.6188m/z		796.619	9.86647	PC O-36:1	PC	2b	-0.381026	LipidBlast	M+Na	C44H88NO7P	54237.6	51888.2	64503.7	59412.5	46011.9	56239.8	50397.5	52200.5	50558
10.10_772.6198m/z		772.62	10.101	PC O-36:2	PC	2b	-2.18048	LipidBlast	M+H	C44H86NO7P	52871	47392.3	46406.7	54706.6	44985.4	53269.3	47144.3	47942.3	47296.7
8.30_794.6016m/z		794.602	8.29982	PC O-38:5	PC	2b	-5.37478	LipidBlast	M+H	C46H84NO7P	59502.8	54568.9	54343	59987.6	55545.9	55130.3	58273.6	58284.6	56430
13.96_856.7154m/z		856.715	13.955	PC O-42:2	PC	2b	0.0231002	LipidBlast	M+H	C50H98NO7P	21260.4	17895	9869.15	20851.4	23550.4	16270.5	18893.5	19188.5	19164
7.39_664.4913m/z		664.491	7.39423	PE 14:0_16:0	PE	2b	0.165344	LipidBlast	M+H	C35H70NO8P	3172.65	3628.55	3228.48	3439.31	3376.55	3316.43	3000.69	2707.71	2451.6
6.65_687.4842n	687.484	688.492	6.6465	PE 14:0_18:2	PE	2b	0.474931	LipidBlast	M+H, M+Na	C37H70NO8P	33655.3	25698.1	13084.4	20521.9	33598.3	17174.9	24632.1	29350.3	28414.3
5.98_685.4679n	685.468	686.475	5.97533	PE 14:0_18:3	PE	2b	-0.454727	LipidBlast	M+H, M+Na	C37H68NO8P	6021.99	5259.96	2356.77	4806.5	4929.22	3052.51	4965.23	4273.85	4297.36
8.24_704.5235m/z		704.524	8.23638	PE 15:0_18:1	PE	2b	1.50554	LipidBlast	M+H	C38H74NO8P	22849.4	20176.8	15162.4	21375.4	18702.5	14749.6	22199.9	18059.6	17498.2
8.83_691.5164n	691.516	692.524	8.83082	PE 16:0_16:0	PE	2b	1.68573	LipidBlast	M+H, M+Na	C37H74NO8P	51328.4	31815.3	30143.6	36836.9	62847.1	44855.2	31120.6	38544.4	45686.3
7.57_689.5006n	689.501	690.508	7.56743	PE 16:0_16:1	PE	2b	1.48528	LipidBlast	M+H, M+Na	C37H72NO8P	36990.6	31973.3	29571.2	39837.7	35132.7	29065	33331.1	33584	34435.5
10.60_719.5473n	719.547	720.555	10.6038	PE 16:0_18:0	PE	2b	1.13787	LipidBlast	M+H, M+Na	C39H78NO8P	20682.9	13729.9	13970	17728.9	24333.7	17926.4	14994.1	14511.5	15724.1
9.03_718.5411m/z		718.541	9.03312	PE 16:0_18:1	PE	2b	4.18166	LipidBlast	M+H	C39H76NO8P	541511	589506	629300	564583	676086	603954	568772	663963	653525
7.85_715.5162n	715.516	716.524	7.84897	PE 16:0_18:2	PE	2b	1.44353	LipidBlast	M+H, M+Na	C39H74NO8P	468770	452344	433082	412694	505229	359056	484530	454850	461227
7.00_713.5005n	713.501	714.508	6.99585	PE 16:0_18:3	PE	2b	1.3584	LipidBlast	M+H, M+Na	C39H72NO8P	122636	108981	117536	110283	94023.8	118828	94373.4	93858.6	90295.2
7.64_740.5225m/z		740.523	7.6435	PE 16:0_20:4	PE	2b	0.0429	LipidBlast	M+H	C41H74NO8P	309614	307986	373498	305104	299870	319302	330783	292854	295333
9.64_732.5534m/z		732.553	9.64467	PE 17:0_18:1 isomer.1	PE	2b	-0.535166	LipidBlast	M+H	C40H78NO8P	16137.4	13158.5	10644.2	13964.4	12020.8	10642.7	14021.4	12810.5	13639.3
9.92_732.5541m/z		732.554	9.91692	PE 17:0_18:1 isomer.2	PE	2b	0.485955	LipidBlast	M+H	C40H78NO8P	28335	23860.3	23966.2	29525.4	21281.2	19322.6	20865.1	22688.3	22517.1
8.35_754.5394m/z		754.539	8.35422	PE 17:0_20:4	PE	2b	1.64868	LipidBlast	M+H	C42H76NO8P	5604.7	6301.19	7186.99	5544.95	5743.61	6562.41	6919.01	5971.59	6004.49
10.87_746.5703m/z		746.57	10.8731	PE 18:0_18:1	PE	2b	1.10751	LipidBlast	M+H	C41H80NO8P	425650	384544	294648	344699	402872	325572	342568	400847	364856
9.91_770.5758m/z		770.576	9.90507	PE 18:0_20:3	PE	2b	8.23809	LipidBlast	M+H	C43H80NO8P	54647.7	44494	47925.5	53635	46443.1	42471.9	44875.2	45223.8	44662.4
9.17_768.5550m/z		768.555	9.16718	PE 18:0_20:4	PE	2b	1.63984	LipidBlast	M+H	C43H78NO8P	251965	276974	180637	198393	282501	187016	249683	232364	250261
9.25_794.5715m/z		794.571	9.24522	PE 18:0_22:5	PE	2b	2.56851	LipidBlast	M+H	C45H80NO8P	68953	75711	44442.7	46765.1	68486.7	43985.8	67190.9	58136.9	61653.1
9.22_744.5555m/z		744.555	9.21882	PE 18:1_18:1	PE	2b	2.25108	LipidBlast	M+H	C41H78NO8P	137131	158858	69776	82824.9	117131	63987.6	120656	100342	114729
8.02_742.5397m/z		742.54	8.01865	PE 18:1_18:2 isomer.1	PE	2b	2.17331	LipidBlast	M+H	C41H76NO8P	83783.2	75530.7	62249.2	84700.2	76897.2	62623.3	69648	81121.9	73505.7
8.24_742.5424m/z		742.542	8.23638	PE 18:1_18:2 isomer.2	PE	2b	5.79673	LipidBlast	M+H	C41H76NO8P	172834	151061	111364	144508	136175	120484	164294	134230	134810
9.89_701.5357n	701.536	702.543	9.88575	PE O-16:1_18:1	PE	2b	-0.40593	LipidBlast	M+H, M+Na	C39H76NO7P	25280.2	22884.9	27188.4	29757.9	20688.3	24816	22789.3	22104.2	21746.8
8.30_723.5209n	723.521	724.528	8.29982	PE O-16:1_20:4	PE	2b	0.891783	LipidBlast	M+H, M+Na	C41H74NO7P	55227.1	62836.8	69148.5	65644.3	52819.8	58513	64445.6	53266.1	52696.4
8.38_750.5440m/z		750.544	8.37515	PE O-16:1_22:5	PE	2b	1.02656	LipidBlast	M+H	C43H76NO7P	27554.5	37722.9	40958.2	32090.2	30308.6	39794.8	38879.7	32668.2	34678.7
10.31_754.5740m/z		754.574	10.3097	PE O-18:0_20:4	PE	2b	-0.731242	LipidBlast	M+H	C43H80NO7P	17591.1	26523.2	21950.8	20214.9	16805.7	20259.2	16726.3	19712.2	19612.3
11.87_729.5675n	729.568	730.575	11.8691	PE O-18:1_18:1	PE	2b	0.414892	LipidBlast	M+H-H2O, M+H	C41H80NO7P	31411.7	38226.1	21406.2	31624.9	30601.5	28797.5	32989.2	33001.2	27760.5
10.32_728.5590m/z		728.559	10.3178	PE O-18:1_18:2	PE	2b	0.210851	LipidBlast	M+H	C41H78NO7P	20128.4	25629.1	19457.1	22209.3	19787.8	22567.2	18504.9	21659.4	21238.2
10.80_754.5737m/z		754.574	10.7989	PE O-18:1_20:3	PE	2b	-1.05503	LipidBlast	M+H	C43H80NO7P	17285.9	18633.4	13349.9	19479.8	18770.4	17669	18040.4	18343.1	18400.5
9.99_751.5521n	751.552	752.559	9.99213	PE O-18:1_20:4	PE	2b	0.644179	LipidBlast	M+H, M+Na	C43H78NO7P	147837	162094	243111	191933	159931	210541	148957	176004	142498
11.41_779.5823n	779.582	780.59	11.411	PE O-18:1_22:4	PE	2b	-0.702037	LipidBlast	M+H, M+Na	C45H82NO7P	160854	184778	119537	214027	160249	141233	173528	168023	163962
10.06_778.5741m/z		778.574	10.0567	PE O-18:1_22:5	PE	2b	-0.482332	LipidBlast	M+H	C45H80NO7P	45905.7	54934.7	62256.7	58216.2	45181.2	57979.7	46902.8	53431.7	48349.5
10.08_728.5581m/z		728.558	10.0803	PE O-18:2_18:1	PE	2b	-0.986183	LipidBlast	M+H	C41H78NO7P	7326.01	7875.81	9365.7	8273.03	6897.19	10373.3	7522.02	8248.78	6885.02
9.75_790.5571m/z		790.557	9.75352	PS 18:0_18:1	PS	2b	-2.78597	LipidBlast	M+H	C42H80NO10P	95365.9	87261.2	65193.6	84083.2	92004.3	73499.3	81461	80508.5	78616.6
6.90_702.5676n	702.568	703.576	6.90357	SM 18:1;2O/16:0	SM	2b	-0.0297085	LipidBlast	M+H-H2O, M+H, M+Na	C39H79N2O6P	565618	483376	623485	552406	453316	651008	514019	487358	488394
8.26_730.5980n	730.598	731.606	8.25575	SM 18:1;2O/18:0	SM	2b	-1.13369	LipidBlast	M+H-H2O, M+H	C41H83N2O6P	72228.8	81235.9	72112.4	88341.8	62067.4	71062.9	82219.6	64706.3	63589.1
11.96_786.6610n	786.661	787.67	11.956	SM 18:1;2O/22:0	SM	2b	-0.577917	LipidBlast	M+H-H2O, M+H, M+Na	C45H91N2O6P	287362	342656	192990	295888	259259	234506	300101	267341	242106
7.10_729.5909m/z		729.591	7.09932	SM 18:2;2O/18:0	SM	2b	0.53491	LipidBlast	M+H	C41H81N2O6P	38509.4	42561.7	48448.2	42753.2	34176.8	57220	39898.9	35400.4	33871.4
5.88_674.5363n	674.536	675.544	5.87865	SM 32:1;2O	SM	2b	0.0437264	LipidBlast	M+H-H2O, M+H, M+Na	C37H75N2O6P	130475	104577	48710.2	126182	81108.7	60774.1	94824.6	80669.6	74631.8
6.03_700.5520n	700.552	701.559	6.03178	SM 34:2;2O	SM	2b	0.169745	LipidBlast	M+H-H2O, M+H, M+Na	C39H77N2O6P	75335.8	91296.5	55153.8	76866.8	71335.4	68629.5	84056.5	82268.7	82240
13.24_814.6925n	814.693	815.701	13.2438	SM 42:1;2O	SM	2b	-0.304293	LipidBlast	M+H-H2O, M+H, M+Na	C47H95N2O6P	712864	658717	486310	775110	673712	615605	697984	588443	657955
11.90_812.6786n	812.679	813.686	11.9005	SM 42:2;2O	SM	2b	1.76911	LipidBlast	M+H-H2O, M+H, M+Na	C47H93N2O6P	417817	607407	324816	421207	403442	405245	481658	456765	399786
7.34_705.5903m/z		705.59	7.34008	SM 8:0;2O/26:0	SM	2b	-0.318623	LipidBlast	M+H	C39H81N2O6P	22257.8	30020	31129	27129.7	21794.8	27130.9	24320.9	22293.8	20631
12.53_789.6812m/z		789.681	12.5334	SM 8:0;2O/32:0	SM	2b	-4.08844	LipidBlast	M+H	C45H93N2O6P	5527.7	5621.93	3222.66	7229.35	5081.16	4653.8	5453.76	5448.73	4987.15
5.20_672.5197n	672.52	673.527	5.19902	SM 8:1;2O/24:1	SM	2b	-1.32831	LipidBlast	M+H, M+Na	C37H73N2O6P	8544.72	7330.24	3630.1	8533.67	8208.15	4959.25	7330.99	7626.54	7485.15
7.53_717.5903m/z		717.59	7.53187	SM 8:1;2O/27:0	SM	2b	-0.324263	LipidBlast	M+H	C40H81N2O6P	8448.95	10087.6	11941	10736.6	9666.62	11241.1	9118.79	9531.58	9507.76
11.00_773.6505m/z		773.651	10.999	SM 8:1;2O/31:0	SM	2b	-3.34749	LipidBlast	M+H	C44H89N2O6P	25356.9	27141.1	16331.6	31541	21430.3	20183.6	22413.3	22853.1	21105.2
10.00_784.6457n	784.646	785.653	9.9966	SM 8:1;2O/32:1	SM	2b	-0.205155	LipidBlast	M+H, M+Na	C45H89N2O6P	29057.3	30909.8	41696.3	37374.1	27238.7	39520.3	27275.6	33194.1	25769.1
12.23_812.6780n	812.678	813.685	12.2346	SM 8:1;2O/34:1	SM	2b	1.10601	LipidBlast	M+H, M+Na	C47H93N2O6P	212617	216233	142955	203769	189458	153713	183804	175715	166000
10.23_810.6622n	810.662	811.67	10.2269	SM 8:1;2O/34:2	SM	2b	0.929487	LipidBlast	M+H, M+Na	C47H91N2O6P	151266	190056	189312	163223	136735	189855	171327	153227	164892
13.68_829.7119m/z		829.712	13.6787	SM 8:1;2O/35:0	SM	2b	-4.5283	LipidBlast	M+H	C48H97N2O6P	21704.7	16268.4	10109.2	17821.1	20451.5	12690.9	16422.1	16191.5	16013.1
13.40_840.7080n	840.708	841.715	13.4019	SM 8:1;2O/36:1 isomer.1	SM	2b	-0.46581	LipidBlast	M+H, M+Na	C49H97N2O6P	16306.4	16290.1	11544.5	20138.1	18024.4	13504.3	16260.9	17572.7	14703.4
13.20_841.7158m/z		841.716	13.1966	SM 8:1;2O/36:1 isomer.2	SM	2b	0.0908231	LipidBlast	M+H	C49H97N2O6P	13961.9	16582.6	8902.58	13820.4	13303.7	12176.9	13931.9	9669.52	12835
12.14_838.6920n	838.692	839.699	12.1438	SM 8:1;2O/36:2	SM	2b	-0.895419	LipidBlast	M+H, M+Na	C49H95N2O6P	26252.4	26270.5	14729.1	24694.9	23050.9	17574.2	22221	21159.7	19743.1
12.72_800.6768n	800.677	801.684	12.7159	SM 9:0;2O/32:1	SM	2b	-0.392251	LipidBlast	M+H, M+Na	C46H93N2O6P	101838	89185.8	46716.8	117512	74481.8	62651.5	87693.5	76584.5	74524.9
2.21_301.2976n	301.298	302.305	2.20933	SPB 18:0;2O	SPB	2b	-1.74861	LipidBlast	M+H-H2O, M+H	C18H39NO2	3644.28	3960.3	2847.67	5176.91	3241.82	2842.6	3526.44	3328.34	3311.67
15.93_804.7201n	804.72	822.754	15.9327	TG 14:0_16:0_18:1	TG	2b	-0.757248	LipidBlast	M+H, M+NH4, M+Na	C51H96O6	11854.8	8532.18	10597.8	11294.6	8022.32	8697.23	11881.8	10168.3	10645.3
15.71_802.7050n	802.705	820.739	15.7063	TG 14:0_16:0_18:2	TG	2b	-0.0946299	LipidBlast	M+NH4, M+Na	C51H94O6	6307.49	5909.87	10665.8	4978.42	4503.4	8436.42	6276.88	5989.95	5845.37
15.62_826.7052n	826.705	844.739	15.6193	TG 14:0_16:0_20:4	TG	2b	0.212224	LipidBlast	M+H, M+NH4, M+Na	C53H94O6	4784.28	3831.27	3634.99	2306.09	6115.36	3884.14	4455.93	4861.21	4977.35
15.47_826.7048n	826.705	844.739	15.4703	TG 14:0_18:2_18:2	TG	2b	-0.32933	LipidBlast	M+H, M+NH4, M+Na	C53H94O6	9455.26	9507.63	8504.13	8852.67	8381.67	6084.95	9092.48	9652.42	8878.57
16.07_836.7693m/z		836.769	16.0702	TG 15:0_16:0_18:1	TG	2b	-1.08837	LipidBlast	M+NH4	C52H98O6	5248.51	5660.77	8537.24	5482.73	4617.34	7532.24	6620.55	5530.4	5904.21
16.17_832.7521n	832.752	850.786	16.1702	TG 16:0_16:0_18:1	TG	2b	0.0832095	LipidBlast	M+H, M+NH4, M+Na	C53H100O6	51523.8	40842.7	47584.5	59946.1	52907.3	48607.9	57423.2	57701.1	54584.1
15.63_870.7554m/z		870.755	15.6327	TG 16:0_16:0_20:5	TG	2b	0.991864	LipidBlast	M+NH4	C55H96O6	12784.4	8696.25	12312.7	8048.65	13791.6	13242	11089.9	12506	12363.9
15.95_830.7338n	830.734	848.771	15.9521	TG 16:0_16:1_18:1	TG	2b	-3.03623	LipidBlast	M+H-H2O, M+H, M+NH4, M+Na	C53H98O6	38901.2	29389.7	35650.1	42460.9	33150.4	32397	42686.1	36170.8	35037.6
15.73_828.7207n	828.721	846.755	15.7256	TG 16:0_16:1_18:2	TG	2b	0.0361431	LipidBlast	M+H, M+NH4, M+Na	C53H96O6	18240.8	14957.4	21130.2	15364.7	12997.2	16685	17248.2	16020.6	15025
16.07_844.7515n	844.751	862.785	16.0702	TG 16:0_17:1_18:1	TG	2b	-0.606725	LipidBlast	M+H, M+NH4, M+Na	C54H100O6	10888.1	10498.8	17609.7	11796.6	10411	15722.6	14909.6	11913.5	13105.4
15.87_860.7705m/z		860.77	15.8678	TG 16:0_17:1_18:2	TG	2b	0.373047	LipidBlast	M+NH4	C54H98O6	3529.24	3309.11	6583.91	3110.77	2144.83	2503.54	4277.66	4621.85	4008.56
16.37_860.7841n	860.784	878.818	16.3677	TG 16:0_18:0_18:1	TG	2b	0.957038	LipidBlast	M+NH4, M+Na	C55H104O6	47612.7	22201.6	56705.3	59495.9	53660.2	51253.6	53256.1	56390	47126.4
15.99_856.7505n	856.751	857.758	15.9926	TG 16:0_18:1_18:2	TG	2b	-1.73122	LipidBlast	M+H, M+Na	C55H100O6	10053.1	7459.5	10239.6	10171.9	8220.99	7410.09	10403.6	8082.82	9197.44
15.68_878.7376n	878.738	896.771	15.6817	TG 16:0_18:1_20:5	TG	2b	1.37716	LipidBlast	M+H-H2O, M+H, M+NH4, M+Na	C57H98O6	38861.7	29528.3	55524	33407.1	38847.6	61607.3	38825.4	40015.5	41263.6
15.76_854.7370n	854.737	872.771	15.7644	TG 16:0_18:2_18:2	TG	2b	0.748966	LipidBlast	M+H-H2O, M+H, M+NH4, M+Na	C55H98O6	74817	69715.2	82229.4	71530.7	64962.5	68828.5	74066	69890.5	67260.8
15.53_852.7211n	852.721	870.755	15.5297	TG 16:0_18:2_18:3	TG	2b	0.482237	LipidBlast	M+H, M+NH4, M+Na	C55H96O6	33322.2	24727.5	26402	28294.3	26950.8	17930.2	32480.4	30374.8	29626.5
15.44_876.7209n	876.721	894.755	15.4368	TG 16:0_18:2_20:5	TG	2b	0.251265	LipidBlast	M+NH4, M+Na	C57H96O6	18503	12500.7	11346.8	13318.3	18515.4	10683.6	15086.8	16091.2	15170.7
15.68_904.7521n	904.752	922.786	15.6817	TG 16:0_18:2_22:5	TG	2b	0.0901103	LipidBlast	M+H, M+NH4, M+Na	C59H100O6	52252.8	38342.5	61690.6	39470.7	51766	63220.7	50546.4	49169.2	48885.8
16.45_892.8329m/z		892.833	16.4451	TG 17:0_18:0_18:1	TG	2b	0.138259	LipidBlast	M+NH4	C56H106O6	9913.82	3712.84	7376.58	14643.2	10150.2	7859.16	11022.9	11301.7	10532.8
16.09_888.8010m/z		888.801	16.0949	TG 17:0_18:1_18:2	TG	2b	-0.566131	LipidBlast	M+NH4	C56H102O6	9094.25	8640.86	15611.9	9856.18	9940.06	13262.6	14190.4	11154.3	12423.2
15.87_886.7846m/z		886.785	15.8723	TG 17:1_18:1_18:2	TG	2b	-1.38839	LipidBlast	M+NH4	C56H100O6	4826.76	5131.79	7135.04	4801.87	5557.49	5453.5	5397.09	5863.43	5902.12
16.53_888.8151n	888.815	906.849	16.5311	TG 18:0_18:0_18:1	TG	2b	0.600063	LipidBlast	M+H, M+NH4, M+Na	C57H108O6	22124.9	7053.81	12633.6	28431.2	33800.6	15890.9	27574.2	20553	20283.1
16.39_886.8001n	886.8	904.834	16.3922	TG 18:0_18:1_18:1	TG	2b	1.32463	LipidBlast	M+H, M+NH4, M+Na	C57H106O6	63328.9	30662.1	88854.9	77161	68010.8	77291.7	69494.8	75391.6	61915.2
16.53_914.8280n	914.828	932.864	16.5311	TG 18:0_18:1_20:1	TG	2b	-2.47229	LipidBlast	M+H-H2O, M+NH4	C59H110O6	6577.27	2448.36	4723.64	7390.26	6952.25	4879.6	7514.12	5924.99	5788.83
16.29_936.8114n	936.811	954.849	16.2931	TG 18:0_18:1_22:4	TG	2b	-3.43827	LipidBlast	M+H, M+NH4	C61H108O6	7610.82	4002.69	10632.6	10568.6	13601.8	10809.2	13444.4	13887.7	11182.4
15.82_930.7686n	930.769	948.802	15.8247	TG 18:0_18:2_22:6	TG	2b	1.06494	LipidBlast	M+NH4, M+Na	C61H102O6	16007.9	16516.3	23888.3	17143.8	20878.3	25043.1	19037.1	21233.1	20944.3
16.14_908.7828n	908.783	926.817	16.135	TG 18:1_18:1_20:3	TG	2b	-0.531923	LipidBlast	M+H, M+NH4, M+Na	C59H104O6	59819.8	41109.2	72805.3	65151.3	65549.9	71843.1	74809.3	66394.9	68341.2
15.91_906.7675n	906.767	924.801	15.9133	TG 18:1_18:1_20:4	TG	2b	-0.169944	LipidBlast	M+H, M+NH4, M+Na	C59H102O6	54115.9	40644.6	64469.7	52798.5	57765.2	57781.5	58655	57245.3	57034.5
15.91_880.7525n	880.752	898.786	15.9133	TG 18:1_18:2_18:2	TG	2b	0.561181	LipidBlast	M+H, M+NH4, M+Na	C57H100O6	146423	134599	190135	147608	148327	161065	165335	147734	151852
15.53_878.7363n	878.736	896.77	15.5341	TG 18:1_18:2_18:3	TG	2b	-0.0670332	LipidBlast	M+H, M+NH4, M+Na	C57H98O6	42415.3	26021.9	29764.4	27545.3	34759.7	19114.3	37390.3	34753.7	34146.5
16.33_910.7997n	910.8	928.834	16.3285	TG 18:1_18:2_20:1	TG	2b	0.820047	LipidBlast	M+NH4, M+Na	C59H106O6	17767.2	8652.39	19572.2	21600.5	31373.8	22734.4	26607.4	27461.6	24155.6
15.55_920.7708m/z		920.771	15.5518	TG 18:1_18:2_20:5	TG	2b	0.66083	LipidBlast	M+NH4	C59H98O6	35365.7	19307	22706.7	21608.9	37529.9	21546.6	29245.1	29777.5	27591.1
15.57_928.7528n	928.753	946.787	15.568	TG 18:1_18:2_22:6	TG	2b	0.833651	LipidBlast	M+NH4, M+Na	C61H100O6	34719.1	15801	26269.3	17271.4	36387.8	26619.1	29787.1	28765.9	27327
12.33_667.5266m/z		667.527	12.3292	TG O-8:0_10:0_20:4	TG	2b	-1.00096	LipidBlast	M+Na	C41H72O5	4197.03	3875.42	3938.39	2919.16	5119.77	3817.67	3689.22	3864.82	3655.84
10.14_1534.2118m/z		1534.21	10.1448	Unknown.1							3308.66	2933.99	1017.66	2803.76	3283.14	3632.34	3731.13	3033.06	3125.18
9.51_1586.2089m/z		1586.21	9.5136	Unknown.10							5958.07	4482.63	1973.91	3613.62	5487.3	3473.86	6059.99	5410.53	5799.09
10.06_666.5217n	666.522	667.529	10.0567	Unknown.100					M+H-H2O, M+H, M+NH4, M+Na		3641.39	3814.2	3589.27	3146.7	3197.29	2987.74	3087.4	3698.26	2736.26
5.98_907.3297m/z		907.33	5.97533	Unknown.1000							2744.02	7543.72	11287	5012.74	7675.86	7267.76	7089.68	6218.74	6725.56
14.05_575.7486m/z		575.749	14.0496	Unknown.1001							2649.74	1467.96	233.091	1561.02	2401.55	496.123	1483.57	1635.26	1662.45
5.65_573.1254m/z		573.125	5.65433	Unknown.1002							1575.04	3663.12	4447.99	3017.78	209.841	3654.39	2788.98	1745.76	2214.7
13.72_518.1314n	518.131	519.139	13.7225	Unknown.1003					M+H, M+NH4		1675.74	3395.09	6356.32	6552.52	1454.04	5058.21	3198.01	3205.18	4104.44
14.74_1218.3665m/z		1218.37	14.7393	Unknown.1004							7803.08	8920.25	12641.9	7749.49	1351.59	11536.3	7903.36	6661.98	6212.36
15.15_892.7387m/z		892.739	15.1545	Unknown.1005							1943.63	877.637	451.504	1011.75	1531.36	444.058	1214.52	999.714	1012.23
14.52_341.3044m/z		341.304	14.5234	Unknown.1006							3873.38	2640.66	1312.65	1860.35	3413.91	1751.36	2200.8	2115.18	2419.53
8.51_1494.1490m/z		1494.15	8.50798	Unknown.1007							22050.6	29963.6	67698.8	17114.1	36086.6	51891.9	42204.3	31441	37865.4
7.55_1516.1337m/z		1516.13	7.54822	Unknown.1008							63617.3	76656.5	155969	54128.2	98476.2	126661	97176.1	96759.1	91546.7
3.83_465.3216n	465.322	466.329	3.83447	Unknown.1009					M+H, M+Na		3396.2	4403.98	1166.08	5819.17	2826.49	2931.52	3624.49	2872.8	2719.17
9.28_839.5681n	839.568	840.575	9.27918	Unknown.101					M+H, M+Na		11390.3	15126.2	15650.1	12893.2	13806.6	15559.8	14029.4	14707.2	15157.4
5.78_798.5633m/z		798.563	5.78272	Unknown.1010							14374.3	11435.2	3902.67	8056.38	5192.58	2718.53	8952.27	7575.85	7066.88
13.75_1160.3424m/z		1160.34	13.7462	Unknown.1011							19127.6	30960.4	70017.9	59756.1	21820.4	43612.6	31275.7	32351.6	43599.6
14.86_628.5336m/z		628.534	14.8607	Unknown.1012							5369.35	3380.39	1765.19	2676.23	5434.5	2311.88	3380.81	3319.29	2962.03
7.66_778.4793m/z		778.479	7.65915	Unknown.1013							1802.19	2146.48	4091.06	1712.67	2238.2	3010.31	2541.76	2168.75	2284.26
14.48_879.7373m/z		879.737	14.4793	Unknown.1014							1849.9	1733.52	567.231	1038.48	959.737	635.898	1149.03	1113.01	1071.87
1.92_477.2865n	477.286	478.293	1.91712	Unknown.1015					M+H-H2O, M+H, M+Na		3081.5	6424.58	972.356	8193.17	4413.12	4637.5	5085.42	3951.61	3895.03
6.92_502.4990m/z		502.499	6.91988	Unknown.1016							2397.01	1240.56	1110.35	1896.7	1404.84	1496.4	1487.43	1367.48	1421.54
14.08_601.5192m/z		601.519	14.0825	Unknown.1017							125502	72339	32360.2	54465.5	136797	43120.8	74711.8	84845	82612.6
0.82_547.2513m/z		547.251	0.818567	Unknown.1018							1563.06	1816.81	1331.34	1527.28	1351.19	2838.87	1760.63	1423.08	1434.22
17.01_1245.1527n	1245.15	1263.19	17.0149	Unknown.1019					M+H, M+NH4		1441.36	9.70721	351.803	2468.64	1716.54	788.213	1530.6	1105.27	946.911
18.16_415.1272m/z		415.127	18.1623	Unknown.102							992.596	1157.85	1407.23	984.199	998.685	1187.29	1362.78	1059.27	992.017
8.98_610.1854m/z		610.185	8.97548	Unknown.1020							51678.4	43705.3	77631.5	91801.5	34941.2	76292.7	47961.2	56807.7	52545.1
14.31_589.5188m/z		589.519	14.3088	Unknown.1021							7500.97	5921.81	1811.96	3484.76	5839.5	2227.95	4137.32	4637.24	4003.58
14.48_625.5186m/z		625.519	14.4793	Unknown.1022							6391.8	4562.08	2085.11	3289.7	5570.36	2902.54	3940.93	3949.18	3825.5
14.22_563.5032m/z		563.503	14.2187	Unknown.1023							3608.28	2657.55	829.446	2250.54	4664.4	1250.26	2714.53	2881.21	2374.49
6.21_677.5576m/z		677.558	6.21498	Unknown.1024							2994.14	3237.24	1612.18	4602.29	2793.25	2427.93	2841.17	2760.38	2622.62
3.72_710.3938m/z		710.394	3.7201	Unknown.1025							3011.78	4709.74	1496.03	2280.11	1461.81	2193.11	2906.91	2423.83	2333.22
0.88_210.1616n	210.162	228.195	0.875217	Unknown.1026					M+H-H2O, M+H, M+NH4		1466.67	1774.87	2208.16	906.241	280.612	639.583	1362.9	1147.55	1036.58
15.04_935.7101m/z		935.71	15.0352	Unknown.1027							2678.15	2364.91	669.038	896.594	1056.01	203.749	1651.51	1379.16	1341.66
3.72_738.4252m/z		738.425	3.7201	Unknown.1028							9136.54	14225.8	4891.25	6927.45	4629.97	6811.76	8769.84	7468.49	7243.25
11.05_657.4852m/z		657.485	11.0536	Unknown.1029							10450.1	16170.6	27026.4	8414.99	15965.1	20620.5	16661	15034.5	14135.6
8.15_672.5678n	672.568	655.565	8.14548	Unknown.103					M+H-H2O, M+H		5947.79	6091.62	4296.02	5866.97	5555.6	6406.07	6200.21	5624.38	5352.61
9.85_818.6010m/z		818.601	9.84722	Unknown.1030							2315.67	2660.86	4638.18	2287.26	2258.46	3296.94	2858.54	2847.35	2776.74
7.07_1409.1113m/z		1409.11	7.0716	Unknown.1031							4009.01	4387.29	6717.23	4942.16	4218.18	8353.61	5145.54	4232.43	4322.23
11.19_537.4875m/z		537.488	11.1915	Unknown.1032							2355.23	2302.09	677.973	2908.22	1960.47	1197.87	1790.78	1603.36	1591.14
15.91_892.8467m/z		892.847	15.9133	Unknown.1033							1852.52	2695.91	1598.47	1402.28	1377.95	1131.3	1658.68	1416.5	1521.7
11.42_1560.1740m/z		1560.17	11.4153	Unknown.1034							1542.25	1590.15	15.7015	2502.17	1139.36	384.91	1538.49	1234.66	1110.37
12.99_665.6309n	665.631	666.638	12.9939	Unknown.1035					M+H, M+Na		1834.82	1471.25	435.402	2141.4	1175.65	674.074	1315.82	1032.83	1027.05
14.43_653.5498m/z		653.55	14.4288	Unknown.1036							5388.68	3583.63	1094.85	2761.09	4236.38	1774.73	3309.27	3086.91	2871.1
14.11_1396.3856m/z		1396.39	14.1131	Unknown.1037							627.195	2045.47	3780.01	1542.54	729.82	2864.32	2213.66	2314.33	2254.24
13.53_1088.1536m/z		1088.15	13.5286	Unknown.1038							871.994	3026.57	1439.81	3405.05	117.208	2082.16	2082.03	1918.76	1508.64
7.05_804.5519m/z		804.552	7.0521	Unknown.1039							3080.14	3082.6	6281.15	2763.04	3768.97	5641.84	3835.91	3408.75	3390.66
16.76_948.8958m/z		948.896	16.7628	Unknown.104							1181.24	1309.16	1663.91	1181.86	1168.07	1506.55	1610.43	1276.75	1223.77
5.56_424.4875m/z		424.488	5.55827	Unknown.1040							0	0	2196.5	2530.26	1840.22	1364.67	1543.89	1209.54	1186.77
5.00_722.4300m/z		722.43	5.00363	Unknown.1041							1680.25	2447.18	1015.23	1322.62	793.213	1319.46	1492.65	1306.07	1162.12
1.89_519.3316n	519.332	520.339	1.89197	Unknown.1042					M+H, M+Na		3885.73	9743.32	2044.22	11285.8	5586.92	7800.76	6881.05	5422.16	5501.54
15.05_1406.3562n	1406.36	1424.39	15.0513	Unknown.1043					M+H, M+NH4		2189.79	3568.38	4686.9	7247.35	530.631	5455.91	4417.25	3788.06	3125.91
14.74_1399.2672m/z		1399.27	14.7393	Unknown.1044							1102.61	2484.9	1210.46	2867.16	34.6952	2333.97	1746.15	1491.69	1383.34
5.17_836.5196m/z		836.52	5.16553	Unknown.1045							4356.86	4163.71	914.626	2557.9	1507.89	402.756	2603.79	2649.86	2492.49
14.78_909.6956m/z		909.696	14.7829	Unknown.1046							3150.31	3677.37	1876.74	1485.21	1927.56	814.784	2233.98	2232.62	2051.63
2.32_534.2957m/z		534.296	2.32017	Unknown.1047							3702.28	6727.99	617.337	7463.67	3941.56	4207.79	4524.29	3646	3424.6
16.01_519.1388m/z		519.139	16.0122	Unknown.1048							1900.59	1539.88	4610.34	4378.77	843.471	4419.38	2784.65	2324.4	2247.72
14.67_1023.7607m/z		1023.76	14.6692	Unknown.1049							3139.23	1663.67	532.598	2037.85	2546.98	1076.91	1649.62	1895.49	1854.2
8.53_726.5429m/z		726.543	8.52715	Unknown.105							6213.4	6863.95	7468.03	6793.12	6984.84	7900.56	7387.9	6703.94	7644.2
14.20_1262.3723m/z		1262.37	14.1962	Unknown.1050							400.002	822.027	2500.15	1571.99	911.324	2033.47	1320.82	1357.67	1507.51
12.45_601.5786n	601.579	602.587	12.4533	Unknown.1051					M+H-H2O, M+H		4620.64	4378.7	1864.79	3208.91	3284.16	1923.08	2785.31	2779.09	2480.64
10.82_631.4695m/z		631.469	10.8182	Unknown.1052							8460.5	9634.83	18271.1	4694.29	10753.6	12634.3	10182.6	11009.8	10484.5
14.90_1128.9144m/z		1128.91	14.9018	Unknown.1053							2230.21	1304.79	500.242	1130.57	1962.79	814.6	1343.82	1335.07	1286.7
5.54_798.5626m/z		798.563	5.53633	Unknown.1054							8765.69	7744.77	2348.1	5615.22	2197.12	1327.75	5281.44	4250.41	3849.69
13.75_1110.2819n	1110.28	1128.32	13.7462	Unknown.1055					M+H, M+NH4		2180.3	3837.35	8091.12	7798.16	1873.13	5520.93	4153.69	3725.88	4868.98
7.12_579.5259m/z		579.526	7.12407	Unknown.1056							2560.99	2463.39	3647.51	2494.03	2738.56	4387.99	2639.26	2367.4	2415.17
14.80_1382.3988m/z		1382.4	14.8013	Unknown.1057							2078.08	5465.23	7185.92	6483.66	1473.63	5615.99	3344.18	4319.35	4155.67
13.65_616.5062n	616.506	599.503	13.6537	Unknown.1058					M+H-H2O, M+H		33150.8	22477.3	10305.3	16423.6	24836.8	12879.6	19868.2	19535.8	18801.1
9.41_745.0397m/z		745.04	9.41347	Unknown.1059							2221.79	1549.64	69.0212	1346.38	1080.48	169.78	1331.4	1317.58	1033.35
3.93_496.4205m/z		496.42	3.93402	Unknown.106							10491.6	11426.6	14090.3	9628.86	10664.7	12656.2	13632	11367.7	10941.1
7.46_1540.1303m/z		1540.13	7.46288	Unknown.1060							10686.6	14718.7	27044.1	10262.3	15941.5	24801.8	16191.8	15529.7	13781.2
13.46_630.5555n	630.556	631.563	13.4573	Unknown.1061					M+H, M+Na		1280.75	1362.08	1152.2	1504.26	2108.07	1092.35	1261.81	1247.02	960.702
13.26_1176.2111m/z		1176.21	13.2612	Unknown.1062							3872.9	10073	6171.51	11175.8	453.533	7447.1	6689.34	5705.99	5671.28
13.45_1017.2396m/z		1017.24	13.4453	Unknown.1063							821.278	1495.26	2338.48	729.039	380.1	1843.31	1253.73	1396.85	872.124
14.01_933.2709m/z		933.271	14.0139	Unknown.1064							329.938	505.537	2220.93	426.706	812.697	1690.28	1092.85	820.608	1325.73
14.70_1515.4136n	1515.41	1516.42	14.6998	Unknown.1065					M+H-H2O, M+H		4430.82	8419.24	10767.5	12603	1650.25	9437.1	7513.27	5876.05	6550.01
14.90_1142.9301m/z		1142.93	14.8972	Unknown.1066							5405.33	2960.21	1802.85	2446.25	4790.65	2346.01	2980.9	3221.47	3127.92
13.72_414.1201n	414.12	415.127	13.7225	Unknown.1067					M+H, M+NH4		746.25	1573.79	3011.72	3168.68	635.233	2435.5	1484.04	1455.6	1888.29
14.52_575.5039m/z		575.504	14.5234	Unknown.1068							46949.3	28736.9	11730.7	18151.3	35279	16541.4	22607.8	21063.8	27971.9
12.89_1135.7962n	1135.8	1118.79	12.8862	Unknown.1069					M+H-H2O, M+Na		2444.65	531.221	1661.54	4128.37	2508.89	2285.81	2403.91	2458.02	2268.51
0.64_229.1405m/z		229.141	0.643817	Unknown.107							773.151	1041.89	1161.22	803.303	1009.37	1154.55	1123.21	986.548	936.347
5.45_822.5592m/z		822.559	5.45467	Unknown.1070							8562.55	7184.71	1481.99	5895.55	2752.07	1140.68	5095.18	3941.73	3829.4
2.07_495.3325n	495.332	496.34	2.07232	Unknown.1071					M+H, M+Na		3856.47	6224.97	1032.1	7951.2	3984.77	3873.93	4727.23	3636.64	3481.03
9.19_997.2838n	997.284	998.291	9.18657	Unknown.1072					M+H-H2O, M+H		5821.01	33328.8	53230.7	58471.9	10970.5	40501.9	33793.7	34748.7	32713
5.83_797.1614m/z		797.161	5.8299	Unknown.1073							3309.78	9025.46	21461.2	19063.2	5936.78	14925.8	12742.5	11855.8	11162.6
15.29_1264.8789m/z		1264.88	15.2866	Unknown.1074							2467.55	491.583	1116.96	834.33	2890.27	1037.47	1715.52	1263.55	1473.12
6.29_462.1470m/z		462.147	6.29443	Unknown.1075							619.487	1058.55	3214.46	2582.92	1166.74	2783.51	1507.08	1814.91	1905.42
5.65_534.1626n	534.163	552.196	5.65433	Unknown.1076					M+NH4, M+Na		3217.63	7885.1	6758.83	8285.09	419.96	5969.83	4900.07	3329.98	3464.67
15.16_1158.3611m/z		1158.36	15.1589	Unknown.1077							5221.06	5142.73	9369	6342.11	1712.98	6974.74	5535.31	4944.26	4763.51
5.15_444.1130n	444.113	445.12	5.1537	Unknown.1078					M+H, M+NH4		860.562	3318.79	4605.57	6314.11	745.796	2187.97	2862.72	3720.28	3230.5
14.80_1383.3997m/z		1383.4	14.8013	Unknown.1079							12361.5	32709	42982	38446.8	8787.01	32992.5	20410	25303	25141.4
6.08_446.3762n	446.376	429.373	6.082	Unknown.108					M+H-H2O, M+Na		4988.14	6759.5	3578.03	3612.53	5310.3	3806.54	6531.74	4972.04	5454.67
1.26_288.2892m/z		288.289	1.25807	Unknown.1080							2741.26	2664.59	832.831	3695.97	1463.09	1374.44	2171.77	1949.53	1938.58
16.89_1177.0920n	1177.09	1195.12	16.8865	Unknown.1081					M+H, M+NH4		1830.3	59.8765	500.942	2523.65	1711.71	794.783	1482.39	1123.67	1202.42
15.63_1276.3545m/z		1276.35	15.6283	Unknown.1082							20069.8	21709.2	43619	19313	27371.2	56786.8	28770	33319.6	33339.4
3.72_724.4098m/z		724.41	3.7201	Unknown.1083							2366.14	3776.36	1179.13	1786.45	1189.1	1698.19	2216.72	1906.55	1828.84
14.27_282.2787m/z		282.279	14.2708	Unknown.1084							3181.07	2470.83	706.572	1735.23	2469.13	970.906	1708.47	1860.99	1604.37
13.41_1116.2423m/z		1116.24	13.4139	Unknown.1085							1055.91	3072.01	1459.77	3607.3	76.9477	1997.35	2109.91	2006.15	1661.95
5.00_620.3025n	620.302	638.336	4.9995	Unknown.1086					M+H, M+NH4, M+Na		2172.85	3176.36	1152.8	1786.44	1031.55	1661.11	1856.31	1636.8	1486.75
15.23_1366.4030m/z		1366.4	15.2323	Unknown.1087							3746.75	3328.85	6004.78	2160.73	607.816	4819.68	3503.39	2841.66	3147.01
9.53_849.5659n	849.566	850.572	9.52922	Unknown.1088					M+H-H2O, M+H		13592	16527.8	41389.8	10822.2	19891.5	29766.7	20082.1	22155.6	24140.9
15.05_462.1467m/z		462.147	15.0513	Unknown.1089							1441.81	2466.66	2853.62	4243.47	416.374	3070.64	2472.57	2094.93	1939.56
8.87_750.5445m/z		750.545	8.86813	Unknown.109							15577.2	16590.8	16102	16891	15390.8	16346.2	13959.7	16145.4	16321.4
6.68_849.2441n	849.244	850.252	6.68352	Unknown.1090					M+H-H2O, M+H		7238.44	35472.4	78668.3	101716	15650.5	61117.7	41952.5	59180.1	52033.2
15.01_1291.3774n	1291.38	1292.38	15.0092	Unknown.1091					M+H, M+Na		5194.45	6418.28	10861.7	4643.86	944.801	8584.12	6316.99	5310.21	4901.39
13.72_429.0888m/z		429.089	13.7225	Unknown.1092							829.436	1695.57	3077.88	3587.09	796.636	2487.56	1495.45	1585.13	2080.06
12.18_1012.3060m/z		1012.31	12.1763	Unknown.1093							18502	41336.4	78864.3	113846	25200.2	62694.8	66001.2	49347	55189.7
9.92_822.6345m/z		822.635	9.91692	Unknown.1094							8368.22	8607.55	16342.1	9373.08	8354.16	12191.7	8102.9	9467.02	8740.13
13.10_597.4876m/z		597.488	13.1041	Unknown.1095							2309.98	1702.08	368.929	1038.62	1588.03	729.781	1336.18	1091.16	1146.96
13.29_1260.3045m/z		1260.3	13.2928	Unknown.1096							645.78	1945.87	1238.27	2130.97	4.27169	1367.86	1230.5	1022.26	1035.01
5.19_338.5294m/z		338.529	5.18608	Unknown.1097							846.893	1673.79	5006.7	1452.53	1383.21	3147.94	2384.26	2624.31	2886.6
7.12_728.5747n	728.575	751.571	7.12407	Unknown.1098					M+H-H2O, M+Na		821.294	1098.63	1874.99	918.428	880.719	2000.67	1153.34	1013.27	1015.29
5.81_803.2424m/z		803.242	5.81087	Unknown.1099							351.334	1105.22	1767.25	2491.75	432.544	1271.96	1435.57	1097.77	1055.21
9.50_590.4912n	590.491	573.488	9.5046	Unknown.11					M+H-H2O, M+NH4, M+Na		8612.07	8905.1	6575.59	6778.67	8039.92	6742.38	8738.76	8264.06	9052.66
21.42_228.1046m/z		228.105	21.4222	Unknown.110							1929.74	2199.81	2748.9	1914.7	2023.62	2433.77	2655.41	2222	2181.05
8.38_1506.1288m/z		1506.13	8.37515	Unknown.1100							1611.76	2427.61	5931.92	1146.46	2181.29	4551.35	3414.32	2399.82	2643.98
13.66_1110.8669m/z		1110.87	13.6625	Unknown.1101							2713.41	1749.94	594.375	1061.78	2141.23	797.376	1445.58	1524.77	1559.85
12.90_592.5898n	592.59	593.597	12.9023	Unknown.1102					M+H, M+Na		1791.57	5382.92	2809.1	2854.14	2645.11	3996.23	2839.09	2993.42	3093.07
5.87_710.4745m/z		710.475	5.8744	Unknown.1103							3038.28	1742.91	571.949	2369.62	1706.32	700.837	1743.51	1451.36	1278.43
9.61_606.3833n	606.383	624.418	9.60817	Unknown.1104					M+H, M+NH4		2694.91	3215.78	6876.45	4252.48	3696.2	5214.7	3944.4	3939	3753.47
10.54_826.5728m/z		826.573	10.5423	Unknown.1105							79459.2	117237	228654	66699.2	117077	169816	117525	124854	131144
10.87_746.7132m/z		746.713	10.8731	Unknown.1106							2401.44	1531.16	130.91	1548.57	1338	472.289	1376.04	1270.64	969.019
13.72_488.1388n	488.139	489.146	13.7225	Unknown.1107					M+H, M+NH4		648.497	1324.91	2654.94	2762.17	465.826	2011.61	1219.87	1272.65	1580.87
14.88_622.5537n	622.554	605.55	14.88	Unknown.1108					M+H-H2O, M+H, M+NH4		99801	55284.7	28693	47788.4	93431.1	40295.9	52944.8	56954.7	50840
5.65_824.5772m/z		824.577	5.65433	Unknown.1109							4482.98	3355.79	605.514	2857	1173.23	363.16	2557.97	2019.35	1804.47
7.89_692.5555m/z		692.556	7.89302	Unknown.111							3805.54	3425.21	3043.78	4300.94	3997.04	3780.77	4154.4	3913.22	3819.69
14.54_1258.3204n	1258.32	1276.35	14.5427	Unknown.1110					M+H, M+NH4		1812.32	3997.68	6784.36	8421.63	883.3	7746.57	3819.61	3088.94	4802.51
6.69_444.1131n	444.113	445.12	6.68795	Unknown.1111					M+H, M+NH4		1013.26	3573.78	5418.04	8172.44	934.992	4967.58	3778.79	4652.77	4032.56
8.64_1520.1664m/z		1520.17	8.64203	Unknown.1112							118628	138034	313059	93314.5	144114	213173	178165	147457	160452
4.26_444.1128n	444.113	445.12	4.26418	Unknown.1113					M+H, M+NH4		1784.87	4602.81	5702.99	9743.28	995.624	4932.4	5541.44	4432.63	4478.72
9.43_874.5726m/z		874.573	9.43278	Unknown.1114							592.828	799.156	2098.23	380.002	995.143	1542.48	1043.47	1170.62	1193.35
12.14_313.2738m/z		313.274	12.1438	Unknown.1115							11749.2	5971.99	3520.49	4098.17	8508.31	4326.03	6674.08	6197.41	5415.67
14.47_577.7644m/z		577.764	14.4674	Unknown.1116							6155.6	3346.56	1022.81	3224.49	4101.16	1371.88	3495.6	3019.97	2688.67
12.91_831.6906m/z		831.691	12.9066	Unknown.1117							1469.65	822.118	283.318	1926.6	976.409	632.806	1093.4	1047.56	883.121
2.11_427.0674m/z		427.067	2.10925	Unknown.1118							658.248	1713.88	2354.27	3022.81	192.516	1629.04	1715.29	1480.56	1384.68
13.38_832.2414m/z		832.241	13.3772	Unknown.1119							34365.1	31785.6	84644.9	54415.8	24942.1	81768.5	45033.8	48024.4	38840.6
13.33_876.6794m/z		876.679	13.3311	Unknown.112							2038.72	2015.8	860.641	1828.22	2159.09	1602.69	2082.91	1883.38	1787.99
6.62_780.8387m/z		780.839	6.6248	Unknown.1120							4099.35	2044.41	75.3627	2599.85	3329.13	499.637	2320.97	2167.5	1933.4
10.24_807.6300m/z		807.63	10.2387	Unknown.1121							2834.9	4490.29	7441.46	2572.51	3368.47	5648.22	4034.02	4052.34	4212.57
14.86_1088.8835m/z		1088.88	14.8607	Unknown.1122							3545.65	2318.17	985.055	2093.23	3825.63	1463.01	1976.43	2165.49	1994.22
5.89_784.5838m/z		784.584	5.88713	Unknown.1123							3545.62	3438.69	1014.45	2322.1	863.258	386.914	2006.56	1823.24	1561.36
5.91_778.5358m/z		778.536	5.91268	Unknown.1124							2396.69	1578.44	187.22	2121.49	950.665	338.43	1356.07	1038.69	789.47
1.84_544.3396m/z		544.34	1.8406	Unknown.1125							1015.56	2577.61	379.523	3377.19	1727.55	2362.09	1909.18	1561.05	1584.43
12.99_277.1043m/z		277.104	12.9895	Unknown.1126							1215.96	2061.85	3858.16	1046.71	1814.81	2858.55	2178.39	2102.72	2061.1
17.13_1313.2159n	1313.22	1331.25	17.1334	Unknown.1127					M+H, M+NH4		1358.97	0	532.846	3224.47	2324.41	1050.48	1819.33	1408.11	1184.87
12.23_813.9761m/z		813.976	12.2346	Unknown.1128							3491.35	2974.4	295.673	3648.19	1592.64	639.283	2058.22	1550.7	1310.63
7.42_862.5578n	862.558	885.548	7.4152	Unknown.1129					M+H, M+NH4, M+Na		1076.76	1488.56	2433.13	707.349	1029.83	1839.69	1372.29	893.641	1173.68
7.09_1488.1104m/z		1488.11	7.08732	Unknown.113							11656	10511.7	10650.8	10372.1	11407.4	13425	12950.8	10239.4	9676.8
7.74_804.4983m/z		804.498	7.7419	Unknown.1130							749.647	977.168	2089.13	675.409	1098.69	1741.39	1174.71	1003.01	1004.54
14.61_1518.2006m/z		1518.2	14.6083	Unknown.1131							2670.29	8158.58	5474.65	8187.91	120.713	7069.69	4597.47	4341.58	4365.88
13.01_261.1304m/z		261.13	13.011	Unknown.1132							886.793	1485.81	2839.43	787.353	1318.89	2119.01	1593.14	1541.03	1480.83
12.88_632.6329m/z		632.633	12.8765	Unknown.1133							2796.08	933.442	1599.71	4376.07	2455.77	2149.8	2455.21	2426.8	2372.55
16.01_429.0890m/z		429.089	16.0122	Unknown.1134							2394.57	2190.49	6297.17	5109.37	1315.58	6171.69	3529.78	3374.76	3239.26
14.20_573.4875m/z		573.487	14.2007	Unknown.1135							3209.6	1923.63	520.631	1452.37	3606.5	904.991	1908.04	2018.78	1997.84
12.92_1257.1057m/z		1257.11	12.9242	Unknown.1136							2160.43	6956.09	4487.64	6806.35	125.4	5299.8	3860.98	3891.03	3627.12
14.81_355.0699m/z		355.07	14.8131	Unknown.1137							911.904	2130.73	3110.76	3103.78	675.766	2665.13	1342.1	1513.06	1739.62
15.60_1306.3951m/z		1306.4	15.5976	Unknown.1138							3242.17	3000.39	6174.56	1468.16	1444.87	5008.36	3442.16	3185.63	3129.38
15.26_488.1390n	488.139	489.146	15.2618	Unknown.1139					M+H, M+NH4		610.276	1288.95	2225.27	2096.36	144.059	2192.7	1239.6	1089.24	1112.08
3.83_716.5502m/z		716.55	3.83447	Unknown.114							6558.73	7222.77	8968.39	6102.99	6680.25	7876.24	8647.06	6989.61	6862.17
9.31_824.5584m/z		824.558	9.31043	Unknown.1140							30882.5	39246.6	86695.2	24589.3	43316.2	61021	41890.9	46168	48238.7
14.19_462.1468m/z		462.147	14.1863	Unknown.1141							863.426	2489.56	3960.41	5093.56	886.177	3669.38	2798.95	2758.57	2827.48
14.81_1350.3492n	1350.35	1351.37	14.8131	Unknown.1142					M+H-H2O, M+H		1425.95	4566.18	6533.54	6207.98	975.617	4606.04	3028.83	3321.64	3620.84
7.70_1506.0585m/z		1506.06	7.7032	Unknown.1143							2143.38	2554.44	6958.76	1734.83	2997.44	5693.43	3848.71	2472.64	2705.29
15.27_518.1317n	518.132	519.139	15.2661	Unknown.1144					M+H, M+NH4		1397.68	2721.69	4651.31	4538.62	340.602	4563.47	2572	2364.49	2307.01
5.73_594.1303n	594.13	612.163	5.732	Unknown.1145					M+H, M+NH4		1833.39	5784.34	3522.11	9743.96	428.019	3968.39	5387.38	4800.28	3909.36
13.65_1030.7211n	1030.72	1031.73	13.6492	Unknown.1146					M+H, M+Na		5202.48	3297.95	941.817	2004.79	3949.74	1493.98	2872.37	2746.23	2828.61
15.82_808.7384m/z		808.738	15.8247	Unknown.1147							925.351	2381.76	2453.12	888.002	1146.17	2677.64	1378.37	1473.45	1423.84
14.14_624.5683n	624.568	607.565	14.1356	Unknown.1148					M+H-H2O, M+Na		5652.33	2292.58	2100.4	2068.52	8379.73	2827.06	3814.35	4595.25	4572.73
14.82_1409.3655n	1409.37	1410.4	14.8176	Unknown.1149					M+H-H2O, M+H		611.244	1632.1	2558.3	1127.42	669.285	1705.79	1213.09	1263.37	1402.27
8.72_629.5479m/z		629.548	8.71693	Unknown.115							6546.5	6579.01	4795.23	6557.79	6750.31	5526.58	5480.24	6504.03	6228.6
14.66_591.5344m/z		591.534	14.6573	Unknown.1150							17547.1	9476.25	3783.24	8573.18	14336.2	5361.03	8439.17	9612.75	9522.46
16.01_489.1465m/z		489.147	16.0122	Unknown.1151							914.296	943.487	2406.73	1849.61	348.643	2223.01	1313.31	1069.48	1067.45
13.93_1266.2588m/z		1266.26	13.9313	Unknown.1152							565.298	3116.9	1095.33	2932.83	4.7234	2161.57	1700.4	1357.08	1126.62
14.07_936.3059m/z		936.306	14.0733	Unknown.1153							5973.55	8739.17	20377.7	11384.4	3164.66	15722.2	7776.96	11102.4	9763.53
15.59_518.1317n	518.132	519.139	15.5887	Unknown.1154					M+H, M+NH4		1300.61	1524.79	3199.21	2261.52	501.219	2817.02	1740.01	1619.74	1291.9
15.27_414.1202n	414.12	415.128	15.2661	Unknown.1155					M+H, M+NH4		666.007	1363.66	2335.15	2047.94	181.407	2324.7	1267.03	1205.94	1146.58
14.61_659.5019m/z		659.502	14.6083	Unknown.1156							548.558	900.952	2332.29	378.685	1135.58	2023.42	899.576	1009.07	1265.07
4.07_424.2822m/z		424.282	4.06758	Unknown.1157							2256.28	972.468	4186.24	655.453	573.315	1219.4	2267.48	1788.27	1976.03
14.82_935.7102m/z		935.71	14.8221	Unknown.1158							2828.61	3431.61	1653.11	1164.18	1353.08	412.34	1847.06	1858.27	1765.82
15.89_866.8316m/z		866.832	15.8886	Unknown.1159							1529.69	2942.47	1957.74	1386.29	1500.21	1468.56	1462.78	1592.06	1538.97
12.59_659.5010m/z		659.501	12.5944	Unknown.116							27422.1	24443.5	27777.9	18062.5	27850.6	25038.9	26809.7	24366	24909.4
15.21_1144.9460m/z		1144.95	15.2116	Unknown.1160							4338.11	2094.37	894.596	2127.97	5001.41	1417.2	2705.93	2035.84	2481.99
13.66_1046.6953n	1046.7	1047.7	13.6581	Unknown.1161					M+H, M+Na		2888.51	1765.9	365.084	1079.85	2086.32	655.754	1436.51	1559.3	1485.72
14.81_444.1129n	444.113	445.12	14.8131	Unknown.1162					M+H, M+NH4		2548.7	5561.91	8904.23	8239.14	1705.7	7173.07	3990.14	4378.11	4801.69
3.72_636.2983n	636.298	637.306	3.7201	Unknown.1163					M+H, M+NH4, M+Na		48149.2	76098.9	21170.1	33153.1	21301	30495.7	40935.5	34975.1	33215.1
15.26_444.1129n	444.113	445.12	15.2618	Unknown.1164					M+H, M+NH4		2988.02	5660.17	9725.73	7665.97	1202.76	9114.6	5037.79	4963.78	5220.21
2.28_518.3217m/z		518.322	2.2845	Unknown.1165							2511.31	4751.85	347.183	5520.38	2626.55	2807.53	2962.36	2421.35	2311.19
14.88_341.3047m/z		341.305	14.88	Unknown.1166							4031.34	2622.77	1145.93	1825.71	4483.77	1688.35	2324.63	2406.07	2206.16
4.58_358.3080n	358.308	341.305	4.58142	Unknown.1167					M+H-H2O, M+H, M+NH4, M+Na		1800.64	1732.11	4050.61	1877.22	1656.52	6361.01	3411.74	2626.44	2748.33
14.13_341.3044m/z		341.304	14.1311	Unknown.1168							1909.31	806.388	579.961	573.714	2403.68	773.768	1144.65	1287.86	1278.83
14.42_1144.3479m/z		1144.35	14.4169	Unknown.1169							4611.2	6656.49	10071.1	5036.65	826.542	9443.91	5393.49	4245.15	3945.36
16.01_921.7301m/z		921.73	16.0122	Unknown.117							12697.1	9670.58	13962.1	9973.63	11712.7	9942	13438.3	11231.5	12338.7
15.05_415.1275m/z		415.127	15.0513	Unknown.1170							1022.11	1803.87	2082.96	3346.22	285.134	2438.24	1790.87	1506.87	1373.37
4.48_326.3776m/z		326.378	4.4806	Unknown.1171							0	0	2258.52	1846.49	1995.48	1511.74	1208.6	1085.23	1093.89
12.45_788.2678m/z		788.268	12.4533	Unknown.1172							12988.4	23348.3	25324.2	22481	3283.84	16768.4	13534.7	13392.1	11727.5
14.62_629.5478m/z		629.548	14.6247	Unknown.1173							15731.2	8586.76	3865.25	6655.5	13242.6	5310.68	7797.97	8327.63	8400.6
8.80_848.5579m/z		848.558	8.79727	Unknown.1174							2609.74	3095.43	10042	1789.91	4931.67	7841.98	3629.6	4817.33	5358
15.26_372.0731n	372.073	355.07	15.2618	Unknown.1175					M+H-H2O, M+H		1081.23	2096.05	3579.13	2796.33	474.748	3505.94	1725.59	1860.73	1909.14
14.58_1369.1834m/z		1369.18	14.5756	Unknown.1176							608.011	1842.54	1275.07	2330.9	200.109	1497.6	1196.54	1223.7	1238.66
15.26_429.0888m/z		429.089	15.2618	Unknown.1177							927.275	1719.54	2823.05	2743.75	332.831	2885.79	1479.08	1479.31	1533.45
8.87_874.5732m/z		874.573	8.86813	Unknown.1178							519.448	676.524	2268.92	352.027	1019.25	1688.1	871.453	1066.46	1203.46
14.54_1309.3810m/z		1309.38	14.5427	Unknown.1179							12117.5	29376.8	51852.6	42225.2	6880.94	43306.7	21625.7	16903.5	27501.6
6.65_313.2735m/z		313.274	6.6465	Unknown.118							1848.45	1853.47	804.607	1300.6	2064.63	1094.62	1755.37	1986.95	1962.33
6.33_445.1202m/z		445.12	6.33388	Unknown.1180							684.283	1123.86	3636.14	3731.93	1263.64	3004.13	1605.88	1970.24	1976.6
15.21_605.5505m/z		605.55	15.2116	Unknown.1181							54638.4	24740.5	12384.5	24060	57573	16226.8	30487.1	23199.1	27316.5
15.04_591.5341m/z		591.534	15.0395	Unknown.1182							4795.96	2378.59	774.211	2238.43	3965.67	1130.69	2539.38	2172.51	1959.3
9.19_444.1133n	444.113	445.121	9.18657	Unknown.1183					M+H, M+NH4		1017.77	4009.88	4421.83	5406.33	579.529	3564.04	2859.23	2411.21	2753.88
15.59_372.0731n	372.073	355.07	15.5887	Unknown.1184					M+H-H2O, M+H		1005.13	1236.68	2596.38	1726.03	636.231	2171.16	1192.06	1371.68	1059.02
8.06_822.5436m/z		822.544	8.05808	Unknown.1185							20323.5	23158.8	55900.3	17887.7	27588.7	42017	27274.6	29531	29449
7.03_726.5104m/z		726.51	7.03262	Unknown.1186							4845.29	5027.84	9967.2	5035.28	5253.76	8374.05	5258.85	4997.4	4968.82
[truncated: 4,148 more rows]
[truncated: 20 more columns]

## Sheet: Raw Negative Mode
PfRAP01 56 h Negative Mode				see row 5
[truncated: 2,968 more rows]
