# Supplementary material for: Functional genomics of RAP proteins and their role in mitoribosome regulation in Plasmodium falciparum
Source: Nat Commun. 2022 Mar 11;13:1275. doi: 10.1038/s41467-022-28981-7 (PMC8917122; doi:10.1038/s41467-022-28981-7)
Supplement: Supplementary file 6 — Supplementary Data 4 [file 41467_2022_28981_MOESM6_ESM.xlsx]

## Sheet: 72h
Supplementary Data 4: Compound susceptibility assays in PfRAP01 and PfRAP21 knockdowns. Growth inhibition was analyzed after 72 h and 120 h using the Renilla-Glo(R) Luciferase Assay System. IC50 values were obtained from corrected dose-response curves. ND=Not Determined.
At 72 h
Atovaquone		IC50 (nM)			mean IC50 (nM)			SEM			fold-shift (high aTc/low aTc)	fold-change in IC50	average fold-shift
	replicate	high aTc	low aTc	no aTc	high aTc	low aTc	no aTc	high aTc	low aTc	no aTc
PfRAP01	n1	0.41	0.42	flatline	0.33	0.38	flatline	0.0653197	0.0326599	ND	0.97619	no shift	0.855742
	n2	0.25	0.34	flatline							0.735294
PfRAP21	n1	0.4	0.32	flatline	0.353333	0.296667	flatline	0.0328295	0.0448454	ND	1.25	no shift	1.27249
	n2	0.37	0.21	flatline							1.7619
	n3	0.29	0.36	flatline							0.805556
Control	n1	0.24	ND	0.18	0.156667	ND	0.206667	0.0417665	ND	0.0176383	1.33333	no shift	0.797222
	n2	0.11	ND	0.24							0.458333
	n3	0.12	ND	0.2							0.6
Quinine		IC50 (nM)			mean IC50 (nM)			SEM			fold-shift (high aTc/low aTc)	fold-change in IC50	average fold-shift
	replicate	high aTc	low aTc	no aTc	high aTc	low aTc	no aTc	high aTc	low aTc	no aTc
PfRAP01	n1	11.0559	49.9455	ND	18.411	38.078	ND	6.00536	9.68974	ND	0.22136	no shift	0.6022
	n2	25.766	26.2105	ND							0.98304
PfRAP21	n1	13.7552	5.66407	ND	8.31013	9.10234	ND	2.79504	2.13734	ND	2.42851	no shift	1.15426
	n2	6.68289	13.0211	ND							0.513235
	n3	4.49225	8.62183	ND							0.521033
Control	n1	14.0497	ND	20.5824	12.9043	ND	17.4194	0.935184	ND	2.58255	0.682607	no shift	0.753711
	n2	11.759	ND	14.2565							0.824816
Bafilomycin A1		IC50 (nM)			mean IC50 (nM)			SEM			fold-shift (high aTc/no aTc)	fold-change in IC50	average fold-shift
	replicate	high aTc	low aTc	no aTc	high aTc	low aTc	no aTc	high aTc	low aTc	no aTc
PfRAP01	n1	20.0368	19.7217	ND	16.8967	18.8023	ND	2.56386	0.750685	ND	1.01598	no shift	0.892621
	n2	13.7567	17.8829	ND							0.769264
PfRAP21	n1	19.9991	24.6882	ND	24.8607	31.62	ND	4.97061	15.6225	ND	0.810066	no shift	1.21655
	n2	19.7819	8.70128	ND							2.27344
	n3	34.8011	61.4706	ND							0.566143
Control	n1	23.0545	ND	25.8339	21.7339	ND	21.3604	1.07821	ND	3.65265	0.892411	no shift	1.05062
	n2	20.4134	ND	16.8868							1.20884
high aTc concentration = 500 nM
low aTc concentration: PfRAP01 knockdown = 8 nM aTc and PfRAP21 knockdown = 5 nM aTc
Number of biological repeats = 2 or 3, with 2 technical repeats each.

## Sheet: 120h
At 120 h
Atovaquone		IC50 (nM)			mean IC50 (nM)			SEM			fold-shift (high aTc/no aTc)	fold-change in IC50	average fold-shift
	replicate	high aTc	low aTc	no aTc	high aTc	low aTc	no aTc	high aTc	low aTc	no aTc
PfRAP01	n1	0.22	0.2	ND	0.205	0.205	ND	0.0122474	0.00408248	ND	1.1	no shift	1.00238
	n2	0.19	0.21	ND							0.904762
PfRAP21	n1	0.24	0.25	ND	0.255	0.28	ND	0.0122474	0.0244949	ND	0.96	no shift	0.915484
	n2	0.27	0.31	ND							0.870968
Control	n1	0.25	ND	0.33	0.26	ND	0.286667	0.01	ND	0.0296273	0.757576	no shift	0.9361
	n2	0.28	ND	0.23							1.21739
	n3	0.25	ND	0.3							0.833333
Bafilomycin A1		IC50 (nM)			mean IC50 (nM)			SEM			fold-shift (high aTc/no aTc)	fold-change in IC50	average fold-shift
	replicate	high aTc	low aTc	no aTc	high aTc	low aTc	no aTc	high aTc	low aTc	no aTc
PfRAP01	n1	22.9946	18.4728	ND	17.8418	15.6025	ND	4.20723	2.34361	ND	1.24478	no shift	1.1207
	n2	12.689	12.7321	ND							0.996614
PfRAP21	n1	12.8706	5.14067	ND	9.76293	6.83864	ND	2.53741	1.38638	ND	2.50368	no shift	1.64165
	n2	6.65525	8.5366	ND							0.779614
Control	n1	12.2772	ND	18.556	22.126	ND	23.2348	5.01752	ND	7.36853	0.661628	no shift	1.10268
	n2	28.7171	ND	37.6766							0.762199
	n3	25.3836	ND	13.4718							1.8842
high aTc concentration = 500 nM
low aTc concentration: PfRAP01 knockdown = 8 nM aTc and PfRAP21 knockdown = 5 nM aTc
Number of biological repeats = 2 or 3, with 2 technical repeats each.
