# Supplementary material for: Functional genomics of RAP proteins and their role in mitoribosome regulation in Plasmodium falciparum
Source: Nat Commun. 2022 Mar 11;13:1275. doi: 10.1038/s41467-022-28981-7 (PMC8917122; doi:10.1038/s41467-022-28981-7)
Supplement: Supplementary file 7 — Supplementary Data 5 [file 41467_2022_28981_MOESM7_ESM.xlsx]

## Sheet: IP-MS
Supplementary Data 5: Proteins identified by MudPIT analyses of the proteins co-purified with PfRAP01-HA, PfRAP21-HA, and negative controls. The significance analysis was performed using QSPEC.																Column ends with:
																_P	Peptide Count							_S	Spectral Count
																_dS	Distributed Spectral Count							_sS	Shared Spectral Count
																_SC	Sequence Coverage (%)							_uS	Unique Spectral Count
																_dNSAF	Distributed Normalized Spectral Abundance Factor							_uDP	Unique Detected Peptides
						Pf-0105200/Control					Pf-1470600/Control					Pf_3D7-0105200_LT-Sol																											Pf_3D7-1470600_LT-Sol
						log Fold change	z-score	Adj p-value	Up	Down	log Fold change	z-score	Adj p-value	Up	Down	Replicate 3								Replicate 2								Replicate 1								Pf_3D7-0105200 dNSAF AVG	Pf_3D7-0105200 Detected # Out of 3	Pf_3D7-0105200:Pf_Control	Replicate 3
Total Proteins In Group	Proteins In Group	Locus	Description	MitoProt II v1.101 Probability		Pf_3D7-0105200/Pf_Control:QSPEC:LogFoldChange	Pf_3D7-0105200/Pf_Control:QSPEC:Zstatistic	Pf_3D7-0105200/Pf_Control:QSPEC:fdr	Pf_3D7-0105200/Pf_Control:QSPEC:FDRup	Pf_3D7-0105200/Pf_Control:QSPEC:FDRdown	Pf_3D7-1470600/Pf_Control:QSPEC:LogFoldChange	Pf_3D7-1470600/Pf_Control:QSPEC:Zstatistic	Pf_3D7-1470600/Pf_Control:QSPEC:fdr	Pf_3D7-1470600/Pf_Control:QSPEC:FDRup	Pf_3D7-1470600/Pf_Control:QSPEC:FDRdown	Pf_3D7-0105200_LT-Sol_HA-AP-3_rKCTi_L3_3_P	Pf_3D7-0105200_LT-Sol_HA-AP-3_rKCTi_L3_3_S	Pf_3D7-0105200_LT-Sol_HA-AP-3_rKCTi_L3_3_uS	Pf_3D7-0105200_LT-Sol_HA-AP-3_rKCTi_L3_3_uDP	Pf_3D7-0105200_LT-Sol_HA-AP-3_rKCTi_L3_3_sS	Pf_3D7-0105200_LT-Sol_HA-AP-3_rKCTi_L3_3_dS	Pf_3D7-0105200_LT-Sol_HA-AP-3_rKCTi_L3_3_SC	Pf_3D7-0105200_LT-Sol_HA-AP-3_rKCTi_L3_3_dNSAF	Pf_3D7-0105200_LT-Sol_HA-AP-2_rKCTi_L6_1_P	Pf_3D7-0105200_LT-Sol_HA-AP-2_rKCTi_L6_1_S	Pf_3D7-0105200_LT-Sol_HA-AP-2_rKCTi_L6_1_uS	Pf_3D7-0105200_LT-Sol_HA-AP-2_rKCTi_L6_1_uDP	Pf_3D7-0105200_LT-Sol_HA-AP-2_rKCTi_L6_1_sS	Pf_3D7-0105200_LT-Sol_HA-AP-2_rKCTi_L6_1_dS	Pf_3D7-0105200_LT-Sol_HA-AP-2_rKCTi_L6_1_SC	Pf_3D7-0105200_LT-Sol_HA-AP-2_rKCTi_L6_1_dNSAF	Pf_3D7-0105200_LT-Sol_HA-AP-1_rKCTi_L6_1_P	Pf_3D7-0105200_LT-Sol_HA-AP-1_rKCTi_L6_1_S	Pf_3D7-0105200_LT-Sol_HA-AP-1_rKCTi_L6_1_uS	Pf_3D7-0105200_LT-Sol_HA-AP-1_rKCTi_L6_1_uDP	Pf_3D7-0105200_LT-Sol_HA-AP-1_rKCTi_L6_1_sS	Pf_3D7-0105200_LT-Sol_HA-AP-1_rKCTi_L6_1_dS	Pf_3D7-0105200_LT-Sol_HA-AP-1_rKCTi_L6_1_SC	Pf_3D7-0105200_LT-Sol_HA-AP-1_rKCTi_L6_1_dNSAF				Pf_3D7-1470600_LT-Sol_HA-AP-3_rKCTi_L6_3_P	Pf_3D7-1470600_LT-Sol_HA-AP-3_rKCTi_L6_3_S	Pf_3D7-1470600_LT-Sol_HA-AP-3_rKCTi_L6_3_uS	Pf_3D7-1470600_LT-Sol_HA-AP-3_rKCTi_L6_3_uDP	Pf_3D7-1470600_LT-Sol_HA-AP-3_rKCTi_L6_3_sS	Pf_3D7-1470600_LT-Sol_HA-AP-3_rKCTi_L6_3_dS	Pf_3D7-1470600_LT-Sol_HA-AP-3_rKCTi_L6_3_SC
1	PF3D7_0105200.1-p1	PF3D7_0105200.1	heptatricopeptide repeat and RAP domain-containing protein, putative	0.9247		5.809	15.4529	0	0	0.884434	1.657	2.7291	0.143866	0.042909	0.935669	23	547	547	23	0	547	33.8	0.116222	13	492	492	13	0	492	24.12	0.263268	29	499	499	29	0	499	52.64	0.261976	0.213822	3	855.288	0	0	0	0	0	0	0
1	PF3D7_0106300.1-p1	PF3D7_0106300.1	calcium-transporting ATPase	0.046		1.42	4.2133	0.007329	0.001598	0.886908	0.687	1.7373	0.873803	0.296397	0.945478	3	5	5	3	0	5	3.5	0.00049138	8	13	13	8	0	13	10.18	0.00321755	6	15	15	6	0	15	7.98	0.00364252	0.00245	3	8.81295	0	0	0	0	0	0	0
1	PF3D7_1470600.1-p1	PF3D7_1470600.1	RAP protein, putative	0.9375							3.503	6.843	0	0	0.922192	0	0	0	0	0	0	0	0	0	0	0	0	0	0	0	0	0	0	0	0	0	0	0	0	0	0	0	15	35	35	15	0	35	38.09
1	PF3D7_1237100.1-p1	PF3D7_1237100.1	conserved Plasmodium protein, unknown function	0.9655							3.167	6.1197	0	0	0.923785	0	0	0	0	0	0	0	0	0	0	0	0	0	0	0	0	0	0	0	0	0	0	0	0	0	0	0	17	42	42	17	0	42	8.88
1	PF3D7_0924200.1-p1	PF3D7_0924200.1	heptatricopeptide repeat-containing protein, putative	0.9028							2.258	4.242	0.003633	0.000465	0.925964	0	0	0	0	0	0	0	0	0	0	0	0	0	0	0	0	0	0	0	0	0	0	0	0	0	0	0	5	16	16	5	0	16	5.66
1	PF3D7_0703500.1-p1	PF3D7_0703500.1	erythrocyte membrane-associated antigen	0.9724		-0.247	-0.3188	0.924237	1	0.824742	1.768	3.4929	0.026397	0.006056	0.928784	0	0	0	0	0	0	0	0	0	0	0	0	0	0	0	0	0	0	0	0	0	0	0	0	0	0	0	7	13	13	7	0	13	4.61
1	PF3D7_0503400.1-p1	PF3D7_0503400.1	actin-depolymerizing factor 1			1.17	1.9321	0.947376	0.493216	0.889917	-0.08	-0.0953	0.996623	1	0.888539	1	7	7	1	0	7	17.21	0.00692446	0	0	0	0	0	0	0	0	0	0	0	0	0	0	0	0	0.006924	1	15.4554	0	0	0	0	0	0	0
1	PF3D7_0532100.1-p1	PF3D7_0532100.1	early transcribed membrane protein 5			1.047	1.8012	1	0.569627	0.889646	-0.36	-0.4821	0.954358	1	0.872323	1	4	4	1	0	4	13.26	0.00266704	2	5	5	2	0	5	20.44	0.008396	0	0	0	0	0	0	0	0	0.005532	2	9.15894	0	0	0	0	0	0	0
1	PF3D7_0621800.1-p1	PF3D7_0621800.1	nascent polypeptide-associated complex subunit alpha, putative			0.816	1.3938	1	0.81605	0.886239	-0.304	-0.3903	0.956323	1	0.876418	3	6	6	3	0	6	23.91	0.00393533	0	0	0	0	0	0	0	0	0	0	0	0	0	0	0	0	0.003935	1	6.62458	0	0	0	0	0	0	0
1	PF3D7_1444300.1-p1	PF3D7_1444300.1	1-acyl-sn-glycerol-3-phosphate acyltransferase, putative			0.716	1.0501	1	1	0.878749						0	0	0	0	0	0	0	0	1	4	4	1	0	4	5.82	0.00416349	1	1	1	1	0	1	3.42	0.00102124	0.002592	2	infinity	0	0	0	0	0	0	0
1	PF3D7_1238100.1-p1	PF3D7_1238100.1	calcyclin binding protein, putative			0.502	1.0594	1	0.999388	0.879001	-0.899	-1.2275	1	0.999486	0.788229	1	9	9	1	0	9	8.33	0.00476382	0	0	0	0	0	0	0	0	0	0	0	0	0	0	0	0	0.004764	1	3.31293	0	0	0	0	0	0	0
1	PF3D7_1405600.1-p1	PF3D7_1405600.1	ribonucleoside-diphosphate reductase small chain, putative			0.497	0.7089	1	1	0.866747	-0.014	-0.0179	1	1	0.891875	1	3	3	1	0	3	4.58	0.00103739	0	0	0	0	0	0	0	0	0	0	0	0	0	0	0	0	0.001037	1	6.6051	0	0	0	0	0	0	0
1	PF3D7_1116700.1-p1	PF3D7_1116700.1	dipeptidyl aminopeptidase 1			0.438	0.8189	1	1	0.871055	-0.646	-0.8613	0.994947	0.992989	0.845658	1	6	6	1	0	6	4.43	0.00103443	0	0	0	0	0	0	0	0	0	0	0	0	0	0	0	0	0.001034	1	4.27273	0	0	0	0	0	0	0
1	PF3D7_1143200.1-p1	PF3D7_1143200.1	DnaJ protein, putative			0.357	0.4774	1	1	0.857061	-0.108	-0.1351	0.988305	1	0.88682	0	0	0	0	0	0	0	0	0	0	0	0	0	0	0	0	1	2	2	1	0	2	4.36	0.00185795	0.001858	1	4.03913	0	0	0	0	0	0	0
1	PF3D7_1435500.1-p1	PF3D7_1435500.1	clathrin light chain, putative			0.344	0.4462	1	1	0.855802	-0.043	-0.0505	1	1	0.890428	0	0	0	0	0	0	0	0	0	0	0	0	0	0	0	0	1	2	2	1	0	2	5.51	0.00234804	0.002348	1	4.20789	0	0	0	0	0	0	0
1	PF3D7_1034900.1-p1	PF3D7_1034900.1	methionine--tRNA ligase			0.303	0.4119	1	1	0.854291	-0.02	-0.024	1	1	0.891597	1	2	2	1	0	2	1.91	0.0002715	0	0	0	0	0	0	0	0	0	0	0	0	0	0	0	0	0.000271	1	4.44262	0	0	0	0	0	0	0
1	PF3D7_1211700.1-p1	PF3D7_1211700.1	DNA replication licensing factor MCM5, putative			0.261	0.3942	1	1	0.853536	-0.257	-0.3191	0.961373	1	0.879338	1	3	3	1	0	3	2.77	0.00047764	0	0	0	0	0	0	0	0	0	0	0	0	0	0	0	0	0.000478	1	3.31944	0	0	0	0	0	0	0
1	PF3D7_0108500.1-p1	PF3D7_0108500.1	conserved Plasmodium protein, unknown function			0.097	0.1618	1	1	0.843781	-0.502	-0.6969	0.968931	0.994482	0.860029	1	3	3	1	0	3	17.32	0.00202263	0	0	0	0	0	0	0	0	0	0	0	0	0	0	0	0	0.002023	1	2.20852	0	0	0	0	0	0	0
1	PF3D7_1215300.1-p1	PF3D7_1215300.1	10 kDa chaperonin			0.082	0.1191	0.996549	1	0.841991	-0.32	-0.4097	0.955482	1	0.875549	1	2	2	1	0	2	15.53	0.00234337	0	0	0	0	0	0	0	0	0	0	0	0	0	0	0	0	0.002343	1	2.20829	0	0	0	0	0	0	0
1	PF3D7_0610800.1-p1	PF3D7_0610800.1	transketolase			0.063	0.1002	0.991321	1	0.841282	-0.453	-0.6439	0.963003	0.995708	0.863608	2	3	3	2	0	3	4.02	0.00053877	0	0	0	0	0	0	0	0	0	0	0	0	0	0	0	0	0.000539	1	2.20902	0	0	0	0	0	0	0
1	PF3D7_1366500.1-p1	PF3D7_1366500.1	nucleoside diphosphate kinase			0.001	0.0019	0.96726	1	0.837325	-0.041	-0.0484	1	1	0.890565	1	1	1	1	0	1	10.74	0.00080996	0	0	0	0	0	0	0	0	0	0	0	0	0	0	0	0	0.00081	1	2.20708	0	0	0	0	0	0	0
1	PF3D7_1311900.1-p1	PF3D7_1311900.1	V-type proton ATPase catalytic subunit A			-0.013	-0.0242	0.961752	1	0.836293	-0.77	-1.0603	1	0.995335	0.819308	3	4	4	3	0	4	8.51	0.00079007	0	0	0	0	0	0	0	0	0	0	0	0	0	0	0	0	0.00079	1	1.76734	0	0	0	0	0	0	0
1	PF3D7_1357900.1-p1	PF3D7_1357900.1	pyrroline-5-carboxylate reductase, putative			-0.03	-0.0385	0.95889	1	0.835836	0.012	0.0157	1	1	0.893346	1	1	1	1	0	1	7.25	0.00046062	0	0	0	0	0	0	0	0	0	0	0	0	0	0	0	0	0.000461	1	2.20574	0	0	0	0	0	0	0
1	PF3D7_1116400.1-p1	PF3D7_1116400.1	guanine nucleotide-exchange factor SEC12			-0.036	-0.0414	0.958323	1	0.835722	-0.091	-0.1101	0.993432	1	0.887874	0	0	0	0	0	0	0	0	1	1	1	1	0	1	3.09	0.00062667	0	0	0	0	0	0	0	0	0.000627	1	2.05574	0	0	0	0	0	0	0
1	PF3D7_0204700.1-p1	PF3D7_0204700.1	hexose transporter			-0.052	-0.0942	0.948785	1	0.833675	-0.777	-1.0858	1	0.995875	0.815167	1	2	2	1	0	2	2.98	0.0004789	1	2	2	1	0	2	2.98	0.00120609	1	2	2	1	0	2	2.98	0.00118334	0.000956	3	1.76384	0	0	0	0	0	0	0
1	PF3D7_0604500.1-p1	PF3D7_0604500.1	conserved Plasmodium protein, unknown function			-0.061	-0.0693	0.953099	1	0.834583	-0.095	-0.1213	0.991094	1	0.887411	0	0	0	0	0	0	0	0	1	1	1	1	0	1	0.56	0.00010575	0	0	0	0	0	0	0	0	0.000106	1	5.57895	0	0	0	0	0	0	0
1	PF3D7_1306400.1-p1	PF3D7_1306400.1	26S protease regulatory subunit 10B, putative			-0.079	-0.1222	0.944326	1	0.83254	-0.611	-0.8451	0.99198	0.992985	0.847441	2	3	3	2	0	3	6.62	0.00092125	0	0	0	0	0	0	0	0	0	0	0	0	0	0	0	0	0.000921	1	1.65647	0	0	0	0	0	0	0
1	PF3D7_1229500.1-p1	PF3D7_1229500.1	T-complex protein 1 subunit gamma			-0.097	-0.1399	0.941719	1	0.831858	-0.399	-0.5257	0.955203	0.999591	0.870201	1	2	2	1	0	2	2.4	0.00044533	0	0	0	0	0	0	0	0	0	0	0	0	0	0	0	0	0.000445	1	1.47351	0	0	0	0	0	0	0
1	PF3D7_1229400.1-p1	PF3D7_1229400.1	macrophage migration inhibitory factor			-0.121	-0.1708	0.937553	1	0.830606	-0.282	-0.3707	0.957407	1	0.877208	1	2	2	1	0	2	10.34	0.00208075	0	0	0	0	0	0	0	0	0	0	0	0	0	0	0	0	0.002081	1	2.20913	0	0	0	0	0	0	0
1	PF3D7_0106800.1-p1	PF3D7_0106800.1	ras-related protein Rab-5C			-0.124	-0.1828	0.936068	1	0.830148	-0.47	-0.64	0.962623	0.995791	0.863805	0	0	0	0	0	0	0	0	1	1	1	1	0	1	5.14	0.00142026	1	2	2	1	0	2	7.01	0.00278692	0.002104	2	1.55506	0	0	0	0	0	0	0
1	PF3D7_0817900.1-p1	PF3D7_0817900.1	high mobility group protein B2			-0.162	-0.2414	0.929857	1	0.82784	-0.471	-0.636	0.962242	0.995918	0.864099	1	2	2	1	0	2	14.14	0.00243805	0	0	0	0	0	0	0	0	0	0	0	0	0	0	0	0	0.002438	1	1.54892	0	0	0	0	0	0	0
1	PF3D7_1416500.1-p1	PF3D7_1416500.1	NADP-specific glutamate dehydrogenase			-0.166	-0.2456	0.929478	1	0.827723	-0.512	-0.6716	0.965927	0.995014	0.861768	1	2	2	1	0	2	4.04	0.00051355	0	0	0	0	0	0	0	0	0	0	0	0	0	0	0	0	0.000514	1	1.47278	0	0	0	0	0	0	0
1	PF3D7_0815600.1-p1	PF3D7_0815600.1	eukaryotic translation initiation factor 3 subunit G, putative			-0.268	-0.3502	0.922767	1	0.823382	-0.277	-0.3502	0.958789	1	0.878054	1	1	1	1	0	1	5.22	0.00045031	0	0	0	0	0	0	0	0	0	0	0	0	0	0	0	0	0.00045	1	0.939457	0	0	0	0	0	0	0
1	PF3D7_1350100.1-p1	PF3D7_1350100.1	lysine--tRNA ligase			-0.27	-0.3455	0.922958	1	0.823632	-0.327	-0.4251	0.954976	1	0.87487	1	1	1	1	0	1	3.09	0.000207	0	0	0	0	0	0	0	0	0	0	0	0	0	0	0	0	0.000207	1	1.10695	0	0	0	0	0	0	0
1	PF3D7_1352500.1-p1	PF3D7_1352500.1	thioredoxin-related protein, putative			-0.271	-0.595	0.926108	1	0.8113	-1.167	-1.7259	1	1	0.648827	1	2	2	1	0	2	4.81	0.00116042	0	0	0	0	0	0	0	0	2	4	4	2	0	4	10.1	0.00573463	0.003448	2	2.24333	0	0	0	0	0	0	0
1	PF3D7_1436300.1-p1	PF3D7_1436300.1	translocon component PTEX150			-0.338	-0.5248	0.922609	1	0.815227	-0.633	-0.8231	0.988064	0.993033	0.849607	1	1	1	1	0	1	1.61	0.00012153	1	2	2	1	0	2	1.61	0.00061216	0	0	0	0	0	0	0	0	0.000367	2	1.68349	0	0	0	0	0	0	0
1	PF3D7_1342000.1-p1	PF3D7_1342000.1	40S ribosomal protein S6			-0.362	-0.704	0.935167	1	0.804237	-1.159	-1.6866	1	1	0.661803	1	4	4	1	0	4	6.54	0.00157756	0	0	0	0	0	0	0	0	0	0	0	0	0	0	0	0	0.001578	1	1.10504	0	0	0	0	0	0	0
1	PF3D7_1302800.1-p1	PF3D7_1302800.1	40S ribosomal protein S7, putative			-0.433	-0.6009	0.926489	1	0.810952	-0.545	-0.7092	0.970502	0.994246	0.859121	1	1	1	1	0	1	5.67	0.00062208	0	0	0	0	0	0	0	0	0	0	0	0	0	0	0	0	0.000622	1	0.78934	0	0	0	0	0	0	0
1	PF3D7_0108000.1-p1	PF3D7_0108000.1	proteasome subunit beta type-3, putative			-0.437	-0.7813	0.944007	0.999827	0.798111	-1.028	-1.3919	1	1	0.749159	0	0	0	0	0	0	0	0	0	0	0	0	0	0	0	0	2	3	3	2	0	3	13.76	0.00410368	0.004104	1	2.92934	0	0	0	0	0	0	0
1	PF3D7_1466900.1-p1	PF3D7_1466900.1	conserved Plasmodium protein, unknown function			-0.47	-0.6247	0.928155	1	0.809524	-0.489	-0.6979	0.969056	0.994451	0.859917	0	0	0	0	0	0	0	0	1	1	1	1	0	1	0.92	0.00021464	1	1	1	1	0	1	1.06	0.00021059	0.000213	2	1.05446	0	0	0	0	0	0	0
1	PF3D7_1447700.1-p1	PF3D7_1447700.1	conserved protein, unknown function			-0.473	-0.6057	0.926808	1	0.810601	-0.486	-0.6856	0.967551	0.994705	0.860802	0	0	0	0	0	0	0	0	1	1	1	1	0	1	4.97	0.0008887	0	0	0	0	0	0	0	0	0.000889	1	0.715205	0	0	0	0	0	0	0
1	PF3D7_0322000.1-p1	PF3D7_0322000.1	peptidyl-prolyl cis-trans isomerase			-0.488	-0.6503	0.930178	1	0.807845	-0.543	-0.7098	0.970581	0.994246	0.859121	1	1	1	1	0	1	15.2	0.00070575	0	0	0	0	0	0	0	0	0	0	0	0	0	0	0	0	0.000706	1	0.736184	0	0	0	0	0	0	0
1	PF3D7_0320300.1-p1	PF3D7_0320300.1	T-complex protein 1 subunit epsilon			-0.495	-0.6402	0.929351	1	0.808601	-0.506	-0.6465	0.963261	0.995626	0.863409	1	1	1	1	0	1	2.24	0.00022558	0	0	0	0	0	0	0	0	0	0	0	0	0	0	0	0	0.000226	1	0.738562	0	0	0	0	0	0	0
1	PF3D7_0903200.1-p1	PF3D7_0903200.1	ras-related protein RAB7			-0.518	-0.6803	0.932843	1	0.805884	-0.465	-0.6383	0.96246	0.995833	0.863903	0	0	0	0	0	0	0	0	1	1	1	1	0	1	5.34	0.00147541	0	0	0	0	0	0	0	0	0.001475	1	1.95106	0	0	0	0	0	0	0
1	PF3D7_0525100.1-p1	PF3D7_0525100.1	acyl-CoA synthetase			-0.577	-0.926	0.965096	0.995329	0.784333	-0.939	-1.3813	1	1	0.752006	1	2	2	1	0	2	1.78	0.00035864	0	0	0	0	0	0	0	0	0	0	0	0	0	0	0	0	0.000359	1	0.737166	0	0	0	0	0	0	0
1	PF3D7_0803800.1-p1	PF3D7_0803800.1	proteasome subunit beta type-4			-0.637	-0.8774	0.957425	0.99653	0.789546	-0.66	-0.9127	1	0.993198	0.840051	0	0	0	0	0	0	0	0	0	0	0	0	0	0	0	0	1	1	1	1	0	1	5.28	0.00112529	0.001125	1	0.912409	0	0	0	0	0	0	0
1	PF3D7_1439900.1-p1	PF3D7_1439900.1	triosephosphate isomerase			-0.695	-1.3007	1	0.995856	0.726435	-1.298	-1.7445	1	1	0.642503	2	3	3	2	0	3	9.68	0.00145988	0	0	0	0	0	0	0	0	0	0	0	0	0	0	0	0	0.00146	1	0.662733	0	0	0	0	0	0	0
1	PF3D7_1408100.1-p1	PF3D7_1408100.1	plasmepsin III			-0.764	-1.2177	1	0.994556	0.742765	-1.102	-1.5172	1	1	0.714409	2	2	2	2	0	2	5.76	0.00053518	0	0	0	0	0	0	0	0	0	0	0	0	0	0	0	0	0.000535	1	0.552116	0	0	0	0	0	0	0
1	PF3D7_0727400.1-p1	PF3D7_0727400.1	proteasome subunit alpha type-5, putative			-0.846	-1.1937	1	0.994294	0.746918	-0.878	-1.1474	1	0.997342	0.804256	0	0	0	0	0	0	0	0	0	0	0	0	0	0	0	0	1	1	1	1	0	1	4.69	0.00116485	0.001165	1	1.16036	0	0	0	0	0	0	0
1	PF3D7_0918000.1-p1	PF3D7_0918000.1	glideosome-associated protein 50			-0.846	-1.2329	1	0.994742	0.740093	-0.915	-1.3641	1	1	0.756411	1	1	1	1	0	1	3.03	0.00030476	0	0	0	0	0	0	0	0	0	0	0	0	0	0	0	0	0.000305	1	0.284781	0	0	0	0	0	0	0
1	PF3D7_1011800.1-p1	PF3D7_1011800.1	PRE-binding protein			-0.893	-1.3203	1	0.996184	0.722803	-0.946	-1.3751	1	1	0.753617	1	1	1	1	0	1	1.05	0.00010596	0	0	0	0	0	0	0	0	0	0	0	0	0	0	0	0	0.000106	1	0.486239	0	0	0	0	0	0	0
1	PF3D7_0406100.1-p1	PF3D7_0406100.1	V-type proton ATPase subunit B			-0.969	-1.3236	1	0.996241	0.722189	-0.913	-1.3099	1	1	0.769498	1	1	1	1	0	1	3.24	0.0002443	0	0	0	0	0	0	0	0	0	0	0	0	0	0	0	0	0.000244	1	0.36747	0	0	0	0	0	0	0
1	PF3D7_1033200.1-p1	PF3D7_1033200.1	early transcribed membrane protein 10.2			-1.044	-1.4748	1	0.999721	0.686894	-1.034	-1.4817	1	1	0.724801	1	1	1	1	0	1	3.94	0.00033995	0	0	0	0	0	0	0	0	0	0	0	0	0	0	0	0	0.00034	1	0.315692	0	0	0	0	0	0	0
1	PF3D7_0627500.1-p1	PF3D7_0627500.1	protein DJ-1			-1.206	-1.9704	1	1	0.532032	-1.456	-2.1529	0.931036	1	0.493037	1	2	2	1	0	2	5.82	0.00127707	0	0	0	0	0	0	0	0	0	0	0	0	0	0	0	0	0.001277	1	0.368118	0	0	0	0	0	0	0
1	PF3D7_1431700.1-p1	PF3D7_1431700.1	60S ribosomal protein L14, putative			-1.306	-1.974	1	1	0.530982	-1.202	-1.8238	1	1	0.615523	0	0	0	0	0	0	0	0	0	0	0	0	0	0	0	0	1	1	1	1	0	1	7.27	0.00180728	0.001807	1	0.701748	0	0	0	0	0	0	0
1	PF3D7_0814000.1-p1	PF3D7_0814000.1	60S ribosomal protein L13-2, putative			-1.32	-1.9539	1	1	0.538309	-1.299	-1.9754	0.978144	1	0.560574	1	1	1	1	0	1	5.58	0.00056132	0	0	0	0	0	0	0	0	0	0	0	0	0	0	0	0	0.000561	1	0.213227	0	0	0	0	0	0	0
1	PF3D7_0511000.1-p1	PF3D7_0511000.1	translationally-controlled tumor protein homolog			-1.464	-1.9998	1	1	0.521495	-1.333	-2.0253	0.965286	1	0.541785	1	1	1	1	0	1	14.62	0.00070575	0	0	0	0	0	0	0	0	0	0	0	0	0	0	0	0	0.000706	1	0.200853	0	0	0	0	0	0	0
1	PF3D7_0708800.1-p1	PF3D7_0708800.1	heat shock protein 110			-1.781	-2.9121	0.619906	0.997857	0.211386	-1.819	-2.681	0.723333	0.997197	0.288555	1	1	1	1	0	1	1.95	0.00013824	0	0	0	0	0	0	0	0	0	0	0	0	0	0	0	0	0.000138	1	0.122558	0	0	0	0	0	0	0
1	PF3D7_1149000.1-p1	PF3D7_1149000.1	antigen 332, DBL-like protein			-0.054	-0.1293	0.94326	1	0.832313	-1.425	-2.0762	0.951886	1	0.522712	4	5	5	4	0	5	1.21	9.903e-05	1	2	2	1	0	2	0.33	9.977e-05	3	3	3	3	0	3	0.51	0.00014682	0.000115	3	1.8254	0	0	0	0	0	0	0
1	PF3D7_1353200.1-p1	PF3D7_1353200.1	membrane associated histidine-rich protein 2			-0.58	-1.2176	1	0.994556	0.742765	-0.773	-1.4742	1	1	0.727019	0	0	0	0	0	0	0	0	1	3	3	1	0	3	12.41	0.00665551	1	2	2	1	0	2	8.76	0.0043533	0.005504	2	1.58252	0	0	0	0	0	0	0
1	PF3D7_0708400.1-p1	PF3D7_0708400.1	heat shock protein 90			-0.449	-2.3574	0.956797	1	0.39013	-0.548	-2.7515	0.68271	0.99524	0.263762	14	36	35	13	1	36	27.25	0.00583168	0	0	0	0	0	0	0	0	2	2	2	2	0	2	3.89	0.00080054	0.003316	2	0.960881	8	33	33	8	0	33	17.85
1	PF3D7_0813300.1-p1	PF3D7_0813300.1	conserved protein, unknown function			-0.138	-0.261	0.92816	1	0.827137	0.875	2.0816	0.528634	0.163047	0.943294	3	4	4	3	0	4	9.52	0.00153249	0	0	0	0	0	0	0	0	1	1	1	1	0	1	6.03	0.00094667	0.00124	2	1.54613	4	14	14	4	0	14	16.83
1	PF3D7_1408000.1-p1	PF3D7_1408000.1	plasmepsin II			-0.418	-0.517	0.92234	1	0.815688	-0.289	-0.3782	0.956964	1	0.87688	1	1	1	1	0	1	2.87	0.00026641	1	1	1	1	0	1	3.31	0.00067094	0	0	0	0	0	0	0	0	0.000469	2	1.29201	1	1	1	1	0	1	2.87
1	PF3D7_1324900.1-p1	PF3D7_1324900.1	L-lactate dehydrogenase			-0.085	-0.4408	0.921039	1	0.819313	-1.325	-4.7862	0.028015	0.946264	0.002694	8	53	53	8	0	53	33.23	0.0202412	0	0	0	0	0	0	0	0	0	0	0	0	0	0	0	0	0.020241	1	2.97487	4	14	14	4	0	14	16.77
1	PF3D7_1015900.1-p1	PF3D7_1015900.1	enolase			-0.066	-0.4108	0.921208	1	0.820803	0.232	1.5884	1	0.372598	0.945456	12	62	62	12	0	62	42.83	0.0167766	0	0	0	0	0	0	0	0	0	0	0	0	0	0	0	0	0.016777	1	1.53875	11	84	84	11	0	84	32.06
1	PF3D7_0608800.1-p1	PF3D7_0608800.1	ornithine aminotransferase			-0.168	-0.9538	0.969714	0.994838	0.78137	-1.2	-4.8144	0.025925	0.946019	0.002448	14	54	54	14	0	54	41.79	0.0157413	0	0	0	0	0	0	0	0	0	0	0	0	0	0	0	0	0.015741	1	2.68985	5	18	18	5	0	18	15.46
1	PF3D7_1468700.1-p1	PF3D7_1468700.1	eukaryotic initiation factor 4A			-0.556	-3.4291	0.325975	0.972501	0.101579	-0.605	-3.6744	0.209315	0.964833	0.056903	14	50	50	14	0	50	43.47	0.0151612	0	0	0	0	0	0	0	0	0	0	0	0	0	0	0	0	0.015161	1	2.04492	14	47	47	14	0	47	34.92
1	PF3D7_1444800.1-p1	PF3D7_1444800.1	fructose-bisphosphate aldolase			0.521	2.0553	0.871905	0.425	0.88996	-1.282	-2.9288	0.572084	0.989823	0.206813	6	38	38	6	0	38	21.68	0.0124281	0	0	0	0	0	0	0	0	0	0	0	0	0	0	0	0	0.012428	1	2.89427	2	5	5	2	0	5	8.13
1	PF3D7_0626800.1-p1	PF3D7_0626800.1	pyruvate kinase			0.357	1.7334	1	0.609827	0.889385	-0.415	-1.5501	1	1	0.704655	7	46	46	7	0	46	17.61	0.0108639	0	0	0	0	0	0	0	0	0	0	0	0	0	0	0	0	0.010864	1	2.4781	5	20	20	5	0	20	16.83
1	PF3D7_1343000.1-p1	PF3D7_1343000.1	phosphoethanolamine N-methyltransferase			-0.709	-2.9433	0.599392	0.996602	0.203588	-0.938	-3.6177	0.226756	0.966504	0.063842	8	23	23	8	0	23	42.11	0.010435	0	0	0	0	0	0	0	0	0	0	0	0	0	0	0	0	0.010435	1	1.45112	8	18	18	8	0	18	38.35
1	PF3D7_0922500.1-p1	PF3D7_0922500.1	phosphoglycerate kinase			-0.168	-0.6119	0.927233	1	0.810245	-0.169	-0.6673	0.965447	0.995123	0.862083	6	23	23	6	0	23	17.55	0.0066724	0	0	0	0	0	0	0	0	0	0	0	0	0	0	0	0	0.006672	1	1.41117	8	23	23	8	0	23	24.76
1	PF3D7_1451100.1-p1	PF3D7_1451100.1	elongation factor 2			-0.048	-0.2543	0.92872	1	0.827372	-0.748	-3.1592	0.430352	0.981971	0.14546	8	43	43	8	0	43	20.79	0.00623724	0	0	0	0	0	0	0	0	0	0	0	0	0	0	0	0	0.006237	1	1.58299	8	21	21	8	0	21	16.71
1	PF3D7_0922200.1-p1	PF3D7_0922200.1	S-adenosylmethionine synthetase			-0.76	-2.9887	0.569889	0.994524	0.191515	-2.76	-4.4457	0.06294	0.949713	0.008019	8	18	18	8	0	18	22.14	0.00540374	0	0	0	0	0	0	0	0	0	0	0	0	0	0	0	0	0.005404	1	1.13434	1	1	1	1	0	1	4.98
1	PF3D7_1033400.1-p1	PF3D7_1033400.1	haloacid dehalogenase-like hydrolase			0.139	0.3311	1	1	0.850901	-0.969	-1.5556	1	1	0.703242	2	9	9	2	0	9	10.76	0.00377136	0	0	0	0	0	0	0	0	0	0	0	0	0	0	0	0	0.003771	1	1.98788	1	2	2	1	0	2	5.56
1	PF3D7_0517000.1-p1	PF3D7_0517000.1	60S ribosomal protein L12, putative			-0.642	-0.9879	0.975583	0.994331	0.777188	-0.58	-0.9295	1	0.993336	0.837971	0	0	0	0	0	0	0	0	0	0	0	0	0	0	0	0	1	2	2	1	0	2	9.7	0.00361455	0.003615	1	2.25515	0	0	0	0	0	0	0
1	PF3D7_0925900.1-p1	PF3D7_0925900.1	parasitophorous vacuolar protein 5, putative			-0.135	-0.2774	0.926884	1	0.826427	-0.901	-1.4952	1	1	0.720772	1	6	6	1	0	6	7.37	0.00333687	0	0	0	0	0	0	0	0	0	0	0	0	0	0	0	0	0.003337	1	1.9769	1	2	2	1	0	2	7.37
1	PF3D7_0501300.1-p1	PF3D7_0501300.1	skeleton-binding protein 1			0.055	0.0928	0.989327	1	0.840928	0.123	0.1979	1	1	0.901963	0	0	0	0	0	0	0	0	0	0	0	0	0	0	0	0	3	3	3	3	0	3	17.21	0.00265461	0.002655	1	5.86093	0	0	0	0	0	0	0
1	PF3D7_1427900.1-p1	PF3D7_1427900.1	leucine-rich repeat protein			0.15	0.2772	1	1	0.848538	-0.972	-1.3054	1	1	0.770614	2	6	6	2	0	6	12.1	0.00257687	0	0	0	0	0	0	0	0	0	0	0	0	0	0	0	0	0.002577	1	2.20823	1	1	1	1	0	1	7.12
1	PF3D7_0721600.1-p1	PF3D7_0721600.1	40S ribosomal protein S5, putative			-0.484	-0.9222	0.964476	0.99539	0.784654	-0.901	-1.5456	1	1	0.706064	2	4	4	2	0	4	12.31	0.00247556	0	0	0	0	0	0	0	0	0	0	0	0	0	0	0	0	0.002476	1	1.05093	1	2	2	1	0	2	12.31
1	PF3D7_1012900.1-p1	PF3D7_1012900.1	autophagy-related protein 18			-1.227	-2.3981	0.937115	1	0.376356	-0.631	-1.6116	1	1	0.685912	0	0	0	0	0	0	0	0	1	3	3	1	0	3	3.42	0.00239949	0	0	0	0	0	0	0	0	0.002399	1	1.02303	0	0	0	0	0	0	0
1	PF3D7_1457200.1-p1	PF3D7_1457200.1	thioredoxin 1			-0.098	-0.1451	0.940983	1	0.831631	-0.122	-0.1919	0.977922	1	0.884489	1	2	2	1	0	2	16.35	0.00232084	0	0	0	0	0	0	0	0	0	0	0	0	0	0	0	0	0.002321	1	1.47272	1	2	2	1	0	2	21.15
1	PF3D7_0807500.1-p1	PF3D7_0807500.1	proteasome subunit alpha type-6, putative			-1.259	-2.1661	1	1	0.461319	-1.242	-2.1761	0.924528	1	0.483857	0	0	0	0	0	0	0	0	0	0	0	0	0	0	0	0	1	2	2	1	0	2	4.23	0.00229385	0.002294	1	1.23201	0	0	0	0	0	0	0
1	PF3D7_0826700.1-p1	PF3D7_0826700.1	receptor for activated c kinase			-0.419	-0.9767	0.973632	0.994482	0.778612	-0.296	-0.6838	0.967336	0.994738	0.860911	3	6	6	3	0	6	19.2	0.0022418	0	0	0	0	0	0	0	0	0	0	0	0	0	0	0	0	0.002242	1	1.01955	3	7	7	3	0	7	14.55
1	PF3D7_0831400.1-p1	PF3D7_0831400.1	Plasmodium exported protein, unknown function			0.25	0.3493	1	1	0.851652	0.281	0.398	1	0.982799	0.91176	0	0	0	0	0	0	0	0	0	0	0	0	0	0	0	0	1	2	2	1	0	2	4.3	0.00197484	0.001975	1	infinity	0	0	0	0	0	0	0
1	PF3D7_0209800.1-p1	PF3D7_0209800.1	ATP-dependent RNA helicase UAP56			0.013	0.029	0.973369	1	0.838478	-0.407	-0.8129	0.986297	0.993072	0.850501	2	7	7	2	0	7	10.28	0.00184854	0	0	0	0	0	0	0	0	0	0	0	0	0	0	0	0	0.001849	1	2.72714	2	4	4	2	0	4	4.6
1	PF3D7_1026800.1-p1	PF3D7_1026800.1	40S ribosomal protein S2			0.301	0.487	1	1	0.857564	1.186	2.3637	0.311014	0.09394	0.940146	2	4	4	2	0	4	16.35	0.00183549	0	0	0	0	0	0	0	0	0	0	0	0	0	0	0	0	0.001835	1	3.30631	1	12	12	1	0	12	4.94
1	PF3D7_1204300.1-p1	PF3D7_1204300.1	eukaryotic translation initiation factor 5A			-0.375	-0.5205	0.922458	1	0.815381	1.062	2.2362	0.39921	0.121121	0.941648	1	2	2	1	0	2	11.18	0.00149917	0	0	0	0	0	0	0	0	0	0	0	0	0	0	0	0	0.001499	1	1.10464	2	13	13	2	0	13	19.88
1	PF3D7_0513300.1-p1	PF3D7_0513300.1	purine nucleoside phosphorylase			-0.429	-0.7178	0.936606	1	0.80317	0.717	1.777	0.833129	0.278154	0.94537	2	3	3	2	0	3	13.47	0.00147776	0	0	0	0	0	0	0	0	0	0	0	0	0	0	0	0	0.001478	1	0.946829	2	13	13	2	0	13	10.2
1	PF3D7_1134100.1-p1	PF3D7_1134100.1	protein disulfide isomerase			-1.874	-3.4509	0.316415	0.971435	0.098342	-0.524	-1.5506	1	1	0.704655	0	0	0	0	0	0	0	0	0	0	0	0	0	0	0	0	1	2	2	1	0	2	3.31	0.00140993	0.00141	1	0.421147	0	0	0	0	0	0	0
1	PF3D7_1130100.1-p1	PF3D7_1130100.1	60S ribosomal protein L38			-0.042	-0.0539	0.955931	1	0.835152	-0.012	-0.0151	1	1	0.892014	1	1	1	1	0	1	12.64	0.00138717	0	0	0	0	0	0	0	0	0	0	0	0	0	0	0	0	0.001387	1	infinity	0	0	0	0	0	0	0
1	PF3D7_1347500.1-p1	PF3D7_1347500.1	DNA/RNA-binding protein Alba 4			-0.224	-0.4156	0.921155	1	0.820536	-1.03	-1.439	1	1	0.736596	2	4	4	2	0	4	5.91	0.00129767	0	0	0	0	0	0	0	0	0	0	0	0	0	0	0	0	0.001298	1	1.53247	0	0	0	0	0	0	0
1	PF3D7_1115600.1-p1	PF3D7_1115600.1	peptidyl-prolyl cis-trans isomerase			-0.516	-0.8319	0.950763	0.997901	0.793752	-0.236	-0.4092	0.9555	1	0.875616	1	2	2	1	0	2	10.26	0.00123778	0	0	0	0	0	0	0	0	0	0	0	0	0	0	0	0	0.001238	1	0.883655	2	3	3	2	0	3	15.38
1	PF3D7_1410400.1-p1	PF3D7_1410400.1	rhoptry-associated protein 1			-0.929	-2.3544	0.9582	1	0.391194	-0.714	-2.1502	0.931787	1	0.494257	4	8	8	4	0	8	7.8	0.00123461	0	0	0	0	0	0	0	0	0	0	0	0	0	0	0	0	0.001235	1	0.609576	5	10	10	5	0	10	11.13
1	PF3D7_0501600.1-p1	PF3D7_0501600.1	rhoptry-associated protein 2			0.687	1.0677	1	0.995287	0.87925	0.524	0.7897	1	0.846159	0.929414	3	4	4	3	0	4	14.32	0.0012129	0	0	0	0	0	0	0	0	0	0	0	0	0	0	0	0	0.001213	1	8.85401	1	3	3	1	0	3	4.02
1	PF3D7_0621200.1-p1	PF3D7_0621200.1	pyridoxine biosynthesis protein PDX1			-0.551	-0.9445	0.968152	0.994991	0.782374	-0.77	-1.2732	1	1	0.778237	2	3	3	2	0	3	9.97	0.00120282	0	0	0	0	0	0	0	0	0	0	0	0	0	0	0	0	0.001203	1	1.23893	2	2	2	2	0	2	8.97
1	PF3D7_1357800.1-p1	PF3D7_1357800.1	T-complex protein 1 subunit delta			0.312	0.5817	1	1	0.861556	-0.09	-0.1466	0.98606	1	0.886363	2	5	5	2	0	5	6.43	0.00114068	0	0	0	0	0	0	0	0	0	0	0	0	0	0	0	0	0.001141	1	2.76271	2	3	3	2	0	3	6.24
1	PF3D7_1012400.1-p1	PF3D7_1012400.1	hypoxanthine-guanine phosphoribosyltransferase			-0.68	-1.1304	1	0.993838	0.757117	-1.106	-1.5637	1	1	0.700876	1	2	2	1	0	2	9.52	0.00104488	0	0	0	0	0	0	0	0	0	0	0	0	0	0	0	0	0.001045	1	0.631039	1	1	1	1	0	1	5.63
1	PF3D7_1008900.1-p1	PF3D7_1008900.1	adenylate kinase			-0.672	-1.1007	0.996255	0.993747	0.762064	-0.433	-0.7814	0.981058	0.993282	0.853342	1	2	2	1	0	2	7.02	0.00099738	0	0	0	0	0	0	0	0	0	0	0	0	0	0	0	0	0.000997	1	0.910502	1	3	3	1	0	3	6.2
1	PF3D7_0520400.1-p1	PF3D7_0520400.1	single-stranded DNA-binding protein, putative			-1.437	-2.1712	1	1	0.45915	-1.496	-2.1474	0.932563	1	0.494868	0	0	0	0	0	0	0	0	0	0	0	0	0	0	0	0	1	1	1	1	0	1	4.65	0.0009907	0.000991	1	0.3503	0	0	0	0	0	0	0
1	PF3D7_1029600.1-p1	PF3D7_1029600.1	adenosine deaminase			-1.235	-2.3785	0.946745	1	0.382697	-1.267	-2.3978	0.853777	1	0.396557	2	3	3	2	0	3	8.17	0.00098651	0	0	0	0	0	0	0	0	0	0	0	0	0	0	0	0	0.000987	1	0.368284	2	3	3	2	0	3	9.54
1	PF3D7_1120100.1-p1	PF3D7_1120100.1	phosphoglycerate mutase, putative			-0.813	-1.3122	1	0.996018	0.72463	-0.842	-1.4059	1	1	0.745452	2	2	2	2	0	2	8.8	0.00096547	0	0	0	0	0	0	0	0	0	0	0	0	0	0	0	0	0.000965	1	0.552059	2	2	2	2	0	2	13.2
1	PF3D7_0608700.1-p1	PF3D7_0608700.1	T-complex protein 1 subunit zeta			0.073	0.1247	0.998135	1	0.842228	0.093	0.165	1	1	0.900372	2	4	4	2	0	4	3.87	0.00088901	0	0	0	0	0	0	0	0	0	0	0	0	0	0	0	0	0.000889	1	2.21144	1	4	4	1	0	4	3.87
1	PF3D7_1453700.1-p1	PF3D7_1453700.1	HSP90 co-chaperone p23			-0.176	-0.2578	0.928425	1	0.827254	-0.441	-0.5989	0.959115	0.997027	0.866343	1	2	2	1	0	2	7.64	0.0008777	0	0	0	0	0	0	0	0	0	0	0	0	0	0	0	0	0.000878	1	1.47315	1	1	1	1	0	1	7.27
1	PF3D7_1218500.1-p1	PF3D7_1218500.1	dynamin-like protein, putative			-1.065	-2.0981	1	1	0.486203	-0.233	-0.6146	0.960347	0.996545	0.86543	0	0	0	0	0	0	0	0	1	3	3	1	0	3	1.6	0.00085938	0	0	0	0	0	0	0	0	0.000859	1	1.11125	0	0	0	0	0	0	0
1	PF3D7_1446200.1-p1	PF3D7_1446200.1	M17 leucyl aminopeptidase			0.294	0.5048	1	1	0.858317	1.2	2.4993	0.235379	0.070755	0.938463	2	4	4	2	0	4	4.63	0.00079791	0	0	0	0	0	0	0	0	0	0	0	0	0	0	0	0	0.000798	1	2.94465	4	12	12	4	0	12	10.41
1	PF3D7_1320800.1-p1	PF3D7_1320800.1	dihydrolipoyllysine-residue succinyltransferase component of 2-oxoglutarate dehydrogenase complex			-0.102	-0.1268	0.943632	1	0.832313	0.74	1.1689	1	0.627205	0.940756	0	0	0	0	0	0	0	0	1	1	1	1	0	1	3.33	0.00072194	0	0	0	0	0	0	0	0	0.000722	1	2.05698	0	0	0	0	0	0	0
1	PF3D7_0402000.1-p1	PF3D7_0402000.1	Plasmodium exported protein (PHISTa), unknown function			-0.916	-1.2866	1	0.995596	0.729395	-0.347	-0.5987	0.9591	0.997027	0.866343	0	0	0	0	0	0	0	0	1	1	1	1	0	1	2.8	0.00071013	0	0	0	0	0	0	0	0	0.00071	1	0.601695	0	0	0	0	0	0	0
1	PF3D7_1108700.1-p1	PF3D7_1108700.1	heat shock protein J2			-0.083	-0.1361	0.942264	1	0.831972	0.079	0.1396	1	1	0.899096	1	3	3	1	0	3	3.89	0.00067046	0	0	0	0	0	0	0	0	0	0	0	0	0	0	0	0	0.00067	1	1.0045	0	0	0	0	0	0	0
1	PF3D7_1311800.1-p1	PF3D7_1311800.1	M1-family alanyl aminopeptidase			-0.851	-2.0041	1	1	0.520436	0.068	0.2158	1	1	0.902803	4	6	6	4	0	6	5.99	0.00066737	0	0	0	0	0	0	0	0	0	0	0	0	0	0	0	0	0.000667	1	1.17223	6	16	16	6	0	16	9.03
1	PF3D7_0416800.1-p1	PF3D7_0416800.1	small GTP-binding protein sar1			-0.258	-0.2944	0.925698	1	0.825711	0.486	0.7746	1	0.853708	0.928803	1	1	1	1	0	1	5.73	0.00062856	0	0	0	0	0	0	0	0	0	0	0	0	0	0	0	0	0.000629	1	1.10545	2	4	4	2	0	4	12.5
1	PF3D7_1438900.1-p1	PF3D7_1438900.1	thioredoxin peroxidase 1			-0.03	-0.0378	0.959028	1	0.835836	0.835	1.2621	1	0.568489	0.942467	1	1	1	1	0	1	12.31	0.00061889	0	0	0	0	0	0	0	0	0	0	0	0	0	0	0	0	0.000619	1	2.21071	1	5	5	1	0	5	8.21
1	PF3D7_0932800.1-p1	PF3D7_0932800.1	importin alpha re-exporter, putative			1.065	1.6636	1	0.650648	0.889021	0.234	0.3178	1	0.997201	0.907815	1	6	6	1	0	6	1.19	0.00053957	0	0	0	0	0	0	0	0	0	0	0	0	0	0	0	0	0.00054	1	infinity	1	2	2	1	0	2	1.12
1	PF3D7_1008400.1-p1	PF3D7_1008400.1	26S protease regulatory subunit 4, putative			-0.443	-0.6888	0.933655	1	0.805274	-0.851	-1.2259	1	0.999442	0.788563	2	2	2	2	0	2	3.35	0.00053877	0	0	0	0	0	0	0	0	0	0	0	0	0	0	0	0	0.000539	1	0.883607	1	1	1	1	0	1	3.35
1	PF3D7_0903700.1-p1	PF3D7_0903700.1	alpha tubulin 1			-1.289	-2.2757	0.992484	1	0.420158	-0.411	-0.9827	1	0.993956	0.831024	1	2	2	1	0	2	2.87	0.00053282	0	0	0	0	0	0	0	0	0	0	0	0	0	0	0	0	0.000533	1	0.294638	4	7	7	4	0	7	14.79
1	PF3D7_0527500.1-p1	PF3D7_0527500.1	Hsc70-interacting protein			-0.88	-1.4403	1	0.998842	0.695624	-1.259	-1.7205	1	1	0.650922	2	2	2	2	0	2	6.33	0.000527	0	0	0	0	0	0	0	0	0	0	0	0	0	0	0	0	0.000527	1	0.490689	1	1	1	1	0	1	3.06
1	PF3D7_1410600.1-p1	PF3D7_1410600.1	eukaryotic translation initiation factor 2 subunit gamma, putative			0.292	0.3908	1	1	0.85341	0.473	0.682	1	0.89491	0.924998	1	2	2	1	0	2	4.52	0.00051907	0	0	0	0	0	0	0	0	0	0	0	0	0	0	0	0	0.000519	1	4.4359	1	3	3	1	0	3	3.23
1	PF3D7_0306800.1-p1	PF3D7_0306800.1	T-complex protein 1 subunit beta			0.283	0.3796	1	1	0.852907	0.029	0.0371	1	1	0.894341	2	2	2	2	0	2	5.25	0.00045285	0	0	0	0	0	0	0	0	0	0	0	0	0	0	0	0	0.000453	1	infinity	1	1	1	1	0	1	3.19
1	PF3D7_1360800.1-p1	PF3D7_1360800.1	falcilysin			0.749	1.1506	1	0.954668	0.881425	0.58	0.8504	1	0.815266	0.931699	2	4	4	2	0	4	3.1	0.00040464	0	0	0	0	0	0	0	0	0	0	0	0	0	0	0	0	0.000405	1	infinity	2	3	3	2	0	3	2.43
1	PF3D7_0511800.1-p1	PF3D7_0511800.1	inositol-3-phosphate synthase			-0.885	-1.4509	1	0.999131	0.692752	-0.31	-0.6442	0.963033	0.995708	0.863608	1	2	2	1	0	2	2.32	0.00039961	0	0	0	0	0	0	0	0	0	0	0	0	0	0	0	0	0.0004	1	0.4914	2	5	5	2	0	5	4.8
1	PF3D7_0524000.1-p1	PF3D7_0524000.1	karyopherin beta			-0.752	-1.3767	1	0.997336	0.71072	-0.712	-1.3097	1	1	0.769498	1	3	3	1	0	3	1.16	0.0003224	0	0	0	0	0	0	0	0	0	0	0	0	0	0	0	0	0.000322	1	1.09153	2	3	3	2	0	3	3.12
1	PF3D7_0501200.1-p1	PF3D7_0501200.1	parasite-infected erythrocyte surface protein			-1.513	-2.2939	0.984992	1	0.413689	-1.551	-2.3073	0.885002	1	0.432545	1	1	1	1	0	1	3.68	0.00029579	0	0	0	0	0	0	0	0	0	0	0	0	0	0	0	0	0.000296	1	0.16953	1	1	1	1	0	1	3.68
1	PF3D7_1437900.1-p1	PF3D7_1437900.1	HSP40, subfamily A			-1.134	-1.4896	1	1	0.683154	-1.14	-1.6105	1	1	0.686402	1	1	1	1	0	1	2.83	0.00028463	0	0	0	0	0	0	0	0	0	0	0	0	0	0	0	0	0.000285	1	0.356696	1	1	1	1	0	1	2.59
1	PF3D7_1417800.1-p1	PF3D7_1417800.1	DNA replication licensing factor MCM2			-0.97	-1.63	1	1	0.644294	-1.337	-1.9555	0.983196	1	0.56812	1	2	2	1	0	2	1.75	0.00024858	0	0	0	0	0	0	0	0	0	0	0	0	0	0	0	0	0.000249	1	0.442274	1	1	1	1	0	1	1.75
1	PF3D7_1132200.1-p1	PF3D7_1132200.1	T-complex protein 1 subunit alpha			-0.881	-1.2388	1	0.994822	0.739008	-0.153	-0.2826	0.965147	1	0.880801	1	1	1	1	0	1	2.21	0.00022184	0	0	0	0	0	0	0	0	0	0	0	0	0	0	0	0	0.000222	1	0.368159	1	4	4	1	0	4	2.02
1	PF3D7_1104200.1-p1	PF3D7_1104200.1	chromatin remodeling protein			-0.104	-0.126	0.943752	1	0.832426	0.776	1.123	1	0.656841	0.939728	0	0	0	0	0	0	0	0	0	0	0	0	0	0	0	0	1	1	1	1	0	1	0.77	0.00020912	0.000209	1	infinity	0	0	0	0	0	0	0
1	PF3D7_1436000.1-p1	PF3D7_1436000.1	glucose-6-phosphate isomerase			-0.48	-0.6019	0.926554	1	0.810952	-0.501	-0.6574	0.964379	0.995349	0.862702	1	1	1	1	0	1	3.28	0.00020843	0	0	0	0	0	0	0	0	0	0	0	0	0	0	0	0	0.000208	1	0.734982	1	1	1	1	0	1	2.07
1	PF3D7_0915400.1-p1	PF3D7_0915400.1	ATP-dependent 6-phosphofructokinase			-1.751	-3.1272	0.483732	0.987999	0.15888	-2.008	-3.2193	0.396862	0.97987	0.131963	2	2	2	2	0	2	2.89	0.00017022	0	0	0	0	0	0	0	0	0	0	0	0	0	0	0	0	0.00017	1	0.191874	1	1	1	1	0	1	0.99
1	PF3D7_1364100.1-p1	PF3D7_1364100.1	6-cysteine protein			-1.115	-1.5661	1	1	0.662756	-0.994	-1.3108	1	1	0.769498	1	1	1	1	0	1	2.26	0.00015161	0	0	0	0	0	0	0	0	0	0	0	0	0	0	0	0	0.000152	1	0.349425	0	0	0	0	0	0	0
1	PF3D7_0705500.1-p1	PF3D7_0705500.1	inositol-phosphate phosphatase, putative			-0.655	-0.9086	0.962288	0.995712	0.786229	0.994	2.1092	0.503828	0.154645	0.943016	0	0	0	0	0	0	0	0	1	1	1	1	0	1	0.46	0.00010801	0	0	0	0	0	0	0	0	0.000108	1	0.892562	1	12	12	1	0	12	0.46
1	PF3D7_0802000.1-p1	PF3D7_0802000.1	glutamate dehydrogenase, putative			0.005	0.0058	0.968115	1	0.837555	-0.049	-0.0589	1	1	0.890088	1	1	1	1	0	1	1.36	8.639e-05	0	0	0	0	0	0	0	0	0	0	0	0	0	0	0	0	8.6e-05	1	infinity	1	1	1	1	0	1	1
1	PF3D7_0613800.1-p1	PF3D7_0613800.1	AP2 domain transcription factor, putative			-1.231	-1.7617	1	1	0.603398	-0.648	-1.166	1	0.997829	0.800664	0	0	0	0	0	0	0	0	0	0	0	0	0	0	0	0	1	1	1	1	0	1	0.34	7.257e-05	7.3e-05	1	0.584	0	0	0	0	0	0	0
1	PF3D7_0706500.1-p1	PF3D7_0706500.1	conserved Plasmodium protein, unknown function			-0.051	-0.062	0.954425	1	0.834925	-0.046	-0.0566	1	1	0.890156	1	1	1	1	0	1	1.41	7.074e-05	0	0	0	0	0	0	0	0	0	0	0	0	0	0	0	0	7.1e-05	1	0.835294	0	0	0	0	0	0	0
1	PF3D7_0310500.1-p1	PF3D7_0310500.1	ATP-dependent RNA helicase DHX57, putative			-0.321	-0.4215	0.921103	1	0.820268	0.493	0.7946	1	0.843864	0.929596	1	1	1	1	0	1	0.75	5.319e-05	0	0	0	0	0	0	0	0	0	0	0	0	0	0	0	0	5.3e-05	1	0.6625	0	0	0	0	0	0	0
1	PF3D7_1222300.1-p1	PF3D7_1222300.1	endoplasmin, putative			0.256	1.1653	1	0.947003	0.881783	-0.676	-2.2984	0.887869	1	0.435651	5	6	6	5	0	6	6.33	0.00088197	10	29	28	9	1	29	16.32	0.0107358	3	5	3	2	2	5	4.87	0.00181608	0.004478	3	4.17724	4	6	6	4	0	6	8.04
1	PF3D7_1129000.1-p1	PF3D7_1129000.1	spermidine synthase			0.472	0.9733	1	1	0.876339	0.012	0.0228	1	1	0.8937	1	2	2	1	0	2	4.36	0.00075192	2	7	7	2	0	7	8.1	0.00662787	1	2	2	1	0	2	3.74	0.00185795	0.003079	3	3.05154	1	2	2	1	0	2	3.74
1	PF3D7_0930300.1-p1	PF3D7_0930300.1	merozoite surface protein 1			-0.285	-2.1443	1	1	0.468906	-0.118	-0.9767	1	0.993868	0.831883	11	67	67	11	0	67	9.77	0.00470104	7	23	23	7	0	23	6.69	0.00406425	1	1	1	1	0	1	0.87	0.00017337	0.00298	3	1.4452	18	45	45	18	0	45	15.52
1	PF3D7_0516200.1-p1	PF3D7_0516200.1	40S ribosomal protein S11			-0.336	-0.6099	0.927094	1	0.810423	-0.625	-1.0056	1	0.994316	0.827701	1	2	2	1	0	2	7.28	0.00159846	1	1	1	1	0	1	9.93	0.00201282	1	2	2	1	0	2	9.93	0.00394968	0.00252	3	1.43836	0	0	0	0	0	0	0
1	PF3D7_1130200.1-p1	PF3D7_1130200.1	60S ribosomal protein P0			-1.507	-3.3571	0.359329	0.976318	0.113786	-1.198	-2.9415	0.563978	0.989415	0.203095	2	3	3	2	0	3	9.18	0.00114573	1	1	1	1	0	1	3.8	0.00096182	1	2	2	1	0	2	3.8	0.00188735	0.001332	3	0.429955	2	6	6	2	0	6	9.18
1	PF3D7_0309600.1-p1	PF3D7_0309600.1	60S acidic ribosomal protein P2			0.191	0.8864	1	1	0.873489	-1.127	-3.3467	0.332608	0.975409	0.106252	2	38	38	2	0	38	41.96	0.0409462	0	0	0	0	0	0	0	0	1	2	2	1	0	2	20.54	0.00532501	0.023136	2	2.87332	2	4	4	2	0	4	31.25
1	PF3D7_1462800.1-p1	PF3D7_1462800.1	glyceraldehyde-3-phosphate dehydrogenase			0.082	0.6064	1	1	0.86254	-0.588	-3.3681	0.322752	0.974648	0.102212	9	85	85	9	0	85	37.69	0.0304394	0	0	0	0	0	0	0	0	1	1	1	1	0	1	3.26	0.00088487	0.015662	2	0.928889	6	43	43	6	0	43	28.78
1	PF3D7_0422400.1-p1	PF3D7_0422400.1	40S ribosomal protein S19			-0.062	-0.2312	0.930816	1	0.828305	-0.581	-1.716	1	1	0.651967	4	18	18	4	0	18	30.59	0.0127782	0	0	0	0	0	0	0	0	1	3	3	1	0	3	10	0.00526237	0.00902	2	2.51323	2	5	5	2	0	5	8.24
1	PF3D7_0814200.1-p1	PF3D7_0814200.1	DNA/RNA-binding protein Alba 1			-0.898	-2.9542	0.592267	0.99609	0.200524	-0.599	-2.2087	0.91518	1	0.470944	1	6	6	1	0	6	4.44	0.00291976	0	0	0	0	0	0	0	0	2	9	9	2	0	9	8.87	0.0108218	0.006871	2	1.09918	0	0	0	0	0	0	0
2	PF3D7_1002400.1-p1;PF3D7_1002400.2-p1	PF3D7_1002400.1	transformer-2 protein homolog beta, putative			-1.227	-3.4216	0.329321	0.972958	0.102989	-1.223	-3.3928	0.311711	0.973839	0.098008	0	0	0	0	0	0	0	0	1	7	7	1	0	7	7.66	0.00857881	1	2	2	1	0	2	5.65	0.00240484	0.005492	2	0.678527	0	0	0	0	0	0	0
1	PF3D7_1211800.1-p1	PF3D7_1211800.1	polyubiquitin			0.025	0.0762	0.984961	1	0.840341	-0.659	-1.6827	1	1	0.663341	2	8	4	1	4	6.66667	6.56	0.0021117	1	10	10	1	0	10	4.2	0.0079773	0	0	0	0	0	0	0	0	0.005045	2	2.42782	2	2	1	1	1	2	6.56
1	PF3D7_1105800.1-p1	PF3D7_1105800.1	conserved Apicomplexan protein, unknown function			-0.228	-0.4331	0.921046	1	0.819725	-0.47	-0.8113	0.986023	0.993079	0.850648	0	0	0	0	0	0	0	0	2	4	4	2	0	4	9.4	0.00457045	1	1	1	1	0	1	4.14	0.00112106	0.002846	2	2.64007	0	0	0	0	0	0	0
1	PF3D7_1105400.1-p1	PF3D7_1105400.1	40S ribosomal protein S4, putative			-1.419	-3.1182	0.489112	0.988431	0.160837	-0.602	-1.9909	0.974179	1	0.554735	1	3	3	1	0	3	7.28	0.00138717	0	0	0	0	0	0	0	0	1	3	3	1	0	3	7.28	0.0034276	0.002407	2	0.414571	1	4	4	1	0	4	7.28
1	PF3D7_0827900.1-p1	PF3D7_0827900.1	protein disulfide isomerase			-0.828	-2.6633	0.783905	1	0.285072	-0.827	-2.7443	0.68698	0.995463	0.266462	5	9	9	5	0	9	19.46	0.00224876	2	4	4	2	0	4	8.7	0.00251706	0	0	0	0	0	0	0	0	0.002383	2	1.21644	2	6	6	2	0	6	8.9
1	PF3D7_0709000.1-p1	PF3D7_0709000.1	chloroquine resistance transporter			0.721	1.076	1	0.992528	0.879415	0.218	0.3069	1	0.998852	0.907272	0	0	0	0	0	0	0	0	1	2	2	1	0	2	3.07	0.00143366	2	3	3	2	0	3	6.13	0.00210991	0.001772	2	13.7364	0	0	0	0	0	0	0
1	PF3D7_1246800.1-p1	PF3D7_1246800.1	signal recognition particle receptor subunit beta, putative			-0.86	-1.4898	1	1	0.683154	0.437	0.9927	1	0.736348	0.936319	0	0	0	0	0	0	0	0	1	2	2	1	0	2	4.98	0.002329	1	1	1	1	0	1	4.98	0.00114253	0.001736	2	0.897622	1	3	3	1	0	3	4.98
1	PF3D7_1108600.1-p1	PF3D7_1108600.1	endoplasmic reticulum-resident calcium binding protein			-1.45	-2.8256	0.677337	1	0.235904	-0.909	-2.0612	0.955866	1	0.528104	1	2	2	1	0	2	9.62	0.00070369	1	2	2	1	0	2	9.62	0.00177222	0	0	0	0	0	0	0	0	0.001238	2	0.639133	4	6	6	4	0	6	17.2
1	PF3D7_1424100.1-p1	PF3D7_1424100.1	60S ribosomal protein L5, putative			-1.406	-2.4854	0.891012	1	0.34515	-0.424	-1.084	1	0.99584	0.815432	1	1	1	1	0	1	5.1	0.00041049	0	0	0	0	0	0	0	0	1	2	2	1	0	2	4.08	0.00202858	0.00122	2	0.760599	4	6	6	4	0	6	20.75
1	PF3D7_1027800.1-p1	PF3D7_1027800.1	60S ribosomal protein L3			-1.719	-3.3988	0.339677	0.974179	0.106822	-1.032	-2.7665	0.673733	0.994834	0.258937	1	2	2	1	0	2	2.33	0.0006253	0	0	0	0	0	0	0	0	2	2	2	2	0	2	5.96	0.00154508	0.001085	2	0.453785	1	2	2	1	0	2	2.33
1	PF3D7_0702500.1-p1	PF3D7_0702500.1	Plasmodium exported protein, unknown function			-1.082	-1.7146	1	1	0.61839	-1.089	-1.7644	1	1	0.636119	1	2	2	1	0	2	4.35	0.00095402	1	1	1	1	0	1	5.93	0.00120132	0	0	0	0	0	0	0	0	0.001078	2	0.444903	1	2	2	1	0	2	11.86
1	PF3D7_0812400.1-p1	PF3D7_0812400.1	karyopherin alpha			-0.194	-0.3331	0.923511	1	0.824128	-0.488	-0.7558	0.977069	0.99356	0.855595	1	3	3	1	0	3	3.85	0.00066431	0	0	0	0	0	0	0	0	1	1	1	1	0	1	2.2	0.00054716	0.000606	2	1.38041	1	2	2	1	0	2	3.3
1	PF3D7_1468100.1-p1	PF3D7_1468100.1	conserved Plasmodium protein, unknown function			-1.144	-3.262	0.407576	0.981185	0.130964	-0.618	-2.0828	0.950126	1	0.52031	0	0	0	0	0	0	0	0	1	1	1	1	0	1	1.25	0.00011882	4	8	8	4	0	8	2.35	0.00093261	0.000526	2	1.01741	0	0	0	0	0	0	0
1	PF3D7_0507100.1-p1	PF3D7_0507100.1	60S ribosomal protein L4			-2.21	-3.3713	0.352533	0.975554	0.111261	-0.462	-1.4606	1	1	0.730536	1	1	1	1	0	1	3.65	0.00029363	0	0	0	0	0	0	0	0	1	1	1	1	0	1	3.89	0.00072555	0.00051	2	0.25235	5	12	12	5	0	12	17.27
1	PF3D7_0905400.1-p1	PF3D7_0905400.1	high molecular weight rhoptry protein 3			-1.251	-2.648	0.793648	1	0.289795	-0.191	-0.5847	0.958117	0.997486	0.867141	3	4	4	3	0	4	4.46	0.00053816	0	0	0	0	0	0	0	0	1	1	1	1	0	1	1.45	0.00033244	0.000435	2	0.56129	3	8	8	3	0	8	4.12
1	PF3D7_0508800.1-p1	PF3D7_0508800.1	single-stranded DNA-binding protein			-1.591	-5.4621	0.00703	0.914116	0.000709	0.06	0.4086	1	0.980485	0.912298	0	0	0	0	0	0	0	0	0	0	0	0	0	0	0	0	4	13	13	4	0	13	18.66	0.01365	0.01365	1	0.952148	0	0	0	0	0	0	0
1	PF3D7_1331800.1-p1	PF3D7_1331800.1	60S ribosomal protein L23, putative			-0.8	-1.2511	1	0.995031	0.736253	-0.546	-0.9703	1	0.993785	0.832731	0	0	0	0	0	0	0	0	1	2	2	1	0	2	10.79	0.00437317	0	0	0	0	0	0	0	0	0.004373	1	1.15749	1	1	1	1	0	1	10.79
1	PF3D7_1008700.1-p1	PF3D7_1008700.1	tubulin beta chain			-0.56	-1.8472	1	1	0.575103	-0.346	-1.2993	1	1	0.77209	6	15	12	5	3	15	13.93	0.00406798	0	0	0	0	0	0	0	0	0	0	0	0	0	0	0	0	0.004068	1	1.66995	6	19	18	5	1	19	21.57
1	PF3D7_0307200.1-p1	PF3D7_0307200.1	60S ribosomal protein L7, putative			-1.111	-2.1543	1	1	0.465655	-0.91	-1.9325	0.988977	1	0.576187	0	0	0	0	0	0	0	0	0	0	0	0	0	0	0	0	2	3	3	2	0	3	10.89	0.00348094	0.003481	1	1.60267	0	0	0	0	0	0	0
1	PF3D7_0936000.1-p1	PF3D7_0936000.1	ring-exported protein 2			-0.461	-0.6094	0.92706	1	0.810423	0.263	0.4342	1	0.974879	0.913526	0	0	0	0	0	0	0	0	0	0	0	0	0	0	0	0	1	1	1	1	0	1	13.83	0.00317235	0.003172	1	1.63337	0	0	0	0	0	0	0
1	PF3D7_1231100.1-p1	PF3D7_1231100.1	ras-related protein Rab-2			-0.14	-0.2113	0.932833	1	0.829115	0.295	0.4934	1	0.959762	0.916409	0	0	0	0	0	0	0	0	1	2	2	1	0	2	5.16	0.00285385	0	0	0	0	0	0	0	0	0.002854	1	4.14826	1	3	3	1	0	3	9.39
1	PF3D7_1358800.1-p1	PF3D7_1358800.1	40S ribosomal protein S15			-0.026	-0.0436	0.957897	1	0.835608	0.117	0.2039	1	1	0.902192	1	3	3	1	0	3	11.26	0.00239768	0	0	0	0	0	0	0	0	0	0	0	0	0	0	0	0	0.002398	1	1.6391	1	3	3	1	0	3	11.26
1	PF3D7_1414300.1-p1	PF3D7_1414300.1	60S ribosomal protein L10, putative			-0.341	-0.6442	0.929674	1	0.808225	-0.559	-1.0068	1	0.994316	0.827701	1	4	4	1	0	4	5.02	0.00220426	0	0	0	0	0	0	0	0	0	0	0	0	0	0	0	0	0.002204	1	0.425647	0	0	0	0	0	0	0
1	PF3D7_1142600.1-p1	PF3D7_1142600.1	60S ribosomal protein L35ae, putative			-0.924	-1.2154	1	0.994521	0.743293	0.144	0.2878	1	1	0.906344	0	0	0	0	0	0	0	0	1	1	1	1	0	1	8.57	0.00217097	0	0	0	0	0	0	0	0	0.002171	1	0.919526	1	6	6	1	0	6	5.71
1	PF3D7_1037500.1-p1	PF3D7_1037500.1	dynamin-like protein			-0.982	-2.1887	1	1	0.452643	-0.21	-0.6182	0.960649	0.996406	0.86515	0	0	0	0	0	0	0	0	0	0	0	0	0	0	0	0	3	5	5	3	0	5	5.64	0.00210297	0.002103	1	1.36381	0	0	0	0	0	0	0
1	PF3D7_0517300.1-p1	PF3D7_0517300.1	serine/arginine-rich splicing factor 1			-0.639	-0.9802	0.974239	0.994442	0.778259	0.501	1.0427	1	0.706264	0.937732	0	0	0	0	0	0	0	0	0	0	0	0	0	0	0	0	1	2	2	1	0	2	4.36	0.00200135	0.002001	1	2.04811	1	4	4	1	0	4	4.36
1	PF3D7_0317600.1-p1	PF3D7_0317600.1	40S ribosomal protein S11, putative			-0.915	-1.2447	1	0.994904	0.737913	0.484	1.0668	1	0.69189	0.938351	0	0	0	0	0	0	0	0	1	1	1	1	0	1	8.07	0.0018878	0	0	0	0	0	0	0	0	0.001888	1	1.19343	2	9	9	2	0	9	17.39
1	PF3D7_1426000.1-p1	PF3D7_1426000.1	60S ribosomal protein L21			-1.112	-1.9419	1	1	0.542474	-1.142	-1.9905	0.974282	1	0.554735	1	2	2	1	0	2	8.07	0.00149917	0	0	0	0	0	0	0	0	0	0	0	0	0	0	0	0	0.001499	1	0.48923	0	0	0	0	0	0	0
1	PF3D7_1129100.1-p1	PF3D7_1129100.1	parasitophorous vacuolar protein 1			-0.822	-1.2549	1	0.995075	0.735695	-1.114	-1.5839	1	1	0.694661	0	0	0	0	0	0	0	0	2	2	2	2	0	2	7.52	0.00134485	0	0	0	0	0	0	0	0	0.001345	1	2.16935	1	1	1	1	0	1	2.43
1	PF3D7_1010700.1-p1	PF3D7_1010700.1	dolichyl-phosphate-mannose--protein mannosyltransferase, putative			-0.639	-0.871	0.956457	0.996696	0.790127	-0.129	-0.2143	0.974324	1	0.883594	0	0	0	0	0	0	0	0	0	0	0	0	0	0	0	0	1	1	1	1	0	1	4.93	0.00133722	0.001337	1	1.07131	1	1	1	1	0	1	4.93
1	PF3D7_1474800.1-p1	PF3D7_1474800.1	proteasome subunit alpha type-1, putative			-1.272	-1.9703	1	1	0.532033	-0.345	-0.6818	0.9671	0.994805	0.861128	0	0	0	0	0	0	0	0	0	0	0	0	0	0	0	0	1	1	1	1	0	1	4.72	0.00117402	0.001174	1	0.837973	1	1	1	1	0	1	4.72
1	PF3D7_1408600.1-p1	PF3D7_1408600.1	40S ribosomal protein S8e, putative			-1.767	-3.0224	0.54833	0.993049	0.183497	-0.785	-2.2412	0.905584	1	0.458592	2	2	2	2	0	2	11.93	0.00110719	0	0	0	0	0	0	0	0	0	0	0	0	0	0	0	0	0.001107	1	0.344752	1	1	1	1	0	1	6.42
1	PF3D7_1447000.1-p1	PF3D7_1447000.1	40S ribosomal protein S5			-1.744	-2.6792	0.773703	1	0.280389	-1.2	-2.2371	0.906812	1	0.45983	0	0	0	0	0	0	0	0	0	0	0	0	0	0	0	0	1	1	1	1	0	1	5.51	0.00109633	0.001096	1	0.543112	1	1	1	1	0	1	6.25
1	PF3D7_1004400.1-p1	PF3D7_1004400.1	RNA-binding protein, putative			-1.82	-3.6863	0.228312	0.95961	0.066609	-0.661	-2.2132	0.913869	1	0.469711	0	0	0	0	0	0	0	0	2	3	3	2	0	3	2.5	0.00103614	0	0	0	0	0	0	0	0	0.001036	1	0.349882	0	0	0	0	0	0	0
1	PF3D7_0823800.1-p1	PF3D7_0823800.1	DnaJ protein, putative			-1.829	-3.1451	0.473133	0.987129	0.155016	-0.444	-1.2945	1	1	0.773191	0	0	0	0	0	0	0	0	0	0	0	0	0	0	0	0	1	2	2	1	0	2	1.98	0.00091054	0.000911	1	0.460799	0	0	0	0	0	0	0
1	PF3D7_0306900.1-p1	PF3D7_0306900.1	40S ribosomal protein S23, putative			-0.706	-0.9439	0.968051	0.994991	0.782374	0.29	0.5179	1	0.952624	0.917605	1	1	1	1	0	1	8.28	0.0008323	0	0	0	0	0	0	0	0	0	0	0	0	0	0	0	0	0.000832	1	0.466891	1	4	4	1	0	4	8.28
1	PF3D7_1118200.1-p1	PF3D7_1118200.1	heat shock protein 90, putative			-0.951	-1.6518	1	1	0.638199	-0.543	-1.0067	1	0.994316	0.827701	0	0	0	0	0	0	0	0	0	0	0	0	0	0	0	0	1	2	2	1	0	2	1.4	0.00064129	0.000641	1	1.41814	0	0	0	0	0	0	0
1	PF3D7_1015600.1-p1	PF3D7_1015600.1	heat shock protein 60			-0.482	-0.6113	0.92719	1	0.810245	0.293	0.4666	1	0.966843	0.915126	0	0	0	0	0	0	0	0	1	1	1	1	0	1	3.45	0.00052403	0	0	0	0	0	0	0	0	0.000524	1	1.85159	1	3	3	1	0	3	2.59
1	PF3D7_0322900.1-p1	PF3D7_0322900.1	40S ribosomal protein S3A, putative			-1.086	-1.5781	1	1	0.659479	0.192	0.4331	1	0.975243	0.913449	1	1	1	1	0	1	4.96	0.00046062	0	0	0	0	0	0	0	0	0	0	0	0	0	0	0	0	0.000461	1	0.346617	4	7	7	4	0	7	15.27
1	PF3D7_1412500.1-p1	PF3D7_1412500.1	actin II			-0.629	-0.8349	0.951185	0.997801	0.793482	0.411	0.7936	1	0.844631	0.929535	2	5	1	1	4	1.23529	9.04	0.00039649	0	0	0	0	0	0	0	0	0	0	0	0	0	0	0	0	0.000396	1	0.621664	4	12	5	2	7	5.39062	15.96
1	PF3D7_0716800.1-p1	PF3D7_0716800.1	eukaryotic translation initiation factor 3 subunit I, putative			-0.436	-0.5679	0.92453	1	0.812826	0.74	1.3599	1	0.507319	0.943833	1	1	1	1	0	1	3.98	0.00036906	0	0	0	0	0	0	0	0	0	0	0	0	0	0	0	0	0.000369	1	0.662478	1	1	1	1	0	1	3.98
1	PF3D7_1339700.1-p1	PF3D7_1339700.1	conserved Plasmodium protein, unknown function			-0.49	-0.7735	0.943032	1	0.798838	-0.248	-0.4065	0.955605	1	0.875684	0	0	0	0	0	0	0	0	0	0	0	0	0	0	0	0	2	2	2	2	0	2	1.5	0.00030806	0.000308	1	1.82249	0	0	0	0	0	0	0
1	PF3D7_1221000.1-p1	PF3D7_1221000.1	histone-lysine N-methyltransferase, H3 lysine-4 specific			-3.446	-6.3883	0.000361	0.906006	2.3e-05	-1.236	-6.3216	5.2e-05	0.936539	5e-06	0	0	0	0	0	0	0	0	0	0	0	0	0	0	0	0	1	2	2	1	0	2	0.6	0.00025608	0.000256	1	0.0847682	0	0	0	0	0	0	0
1	PF3D7_0500800.1-p1	PF3D7_0500800.1	mature parasite-infected erythrocyte surface antigen			-1.73	-2.7768	0.709776	1	0.249663	-0.125	-0.3591	0.958157	1	0.877665	0	0	0	0	0	0	0	0	0	0	0	0	0	0	0	0	1	1	1	1	0	1	1.12	0.00020795	0.000208	1	0.527919	3	5	5	3	0	5	3.07
1	PF3D7_0624000.1-p1	PF3D7_0624000.1	hexokinase			-1.168	-9.0644	0	0.892697	0	-0.33	-3.5206	0.260148	0.969549	0.077238	8	20	20	8	0	20	21.3	0.00489588	2	9	9	2	0	9	5.27	0.00554851	12	47	47	12	0	47	32.66	0.0284289	0.012958	3	0.676058	4	11	11	4	0	11	12.78
1	PF3D7_0619400.1-p1	PF3D7_0619400.1	cell division cycle protein 48 homologue, putative			-0.66	-5.5624	0.005196	0.912991	0.000505	-0.787	-6.6717	8e-06	0.933521	1e-06	3	24	24	3	0	24	4.83	0.00349807	7	18	18	7	0	18	12.68	0.00660729	19	63	59	17	4	63	33.09	0.0226892	0.010932	3	1.03631	5	8	8	5	0	8	10.27
1	PF3D7_0917900.1-p1	PF3D7_0917900.1	heat shock protein 70			-0.555	-4.6826	0.048792	0.925932	0.00751	-0.289	-2.7448	0.686685	0.995463	0.266462	14	63	61	13	2	63	25.92	0.0116611	8	29	29	8	0	29	15.95	0.0135186	9	15	14	8	1	15	15.49	0.00686045	0.01068	3	0.96783	13	46	46	13	0	46	28.68
1	PF3D7_1134000.1-p1	PF3D7_1134000.1	heat shock protein 70			-1.744	-10.645	0	0.888226	0	-0.67	-6.3946	3.4e-05	0.935961	4e-06	1	2	2	1	0	2	1.96	0.00036405	9	22	22	9	0	22	19.76	0.0100853	10	18	18	10	0	18	19.61	0.00809595	0.006182	3	0.407273	4	7	7	4	0	7	7.54
1	PF3D7_1117700.1-p1	PF3D7_1117700.1	GTP-binding nuclear protein RAN/TC4			-0.282	-1.0488	0.986541	0.993827	0.769196	-1.19	-3.1051	0.462036	0.983893	0.158735	6	20	20	6	0	20	29.91	0.0112788	1	1	1	1	0	1	6.07	0.00142026	1	1	1	1	0	1	6.07	0.00139346	0.004698	3	1.17803	4	5	5	4	0	5	22.9
1	PF3D7_0818900.1-p1	PF3D7_0818900.1	heat shock protein 70			-0.596	-3.6367	0.244692	0.961901	0.072227	-0.665	-3.8832	0.155921	0.959346	0.036058	15	48	40	11	8	48	27.77	0.00855658	1	1	1	1	0	1	1.62	0.00044894	4	6	4	3	2	6	7.83	0.00264284	0.003883	3	0.919489	9	33	25	8	8	33	16.1
1	PF3D7_0818200.1-p1	PF3D7_0818200.1	14-3-3 protein			-1.098	-4.5013	0.067823	0.929985	0.012022	-0.33	-1.684	1	1	0.662829	6	17	17	6	0	17	35.5	0.0078306	1	1	1	1	0	1	6.11	0.00116006	1	2	2	1	0	2	7.25	0.00227634	0.003756	3	0.495515	3	29	29	3	0	29	17.18
1	PF3D7_1246200.1-p1	PF3D7_1246200.1	actin I			-0.663	-2.5572	0.849604	1	0.319912	0.517	3.1575	0.055867	0.015301	0.931223	7	20	16	6	4	19.7647	28.99	0.00634381	1	2	2	1	0	2	4.26	0.00161668	1	1	1	1	0	1	4.26	0.00079309	0.002918	3	0.963036	10	66	59	8	7	63.6094	33.51
1	PF3D7_0320800.1-p1	PF3D7_0320800.1	ATP-dependent RNA helicase DDX6			0.927	1.8516	1	0.538677	0.889789	1.499	3.1068	0.062521	0.0174	0.93167	1	4	4	1	0	4	4.62	0.00111486	1	3	3	1	0	3	3	0.00210579	2	4	4	2	0	4	4.85	0.00275474	0.001992	3	1.94531	2	3	3	2	0	3	7.85
1	PF3D7_0516900.1-p1	PF3D7_0516900.1	60S ribosomal protein L2			-1.872	-3.8252	0.187869	0.953056	0.051726	-0.833	-2.5202	0.804084	1	0.348802	1	1	1	1	0	1	5	0.00046417	1	2	2	1	0	2	4.23	0.00233796	1	2	2	1	0	2	5	0.00229385	0.001699	3	0.385873	1	2	2	1	0	2	5
1	PF3D7_1004000.1-p1	PF3D7_1004000.1	60S ribosomal protein L13, putative			-0.892	-1.5443	1	1	0.668403	0.392	1	1	0.731705	0.936548	1	1	1	1	0	1	4.95	0.00059744	1	1	1	1	0	1	4.95	0.00150463	1	2	2	1	0	2	5.94	0.00295248	0.001685	3	1.06713	1	3	3	1	0	3	5.94
1	PF3D7_0929400.1-p1	PF3D7_0929400.1	high molecular weight rhoptry protein 2			-1.346	-4.4476	0.07426	0.931306	0.013696	-0.516	-2.2073	0.915587	1	0.471561	3	7	7	3	0	7	2.98	0.00061305	1	2	2	1	0	2	1.02	0.00044112	3	4	4	3	0	4	2.98	0.0008656	0.00064	3	0.465455	3	8	8	3	0	8	3.12
1	PF3D7_1357100.1-p1	PF3D7_1357100.1	elongation factor 1-alpha			-0.312	-2.5107	0.876749	1	0.335976	-0.763	-5.1997	0.008251	0.943127	0.000616	14	91	91	14	0	91	38.6	0.0247905	0	0	0	0	0	0	0	0	3	5	5	3	0	5	10.38	0.0033657	0.014078	2	2.10717	14	54	54	14	0	54	38.6
1	PF3D7_1006200.1-p1	PF3D7_1006200.1	DNA/RNA-binding protein Alba 3			-2.374	-5.4923	0.006424	0.913778	0.000642	-0.255	-1.3584	1	1	0.757599	2	3	3	2	0	3	32.71	0.00338365	0	0	0	0	0	0	0	0	1	2	2	1	0	2	10.28	0.00557385	0.004479	2	0.197836	3	10	10	3	0	10	32.71
1	PF3D7_1006800.1-p1	PF3D7_1006800.1	single-strand telomeric DNA-binding protein GBP2, putative			-1.345	-3.4381	0.321998	0.972044	0.100182	-0.027	-0.1093	0.993602	1	0.88794	1	2	2	1	0	2	6.91	0.00098117	0	0	0	0	0	0	0	0	2	5	5	2	0	5	10.98	0.00606099	0.003521	2	0.743926	1	2	2	1	0	2	6.91
1	PF3D7_1465900.1-p1	PF3D7_1465900.1	40S ribosomal protein S3			-0.581	-1.7033	1	1	0.622063	0.427	1.6031	1	0.364935	0.94549	2	10	10	2	0	10	15.38	0.00546079	1	1	1	1	0	1	5.43	0.00137527	0	0	0	0	0	0	0	0	0.003418	2	1.05234	4	24	24	4	0	24	25.79
1	PF3D7_1424400.1-p1	PF3D7_1424400.1	60S ribosomal protein L7-3, putative			-0.511	-1.3933	1	0.997731	0.70672	-0.696	-1.7261	1	1	0.648827	2	7	7	2	0	7	6.71	0.0029851	0	0	0	0	0	0	0	0	2	3	3	2	0	3	8.83	0.00316114	0.003073	2	1.31157	3	4	4	3	0	4	12.72
1	PF3D7_1341200.1-p1	PF3D7_1341200.1	60S ribosomal protein L18, putative			-1.288	-2.5584	0.848888	1	0.31991	-0.233	-0.6718	0.965949	0.995014	0.861768	1	1	1	1	0	1	7.61	0.00065589	0	0	0	0	0	0	0	0	2	3	3	2	0	3	11.41	0.00486197	0.002759	2	0.82211	1	1	1	1	0	1	7.61
1	PF3D7_0821000.1-p1	PF3D7_0821000.1	conserved Plasmodium protein, unknown function			-0.83	-1.8517	1	1	0.574104	-0.343	-0.8283	0.988977	0.993013	0.848999	0	0	0	0	0	0	0	0	1	2	2	1	0	2	2.33	0.00118263	2	4	4	2	0	4	4.67	0.00232063	0.001752	2	1.42323	1	2	2	1	0	2	2.33
1	PF3D7_1434800.1-p1	PF3D7_1434800.1	mitochondrial acidic protein MAM33, putative			-0.213	-0.3088	0.924801	1	0.825107	0.65	1.2281	1	0.590395	0.941877	1	2	2	1	0	2	5.56	0.00095781	0	0	0	0	0	0	0	0	1	1	1	1	0	1	5.56	0.00118334	0.001071	2	1.76733	1	3	3	1	0	3	4.37
1	PF3D7_0823200.1-p1	PF3D7_0823200.1	RNA-binding protein, putative			-1.733	-2.5665	0.84404	1	0.316936	-0.473	-1.2088	1	0.998966	0.792179	0	0	0	0	0	0	0	0	1	1	1	1	0	1	6.29	0.00106271	1	1	1	1	0	1	6.29	0.00104266	0.001053	2	0.566738	1	1	1	1	0	1	3.5
1	PF3D7_1407800.1-p1	PF3D7_1407800.1	plasmepsin IV			-0.971	-1.8991	1	1	0.55793	-1.006	-1.8669	1	1	0.599996	1	2	2	1	0	2	4.68	0.00053757	1	2	2	1	0	2	4.68	0.00135383	0	0	0	0	0	0	0	0	0.000946	2	0.765372	1	2	2	1	0	2	4.68
1	PF3D7_1219100.1-p1	PF3D7_1219100.1	clathrin heavy chain, putative			0.334	1.3624	1	0.835466	0.885737	-0.527	-1.6601	1	1	0.670466	0	0	0	0	0	0	0	0	0	0	0	0	0	0	0	0	10	33	33	10	0	33	6.81	0.0049277	0.004928	1	9.21121	3	5	5	3	0	5	2.3
1	PF3D7_0415900.1-p1	PF3D7_0415900.1	60S ribosomal protein L15, putative			-1.373	-2.7098	0.753871	1	0.270234	-0.536	-1.4949	1	1	0.720772	0	0	0	0	0	0	0	0	0	0	0	0	0	0	0	0	2	3	3	2	0	3	11.71	0.00436391	0.004364	1	1.18138	1	2	2	1	0	2	7.32
1	PF3D7_1325100.1-p1	PF3D7_1325100.1	phosphoribosylpyrophosphate synthetase			-1.742	-3.6033	0.256349	0.963648	0.076668	-0.581	-1.774	1	1	0.632368	0	0	0	0	0	0	0	0	2	3	3	2	0	3	5.72	0.00208651	0	0	0	0	0	0	0	0	0.002087	1	0.792933	1	2	2	1	0	2	2.75
1	PF3D7_0929200.1-p1	PF3D7_0929200.1	RNA-binding protein, putative			-0.153	-0.2294	0.930989	1	0.828421	0.632	1.1222	1	0.65684	0.939728	0	0	0	0	0	0	0	0	0	0	0	0	0	0	0	0	1	2	2	1	0	2	3.81	0.00206367	0.002064	1	3.03976	1	1	1	1	0	1	9.34
1	PF3D7_0919000.1-p1	PF3D7_0919000.1	nucleosome assembly protein			-0.477	-0.9216	0.964379	0.995451	0.784972	0.292	0.6747	1	0.897488	0.924729	1	4	4	1	0	4	3.72	0.00179455	0	0	0	0	0	0	0	0	0	0	0	0	0	0	0	0	0.001795	1	1.51477	1	6	6	1	0	6	3.72
1	PF3D7_1301700.1-p1	PF3D7_1301700.1	CX3CL1-binding protein 2			-0.952	-1.327	1	0.996356	0.720954	-0.329	-0.579	0.957749	0.997643	0.867401	0	0	0	0	0	0	0	0	1	1	1	1	0	1	10.2	0.00124055	0	0	0	0	0	0	0	0	0.001241	1	0.792971	1	1	1	1	0	1	10.2
1	PF3D7_1252100.1-p1	PF3D7_1252100.1	rhoptry neck protein 3			-1.261	-3.6824	0.229561	0.959752	0.06695	-0.931	-2.9912	0.532372	0.987809	0.189099	0	0	0	0	0	0	0	0	0	0	0	0	0	0	0	0	5	9	9	5	0	9	4.02	0.00121165	0.001212	1	1.81709	3	5	5	3	0	5	2.3
1	PF3D7_1022400.1-p1	PF3D7_1022400.1	serine/arginine-rich splicing factor 4			-0.801	-1.3244	1	0.996298	0.721573	-0.178	-0.3997	0.955887	1	0.876019	0	0	0	0	0	0	0	0	0	0	0	0	0	0	0	0	1	2	2	1	0	2	2.79	0.00110855	0.001109	1	1.26598	1	1	1	1	0	1	2.79
1	PF3D7_1224300.1-p1	PF3D7_1224300.1	polyadenylate-binding protein 1, putative			-2.032	-3.0946	0.50338	0.989575	0.16614	-0.019	-0.0622	1	1	0.889952	1	1	1	1	0	1	1.49	0.00013792	0	0	0	0	0	0	0	0	0	0	0	0	0	0	0	0	0.000138	1	0.170581	3	12	12	3	0	12	5.26
1	PF3D7_0208300.1-p1	PF3D7_0208300.1	conserved Plasmodium protein, unknown function	0.5488							1.568	2.7635	0.133455	0.039683	0.935264	0	0	0	0	0	0	0	0	0	0	0	0	0	0	0	0	0	0	0	0	0	0	0	0	0	0	0	2	10	10	2	0	10	1.61
1	PF3D7_1144000.1-p1	PF3D7_1144000.1	40S ribosomal protein S21								1.272	2.0612	0.5474	0.169342	0.943488	0	0	0	0	0	0	0	0	0	0	0	0	0	0	0	0	0	0	0	0	0	0	0	0	0	0	0	2	8	8	2	0	8	39.02
1	PF3D7_1249000.1-p1	PF3D7_1249000.1	conserved Plasmodium membrane protein, unknown function								0.542	0.8042	1	0.839232	0.929956	0	0	0	0	0	0	0	0	0	0	0	0	0	0	0	0	0	0	0	0	0	0	0	0	0	0	0	0	0	0	0	0	0	0
1	PF3D7_0211100.1-p1	PF3D7_0211100.1	conserved Plasmodium protein, unknown function								0.239	0.3245	1	0.996223	0.908125	0	0	0	0	0	0	0	0	0	0	0	0	0	0	0	0	0	0	0	0	0	0	0	0	0	0	0	0	0	0	0	0	0	0
1	PF3D7_0517700.1-p1	PF3D7_0517700.1	eukaryotic translation initiation factor 3 subunit B, putative			-0.006	-0.0075	0.965234	1	0.83698	1.216	1.808	0.801088	0.264123	0.945252	0	0	0	0	0	0	0	0	0	0	0	0	0	0	0	0	0	0	0	0	0	0	0	0	0	0	0	0	0	0	0	0	0	0
1	PF3D7_1107800.1-p1	PF3D7_1107800.1	AP2 domain transcription factor, putative			-0.163	-0.2085	0.933133	1	0.82923	0.562	0.8061	1	0.838455	0.930015	0	0	0	0	0	0	0	0	0	0	0	0	0	0	0	0	0	0	0	0	0	0	0	0	0	0	0	0	0	0	0	0	0	0
1	PF3D7_0910400.1-p1	PF3D7_0910400.1	selenide water dikinase, putative			-0.028	-0.0345	0.95968	1	0.83595	0.527	0.7298	1	0.873989	0.927038	0	0	0	0	0	0	0	0	0	0	0	0	0	0	0	0	0	0	0	0	0	0	0	0	0	0	0	0	0	0	0	0	0	0
1	PF3D7_0719600.1-p1	PF3D7_0719600.1	60S ribosomal protein L11a, putative			-0.089	-0.1076	0.9466	1	0.833107	0.416	0.5135	1	0.953998	0.917382	0	0	0	0	0	0	0	0	0	0	0	0	0	0	0	0	0	0	0	0	0	0	0	0	0	0	0	1	2	2	1	0	2	8.09
1	PF3D7_0719400.1-p1	PF3D7_0719400.1	conserved Plasmodium protein, unknown function			-0.048	-0.0606	0.954684	1	0.834925	0.354	0.4829	1	0.96274	0.915882	0	0	0	0	0	0	0	0	0	0	0	0	0	0	0	0	0	0	0	0	0	0	0	0	0	0	0	0	0	0	0	0	0	0
1	PF3D7_0722400.1-p1	PF3D7_0722400.1	Obg-like ATPase 1, putative			-0.265	-0.3283	0.923744	1	0.824375	0.34	0.5012	1	0.957581	0.916784	0	0	0	0	0	0	0	0	0	0	0	0	0	0	0	0	0	0	0	0	0	0	0	0	0	0	0	1	3	3	1	0	3	3.56
1	PF3D7_1308400.1-p1	PF3D7_1308400.1	conserved Plasmodium protein, unknown function			-0.023	-0.0276	0.961062	1	0.836179	0.337	0.4471	1	0.971909	0.914137	0	0	0	0	0	0	0	0	0	0	0	0	0	0	0	0	0	0	0	0	0	0	0	0	0	0	0	0	0	0	0	0	0	0
1	PF3D7_1206200.1-p1	PF3D7_1206200.1	eukaryotic translation initiation factor 3 subunit C, putative			-0.556	-0.7316	0.938107	1	0.802074	0.286	0.4935	1	0.959762	0.916409	0	0	0	0	0	0	0	0	0	0	0	0	0	0	0	0	0	0	0	0	0	0	0	0	0	0	0	1	4	4	1	0	4	1.52
1	PF3D7_1242700.1-p1	PF3D7_1242700.1	40S ribosomal protein S17, putative			-0.515	-0.6897	0.933742	1	0.805274	0.275	0.4554	1	0.969608	0.914594	0	0	0	0	0	0	0	0	0	0	0	0	0	0	0	0	0	0	0	0	0	0	0	0	0	0	0	2	4	4	2	0	4	16.06
1	PF3D7_0707400.1-p1	PF3D7_0707400.1	AAA family ATPase, putative			-0.807	-1.1499	1	0.993932	0.754305	0.268	0.5631	1	0.939014	0.919666	0	0	0	0	0	0	0	0	0	0	0	0	0	0	0	0	0	0	0	0	0	0	0	0	0	0	0	0	0	0	0	0	0	0
1	PF3D7_1459400.1-p1	PF3D7_1459400.1	conserved protein, unknown function			-0.029	-0.0362	0.959343	1	0.835836	0.268	0.3658	1	0.988955	0.910215	0	0	0	0	0	0	0	0	0	0	0	0	0	0	0	0	0	0	0	0	0	0	0	0	0	0	0	0	0	0	0	0	0	0
1	PF3D7_0301700.1-p1	PF3D7_0301700.1	Plasmodium exported protein, unknown function			-0.034	-0.0401	0.958577	1	0.835722	0.244	0.3274	1	0.995725	0.90828	0	0	0	0	0	0	0	0	0	0	0	0	0	0	0	0	0	0	0	0	0	0	0	0	0	0	0	0	0	0	0	0	0	0
1	PF3D7_1452000.1-p1	PF3D7_1452000.1	rhoptry neck protein 2			-0.117	-0.1332	0.942686	1	0.832085	0.177	0.2506	1	1	0.904491	0	0	0	0	0	0	0	0	0	0	0	0	0	0	0	0	0	0	0	0	0	0	0	0	0	0	0	0	0	0	0	0	0	0
1	PF3D7_0520000.1-p1	PF3D7_0520000.1	40S ribosomal protein S9, putative			-0.943	-1.3385	1	0.996531	0.719083	0.164	0.3171	1	0.997201	0.907815	0	0	0	0	0	0	0	0	0	0	0	0	0	0	0	0	0	0	0	0	0	0	0	0	0	0	0	0	0	0	0	0	0	0
1	PF3D7_0503300.1-p1	PF3D7_0503300.1	serine/arginine-rich splicing factor 12			-0.687	-0.8924	0.959734	0.996139	0.788063	0.121	0.1983	1	1	0.901963	0	0	0	0	0	0	0	0	0	0	0	0	0	0	0	0	0	0	0	0	0	0	0	0	0	0	0	0	0	0	0	0	0	0
1	PF3D7_0419600.1-p1	PF3D7_0419600.1	ran-specific GTPase-activating protein 1, putative			-0.274	-0.3402	0.923185	1	0.823881	0.107	0.1497	1	1	0.89962	0	0	0	0	0	0	0	0	0	0	0	0	0	0	0	0	0	0	0	0	0	0	0	0	0	0	0	1	2	2	1	0	2	5.36
1	PF3D7_1417500.1-p1	PF3D7_1417500.1	H/ACA ribonucleoprotein complex subunit 4, putative			-0.555	-0.7122	0.936015	1	0.8036	0.094	0.148	1	1	0.899545	0	0	0	0	0	0	0	0	0	0	0	0	0	0	0	0	0	0	0	0	0	0	0	0	0	0	0	0	0	0	0	0	0	0
1	PF3D7_1474900.1-p1	PF3D7_1474900.1	trailer hitch homolog, putative			-0.449	-0.6287	0.928455	1	0.809157	0.04	0.0651	1	1	0.895636	0	0	0	0	0	0	0	0	0	0	0	0	0	0	0	0	0	0	0	0	0	0	0	0	0	0	0	0	0	0	0	0	0	0
1	PF3D7_0907400.1-p1	PF3D7_0907400.1	ATP-dependent protease ATPase subunit ClpY			-0.275	-0.3595	0.92242	1	0.823004	0.029	0.0419	1	1	0.894555	0	0	0	0	0	0	0	0	0	0	0	0	0	0	0	0	0	0	0	0	0	0	0	0	0	0	0	0	0	0	0	0	0	0
1	PF3D7_0629200.1-p1	PF3D7_0629200.1	DnaJ protein, putative			-1.363	-2.0815	1	1	0.491591	0.016	0.0372	1	1	0.894341	0	0	0	0	0	0	0	0	0	0	0	0	0	0	0	0	0	0	0	0	0	0	0	0	0	0	0	0	0	0	0	0	0	0
1	PF3D7_0605100.1-p1	PF3D7_0605100.1	RNA-binding protein, putative			-0.257	-0.3509	0.92274	1	0.823382	0	0.0002	1	1	0.892712	0	0	0	0	0	0	0	0	0	0	0	0	0	0	0	0	0	0	0	0	0	0	0	0	0	0	0	0	0	0	0	0	0	0
1	PF3D7_1451800.1-p1	PF3D7_1451800.1	sortilin			-0.262	-0.3359	0.92338	1	0.824005	-0.003	-0.0038	1	1	0.892502	0	0	0	0	0	0	0	0	0	0	0	0	0	0	0	0	0	0	0	0	0	0	0	0	0	0	0	0	0	0	0	0	0	0
1	PF3D7_1442900.1-p1	PF3D7_1442900.1	protein transport protein SEC7, putative			-0.114	-0.1346	0.942482	1	0.832085	-0.005	-0.0055	1	1	0.892432	0	0	0	0	0	0	0	0	0	0	0	0	0	0	0	0	0	0	0	0	0	0	0	0	0	0	0	0	0	0	0	0	0	0
1	PF3D7_1468900.1-p1	PF3D7_1468900.1	conserved Plasmodium protein, unknown function			-0.048	-0.0594	0.954905	1	0.834925	-0.014	-0.0167	1	1	0.891944	0	0	0	0	0	0	0	0	0	0	0	0	0	0	0	0	0	0	0	0	0	0	0	0	0	0	0	0	0	0	0	0	0	0
1	PF3D7_1248900.1-p1	PF3D7_1248900.1	26S protease regulatory subunit 8, putative			-0.745	-1.0339	0.98381	0.993905	0.771179	-0.016	-0.0307	1	1	0.891321	0	0	0	0	0	0	0	0	0	0	0	0	0	0	0	0	0	0	0	0	0	0	0	0	0	0	0	4	4	4	4	0	4	12.41
1	PF3D7_1212000.1-p1	PF3D7_1212000.1	glutathione peroxidase-like thioredoxin peroxidase			0.014	0.0171	0.970637	1	0.838016	-0.018	-0.0218	1	1	0.891736	0	0	0	0	0	0	0	0	0	0	0	0	0	0	0	0	0	0	0	0	0	0	0	0	0	0	0	1	1	1	1	0	1	10.24
1	PF3D7_1223200.1-p1	PF3D7_1223200.1	nucleus export protein BRR6, putative			-0.053	-0.0607	0.954665	1	0.834925	-0.033	-0.0394	1	1	0.890908	0	0	0	0	0	0	0	0	0	0	0	0	0	0	0	0	0	0	0	0	0	0	0	0	0	0	0	0	0	0	0	0	0	0
1	PF3D7_0515000.1-p1	PF3D7_0515000.1	pre-mRNA-splicing factor CWC2, putative			0.02	0.0248	0.972396	1	0.838247	-0.043	-0.0506	1	1	0.890428	0	0	0	0	0	0	0	0	0	0	0	0	0	0	0	0	0	0	0	0	0	0	0	0	0	0	0	0	0	0	0	0	0	0
1	PF3D7_0807600.1-p1	PF3D7_0807600.1	conserved Plasmodium protein, unknown function			0.012	0.0161	0.970411	1	0.837901	-0.046	-0.0575	1	1	0.890156	0	0	0	0	0	0	0	0	0	0	0	0	0	0	0	0	0	0	0	0	0	0	0	0	0	0	0	0	0	0	0	0	0	0
2	PF3D7_1136500.1-p1;PF3D7_1136500.2-p1	PF3D7_1136500.1	casein kinase 1			-0.66	-0.8742	0.95694	0.996612	0.789837	-0.049	-0.0798	1	1	0.889209	0	0	0	0	0	0	0	0	0	0	0	0	0	0	0	0	0	0	0	0	0	0	0	0	0	0	0	0	0	0	0	0	0	0
1	PF3D7_1473200.1-p1	PF3D7_1473200.1	DnaJ protein, putative			-0.05	-0.0638	0.954096	1	0.834811	-0.077	-0.094	0.996908	1	0.888539	0	0	0	0	0	0	0	0	0	0	0	0	0	0	0	0	0	0	0	0	0	0	0	0	0	0	0	1	1	1	1	0	1	3.3
1	PF3D7_1007700.1-p1	PF3D7_1007700.1	AP2 domain transcription factor AP2-I			-1.359	-1.9999	1	1	0.521495	-0.086	-0.1965	0.97716	1	0.884297	0	0	0	0	0	0	0	0	0	0	0	0	0	0	0	0	0	0	0	0	0	0	0	0	0	0	0	0	0	0	0	0	0	0
1	PF3D7_0317200.1-p1	PF3D7_0317200.1	cdc2-related protein kinase 4			-0.696	-0.9598	0.970731	0.994742	0.780692	-0.105	-0.1786	0.980193	1	0.885067	0	0	0	0	0	0	0	0	0	0	0	0	0	0	0	0	0	0	0	0	0	0	0	0	0	0	0	0	0	0	0	0	0	0
1	PF3D7_1330600.1-p1	PF3D7_1330600.1	elongation factor Tu, putative			-1.085	-1.6711	1	1	0.632002	-0.137	-0.2785	0.96562	1	0.880992	0	0	0	0	0	0	0	0	0	0	0	0	0	0	0	0	0	0	0	0	0	0	0	0	0	0	0	0	0	0	0	0	0	0
1	PF3D7_0727200.1-p1	PF3D7_0727200.1	cysteine desulfurase, putative			-0.544	-0.7283	0.937742	1	0.802516	-0.154	-0.2311	0.971815	1	0.882894	0	0	0	0	0	0	0	0	0	0	0	0	0	0	0	0	0	0	0	0	0	0	0	0	0	0	0	0	0	0	0	0	0	0
1	PF3D7_0422700.1-p1	PF3D7_0422700.1	eukaryotic initiation factor 4A-III, putative			-0.569	-0.7613	0.941542	1	0.799788	-0.157	-0.2346	0.971312	1	0.882767	0	0	0	0	0	0	0	0	0	0	0	0	0	0	0	0	0	0	0	0	0	0	0	0	0	0	0	0	0	0	0	0	0	0
1	PF3D7_1326300.1-p1	PF3D7_1326300.1	RNA-binding protein, putative			-0.752	-1.0702	0.990512	0.99376	0.766334	-0.202	-0.3693	0.957493	1	0.877274	0	0	0	0	0	0	0	0	0	0	0	0	0	0	0	0	0	0	0	0	0	0	0	0	0	0	0	0	0	0	0	0	0	0
1	PF3D7_1016300.1-p1	PF3D7_1016300.1	GBP130 protein			-0.276	-0.3709	0.922048	1	0.822496	-0.273	-0.3601	0.95809	1	0.877665	0	0	0	0	0	0	0	0	0	0	0	0	0	0	0	0	0	0	0	0	0	0	0	0	0	0	0	0	0	0	0	0	0	0
1	PF3D7_1304500.1-p1	PF3D7_1304500.1	small heat shock protein, putative			-0.232	-0.3131	0.924553	1	0.824986	-0.285	-0.3943	0.956131	1	0.876219	0	0	0	0	0	0	0	0	0	0	0	0	0	0	0	0	0	0	0	0	0	0	0	0	0	0	0	1	1	1	1	0	1	7.58
1	PF3D7_0205900.1-p1	PF3D7_0205900.1	26S proteasome regulatory subunit RPN1, putative			-0.652	-0.8527	0.953743	0.997224	0.791833	-0.292	-0.4331	0.954771	1	0.874526	0	0	0	0	0	0	0	0	0	0	0	0	0	0	0	0	0	0	0	0	0	0	0	0	0	0	0	1	2	2	1	0	2	1.55
1	PF3D7_1119300.1-p1	PF3D7_1119300.1	splicing factor U2AF small subunit, putative			-0.974	-1.4021	1	0.997933	0.704687	-0.301	-0.5805	0.957844	0.997591	0.867315	0	0	0	0	0	0	0	0	0	0	0	0	0	0	0	0	0	0	0	0	0	0	0	0	0	0	0	0	0	0	0	0	0	0
1	PF3D7_0501000.1-p1	PF3D7_0501000.1	Plasmodium exported protein, unknown function			-0.261	-0.3406	0.923167	1	0.823881	-0.327	-0.413	0.955361	1	0.875414	0	0	0	0	0	0	0	0	0	0	0	0	0	0	0	0	0	0	0	0	0	0	0	0	0	0	0	0	0	0	0	0	0	0
1	PF3D7_1462300.1-p1	PF3D7_1462300.1	GTP-binding protein, putative			-0.949	-1.3524	1	0.996832	0.715915	-0.334	-0.5729	0.957375	0.997857	0.867745	0	0	0	0	0	0	0	0	0	0	0	0	0	0	0	0	0	0	0	0	0	0	0	0	0	0	0	0	0	0	0	0	0	0
1	PF3D7_0813900.1-p1	PF3D7_0813900.1	40S ribosomal protein S16, putative			-0.813	-1.1692	1	0.994079	0.750922	-0.338	-0.5938	0.958744	0.997178	0.866612	0	0	0	0	0	0	0	0	0	0	0	0	0	0	0	0	0	0	0	0	0	0	0	0	0	0	0	2	3	3	2	0	3	15.97
1	PF3D7_1136800.1-p1	PF3D7_1136800.1	DnaJ protein, putative			-0.89	-1.2713	1	0.995351	0.732295	-0.363	-0.6003	0.959219	0.996978	0.866253	0	0	0	0	0	0	0	0	0	0	0	0	0	0	0	0	0	0	0	0	0	0	0	0	0	0	0	0	0	0	0	0	0	0
1	PF3D7_1362200.1-p1	PF3D7_1362200.1	RuvB-like helicase 3			-1.002	-1.4459	1	0.998986	0.694193	-0.408	-0.7125	0.970936	0.99419	0.85889	0	0	0	0	0	0	0	0	0	0	0	0	0	0	0	0	0	0	0	0	0	0	0	0	0	0	0	1	1	1	1	0	1	4.76
1	PF3D7_1130400.1-p1	PF3D7_1130400.1	26S protease regulatory subunit 6A, putative			-0.776	-1.0721	0.990867	0.993755	0.765916	-0.431	-0.6491	0.963522	0.995585	0.863309	0	0	0	0	0	0	0	0	0	0	0	0	0	0	0	0	0	0	0	0	0	0	0	0	0	0	0	1	2	2	1	0	2	3.64
1	PF3D7_1346100.1-p1	PF3D7_1346100.1	protein transport protein SEC61 subunit alpha			-0.49	-0.6166	0.927564	1	0.810066	-0.437	-0.6169	0.960539	0.996452	0.865243	0	0	0	0	0	0	0	0	0	0	0	0	0	0	0	0	0	0	0	0	0	0	0	0	0	0	0	0	0	0	0	0	0	0
1	PF3D7_1145400.1-p1	PF3D7_1145400.1	dynamin-like protein			-0.813	-1.1018	0.996464	0.993751	0.761625	-0.437	-0.65	0.963613	0.995545	0.863209	0	0	0	0	0	0	0	0	0	0	0	0	0	0	0	0	0	0	0	0	0	0	0	0	0	0	0	1	2	2	1	0	2	1.55
1	PF3D7_1116800.1-p1	PF3D7_1116800.1	heat shock protein 101			-0.528	-0.7021	0.934973	1	0.804237	-0.443	-0.5903	0.958498	0.997279	0.866789	0	0	0	0	0	0	0	0	0	0	0	0	0	0	0	0	0	0	0	0	0	0	0	0	0	0	0	0	0	0	0	0	0	0
1	PF3D7_1239700.1-p1	PF3D7_1239700.1	ATP-dependent zinc metalloprotease FTSH 1			-0.933	-1.4673	1	0.999498	0.689109	-0.448	-0.8181	0.987193	0.993051	0.850057	0	0	0	0	0	0	0	0	0	0	0	0	0	0	0	0	0	0	0	0	0	0	0	0	0	0	0	0	0	0	0	0	0	0
1	PF3D7_0803500.1-p1	PF3D7_0803500.1	AAA family ATPase, putative			-0.465	-0.6448	0.929723	1	0.808225	-0.451	-0.5945	0.958794	0.997127	0.866522	0	0	0	0	0	0	0	0	0	0	0	0	0	0	0	0	0	0	0	0	0	0	0	0	0	0	0	0	0	0	0	0	0	0
1	PF3D7_0727800.1-p1	PF3D7_0727800.1	cation transporting ATPase, putative			-1.206	-1.7864	1	1	0.59573	-0.455	-0.8379	0.990683	0.992993	0.848071	0	0	0	0	0	0	0	0	0	0	0	0	0	0	0	0	0	0	0	0	0	0	0	0	0	0	0	0	0	0	0	0	0	0
1	PF3D7_0606700.1-p1	PF3D7_0606700.1	coatomer alpha subunit, putative			-0.516	-0.6622	0.931197	1	0.807073	-0.476	-0.6536	0.963982	0.995465	0.863008	0	0	0	0	0	0	0	0	0	0	0	0	0	0	0	0	0	0	0	0	0	0	0	0	0	0	0	1	1	1	1	0	1	1.06
1	PF3D7_1334500.1-p1	PF3D7_1334500.1	MSP7-like protein			-0.428	-0.5443	0.923387	1	0.814127	-0.487	-0.717	0.971535	0.994108	0.85854	0	0	0	0	0	0	0	0	0	0	0	0	0	0	0	0	0	0	0	0	0	0	0	0	0	0	0	1	1	1	1	0	1	2.19
1	PF3D7_1335100.1-p1	PF3D7_1335100.1	merozoite surface protein 7			-1.077	-1.4865	1	1	0.683906	-0.503	-0.9137	1	0.99321	0.839865	0	0	0	0	0	0	0	0	0	0	0	0	0	0	0	0	0	0	0	0	0	0	0	0	0	0	0	1	1	1	1	0	1	9.97
1	PF3D7_1232100.1-p1	PF3D7_1232100.1	60 kDa chaperonin			-0.61	-0.7884	0.944912	0.999579	0.79762	-0.519	-0.6977	0.969031	0.994482	0.860029	0	0	0	0	0	0	0	0	0	0	0	0	0	0	0	0	0	0	0	0	0	0	0	0	0	0	0	0	0	0	0	0	0	0
1	PF3D7_0523000.1-p1	PF3D7_0523000.1	multidrug resistance protein 1			-0.927	-1.2376	1	0.994822	0.739008	-0.62	-0.9578	1	0.993629	0.834393	0	0	0	0	0	0	0	0	0	0	0	0	0	0	0	0	0	0	0	0	0	0	0	0	0	0	0	1	2	2	1	0	2	1.2
1	PF3D7_1024800.1-p1	PF3D7_1024800.1	exported protein 3			-0.624	-0.8901	0.959377	0.996139	0.788063	-0.642	-0.8767	0.997826	0.993018	0.844146	0	0	0	0	0	0	0	0	0	0	0	0	0	0	0	0	0	0	0	0	0	0	0	0	0	0	0	0	0	0	0	0	0	0
1	PF3D7_0308600.1-p1	PF3D7_0308600.1	pre-mRNA-processing factor 19, putative			-0.603	-0.8583	0.954564	0.997043	0.791271	-0.662	-0.9222	1	0.993269	0.838926	0	0	0	0	0	0	0	0	0	0	0	0	0	0	0	0	0	0	0	0	0	0	0	0	0	0	0	0	0	0	0	0	0	0
1	PF3D7_1360900.1-p1	PF3D7_1360900.1	RNA-binding protein, putative			-0.59	-0.7843	0.944387	0.999702	0.797866	-0.676	-0.8684	0.996268	0.992999	0.844992	0	0	0	0	0	0	0	0	0	0	0	0	0	0	0	0	0	0	0	0	0	0	0	0	0	0	0	0	0	0	0	0	0	0
1	PF3D7_0722200.1-p1	PF3D7_0722200.1	rhoptry-associated leucine zipper-like protein 1			-0.807	-1.0752	0.991447	0.99375	0.765497	-0.759	-1.0749	1	0.995634	0.817003	0	0	0	0	0	0	0	0	0	0	0	0	0	0	0	0	0	0	0	0	0	0	0	0	0	0	0	0	0	0	0	0	0	0
1	PF3D7_1019400.1-p1	PF3D7_1019400.1	60S ribosomal protein L30e, putative			-0.812	-1.2105	1	0.994487	0.743818	-0.786	-1.1036	1	0.996268	0.812207	0	0	0	0	0	0	0	0	0	0	0	0	0	0	0	0	0	0	0	0	0	0	0	0	0	0	0	0	0	0	0	0	0	0
1	PF3D7_1407100.1-p1	PF3D7_1407100.1	rRNA 2'-O-methyltransferase fibrillarin, putative			-1.129	-1.6903	1	1	0.62661	-0.793	-1.3198	1	1	0.767248	0	0	0	0	0	0	0	0	0	0	0	0	0	0	0	0	0	0	0	0	0	0	0	0	0	0	0	0	0	0	0	0	0	0
1	PF3D7_0308200.1-p1	PF3D7_0308200.1	T-complex protein 1 subunit eta			-0.847	-1.1329	1	0.993838	0.757117	-0.799	-1.0604	1	0.995335	0.819308	0	0	0	0	0	0	0	0	0	0	0	0	0	0	0	0	0	0	0	0	0	0	0	0	0	0	0	1	1	1	1	0	1	2.97
1	PF3D7_0514900.1-p1	PF3D7_0514900.1	conserved Plasmodium protein, unknown function			-0.79	-1.1048	0.997033	0.993756	0.761184	-0.851	-1.1105	1	0.996453	0.810831	0	0	0	0	0	0	0	0	0	0	0	0	0	0	0	0	0	0	0	0	0	0	0	0	0	0	0	0	0	0	0	0	0	0
1	PF3D7_1351400.1-p1	PF3D7_1351400.1	60S ribosomal protein L17, putative			-2.025	-3.2172	0.431917	0.983439	0.139641	-0.885	-2.1717	0.925771	1	0.485696	0	0	0	0	0	0	0	0	0	0	0	0	0	0	0	0	0	0	0	0	0	0	0	0	0	0	0	2	2	2	2	0	2	15.76
1	PF3D7_0935800.1-p1	PF3D7_0935800.1	cytoadherence linked asexual protein 9			-1.995	-2.9424	0.599981	0.996602	0.203589	-0.953	-2.2106	0.914627	1	0.470328	0	0	0	0	0	0	0	0	0	0	0	0	0	0	0	0	0	0	0	0	0	0	0	0	0	0	0	0	0	0	0	0	0	0
1	PF3D7_1446600.1-p1	PF3D7_1446600.1	centrin-2			-1.36	-2.163	1	1	0.462403	-1.012	-1.7793	1	1	0.630754	0	0	0	0	0	0	0	0	0	0	0	0	0	0	0	0	0	0	0	0	0	0	0	0	0	0	0	0	0	0	0	0	0	0
1	PF3D7_0817700.1-p1	PF3D7_0817700.1	rhoptry neck protein 5			-1.022	-1.4501	1	0.999058	0.693474	-1.039	-1.4026	1	1	0.746281	0	0	0	0	0	0	0	0	0	0	0	0	0	0	0	0	0	0	0	0	0	0	0	0	0	0	0	0	0	0	0	0	0	0
1	PF3D7_0505700.1-p1	PF3D7_0505700.1	conserved Plasmodium membrane protein, unknown function			-2.047	-3.0805	0.512011	0.990282	0.169516	-1.051	-2.4916	0.816569	1	0.359709	0	0	0	0	0	0	0	0	0	0	0	0	0	0	0	0	0	0	0	0	0	0	0	0	0	0	0	0	0	0	0	0	0	0
1	PF3D7_0726500.1-p1	PF3D7_0726500.1	ubiquitin carboxyl-terminal hydrolase, putative			-1.159	-1.6817	1	1	0.629315	-1.084	-1.6418	1	1	0.6765	0	0	0	0	0	0	0	0	0	0	0	0	0	0	0	0	0	0	0	0	0	0	0	0	0	0	0	0	0	0	0	0	0	0
1	PF3D7_0913200.1-p1	PF3D7_0913200.1	elongation factor 1-beta			-1.135	-1.714	1	1	0.619311	-1.106	-1.5184	1	1	0.71395	0	0	0	0	0	0	0	0	0	0	0	0	0	0	0	0	0	0	0	0	0	0	0	0	0	0	0	1	1	1	1	0	1	11.96
1	PF3D7_1212700.1-p1	PF3D7_1212700.1	eukaryotic translation initiation factor 3 subunit A, putative			-1.135	-1.588	1	1	0.656998	-1.114	-1.622	1	1	0.682465	0	0	0	0	0	0	0	0	0	0	0	0	0	0	0	0	0	0	0	0	0	0	0	0	0	0	0	0	0	0	0	0	0	0
1	PF3D7_1338200.1-p1	PF3D7_1338200.1	60S ribosomal protein L6, putative			-2.532	-3.6634	0.235739	0.960606	0.069025	-1.147	-3.1256	0.449872	0.983182	0.153708	0	0	0	0	0	0	0	0	0	0	0	0	0	0	0	0	0	0	0	0	0	0	0	0	0	0	0	1	2	2	1	0	2	7.69
1	PF3D7_0405400.1-p1	PF3D7_0405400.1	pre-mRNA-processing-splicing factor 8, putative			-1.779	-2.7115	0.752762	1	0.270232	-1.207	-2.4693	0.82592	1	0.368247	0	0	0	0	0	0	0	0	0	0	0	0	0	0	0	0	0	0	0	0	0	0	0	0	0	0	0	0	0	0	0	0	0	0
1	PF3D7_1460500.1-p1	PF3D7_1460500.1	conserved Plasmodium protein, unknown function			-1.505	-2.2495	1	1	0.429884	-1.21	-2.1358	0.935766	1	0.499742	0	0	0	0	0	0	0	0	0	0	0	0	0	0	0	0	0	0	0	0	0	0	0	0	0	0	0	0	0	0	0	0	0	0
1	PF3D7_0903900.1-p1	PF3D7_0903900.1	60S ribosomal protein L32			-1.476	-2.2292	1	1	0.437463	-1.219	-2.1262	0.9384	1	0.50339	0	0	0	0	0	0	0	0	0	0	0	0	0	0	0	0	0	0	0	0	0	0	0	0	0	0	0	1	1	1	1	0	1	9.16
1	PF3D7_1323100.1-p1	PF3D7_1323100.1	60S ribosomal protein L6, putative			-1.19	-1.6119	1	1	0.649435	-1.235	-1.8065	1	1	0.621543	0	0	0	0	0	0	0	0	0	0	0	0	0	0	0	0	0	0	0	0	0	0	0	0	0	0	0	1	1	1	1	0	1	8.95
1	PF3D7_0922100.1-p1	PF3D7_0922100.1	ubiquitin-like protein, putative			-2.213	-3.5096	0.2919	0.968407	0.089524	-1.267	-2.9386	0.565828	0.989517	0.20402	0	0	0	0	0	0	0	0	0	0	0	0	0	0	0	0	0	0	0	0	0	0	0	0	0	0	0	0	0	0	0	0	0	0
1	PF3D7_0214100.1-p1	PF3D7_0214100.1	protein transport protein SEC31			-1.303	-1.9383	1	1	0.543513	-1.268	-1.863	1	1	0.601673	0	0	0	0	0	0	0	0	0	0	0	0	0	0	0	0	0	0	0	0	0	0	0	0	0	0	0	1	1	1	1	0	1	1.02
1	PF3D7_1035700.1-p1	PF3D7_1035700.1	duffy binding-like merozoite surface protein			-2.232	-3.6531	0.239155	0.96118	0.070433	-1.321	-3.2082	0.402902	0.980258	0.134379	0	0	0	0	0	0	0	0	0	0	0	0	0	0	0	0	0	0	0	0	0	0	0	0	0	0	0	0	0	0	0	0	0	0
1	PF3D7_1003800.1-p1	PF3D7_1003800.1	U5 small nuclear ribonucleoprotein component, putative			-1.425	-2.1846	1	1	0.453728	-1.364	-2.0228	0.965936	1	0.542967	0	0	0	0	0	0	0	0	0	0	0	0	0	0	0	0	0	0	0	0	0	0	0	0	0	0	0	0	0	0	0	0	0	0
1	PF3D7_1464500.1-p1	PF3D7_1464500.1	conserved Plasmodium membrane protein, unknown function			-2.171	-3.1283	0.483076	0.987999	0.158879	-1.805	-3.23	0.391105	0.979482	0.12958	0	0	0	0	0	0	0	0	0	0	0	0	0	0	0	0	0	0	0	0	0	0	0	0	0	0	0	0	0	0	0	0	0	0
1	PF3D7_1445900.1-p1	PF3D7_1445900.1	ATP-dependent RNA helicase DDX5, putative			-2.982	-4.7268	0.044748	0.925054	0.00667	-2.072	-5.2842	0.006328	0.942591	0.000446	0	0	0	0	0	0	0	0	0	0	0	0	0	0	0	0	0	0	0	0	0	0	0	0	0	0	0	0	0	0	0	0	0	0
1	PF3D7_1224000.1-p1	PF3D7_1224000.1	GTP cyclohydrolase 1			-0.334	-0.4092	0.921228	1	0.820803	-0.306	-0.3961	0.956048	1	0.876152	0	0	0	0	0	0	0	0	0	0	0	0	0	0	0	0	0	0	0	0	0	0	0	0	0	0	0	0	0	0	0	0	0	0
1	PF3D7_1466400.1-p1	PF3D7_1466400.1	AP2 domain transcription factor AP2-EXP			-0.263	-0.3363	0.923361	1	0.824005	-0.321	-0.4013	0.955818	1	0.875952	0	0	0	0	0	0	0	0	0	0	0	0	0	0	0	0	0	0	0	0	0	0	0	0	0	0	0	0	0	0	0	0	0	0
1	PF3D7_0709100.1-p1	PF3D7_0709100.1	Cg1 protein			-0.286	-0.3758	0.921906	1	0.822368	-0.321	-0.4208	0.955103	1	0.875075	0	0	0	0	0	0	0	0	0	0	0	0	0	0	0	0	0	0	0	0	0	0	0	0	0	0	0	0	0	0	0	0	0	0
1	PF3D7_0931800.1-p1	PF3D7_0931800.1	proteasome subunit beta type-6, putative			-0.482	-0.6209	0.927875	1	0.809706	-0.516	-0.6627	0.964945	0.995234	0.862394	0	0	0	0	0	0	0	0	0	0	0	0	0	0	0	0	0	0	0	0	0	0	0	0	0	0	0	0	0	0	0	0	0	0
1	PF3D7_0705400.1-p1	PF3D7_0705400.1	DNA replication licensing factor MCM7			-0.445	-0.5945	0.926077	1	0.8113	-0.553	-0.6892	0.967984	0.99464	0.860584	0	0	0	0	0	0	0	0	0	0	0	0	0	0	0	0	0	0	0	0	0	0	0	0	0	0	0	0	0	0	0	0	0	0
1	PF3D7_1036900.1-p1	PF3D7_1036900.1	conserved Plasmodium protein, unknown function			-0.621	-0.8834	0.958342	0.99637	0.788958	-0.622	-0.8485	0.992597	0.992982	0.846962	0	0	0	0	0	0	0	0	0	0	0	0	0	0	0	0	0	0	0	0	0	0	0	0	0	0	0	0	0	0	0	0	0	0
1	PF3D7_1119900.1-p1	PF3D7_1119900.1	protein transport protein SEC16, putative			-0.643	-0.8376	0.951568	0.997701	0.793211	-0.667	-0.8785	0.998166	0.993028	0.843803	0	0	0	0	0	0	0	0	0	0	0	0	0	0	0	0	0	0	0	0	0	0	0	0	0	0	0	0	0	0	0	0	0	0
1	PF3D7_1460700.1-p1	PF3D7_1460700.1	60S ribosomal protein L27			-0.644	-0.8222	0.949412	0.998318	0.794816	-0.668	-0.8878	0.999932	0.993064	0.84276	0	0	0	0	0	0	0	0	0	0	0	0	0	0	0	0	0	0	0	0	0	0	0	0	0	0	0	0	0	0	0	0	0	0
1	PF3D7_1118500.1-p1	PF3D7_1118500.1	nucleolar protein 56, putative			-0.886	-1.2781	1	0.995447	0.731142	-0.87	-1.2654	1	1	0.780005	0	0	0	0	0	0	0	0	0	0	0	0	0	0	0	0	0	0	0	0	0	0	0	0	0	0	0	0	0	0	0	0	0	0
1	PF3D7_0801800.1-p1	PF3D7_0801800.1	mannose-6-phosphate isomerase, putative			-1.042	-1.4025	1	0.997933	0.704687	-1.052	-1.489	1	1	0.722569	0	0	0	0	0	0	0	0	0	0	0	0	0	0	0	0	0	0	0	0	0	0	0	0	0	0	0	0	0	0	0	0	0	0
1	PF3D7_0207600.1-p1	PF3D7_0207600.1	serine repeat antigen 5			-1.28	-1.9298	1	1	0.546621	-1.297	-1.9038	0.996093	1	0.587032	0	0	0	0	0	0	0	0	0	0	0	0	0	0	0	0	0	0	0	0	0	0	0	0	0	0	0	0	0	0	0	0	0	0
1	PF3D7_0608500.1-p1	PF3D7_0608500.1	proteasome subunit alpha type-2, putative			-1.392	-2.1163	1	1	0.479726	-1.384	-1.9699	0.979545	1	0.562901	0	0	0	0	0	0	0	0	0	0	0	0	0	0	0	0	0	0	0	0	0	0	0	0	0	0	0	0	0	0	0	0	0	0
1	PF3D7_0819500.1-p1	PF3D7_0819500.1	conserved protein, unknown function			-1.665	-2.4148	0.928692	1	0.370046	-1.633	-2.3631	0.866231	1	0.410189	0	0	0	0	0	0	0	0	0	0	0	0	0	0	0	0	0	0	0	0	0	0	0	0	0	0	0	0	0	0	0	0	0	0
1	PF3D7_1415300.1-p1	PF3D7_1415300.1	RNA-binding protein Nova-1, putative			0.004	0.0043	0.967785	1	0.83744	0.053	0.0631	1	1	0.895563	0	0	0	0	0	0	0	0	0	0	0	0	0	0	0	0	0	0	0	0	0	0	0	0	0	0	0	0	0	0	0	0	0	0
1	PF3D7_1138800.1-p1	PF3D7_1138800.1	WD repeat-containing protein, putative			-0.072	-0.0899	0.949507	1	0.833788	-0.018	-0.0215	1	1	0.891736	0	0	0	0	0	0	0	0	0	0	0	0	0	0	0	0	0	0	0	0	0	0	0	0	0	0	0	0	0	0	0	0	0	0
1	PF3D7_1456800.1-p1	PF3D7_1456800.1	V-type H(+)-translocating pyrophosphatase, putative			-0.016	-0.0201	0.962593	1	0.836522	-0.04	-0.0495	1	1	0.890497	0	0	0	0	0	0	0	0	0	0	0	0	0	0	0	0	0	0	0	0	0	0	0	0	0	0	0	0	0	0	0	0	0	0
1	PF3D7_0717600.1-p1	PF3D7_0717600.1	conserved Plasmodium protein, unknown function			-0.036	-0.0464	0.957357	1	0.835494	-0.05	-0.0592	1	1	0.890088	0	0	0	0	0	0	0	0	0	0	0	0	0	0	0	0	0	0	0	0	0	0	0	0	0	0	0	0	0	0	0	0	0	0
1	PF3D7_0303000.1-p1	PF3D7_0303000.1	N-ethylmaleimide-sensitive fusion protein			-0.019	-0.0234	0.961916	1	0.836408	-0.053	-0.0643	1	1	0.889816	0	0	0	0	0	0	0	0	0	0	0	0	0	0	0	0	0	0	0	0	0	0	0	0	0	0	0	0	0	0	0	0	0	0
1	PF3D7_1406200.1-p1	PF3D7_1406200.1	transcription elongation factor SPT6, putative			0.019	0.021	0.971524	1	0.838131	-0.059	-0.0728	1	1	0.889478	0	0	0	0	0	0	0	0	0	0	0	0	0	0	0	0	0	0	0	0	0	0	0	0	0	0	0	0	0	0	0	0	0	0
1	PF3D7_0413600.1-p1	PF3D7_0413600.1	26S protease regulatory subunit 6B, putative			-0.025	-0.0304	0.960498	1	0.836065	-0.107	-0.1277	0.989788	1	0.887148	0	0	0	0	0	0	0	0	0	0	0	0	0	0	0	0	0	0	0	0	0	0	0	0	0	0	0	0	0	0	0	0	0	0
1	PF3D7_0707700.1-p1	PF3D7_0707700.1	E3 ubiquitin-protein ligase, putative			-0.312	-0.4011	0.921347	1	0.8212	-0.217	-0.2696	0.966682	1	0.881372	0	0	0	0	0	0	0	0	0	0	0	0	0	0	0	0	0	0	0	0	0	0	0	0	0	0	0	0	0	0	0	0	0	0
1	PF3D7_0614500.1-p1	PF3D7_0614500.1	60S ribosomal protein L19			-0.259	-0.3283	0.923744	1	0.824375	-0.261	-0.3548	0.958457	1	0.877859	0	0	0	0	0	0	0	0	0	0	0	0	0	0	0	0	0	0	0	0	0	0	0	0	0	0	0	0	0	0	0	0	0	0
1	PF3D7_1103100.1-p1	PF3D7_1103100.1	60S acidic ribosomal protein P1, putative			-0.265	-0.3326	0.923534	1	0.824128	-0.27	-0.348	0.958952	1	0.878183	0	0	0	0	0	0	0	0	0	0	0	0	0	0	0	0	0	0	0	0	0	0	0	0	0	0	0	0	0	0	0	0	0	0
1	PF3D7_0212200.1-p1	PF3D7_0212200.1	ribosomal protein L12, mitochondrial, putative			-0.307	-0.387	0.921623	1	0.821853	-0.283	-0.3813	0.956792	1	0.876748	0	0	0	0	0	0	0	0	0	0	0	0	0	0	0	0	0	0	0	0	0	0	0	0	0	0	0	0	0	0	0	0	0	0
1	PF3D7_1333600.1-p1	PF3D7_1333600.1	U3 small nucleolar RNA-associated protein 4, putative			-0.277	-0.3519	0.922701	1	0.823382	-0.302	-0.3936	0.956164	1	0.876219	0	0	0	0	0	0	0	0	0	0	0	0	0	0	0	0	0	0	0	0	0	0	0	0	0	0	0	0	0	0	0	0	0	0
1	PF3D7_1329100.1-p1	PF3D7_1329100.1	myosin F, putative			-0.323	-0.4122	0.921191	1	0.82067	-0.337	-0.4271	0.954921	1	0.874801	0	0	0	0	0	0	0	0	0	0	0	0	0	0	0	0	0	0	0	0	0	0	0	0	0	0	0	0	0	0	0	0	0	0
1	PF3D7_0507700.1-p1	PF3D7_0507700.1	nuclear protein localization protein 4, putative			-0.287	-0.3811	0.921765	1	0.822111	-0.36	-0.463	0.954347	1	0.873192	0	0	0	0	0	0	0	0	0	0	0	0	0	0	0	0	0	0	0	0	0	0	0	0	0	0	0	0	0	0	0	0	0	0
1	PF3D7_1370300.1-p1	PF3D7_1370300.1	membrane associated histidine-rich protein 1			-0.547	-0.7164	0.936456	1	0.803386	-0.393	-0.5341	0.955495	0.999287	0.869806	0	0	0	0	0	0	0	0	0	0	0	0	0	0	0	0	0	0	0	0	0	0	0	0	0	0	0	0	0	0	0	0	0	0
1	PF3D7_1234800.1-p1	PF3D7_1234800.1	splicing factor 3B subunit 3, putative			-0.541	-0.7428	0.939369	1	0.801402	-0.41	-0.555	0.956399	0.998524	0.868753	0	0	0	0	0	0	0	0	0	0	0	0	0	0	0	0	0	0	0	0	0	0	0	0	0	0	0	0	0	0	0	0	0	0
1	PF3D7_0423000.1-p1	PF3D7_0423000.1	conserved Plasmodium protein, unknown function			-0.479	-0.6968	0.934441	1	0.804655	-0.462	-0.5879	0.958332	0.997382	0.866965	0	0	0	0	0	0	0	0	0	0	0	0	0	0	0	0	0	0	0	0	0	0	0	0	0	0	0	0	0	0	0	0	0	0
1	PF3D7_0513600.1-p1	PF3D7_0513600.1	deoxyribodipyrimidine photo-lyase, putative			-0.502	-0.6479	0.929978	1	0.808035	-0.477	-0.6217	0.960949	0.996314	0.864962	0	0	0	0	0	0	0	0	0	0	0	0	0	0	0	0	0	0	0	0	0	0	0	0	0	0	0	0	0	0	0	0	0	0
1	PF3D7_0720700.1-p1	PF3D7_0720700.1	phosphoinositide-binding protein, putative			-0.498	-0.6315	0.928668	1	0.808973	-0.478	-0.655	0.964128	0.995426	0.862906	0	0	0	0	0	0	0	0	0	0	0	0	0	0	0	0	0	0	0	0	0	0	0	0	0	0	0	0	0	0	0	0	0	0
1	PF3D7_1352400.1-p1	PF3D7_1352400.1	conserved Plasmodium protein, unknown function			-0.454	-0.5407	0.923232	1	0.814286	-0.48	-0.6337	0.962027	0.995961	0.864196	0	0	0	0	0	0	0	0	0	0	0	0	0	0	0	0	0	0	0	0	0	0	0	0	0	0	0	0	0	0	0	0	0	0
1	PF3D7_1355100.1-p1	PF3D7_1355100.1	DNA replication licensing factor MCM6			-0.574	-0.6891	0.933684	1	0.805274	-0.484	-0.6578	0.964421	0.995349	0.862702	0	0	0	0	0	0	0	0	0	0	0	0	0	0	0	0	0	0	0	0	0	0	0	0	0	0	0	0	0	0	0	0	0	0
1	PF3D7_0711000.1-p1	PF3D7_0711000.1	AAA family ATPase, CDC48 subfamily			-0.475	-0.6211	0.92789	1	0.809706	-0.5	-0.6481	0.963421	0.995585	0.863309	0	0	0	0	0	0	0	0	0	0	0	0	0	0	0	0	2	4	0	0	4	0	1.38	0	0	0	0	0	0	0	0	0	0	0
1	PF3D7_1322300.1-p1	PF3D7_1322300.1	conserved Plasmodium protein, unknown function			-0.463	-0.6145	0.927415	1	0.810066	-0.504	-0.6612	0.964783	0.995272	0.862497	0	0	0	0	0	0	0	0	0	0	0	0	0	0	0	0	0	0	0	0	0	0	0	0	0	0	0	0	0	0	0	0	0	0
1	PF3D7_1437000.1-p1	PF3D7_1437000.1	N-acetyltransferase, GNAT family, putative			-0.474	-0.6236	0.928073	1	0.809524	-0.51	-0.6382	0.962451	0.995875	0.864001	0	0	0	0	0	0	0	0	0	0	0	0	0	0	0	0	0	0	0	0	0	0	0	0	0	0	0	0	0	0	0	0	0	0
1	PF3D7_0316700.1-p1	PF3D7_0316700.1	protein YOP1, putative			-0.485	-0.6356	0.928987	1	0.808787	-0.555	-0.7304	0.973373	0.993905	0.857587	0	0	0	0	0	0	0	0	0	0	0	0	0	0	0	0	0	0	0	0	0	0	0	0	0	0	0	0	0	0	0	0	0	0
1	PF3D7_1025300.1-p1	PF3D7_1025300.1	conserved protein, unknown function			-0.661	-0.9216	0.964379	0.995451	0.784972	-0.61	-0.8125	0.986228	0.993072	0.850501	0	0	0	0	0	0	0	0	0	0	0	0	0	0	0	0	0	0	0	0	0	0	0	0	0	0	0	0	0	0	0	0	0	0
1	PF3D7_0212500.1-p1	PF3D7_0212500.1	conserved Plasmodium protein, unknown function			-0.599	-0.8362	0.951369	0.9978	0.793483	-0.639	-0.8812	0.998677	0.993033	0.843631	0	0	0	0	0	0	0	0	0	0	0	0	0	0	0	0	0	0	0	0	0	0	0	0	0	0	0	0	0	0	0	0	0	0
1	PF3D7_0709300.1-p1	PF3D7_0709300.1	Cg2 protein			-0.656	-0.8983	0.960657	0.995991	0.787459	-0.661	-0.9235	1	0.993282	0.838737	0	0	0	0	0	0	0	0	0	0	0	0	0	0	0	0	0	0	0	0	0	0	0	0	0	0	0	0	0	0	0	0	0	0
1	PF3D7_1210600.1-p1	PF3D7_1210600.1	conserved Plasmodium protein, unknown function			-0.588	-0.8528	0.953757	0.997224	0.791833	-0.7	-0.9888	1	0.994047	0.830154	0	0	0	0	0	0	0	0	0	0	0	0	0	0	0	0	0	0	0	0	0	0	0	0	0	0	0	0	0	0	0	0	0	0
1	PF3D7_1317800.1-p1	PF3D7_1317800.1	40S ribosomal protein S19			-0.802	-1.0951	0.995193	0.993742	0.762935	-0.774	-1.0467	1	0.995051	0.821553	0	0	0	0	0	0	0	0	0	0	0	0	0	0	0	0	0	0	0	0	0	0	0	0	0	0	0	0	0	0	0	0	0	0
1	PF3D7_1471100.1-p1	PF3D7_1471100.1	exported protein 2			-0.835	-1.1781	1	0.994154	0.749438	-0.81	-1.0017	1	0.99424	0.828379	0	0	0	0	0	0	0	0	0	0	0	0	0	0	0	0	0	0	0	0	0	0	0	0	0	0	0	0	0	0	0	0	0	0
1	PF3D7_1203700.1-p1	PF3D7_1203700.1	nucleosome assembly protein			-0.779	-1.1045	0.996976	0.993756	0.761184	-0.846	-1.2001	1	0.998752	0.793792	0	0	0	0	0	0	0	0	0	0	0	0	0	0	0	0	0	0	0	0	0	0	0	0	0	0	0	0	0	0	0	0	0	0
1	PF3D7_1012700.1-p1	PF3D7_1012700.1	NLI interacting factor-like phosphatase, putative			-0.91	-1.2359	1	0.994782	0.739552	-0.94	-1.2855	1	1	0.775371	0	0	0	0	0	0	0	0	0	0	0	0	0	0	0	0	0	0	0	0	0	0	0	0	0	0	0	0	0	0	0	0	0	0
1	PF3D7_1353300.1-p1	PF3D7_1353300.1	conserved Plasmodium protein, unknown function			-1.253	-1.6945	1	1	0.624798	-1.162	-1.7189	1	1	0.651444	0	0	0	0	0	0	0	0	0	0	0	0	0	0	0	0	0	0	0	0	0	0	0	0	0	0	0	0	0	0	0	0	0	0
1	PF3D7_1228600.1-p1	PF3D7_1228600.1	merozoite surface protein 9			-1.166	-1.6803	1	1	0.629315	-1.208	-1.6557	1	1	0.671981	0	0	0	0	0	0	0	0	0	0	0	0	0	0	0	0	0	0	0	0	0	0	0	0	0	0	0	0	0	0	0	0	0	0
1	PF3D7_0210000.1-p1	PF3D7_0210000.1	secretory complex protein 61 gamma subunit			-1.196	-1.7424	1	1	0.610014	-1.216	-1.835	1	1	0.611668	0	0	0	0	0	0	0	0	0	0	0	0	0	0	0	0	0	0	0	0	0	0	0	0	0	0	0	0	0	0	0	0	0	0
1	PF3D7_0904900.1-p1	PF3D7_0904900.1	copper-transporting ATPase			-0.283	-0.3606	0.922381	1	0.823004	-0.241	-0.3173	0.96154	1	0.879402	0	0	0	0	0	0	0	0	0	0	0	0	0	0	0	0	0	0	0	0	0	0	0	0	0	0	0	0	0	0	0	0	0	0
1	PF3D7_0910100.1-p1	PF3D7_0910100.1	exportin-7, putative			-0.301	-0.3618	0.922339	1	0.822878	-0.261	-0.3193	0.961354	1	0.879338	0	0	0	0	0	0	0	0	0	0	0	0	0	0	0	0	0	0	0	0	0	0	0	0	0	0	0	0	0	0	0	0	0	0
1	PF3D7_1346300.1-p1	PF3D7_1346300.1	DNA/RNA-binding protein Alba 2			-0.359	-0.4584	0.921123	1	0.818476	-0.268	-0.3373	0.95979	1	0.878569	0	0	0	0	0	0	0	0	0	0	0	0	0	0	0	0	0	0	0	0	0	0	0	0	0	0	0	0	0	0	0	0	0	0
1	PF3D7_1111500.1-p1	PF3D7_1111500.1	acylphosphatase, putative			-0.363	-0.4478	0.921058	1	0.819036	-0.293	-0.359	0.958164	1	0.87773	0	0	0	0	0	0	0	0	0	0	0	0	0	0	0	0	0	0	0	0	0	0	0	0	0	0	0	0	0	0	0	0	0	0
1	PF3D7_0416900.1-p1	PF3D7_0416900.1	conserved Plasmodium protein, unknown function			-0.292	-0.3694	0.922093	1	0.822624	-0.301	-0.3777	0.956993	1	0.876946	0	0	0	0	0	0	0	0	0	0	0	0	0	0	0	0	0	0	0	0	0	0	0	0	0	0	0	0	0	0	0	0	0	0
1	PF3D7_0506900.1-p1	PF3D7_0506900.1	rhomboid protease ROM4			-0.269	-0.3521	0.922693	1	0.823382	-0.305	-0.383	0.956699	1	0.876683	0	0	0	0	0	0	0	0	0	0	0	0	0	0	0	0	0	0	0	0	0	0	0	0	0	0	0	0	0	0	0	0	0	0
1	PF3D7_0217800.1-p1	PF3D7_0217800.1	40S ribosomal protein S26			-0.33	-0.4283	0.921062	1	0.819998	-0.327	-0.4277	0.954905	1	0.874801	0	0	0	0	0	0	0	0	0	0	0	0	0	0	0	0	0	0	0	0	0	0	0	0	0	0	0	0	0	0	0	0	0	0
1	PF3D7_0831700.1-p1	PF3D7_0831700.1	heat shock protein 70			-0.308	-0.4091	0.921229	1	0.820803	-0.335	-0.435	0.954728	1	0.874457	2	3	0	0	3	0	3.39	0	0	0	0	0	0	0	0	0	0	0	0	0	0	0	0	0	0	0	0	0	0	0	0	0	0	0
1	PF3D7_0628200.1-p1	PF3D7_0628200.1	eukaryotic translation initiation factor 2-alpha kinase			-0.208	-0.2568	0.928508	1	0.827254	-0.339	-0.4412	0.954603	1	0.874179	0	0	0	0	0	0	0	0	0	0	0	0	0	0	0	0	0	0	0	0	0	0	0	0	0	0	0	0	0	0	0	0	0	0
1	PF3D7_1317100.1-p1	PF3D7_1317100.1	DNA replication licensing factor MCM4			-0.238	-0.2927	0.925811	1	0.825831	-0.342	-0.4127	0.955372	1	0.875414	0	0	0	0	0	0	0	0	0	0	0	0	0	0	0	0	0	0	0	0	0	0	0	0	0	0	0	0	0	0	0	0	0	0
1	PF3D7_1013600.1-p1	PF3D7_1013600.1	conserved Plasmodium protein, unknown function			-0.293	-0.3585	0.922454	1	0.823131	-0.345	-0.4447	0.954542	1	0.87404	0	0	0	0	0	0	0	0	0	0	0	0	0	0	0	0	0	0	0	0	0	0	0	0	0	0	0	0	0	0	0	0	0	0
1	PF3D7_1136300.1-p1	PF3D7_1136300.1	tudor staphylococcal nuclease			-0.274	-0.3674	0.922155	1	0.822624	-0.354	-0.4293	0.954864	1	0.874733	0	0	0	0	0	0	0	0	0	0	0	0	0	0	0	0	0	0	0	0	0	0	0	0	0	0	0	0	0	0	0	0	0	0
1	PF3D7_1344700.1-p1	PF3D7_1344700.1	conserved Plasmodium protein, unknown function			-0.308	-0.3725	0.922	1	0.822496	-0.369	-0.4887	0.954413	1	0.872029	0	0	0	0	0	0	0	0	0	0	0	0	0	0	0	0	0	0	0	0	0	0	0	0	0	0	0	0	0	0	0	0	0	0
1	PF3D7_0307100.1-p1	PF3D7_0307100.1	40S ribosomal protein S12, putative			-0.478	-0.6422	0.929512	1	0.808413	-0.441	-0.601	0.959272	0.996929	0.866163	0	0	0	0	0	0	0	0	0	0	0	0	0	0	0	0	0	0	0	0	0	0	0	0	0	0	0	0	0	0	0	0	0	0
1	PF3D7_1117300.1-p1	PF3D7_1117300.1	conserved protein, unknown function			-0.488	-0.6492	0.930085	1	0.807845	-0.446	-0.5451	0.955939	0.998871	0.869244	0	0	0	0	0	0	0	0	0	0	0	0	0	0	0	0	0	0	0	0	0	0	0	0	0	0	0	0	0	0	0	0	0	0
1	PF3D7_0813400.1-p1	PF3D7_0813400.1	conserved protein, unknown function			-0.52	-0.7012	0.934882	1	0.804447	-0.469	-0.6238	0.961132	0.996269	0.864867	0	0	0	0	0	0	0	0	0	0	0	0	0	0	0	0	0	0	0	0	0	0	0	0	0	0	0	0	0	0	0	0	0	0
1	PF3D7_1235600.1-p1	PF3D7_1235600.1	serine hydroxymethyltransferase			-0.46	-0.626	0.928251	1	0.809341	-0.484	-0.6966	0.968893	0.994482	0.860029	0	0	0	0	0	0	0	0	0	0	0	0	0	0	0	0	0	0	0	0	0	0	0	0	0	0	0	0	0	0	0	0	0	0
2	PF3D7_0302200.1-p1;PF3D7_0302500.1-p1	PF3D7_0302200.1	cytoadherence linked asexual protein 3.2			-0.532	-0.6809	0.932899	1	0.805884	-0.491	-0.6543	0.964055	0.995426	0.862906	0	0	0	0	0	0	0	0	0	0	0	0	0	0	0	0	0	0	0	0	0	0	0	0	0	0	0	0	0	0	0	0	0	0
1	PF3D7_1333000.1-p1	PF3D7_1333000.1	20 kDa chaperonin			-0.47	-0.6225	0.927991	1	0.809706	-0.495	-0.6489	0.963502	0.995585	0.863309	0	0	0	0	0	0	0	0	0	0	0	0	0	0	0	0	0	0	0	0	0	0	0	0	0	0	0	0	0	0	0	0	0	0
1	PF3D7_0919400.1-p1	PF3D7_0919400.1	protein disulfide isomerase			-0.505	-0.635	0.92894	1	0.808787	-0.501	-0.6522	0.963838	0.995505	0.863108	0	0	0	0	0	0	0	0	0	0	0	0	0	0	0	0	0	0	0	0	0	0	0	0	0	0	0	0	0	0	0	0	0	0
1	PF3D7_1020900.1-p1	PF3D7_1020900.1	ADP-ribosylation factor			-0.455	-0.564	0.924326	1	0.812991	-0.504	-0.6524	0.963858	0.995505	0.863108	0	0	0	0	0	0	0	0	0	0	0	0	0	0	0	0	0	0	0	0	0	0	0	0	0	0	0	0	0	0	0	0	0	0
1	PF3D7_1454700.1-p1	PF3D7_1454700.1	6-phosphogluconate dehydrogenase, decarboxylating			-0.48	-0.6381	0.929184	1	0.808601	-0.504	-0.6473	0.963341	0.995626	0.863409	0	0	0	0	0	0	0	0	0	0	0	0	0	0	0	0	0	0	0	0	0	0	0	0	0	0	0	0	0	0	0	0	0	0
1	PF3D7_1142500.1-p1	PF3D7_1142500.1	60S ribosomal protein L28			-0.572	-0.7281	0.93772	1	0.802516	-0.565	-0.7388	0.974565	0.993766	0.856854	0	0	0	0	0	0	0	0	0	0	0	0	0	0	0	0	0	0	0	0	0	0	0	0	0	0	0	0	0	0	0	0	0	0
1	PF3D7_0527000.1-p1	PF3D7_0527000.1	DNA replication licensing factor MCM3, putative			-0.392	-0.5408	0.923236	1	0.814286	-0.576	-0.7343	0.973922	0.993834	0.857223	0	0	0	0	0	0	0	0	0	0	0	0	0	0	0	0	0	0	0	0	0	0	0	0	0	0	0	0	0	0	0	0	0	0
1	PF3D7_0802200.1-p1	PF3D7_0802200.1	1-cys peroxiredoxin			-0.662	-1.0044	0.978496	0.994139	0.774994	-0.598	-0.8089	0.985613	0.993095	0.850941	0	0	0	0	0	0	0	0	0	0	0	0	0	0	0	0	0	0	0	0	0	0	0	0	0	0	0	0	0	0	0	0	0	0
1	PF3D7_1409600.1-p1	PF3D7_1409600.1	conserved Plasmodium protein, unknown function			-0.624	-0.8204	0.949165	0.998318	0.794815	-0.618	-0.8644	0.995523	0.992993	0.845327	0	0	0	0	0	0	0	0	0	0	0	0	0	0	0	0	0	0	0	0	0	0	0	0	0	0	0	0	0	0	0	0	0	0
1	PF3D7_0103900.1-p1	PF3D7_0103900.1	parasite-infected erythrocyte surface protein			-0.633	-0.9	0.960925	0.99592	0.787154	-0.635	-0.8208	0.987662	0.993039	0.849757	0	0	0	0	0	0	0	0	0	0	0	0	0	0	0	0	0	0	0	0	0	0	0	0	0	0	0	0	0	0	0	0	0	0
1	PF3D7_1007900.1-p1	PF3D7_1007900.1	eukaryotic translation initiation factor 3 subunit D, putative			-0.687	-0.9917	0.97625	0.994296	0.776827	-0.644	-0.8647	0.995578	0.992993	0.845327	0	0	0	0	0	0	0	0	0	0	0	0	0	0	0	0	0	0	0	0	0	0	0	0	0	0	0	0	0	0	0	0	0	0
1	PF3D7_0714500.1-p1	PF3D7_0714500.1	transcription elongation factor s-II, putative			-0.636	-0.9108	0.962639	0.995645	0.785917	-0.65	-0.8827	0.998962	0.993039	0.843458	0	0	0	0	0	0	0	0	0	0	0	0	0	0	0	0	0	0	0	0	0	0	0	0	0	0	0	0	0	0	0	0	0	0
1	PF3D7_1211900.1-p1	PF3D7_1211900.1	non-SERCA-type Ca2+ -transporting P-ATPase			-0.637	-0.8873	0.958943	0.996215	0.788363	-0.65	-0.8628	0.995225	0.992991	0.845493	0	0	0	0	0	0	0	0	0	0	0	0	0	0	0	0	0	0	0	0	0	0	0	0	0	0	0	0	0	0	0	0	0	0
1	PF3D7_1449500.1-p1	PF3D7_1449500.1	AP2 domain transcription factor AP2-O5, putative			-0.658	-0.8354	0.951256	0.997801	0.793483	-0.652	-0.9023	1	0.993137	0.841152	0	0	0	0	0	0	0	0	0	0	0	0	0	0	0	0	0	0	0	0	0	0	0	0	0	0	0	0	0	0	0	0	0	0
1	PF3D7_0520900.1-p1	PF3D7_0520900.1	adenosylhomocysteinase			-0.699	-0.9938	0.976619	0.994263	0.776464	-0.664	-0.8618	0.99504	0.992989	0.845659	0	0	0	0	0	0	0	0	0	0	0	0	0	0	0	0	0	0	0	0	0	0	0	0	0	0	0	0	0	0	0	0	0	0
1	PF3D7_0218500.1-p1	PF3D7_0218500.1	small nuclear ribonucleoprotein Sm D2, putative			-0.71	-0.9838	0.974866	0.994367	0.777547	-0.688	-0.9076	1	0.993167	0.840604	0	0	0	0	0	0	0	0	0	0	0	0	0	0	0	0	0	0	0	0	0	0	0	0	0	0	0	0	0	0	0	0	0	0
1	PF3D7_0907700.1-p1	PF3D7_0907700.1	proteasome activator 28 subunit beta, putative			-0.687	-0.93	0.96575	0.99527	0.784011	-0.708	-0.9646	1	0.993724	0.833359	0	0	0	0	0	0	0	0	0	0	0	0	0	0	0	0	0	0	0	0	0	0	0	0	0	0	0	0	0	0	0	0	0	0
1	PF3D7_0730900.1-p1	PF3D7_0730900.1	EMP1-trafficking protein			-0.69	-0.9746	0.973268	0.994522	0.778964	-0.709	-0.9958	1	0.994142	0.829272	0	0	0	0	0	0	0	0	0	0	0	0	0	0	0	0	0	0	0	0	0	0	0	0	0	0	0	0	0	0	0	0	0	0
1	PF3D7_0721100.1-p1	PF3D7_0721100.1	conserved protein, unknown function			-0.868	-1.1465	1	0.993915	0.754779	-0.78	-1.0955	1	0.996087	0.813564	0	0	0	0	0	0	0	0	0	0	0	0	0	0	0	0	0	0	0	0	0	0	0	0	0	0	0	0	0	0	0	0	0	0
1	PF3D7_1461300.1-p1	PF3D7_1461300.1	40S ribosomal protein S28e, putative			-0.834	-1.1002	0.99616	0.993747	0.762064	-0.815	-1.1341	1	0.997026	0.806589	0	0	0	0	0	0	0	0	0	0	0	0	0	0	0	0	0	0	0	0	0	0	0	0	0	0	0	0	0	0	0	0	0	0
1	PF3D7_1349200.1-p1	PF3D7_1349200.1	glutamate--tRNA ligase, putative			-0.893	-1.2498	1	0.994988	0.736809	-0.888	-1.2991	1	1	0.772091	0	0	0	0	0	0	0	0	0	0	0	0	0	0	0	0	0	0	0	0	0	0	0	0	0	0	0	0	0	0	0	0	0	0
1	PF3D7_1361900.1-p1	PF3D7_1361900.1	proliferating cell nuclear antigen 1			-1.025	-1.4521	1	0.999131	0.692752	-1.021	-1.5502	1	1	0.704655	0	0	0	0	0	0	0	0	0	0	0	0	0	0	0	0	0	0	0	0	0	0	0	0	0	0	0	0	0	0	0	0	0	0
1	PF3D7_1428300.1-p1	PF3D7_1428300.1	proliferation-associated protein 2g4, putative			-0.968	-1.4247	1	0.998486	0.699158	-1.031	-1.4807	1	1	0.724802	0	0	0	0	0	0	0	0	0	0	0	0	0	0	0	0	0	0	0	0	0	0	0	0	0	0	0	0	0	0	0	0	0	0
1	PF3D7_1454400.1-p1	PF3D7_1454400.1	aminopeptidase P			-1.214	-1.7747	1	1	0.599577	-1.217	-1.7805	1	1	0.630216	0	0	0	0	0	0	0	0	0	0	0	0	0	0	0	0	0	0	0	0	0	0	0	0	0	0	0	0	0	0	0	0	0	0
1	PF3D7_1338300.1-p1	PF3D7_1338300.1	elongation factor 1-gamma, putative			-1.204	-1.8024	1	1	0.589909	-1.224	-1.8537	1	1	0.605018	0	0	0	0	0	0	0	0	0	0	0	0	0	0	0	0	0	0	0	0	0	0	0	0	0	0	0	0	0	0	0	0	0	0
1	PF3D7_0812500.1-p1	PF3D7_0812500.1	RNA-binding protein, putative			-1.219	-1.7487	1	1	0.608133	-1.242	-1.7783	1	1	0.631292	0	0	0	0	0	0	0	0	0	0	0	0	0	0	0	0	0	0	0	0	0	0	0	0	0	0	0	0	0	0	0	0	0	0
1	PF3D7_1008800.1-p1	PF3D7_1008800.1	nucleolar protein 5, putative			-1.623	-2.3649	0.953262	1	0.388001	-1.663	-2.3917	0.856014	1	0.399032	0	0	0	0	0	0	0	0	0	0	0	0	0	0	0	0	0	0	0	0	0	0	0	0	0	0	0	0	0	0	0	0	0	0
1	NP_006079.1	NP_006079.1	tubulin beta-4B chain [Homo sapiens]			0.098	0.1217	0.997283	1	0.84211	-0.107	-0.133	0.988723	1	0.886951	1	3	0	0	3	0	3.37	0	0	0	0	0	0	0	0	0	0	0	0	0	0	0	0	0	0	0	0	1	1	0	0	1	0	3.37
1	NP_000168.1	NP_000168.1	gelsolin isoform a precursor [Homo sapiens]			-2.383	-4.3886	0.081791	0.932858	0.015779	-0.486	-1.7986	1	1	0.624264	2	2	1	1	1	2	4.22	0.00030865	0	0	0	0	0	0	0	0	0	0	0	0	0	0	0	0	0.000309	1	0.211354	6	15	6	3	9	15	15.6
3	NP_001306013.1;NP_001306015.1;NP_003698.1	NP_001306013.1	1 genes:RUVBL1.NP_001306013.1:ruvB-like 1 isoform 2 [Homo sapiens] ;NP_001306015.1:ruvB-like 1 isoform 3 [Homo sapiens] ;NP_003698.1:ruvB-like 1 isoform 1 [Homo sapiens] ;			0.283	0.4122	1	1	0.854291	-0.302	-0.387	0.956489	1	0.87655	0	0	0	0	0	0	0	0	0	0	0	0	0	0	0	0	3	3	3	3	0	3	12.69	0.00231762	0.002318	1	3.49623	0	0	0	0	0	0	0
3	NP_000883.2;NP_001305323.1;NP_001305325.1	NP_000883.2	1 genes:KLKB1.NP_000883.2:plasma kallikrein isoform 1 preproprotein [Homo sapiens] ;NP_001305323.1:plasma kallikrein isoform 2 [Homo sapiens] ;NP_001305325.1:plasma kallikrein isoform 3 precursor [Homo sapiens] ;			-0.444	-0.6046	0.926734	1	0.810777	0.243	0.3979	1	0.9828	0.91176	0	0	0	0	0	0	0	0	0	0	0	0	0	0	0	0	0	0	0	0	0	0	0	0	0	0	0	1	4	4	1	0	4	2.19
1	NP_001002029.3	NP_001002029.3	complement C4-B preproprotein [Homo sapiens]			-2.48	-4.5604	0.061174	0.928597	0.010366	0.053	0.2636	1	1	0.905108	1	4	0	0	4	1	1.49	6.92e-05	1	2	0	0	2	1	0.86	0.00017427	2	4	0	0	4	2	1.55	0.00034197	0.000195	3	0.238386	7	43	4	1	39	43	7.57
1	NP_443122.3	NP_443122.3	N-acetylmuramoyl-L-alanine amidase precursor [Homo sapiens]			-0.487	-0.6684	0.931748	1	0.806681	-0.572	-0.7033	0.96974	0.994361	0.859579	0	0	0	0	0	0	0	0	0	0	0	0	0	0	0	0	0	0	0	0	0	0	0	0	0	0	0	0	0	0	0	0	0	0
3	NP_000884.1;NP_001095886.1;NP_001159923.1	NP_000884.1	1 genes:KNG1.NP_000884.1:kininogen-1 isoform 2 precursor [Homo sapiens] ;NP_001095886.1:kininogen-1 isoform 1 precursor [Homo sapiens] ;NP_001159923.1:kininogen-1 isoform 3 precursor [Homo sapiens] ;			-0.695	-1.0155	0.98048	0.994057	0.773871	-0.723	-0.9194	1	0.993257	0.839115	0	0	0	0	0	0	0	0	0	0	0	0	0	0	0	0	0	0	0	0	0	0	0	0	0	0	0	0	0	0	0	0	0	0
1	NP_004130.2	NP_004130.2	lipopolysaccharide-binding protein precursor [Homo sapiens]								0.282	0.3542	1	0.991232	0.909596	0	0	0	0	0	0	0	0	0	0	0	0	0	0	0	0	0	0	0	0	0	0	0	0	0	0	0	1	2	2	1	0	2	3.74
1	NP_000177.2	NP_000177.2	complement factor H isoform a precursor [Homo sapiens]			-1.248	-1.8388	1	1	0.578092	-1.225	-1.8065	1	1	0.621543	0	0	0	0	0	0	0	0	0	0	0	0	0	0	0	0	0	0	0	0	0	0	0	0	0	0	0	1	1	1	1	0	1	0.81
1	NP_000176.2	NP_000176.2	heparin cofactor 2 precursor [Homo sapiens]			-1.637	-2.4592	0.905372	1	0.354416	0.037	0.102	1	1	0.897315	0	0	0	0	0	0	0	0	0	0	0	0	0	0	0	0	0	0	0	0	0	0	0	0	0	0	0	1	11	11	1	0	11	1.8
9	NP_001293058.1;NP_001293059.1;NP_001293060.1;NP_001293061.1;NP_002017.1;NP_997639.1;NP_997641.1;NP_997643.1;NP_997647.1	NP_001293058.1	1 genes:FN1.NP_001293058.1:fibronectin isoform 8 precursor [Homo sapiens] ;NP_001293059.1:fibronectin isoform 9 precursor [Homo sapiens] ;NP_001293060.1:fibronectin isoform 10 precursor [Homo sapiens] ;NP_001293061.1:fibronectin isoform 11 precursor [Homo sapiens] ;NP_002017.1:fibronectin isoform 3 preproprotein [Homo sapiens] ;NP_997639.1:fibronectin isoform 6 precursor [Homo sapiens] ;NP_997641…			-2.315	-3.49	0.299889	0.969312	0.092106	-1.233	-3.0132	0.518501	0.987071	0.182994	0	0	0	0	0	0	0	0	0	0	0	0	0	0	0	0	1	1	1	1	0	1	0.61	0.00012191	0.000122	1	0.405316	4	6	6	4	0	6	2.53
1	NP_000333.1	NP_000333.1	band 3 anion transport protein [Homo sapiens]			-0.211	-0.8757	0.957167	0.99653	0.789545	-1.062	-3.2901	0.359982	0.977382	0.117179	6	13	13	6	0	13	10.32	0.00172216	4	13	13	4	0	13	6.59	0.00433716	2	2	2	2	0	2	2.85	0.00065467	0.002238	3	1.94609	0	0	0	0	0	0	0
1	NP_003237.2	NP_003237.2	thrombospondin-1 precursor [Homo sapiens]			-0.637	-0.8677	0.955961	0.996781	0.790415	-0.305	-0.4521	0.954439	1	0.873689	0	0	0	0	0	0	0	0	0	0	0	0	0	0	0	0	0	0	0	0	0	0	0	0	0	0	0	0	0	0	0	0	0	0
2	NP_001245218.1;NP_003935.2	NP_001245218.1	1 genes:SELENBP1.NP_001245218.1:selenium-binding protein 1 isoform 3 [Homo sapiens] ;NP_003935.2:selenium-binding protein 1 isoform 1 [Homo sapiens] ;			-0.059	-0.1198	0.944692	1	0.832653	-1.172	-1.7417	1	1	0.643561	3	6	6	3	0	6	7.98	0.00140876	0	0	0	0	0	0	0	0	0	0	0	0	0	0	0	0	0.001409	1	1.65765	0	0	0	0	0	0	0
3	NP_001332772.1;NP_001332773.1;NP_001332777.1	NP_001332772.1	1 genes:C19orf57.NP_001332772.1:uncharacterized protein C19orf57 isoform 1 [Homo sapiens] ;NP_001332773.1:uncharacterized protein C19orf57 isoform 2 [Homo sapiens] ;NP_001332777.1:uncharacterized protein C19orf57 isoform 6 [Homo sapiens] ;			-0.603	-0.8801	0.957837	0.996449	0.789252	-0.627	-0.8759	0.997675	0.993018	0.844146	0	0	0	0	0	0	0	0	0	0	0	0	0	0	0	0	0	0	0	0	0	0	0	0	0	0	0	1	1	1	1	0	1	2.6
1	NP_005321.1	NP_005321.1	hemoglobin subunit epsilon [Homo sapiens]			-0.623	-0.8524	0.953699	0.997224	0.791833	-0.59	-0.7554	0.977009	0.99356	0.855595	1	9	0	0	9	0	6.8	0	0	0	0	0	0	0	0	0	0	0	0	0	0	0	0	0	0	0	0	1	5	0	0	5	0	6.8
1	NP_001159921.1	NP_001159921.1	inter-alpha-trypsin inhibitor heavy chain H4 isoform 2 precursor [Homo sapiens]			-2.899	-7.2038	1.1e-05	0.901825	1e-06	-1.832	-7.6396	0	0.925439	0	2	2	2	2	0	2	3.44	0.00026819	2	4	4	2	0	4	2.78	0.00135082	0	0	0	0	0	0	0	0	0.00081	2	0.181411	3	4	4	3	0	4	4.56
1	NP_001159392.1	NP_001159392.1	alpha-2-antiplasmin isoform a precursor [Homo sapiens]			-0.026	-0.0329	0.959998	1	0.83595	-0.069	-0.0865	0.998574	1	0.888873	0	0	0	0	0	0	0	0	0	0	0	0	0	0	0	0	0	0	0	0	0	0	0	0	0	0	0	0	0	0	0	0	0	0
1	NP_000055.2	NP_000055.2	complement C3 preproprotein [Homo sapiens]			-2.084	-12.723	0	0.886064	0	-0.918	-8.6435	0	0.922172	0	4	10	10	4	0	10	4.63	0.0007257	4	18	18	4	0	18	4.33	0.00328974	6	9	8	5	1	8.66667	5.23	0.00155406	0.001857	3	0.312784	22	66	65	21	1	66	21.89
1	NP_443204.1	NP_443204.1	leucine-rich alpha-2-glycoprotein precursor [Homo sapiens]			-1.051	-1.8505	1	1	0.574104	-1.089	-1.6947	1	1	0.65923	1	2	2	1	0	2	2.88	0.00069558	0	0	0	0	0	0	0	0	0	0	0	0	0	0	0	0	0.000696	1	0.526874	1	1	1	1	0	1	5.19
2	NP_000304.2;NP_001301006.1	NP_000304.2	1 genes:PROS1.NP_000304.2:vitamin K-dependent protein S isoform 2 preproprotein [Homo sapiens] ;NP_001301006.1:vitamin K-dependent protein S isoform 1 precursor [Homo sapiens] ;			-0.671	-0.9334	0.966309	0.995211	0.783688	-0.639	-0.9254	1	0.993309	0.838355	0	0	0	0	0	0	0	0	0	0	0	0	0	0	0	0	0	0	0	0	0	0	0	0	0	0	0	0	0	0	0	0	0	0
1	NP_000473.2	NP_000473.2	apolipoprotein A-IV precursor [Homo sapiens]			-1.269	-1.8368	1	1	0.579084	-1.243	-1.7845	1	1	0.629137	0	0	0	0	0	0	0	0	0	0	0	0	0	0	0	0	0	0	0	0	0	0	0	0	0	0	0	0	0	0	0	0	0	0
1	NP_001338929.1	NP_001338929.1	complement C4A (Rodgers blood group)-like preproprotein [Homo sapiens]			-1.222	-2.0586	1	1	0.500185	-0.905	-1.8008	1	1	0.623177	1	4	0	0	4	1	1.49	6.92e-05	1	2	0	0	2	1	0.86	0.00017427	2	4	0	0	4	2	1.55	0.00034197	0.000195	3	0.747126	7	40	0	0	40	0.5	6.71
3	NP_000005.2;NP_001334353.1;NP_001334354.1	NP_000005.2	1 genes:A2M.NP_000005.2:alpha-2-macroglobulin isoform a precursor [Homo sapiens] ;NP_001334353.1:alpha-2-macroglobulin isoform b [Homo sapiens] ;NP_001334354.1:alpha-2-macroglobulin isoform c [Homo sapiens] ;			-0.095	-0.1165	0.945201	1	0.832767	-0.045	-0.0544	1	1	0.890292	0	0	0	0	0	0	0	0	0	0	0	0	0	0	0	0	0	0	0	0	0	0	0	0	0	0	0	1	1	1	1	0	1	1.15
1	NP_000549.1	NP_000549.1	hemoglobin subunit alpha [Homo sapiens]			-1.29	-9.9292	0	0.889843	0	-0.792	-7.2091	0	0.928614	0	2	8	8	2	0	8	16.9	0.00679907	1	54	54	1	0	54	10.56	0.115581	2	9	9	2	0	9	21.83	0.0189001	0.047093	3	0.919318	3	43	43	3	0	43	25.35
1	NP_000437.3	NP_000437.3	serum paraoxonase/arylesterase 1 precursor [Homo sapiens]			-2.523	-3.881	0.173645	0.950613	0.046594	-0.133	-0.5495	0.956137	0.998697	0.868999	1	1	1	1	0	1	6.2	0.00033995	0	0	0	0	0	0	0	0	0	0	0	0	0	0	0	0	0.00034	1	0.123547	1	21	21	1	0	21	4.51
1	NP_001091.1	NP_001091.1	actin, alpha skeletal muscle [Homo sapiens]			-0.104	-0.1207	0.944554	1	0.832653	0.017	0.021	1	1	0.893629	0	0	0	0	0	0	0	0	1	5	0	0	5	0	4.24	0	0	0	0	0	0	0	0	0	0	0	0	0	0	0	0	0	0	0
5	NP_000028.3;NP_001135918.1;NP_065208.2;NP_065209.2;NP_065210.2	NP_000028.3	1 genes:ANK1.NP_000028.3:ankyrin-1 isoform 3 [Homo sapiens] ;NP_001135918.1:ankyrin-1 isoform 9 [Homo sapiens] ;NP_065208.2:ankyrin-1 isoform 4 [Homo sapiens] ;NP_065209.2:ankyrin-1 isoform 1 [Homo sapiens] ;NP_065210.2:ankyrin-1 isoform 2 [Homo sapiens] ;			-0.283	-0.5163	0.922318	1	0.815688	-1.087	-1.59	1	1	0.692731	3	4	4	3	0	4	2.71	0.00025677	0	0	0	0	0	0	0	0	0	0	0	0	0	0	0	0	0.000257	1	1.26601	0	0	0	0	0	0	0
1	NP_000292.1	NP_000292.1	plasminogen isoform 1 precursor [Homo sapiens]			-1.917	-5.5205	0.005901	0.913479	0.000587	-0.691	-3.116	0.455546	0.98351	0.156014	0	0	0	0	0	0	0	0	1	2	2	1	0	2	2.1	0.00075046	4	6	6	4	0	6	7.78	0.00220889	0.00148	2	0.613853	7	22	22	7	0	22	15.68
1	NP_003290.1	NP_003290.1	endoplasmin precursor [Homo sapiens]													1	1	0	0	1	0	1.49	0	1	1	0	0	1	0	1.74	0	1	2	0	0	2	0	1.74	0	0	0	0	0	0	0	0	0	0	0
2	NP_001334549.1;NP_758957.2	NP_001334549.1	1 genes:C1QC.NP_001334549.1:complement C1q subcomponent subunit C isoform 2 [Homo sapiens] ;NP_758957.2:complement C1q subcomponent subunit C isoform 1 precursor [Homo sapiens] ;			-0.844	-1.7506	1	1	0.60719	0.765	2.5808	0.198125	0.059423	0.937453	0	0	0	0	0	0	0	0	1	2	2	1	0	2	7.69	0.0038966	2	3	3	2	0	3	19.23	0.00573463	0.004816	2	1.10535	2	20	20	2	0	20	19.23
1	NP_001701.2	NP_001701.2	complement factor B preproprotein [Homo sapiens]			-1.604	-5.8383	0.002199	0.9102	0.00019	-0.35	-1.9052	0.995748	1	0.586464	2	4	4	2	0	4	6.41	0.00063185	2	4	4	2	0	4	3.66	0.00159128	5	7	7	5	0	7	9.69	0.00273221	0.001652	3	0.533419	6	28	28	6	0	28	11.13
1	NP_001341856.1	NP_001341856.1	transitional endoplasmic reticulum ATPase isoform 2 [Homo sapiens]			-0.01	-0.0117	0.964344	1	0.836866	-0.04	-0.0539	1	1	0.890292	0	0	0	0	0	0	0	0	0	0	0	0	0	0	0	0	2	4	0	0	4	0	2.23	0	0	0	0	0	0	0	0	0	0	0
1	NP_001108603.2	NP_001108603.2	complement component C6 precursor [Homo sapiens]			-0.68	-0.878	0.957516	0.99645	0.789252	-0.72	-0.9916	1	0.994094	0.829714	0	0	0	0	0	0	0	0	0	0	0	0	0	0	0	0	0	0	0	0	0	0	0	0	0	0	0	1	1	1	1	0	1	3.43
1	NP_001305067.1	NP_001305067.1	haptoglobin isoform 3 preproprotein [Homo sapiens]			-1.595	-2.3719	0.949925	1	0.384818	-1.559	-2.4059	0.850776	1	0.393465	0	0	0	0	0	0	0	0	0	0	0	0	0	0	0	0	0	0	0	0	0	0	0	0	0	0	0	0	0	0	0	0	0	0
4	NP_001306125.1;NP_001306126.1;NP_001306127.1;NP_001306130.1	NP_001306125.1	1 genes:S100A8.NP_001306125.1:protein S100-A8 isoform a [Homo sapiens] ;NP_001306126.1:protein S100-A8 isoform b [Homo sapiens] ;NP_001306127.1:protein S100-A8 isoform c [Homo sapiens] ;NP_001306130.1:protein S100-A8 isoform d [Homo sapiens] ;			0.991	1.5796	1	0.702756	0.888393						0	0	0	0	0	0	0	0	0	0	0	0	0	0	0	0	2	6	6	2	0	6	18.8	0.0152923	0.015292	1	infinity	0	0	0	0	0	0	0
1	NP_002336.1	NP_002336.1	lumican precursor [Homo sapiens]			-1.454	-2.597	0.825509	1	0.30711	-0.445	-1.1692	1	0.997911	0.800054	0	0	0	0	0	0	0	0	0	0	0	0	0	0	0	0	1	2	2	1	0	2	5.33	0.0017645	0.001765	1	1.16195	3	8	8	3	0	8	11.83
3	NP_001310246.1;NP_001310247.1;NP_945189.1	NP_001310246.1	1 genes:TGM2.NP_001310246.1:protein-glutamine gamma-glutamyltransferase 2 isoform c [Homo sapiens] ;NP_001310247.1:protein-glutamine gamma-glutamyltransferase 2 isoform d [Homo sapiens] ;NP_945189.1:protein-glutamine gamma-glutamyltransferase 2 isoform b [Homo sapiens] ;								0.894	1.3078	1	0.539726	0.943159	0	0	0	0	0	0	0	0	0	0	0	0	0	0	0	0	0	0	0	0	0	0	0	0	0	0	0	3	5	5	3	0	5	10.4
1	NP_000445.1	NP_000445.1	superoxide dismutase [Cu-Zn] [Homo sapiens]			0.008	0.01	0.969044	1	0.83767	-0.01	-0.012	1	1	0.892153	1	1	1	1	0	1	9.09	0.00078366	0	0	0	0	0	0	0	0	0	0	0	0	0	0	0	0	0.000784	1	infinity	1	1	1	1	0	1	6.49
1	NP_000482.3	NP_000482.3	complement C1q subcomponent subunit B precursor [Homo sapiens]			-0.877	-2.737	0.736061	1	0.262074	0.079	0.3663	1	0.988955	0.910215	2	3	3	2	0	3	15.02	0.00143103	2	4	4	2	0	4	11.46	0.0048053	3	7	7	3	0	7	17	0.00825061	0.004829	3	1.08031	5	23	23	5	0	23	20.55
5	NP_000054.2;NP_001139375.1;NP_001171534.1;NP_001269386.1;NP_001269387.1	NP_000054.2	1 genes:C2.NP_000054.2:complement C2 isoform 1 preproprotein [Homo sapiens] ;NP_001139375.1:complement C2 isoform 2 precursor [Homo sapiens] ;NP_001171534.1:complement C2 isoform 3 [Homo sapiens] ;NP_001269386.1:complement C2 isoform 4 [Homo sapiens] ;NP_001269387.1:complement C2 isoform 5 [Homo sapiens] ;			-0.027	-0.0332	0.959938	1	0.83595	-0.088	-0.103	0.994948	1	0.888205	0	0	0	0	0	0	0	0	0	0	0	0	0	0	0	0	0	0	0	0	0	0	0	0	0	0	0	0	0	0	0	0	0	0
5	NP_001159478.1;NP_001159479.1;NP_004428.1;NP_976217.1;NP_976218.1	NP_001159478.1	1 genes:EPB41.NP_001159478.1:protein 4.1 isoform 3 [Homo sapiens] ;NP_001159479.1:protein 4.1 isoform 5 [Homo sapiens] ;NP_004428.1:protein 4.1 isoform 6 [Homo sapiens] ;NP_976217.1:protein 4.1 isoform 4 [Homo sapiens] ;NP_976218.1:protein 4.1 isoform 2 [Homo sapiens] ;			-0.981	-1.3429	1	0.99665	0.717823	-0.281	-0.5217	0.955078	0.999777	0.870435	0	0	0	0	0	0	0	0	0	0	0	0	0	0	0	0	0	0	0	0	0	0	0	0	0	0	0	1	4	4	1	0	4	3.61
1	NP_000509.1	NP_000509.1	hemoglobin subunit beta [Homo sapiens]			-1.443	-13.6932	0	0.884465	0	-0.108	-1.541	1	1	0.707467	8	40	15	5	25	37.0588	62.59	0.0304244	5	40	35	4	5	40	46.94	0.0827034	4	18	15	3	3	18	38.78	0.0365144	0.049881	3	0.563131	10	293	262	6	31	291.608	76.19
1	NP_066275.3	NP_066275.3	haptoglobin-related protein precursor [Homo sapiens]			-1.504	-2.1283	1	1	0.474321	-1.157	-1.9555	0.983196	1	0.56812	0	0	0	0	0	0	0	0	0	0	0	0	0	0	0	0	0	0	0	0	0	0	0	0	0	0	0	0	0	0	0	0	0	0
3	NP_001035965.1;NP_001289194.1;NP_005208.1	NP_001035965.1	2 genes:DEFA1B,DEFA3.NP_001035965.1:neutrophil defensin 1 isoform 2 preproprotein [Homo sapiens] ;NP_001289194.1:neutrophil defensin 1 isoform 1 preproprotein [Homo sapiens] ;NP_005208.1:neutrophil defensin 3 preproprotein [Homo sapiens] ;			-0.918	-1.63	1	1	0.644294	0.556	1.5927	1	0.370033	0.945469	0	0	0	0	0	0	0	0	2	3	3	2	0	3	19.15	0.00970006	0	0	0	0	0	0	0	0	0.0097	1	2.20605	2	16	16	2	0	16	19.15
1	NP_000175.1	NP_000175.1	hemoglobin subunit gamma-2 [Homo sapiens]			-0.774	-1.0794	0.992235	0.993746	0.765075	-0.723	-0.9307	1	0.99335	0.837778	1	9	0	0	9	0	6.8	0	0	0	0	0	0	0	0	0	0	0	0	0	0	0	0	0	0	0	0	1	5	0	0	5	0	6.8
1	NP_000604.1	NP_000604.1	hemopexin precursor [Homo sapiens]			-0.033	-0.0407	0.95846	1	0.835722	0.483	0.6865	1	0.892958	0.925199	0	0	0	0	0	0	0	0	0	0	0	0	0	0	0	0	0	0	0	0	0	0	0	0	0	0	0	2	3	3	2	0	3	9.96
1	NP_000550.2	NP_000550.2	hemoglobin subunit gamma-1 [Homo sapiens]			-0.748	-1.014	0.980211	0.994057	0.77387	-0.443	-0.658	0.964443	0.995349	0.862702	1	9	0	0	9	0	6.8	0	0	0	0	0	0	0	0	0	0	0	0	0	0	0	0	0	0	0	0	2	7	2	1	5	2.03623	14.97
1	NP_000087.1	NP_000087.1	ceruloplasmin precursor [Homo sapiens]			-1.149	-1.644	1	1	0.639952	-1.235	-1.8114	1	1	0.619905	0	0	0	0	0	0	0	0	0	0	0	0	0	0	0	0	0	0	0	0	0	0	0	0	0	0	0	0	0	0	0	0	0	0
2	NP_003656.2;NP_775628.1	NP_003656.2	1 genes:FCN3.NP_003656.2:ficolin-3 isoform 1 precursor [Homo sapiens] ;NP_775628.1:ficolin-3 isoform 2 precursor [Homo sapiens] ;			-1.027	-1.4182	1	0.998346	0.700555	-0.681	-1.1141	1	0.996528	0.810276	0	0	0	0	0	0	0	0	0	0	0	0	0	0	0	0	0	0	0	0	0	0	0	0	0	0	0	1	2	2	1	0	2	4.68
6	NP_001107608.1;NP_001107611.1;NP_001289745.1;NP_001289746.1;NP_001310326.1;NP_001310330.1	NP_001107608.1	1 genes:DMTN.NP_001107608.1:dematin isoform 1 [Homo sapiens] ;NP_001107611.1:dematin isoform 3 [Homo sapiens] ;NP_001289745.1:dematin isoform 2 [Homo sapiens] ;NP_001289746.1:dematin isoform 4 [Homo sapiens] ;NP_001310326.1:dematin isoform 6 [Homo sapiens] ;NP_001310330.1:dematin isoform 7 [Homo sapiens] ;			0.243	0.3132	1	1	0.850028	-0.03	-0.0352	1	1	0.891114	0	0	0	0	0	0	0	0	1	2	2	1	0	2	2.96	0.00150091	0	0	0	0	0	0	0	0	0.001501	1	6.67111	0	0	0	0	0	0	0
2	NP_001289617.1;NP_001289620.1	NP_001289617.1	1 genes:APOE.NP_001289617.1:apolipoprotein E isoform a precursor [Homo sapiens] ;NP_001289620.1:apolipoprotein E isoform b precursor [Homo sapiens] ;			-1.766	-3.0188	0.550618	0.993185	0.184216	-0.901	-2.2907	0.890323	1	0.438756	0	0	0	0	0	0	0	0	0	0	0	0	0	0	0	0	1	2	2	1	0	2	4.37	0.00173878	0.001739	1	0.998278	3	6	6	3	0	6	11.37
1	NP_000479.1	NP_000479.1	antithrombin-III precursor [Homo sapiens]			-2.164	-3.4575	0.31357	0.971131	0.097432	-0.605	-1.5974	1	1	0.690307	0	0	0	0	0	0	0	0	0	0	0	0	0	0	0	0	1	1	1	1	0	1	4.53	0.00064267	0.000643	1	0.352136	3	7	5	2	2	6.25	7.33
1	NP_002208.3	NP_002208.3	inter-alpha-trypsin inhibitor heavy chain H3 preproprotein [Homo sapiens]			-0.943	-1.4103	1	0.998138	0.702632	-0.326	-0.5426	0.955832	0.99893	0.869325	0	0	0	0	0	0	0	0	0	0	0	0	0	0	0	0	0	0	0	0	0	0	0	0	0	0	0	1	3	3	1	0	3	1.69
1	NP_004090.4	NP_004090.4	erythrocyte band 7 integral membrane protein isoform a [Homo sapiens]			0.729	1.063	1	0.998028	0.879084	-0.063	-0.0739	1	1	0.889411	3	4	4	3	0	4	19.1	0.00167616	0	0	0	0	0	0	0	0	0	0	0	0	0	0	0	0	0.001676	1	8.82105	0	0	0	0	0	0	0
1	NP_001987.2	NP_001987.2	fibulin-1 isoform C precursor [Homo sapiens]			-0.515	-0.7145	0.936256	1	0.803386	-0.485	-0.6786	0.966727	0.994874	0.861343	0	0	0	0	0	0	0	0	0	0	0	0	0	0	0	0	0	0	0	0	0	0	0	0	0	0	0	0	0	0	0	0	0	0
1	NP_006507.2	NP_006507.2	solute carrier family 2, facilitated glucose transporter member 1 [Homo sapiens]			2.134	3.999	0.016315	0.003128	0.887397	-0.195	-0.2502	0.96916	1	0.882132	1	1	1	1	0	1	2.03	0.00024529	4	25	25	4	0	25	8.54	0.0154439	1	2	2	1	0	2	2.03	0.0012122	0.005634	3	22.0941	0	0	0	0	0	0	0
1	NP_000704.1	NP_000704.1	flavin reductase (NADPH) [Homo sapiens]			-1.292	-2.0982	1	1	0.486203	-0.959	-1.7274	1	1	0.648303	2	2	2	2	0	2	19.42	0.00117168	0	0	0	0	0	0	0	0	0	0	0	0	0	0	0	0	0.001172	1	0.439445	2	3	3	2	0	3	19.42
1	NP_001729.1	NP_001729.1	carbonic anhydrase 1 isoform a [Homo sapiens]			-1.979	-3.0149	0.5531	0.99332	0.184938	-1.958	-2.8986	0.591354	0.99083	0.216294	1	1	1	1	0	1	6.13	0.00046239	0	0	0	0	0	0	0	0	0	0	0	0	0	0	0	0	0.000462	1	0.186215	0	0	0	0	0	0	0
2	NP_001341275.1;NP_001724.4	NP_001341275.1	1 genes:C1R.NP_001341275.1:complement C1r subcomponent isoform 2 preproprotein [Homo sapiens] ;NP_001724.4:complement C1r subcomponent isoform 1 preproprotein [Homo sapiens] ;			-1.148	-3.3881	0.344632	0.974637	0.108288	-0.351	-1.5283	1	1	0.711185	0	0	0	0	0	0	0	0	4	8	8	4	0	8	7.79	0.00338175	1	2	2	1	0	2	1.95	0.00082949	0.002106	2	1.4087	3	5	5	3	0	5	6.4
1	NP_001092.1	NP_001092.1	actin, cytoplasmic 1 [Homo sapiens]			0.524	1.1559	1	0.951614	0.881569	0.308	0.7074	1	0.884318	0.926062	1	4	0	0	4	0	4.27	0	2	9	4	1	5	9	9.87	0.00729444	1	2	2	1	0	2	4.8	0.0015904	0.004442	2	6.76104	2	7	0	0	7	0	4.27
1	NP_000362.1	NP_000362.1	transthyretin precursor [Homo sapiens]			-0.672	-0.9046	0.961651	0.99578	0.786539	-0.077	-0.1238	0.990581	1	0.88728	0	0	0	0	0	0	0	0	0	0	0	0	0	0	0	0	0	0	0	0	0	0	0	0	0	0	0	2	3	3	2	0	3	24.49
4	NP_001341500.1;NP_001341501.1;NP_001341502.1;NP_001613.2	NP_001341500.1	1 genes:AHSG.NP_001341500.1:alpha-2-HS-glycoprotein isoform 1 preproprotein [Homo sapiens] ;NP_001341501.1:alpha-2-HS-glycoprotein isoform 3 preproprotein [Homo sapiens] ;NP_001341502.1:alpha-2-HS-glycoprotein isoform 4 preproprotein [Homo sapiens] ;NP_001613.2:alpha-2-HS-glycoprotein isoform 2 preproprotein [Homo sapiens] ;			-1.49	-2.1362	1	1	0.472154	-1.468	-2.0186	0.967028	1	0.54474	0	0	0	0	0	0	0	0	1	1	1	1	0	1	5.71	0.00082591	0	0	0	0	0	0	0	0	0.000826	1	0.489047	1	1	1	1	0	1	3.8
1	NP_001634.1	NP_001634.1	apolipoprotein A-II preproprotein [Homo sapiens]			-2.093	-3.3115	0.381872	0.978606	0.121617	-0.685	-1.7907	1	1	0.626975	0	0	0	0	0	0	0	0	0	0	0	0	0	0	0	0	0	0	0	0	0	0	0	0	0	0	0	1	2	2	1	0	2	20
1	NP_001002235.1	NP_001002235.1	alpha-1-antitrypsin precursor [Homo sapiens]			-1.549	-8.8368	0	0.893668	0	-0.88	-6.8431	3e-06	0.93193	1e-06	3	12	12	3	0	12	10.05	0.0034646	4	21	21	4	0	21	14.11	0.0152695	5	7	7	5	0	7	15.55	0.00499379	0.007909	3	0.555095	10	37	37	10	0	37	33.97
1	NP_002206.2	NP_002206.2	inter-alpha-trypsin inhibitor heavy chain H1 isoform a preproprotein [Homo sapiens]			-2.147	-7.9144	0	0.898179	0	-0.042	-0.3484	0.958923	1	0.878118	5	6	6	5	0	6	9	0.00079484	1	1	1	1	0	1	2.09	0.00033363	6	8	8	6	0	8	10.76	0.00261867	0.001249	3	0.306203	12	82	82	12	0	82	18.11
2	NP_001171597.1;NP_001243225.1	NP_001171597.1	1 genes:IGLL5.NP_001171597.1:immunoglobulin lambda-like polypeptide 5 isoform 1 [Homo sapiens] ;NP_001243225.1:immunoglobulin lambda-like polypeptide 5 isoform 2 [Homo sapiens] ;			-0.77	-7.7396	1e-06	0.899081	0	-0.733	-7.4021	0	0.927054	0	4	79	79	4	0	79	32.24	0.0445514	3	47	47	3	0	47	22.9	0.0667521	3	23	23	3	0	23	23.36	0.0320496	0.047784	3	0.906958	4	78	78	4	0	78	24.3
1	NP_000553.1	NP_000553.1	complement component C8 alpha chain preproprotein [Homo sapiens]			-0.973	-1.3128	1	0.996073	0.724023	0.333	0.7024	1	0.886338	0.925864	0	0	0	0	0	0	0	0	0	0	0	0	0	0	0	0	0	0	0	0	0	0	0	0	0	0	0	1	2	2	1	0	2	3.08
1	NP_002207.2	NP_002207.2	inter-alpha-trypsin inhibitor heavy chain H2 precursor [Homo sapiens]			-2.255	-8.6333	0	0.894611	0	-1.226	-7.2235	0	0.92848	0	4	6	6	4	0	6	7.72	0.00076543	2	5	5	2	0	5	3.38	0.00160642	3	5	5	3	0	5	4.86	0.00157611	0.001316	3	0.219443	3	4	4	3	0	4	3.91
1	NP_570602.2	NP_570602.2	alpha-1B-glycoprotein precursor [Homo sapiens]			-1.932	-7.4382	3e-06	0.900649	0	-1.364	-6.3535	4.3e-05	0.936291	5e-06	2	7	7	2	0	7	7.88	0.00170663	2	4	4	2	0	4	4.65	0.00245604	4	7	7	4	0	7	14.14	0.00421698	0.002793	3	0.389975	6	17	17	6	0	17	25.05
1	NP_694881.1	NP_694881.1	heat shock cognate 71 kDa protein isoform 2 [Homo sapiens]			-1.377	-2.7161	0.749759	1	0.268408	-1.571	-2.8936	0.594539	0.990979	0.217739	1	1	0	0	1	0	2.64	0	1	2	2	1	0	2	2.84	0.001233	1	2	2	1	0	2	3.04	0.00120974	0.001221	2	0.533421	0	0	0	0	0	0	0
3	NP_000057.2;NP_001265472.1;NP_001265473.1	NP_000057.2	1 genes:C8B.NP_000057.2:complement component C8 beta chain isoform 1 preproprotein [Homo sapiens] ;NP_001265472.1:complement component C8 beta chain isoform 2 [Homo sapiens] ;NP_001265473.1:complement component C8 beta chain isoform 3 [Homo sapiens] ;			-1.653	-2.4731	0.897806	1	0.349258	-1.626	-2.3835	0.858988	1	0.402129	0	0	0	0	0	0	0	0	0	0	0	0	0	0	0	0	0	0	0	0	0	0	0	0	0	0	0	0	0	0	0	0	0	0
1	NP_001822.3	NP_001822.3	clusterin preproprotein [Homo sapiens]			-1.7	-3.7164	0.218891	0.958063	0.062944	-0.831	-2.6648	0.732258	0.997657	0.294774	1	2	2	1	0	2	3.79	0.00053757	1	2	2	1	0	2	3.56	0.00135383	1	2	2	1	0	2	3.56	0.00132829	0.001073	3	0.435825	1	6	6	1	0	6	5.12
1	NP_005568.2	NP_005568.2	apolipoprotein(a) precursor [Homo sapiens]			-1.273	-1.8862	1	1	0.562006	-1.186	-1.7006	1	1	0.657163	0	0	0	0	0	0	0	0	0	0	0	0	0	0	0	0	0	0	0	0	0	0	0	0	0	0	0	0	0	0	0	0	0	0
1	NP_002606.3	NP_002606.3	pigment epithelium-derived factor isoform 1 precursor [Homo sapiens]			-1.398	-1.9924	1	1	0.524665	-0.838	-1.5259	1	1	0.712109	0	0	0	0	0	0	0	0	0	0	0	0	0	0	0	0	0	0	0	0	0	0	0	0	0	0	0	3	3	3	3	0	3	11.72
1	NP_000020.1	NP_000020.1	angiotensinogen preproprotein [Homo sapiens]			-0.641	-0.9189	0.963941	0.995515	0.785289	-0.65	-0.8931	1	0.993086	0.842229	0	0	0	0	0	0	0	0	0	0	0	0	0	0	0	0	1	1	1	1	0	1	2.89	0.00061485	0.000615	1	1.62698	0	0	0	0	0	0	0
1	NP_005800.3	NP_005800.3	peroxiredoxin-2 [Homo sapiens]			-1.343	-3.3476	0.363935	0.976776	0.115321	-1.578	-3.7713	0.182602	0.962136	0.046294	3	7	7	3	0	7	19.19	0.00426659	1	1	1	1	0	1	5.05	0.00153503	0	0	0	0	0	0	0	0	0.002901	2	0.435259	0	0	0	0	0	0	0
1	NP_000510.1	NP_000510.1	hemoglobin subunit delta [Homo sapiens]			-1.986	-5.0342	0.02266	0.919769	0.002763	-1.095	-4.1197	0.110483	0.954467	0.020128	5	27	2	2	25	4.94118	42.86	0.00405659	1	5	0	0	5	0	8.16	0	1	3	0	0	3	0	8.16	0	0.004057	1	0.473396	6	43	12	2	31	13.3561	48.98
1	NP_000375.2	NP_000375.2	apolipoprotein B-100 precursor [Homo sapiens]			-2.802	-4.4685	0.071708	0.930784	0.013023	-1.216	-3.8822	0.156142	0.959383	0.036189	1	1	1	1	0	1	0.7	2.645e-05	0	0	0	0	0	0	0	0	0	0	0	0	0	0	0	0	2.6e-05	1	0.106557	5	9	9	5	0	9	1.82
1	NP_001743.1	NP_001743.1	catalase [Homo sapiens]			-0.823	-1.2318	1	0.994743	0.740093	-0.786	-1.096	1	0.996087	0.813564	1	1	1	1	0	1	2.28	0.000229	0	0	0	0	0	0	0	0	0	0	0	0	0	0	0	0	0.000229	1	0.442085	0	0	0	0	0	0	0
2	NP_001265470.1;NP_001863.3	NP_001265470.1	1 genes:CPB2.NP_001265470.1:carboxypeptidase B2 isoform 2 preproprotein [Homo sapiens] ;NP_001863.3:carboxypeptidase B2 isoform 1 preproprotein [Homo sapiens] ;			-0.331	-0.4183	0.921129	1	0.820402	-0.325	-0.4193	0.95515	1	0.875143	0	0	0	0	0	0	0	0	0	0	0	0	0	0	0	0	0	0	0	0	0	0	0	0	0	0	0	0	0	0	0	0	0	0
3	NP_001243728.1;NP_001344872.1;NP_002037.2	NP_001243728.1	1 genes:GAPDH.NP_001243728.1:glyceraldehyde-3-phosphate dehydrogenase isoform 2 [Homo sapiens] ;NP_001344872.1:glyceraldehyde-3-phosphate dehydrogenase isoform 4 [Homo sapiens] ;NP_002037.2:glyceraldehyde-3-phosphate dehydrogenase isoform 1 [Homo sapiens] ;			-0.552	-1.3332	1	0.996472	0.719709	-0.167	-0.464	0.954342	1	0.873192	3	7	7	3	0	7	14.68	0.00288322	0	0	0	0	0	0	0	0	0	0	0	0	0	0	0	0	0.002883	1	1.93231	2	11	11	2	0	11	10.58
1	NP_001027466.1	NP_001027466.1	plasma protease C1 inhibitor precursor [Homo sapiens]			-1.906	-3.2326	0.423437	0.98269	0.136703	-1.441	-3.1604	0.429665	0.981971	0.145459	1	1	1	1	0	1	2.8	0.00024137	0	0	0	0	0	0	0	0	2	2	2	2	0	2	6	0.0011928	0.000717	2	0.425015	1	1	1	1	0	1	3.4
1	NP_000597.2	NP_000597.2	complement component C8 gamma chain precursor [Homo sapiens]			-0.29	-0.3693	0.922097	1	0.822624	-0.22	-0.2584	0.968086	1	0.881816	0	0	0	0	0	0	0	0	0	0	0	0	0	0	0	0	0	0	0	0	0	0	0	0	0	0	0	0	0	0	0	0	0	0
1	NP_001308119.1	NP_001308119.1	ruvB-like 2 isoform 2 [Homo sapiens]			-0.36	-0.7519	0.940425	1	0.800487	-0.502	-1.0582	1	0.995271	0.819813	0	0	0	0	0	0	0	0	0	0	0	0	0	0	0	0	3	5	5	3	0	5	8.16	0.00347553	0.003476	1	2.06168	0	0	0	0	0	0	0
1	NP_000629.3	NP_000629.3	vitronectin precursor [Homo sapiens]			-1.596	-3.8468	0.182236	0.952145	0.049787	-1.135	-3.5256	0.258313	0.969397	0.076545	2	5	5	2	0	5	6.28	0.00126238	1	1	1	1	0	1	3.14	0.00063585	1	1	1	1	0	1	2.09	0.00062385	0.000841	3	0.381406	3	6	6	3	0	6	8.79
2	NP_001020029.1;NP_001342366.1	NP_001020029.1	1 genes:SPTB.NP_001020029.1:spectrin beta chain, erythrocytic isoform a [Homo sapiens] ;NP_001342366.1:spectrin beta chain, erythrocytic isoform b [Homo sapiens] ;			-1.045	-1.4755	1	0.99972	0.686894	-1.013	-1.4973	1	1	0.720321	0	0	0	0	0	0	0	0	0	0	0	0	0	0	0	0	0	0	0	0	0	0	0	0	0	0	0	1	1	1	1	0	1	0.73
2	NP_001287783.1;NP_444513.1	NP_001287783.1	1 genes:DCD.NP_001287783.1:dermcidin isoform 2 preproprotein [Homo sapiens] ;NP_444513.1:dermcidin isoform 1 preproprotein [Homo sapiens] ;			-0.237	-0.3041	0.925083	1	0.825349	-0.237	-0.294	0.963882	1	0.880357	0	0	0	0	0	0	0	0	0	0	0	0	0	0	0	0	0	0	0	0	0	0	0	0	0	0	0	0	0	0	0	0	0	0
2	NP_001139478.1;NP_004961.1	NP_001139478.1	1 genes:IGFALS.NP_001139478.1:insulin-like growth factor-binding protein complex acid labile subunit isoform 1 precursor [Homo sapiens] ;NP_004961.1:insulin-like growth factor-binding protein complex acid labile subunit isoform 2 precursor [Homo sapiens] ;			-0.516	-0.7059	0.935361	1	0.804026	-0.473	-0.6404	0.962662	0.995791	0.863805	0	0	0	0	0	0	0	0	0	0	0	0	0	0	0	0	0	0	0	0	0	0	0	0	0	0	0	0	0	0	0	0	0	0
1	NP_001624.1	NP_001624.1	protein AMBP preproprotein [Homo sapiens]			-2.502	-3.8148	0.190641	0.953582	0.052859	-1.023	-3.0043	0.5241	0.987335	0.185159	0	0	0	0	0	0	0	0	0	0	0	0	0	0	0	0	0	0	0	0	0	0	0	0	0	0	0	3	7	7	3	0	7	19.32
1	NP_001728.1	NP_001728.1	complement component C9 preproprotein [Homo sapiens]			-2.326	-3.6663	0.234786	0.960463	0.068676	-1.036	-2.9656	0.548618	0.988643	0.196241	0	0	0	0	0	0	0	0	1	1	1	1	0	1	2.15	0.00054371	1	1	1	1	0	1	1.97	0.00053345	0.000539	2	0.418154	1	6	6	1	0	6	2.15
2	NP_000497.1;NP_001298186.1	NP_000497.1	1 genes:F2.NP_000497.1:prothrombin isoform 1 preproprotein [Homo sapiens] ;NP_001298186.1:prothrombin isoform 2 [Homo sapiens] ;			-2.167	-6.0921	0.000974	0.908053	7.4e-05	-0.851	-3.9002	0.152205	0.958943	0.034642	1	1	1	1	0	1	3.05	0.00019402	2	3	3	2	0	3	5.47	0.00146593	3	4	4	3	0	4	7.72	0.00191769	0.001193	3	0.329649	6	15	15	6	0	15	14.79
1	NP_001304092.1	NP_001304092.1	complement C5 isoform 2 [Homo sapiens]			-1.579	-4.0356	0.139322	0.944418	0.034526	-0.45	-1.6472	1	1	0.674496	1	1	1	1	0	1	0.71	7.175e-05	2	5	5	2	0	5	1.61	0.00090349	2	2	2	2	0	2	1.37	0.00035458	0.000443	3	0.572351	5	18	16	4	2	18	5.71
1	NP_001278917.1	NP_001278917.1	carboxypeptidase N subunit 2 precursor [Homo sapiens]			-0.847	-1.19	1	0.994265	0.747427	-0.779	-1.1391	1	0.997144	0.80572	0	0	0	0	0	0	0	0	0	0	0	0	0	0	0	0	0	0	0	0	0	0	0	0	0	0	0	0	0	0	0	0	0	0
1	NP_000220.1	NP_000220.1	phosphatidylcholine-sterol acyltransferase precursor [Homo sapiens]			-0.514	-0.6518	0.930303	1	0.807845	-0.486	-0.6157	0.960439	0.996498	0.865337	0	0	0	0	0	0	0	0	0	0	0	0	0	0	0	0	0	0	0	0	0	0	0	0	0	0	0	0	0	0	0	0	0	0
1	NP_001107606.1	NP_001107606.1	erythrocyte membrane protein band 4.2 isoform 2 [Homo sapiens]			-0.073	-0.0855	0.950255	1	0.834015	-0.068	-0.0774	1	1	0.889276	0	0	0	0	0	0	0	0	0	0	0	0	0	0	0	0	0	0	0	0	0	0	0	0	0	0	0	0	0	0	0	0	0	0
1	NP_001333779.1	NP_001333779.1	complement C1s subcomponent isoform 2 [Homo sapiens]			-0.966	-2.452	0.909242	1	0.356488	-0.972	-2.6264	0.752735	0.998636	0.308541	1	3	3	1	0	3	2.11	0.00069491	2	5	5	2	0	5	4.99	0.00291684	2	2	2	2	0	2	4.99	0.00114472	0.001585	3	1.03866	2	3	3	2	0	3	7.68
3	NP_003503.1;NP_066390.1;NP_254280.1	NP_003503.1	3 genes:HIST1H2AC,HIST1H2AE,HIST3H2A.NP_003503.1:histone H2A type 1-C [Homo sapiens] ;NP_066390.1:histone H2A type 1-B/E [Homo sapiens] ;NP_254280.1:histone H2A type 3 [Homo sapiens] ;			-0.026	-0.0324	0.960098	1	0.836065	-0.092	-0.1137	0.992673	1	0.887741	0	0	0	0	0	0	0	0	0	0	0	0	0	0	0	0	1	1	1	1	0	1	14.62	0.00229385	0.002294	1	2.3313	0	0	0	0	0	0	0
1	NP_001304947.1	NP_001304947.1	apolipoprotein A-I isoform 1 preproprotein [Homo sapiens]			-2.188	-3.4814	0.303456	0.969766	0.093416	-0.741	-2.0159	0.967728	1	0.54533	0	0	0	0	0	0	0	0	1	1	1	1	0	1	4.87	0.00113833	0	0	0	0	0	0	0	0	0.001138	1	0.510772	4	9	9	4	0	9	16.1
2	NP_000356.1;NP_001152759.1	NP_000356.1	1 genes:TPI1.NP_000356.1:triosephosphate isomerase isoform 1 [Homo sapiens] ;NP_001152759.1:triosephosphate isomerase isoform 2 [Homo sapiens] ;			-0.728	-1.0946	0.995099	0.993742	0.762935	-0.766	-1.0417	1	0.994959	0.822288	0	0	0	0	0	0	0	0	0	0	0	0	0	0	0	0	0	0	0	0	0	0	0	0	0	0	0	0	0	0	0	0	0	0
1	NP_005885.1	NP_005885.1	CD5 antigen-like isoform 1 precursor [Homo sapiens]			-1.79	-4.0895	0.12888	0.94234	0.030782	-1.309	-3.8359	0.166708	0.960485	0.040147	1	1	1	1	0	1	6.34	0.00034779	1	2	2	1	0	2	6.34	0.00175179	2	4	4	2	0	4	10.09	0.00343747	0.001846	3	0.402354	3	4	4	3	0	4	15.27
1	Contaminant_KERATIN21|P02538|K2C6A_HUMAN	Contaminant_KERATIN21|P02538|K2C6A_HUMAN	Keratin, type II cytoskeletal 6A													3	7	0	0	7	0	3.72	0	0	0	0	0	0	0	0	0	6	10	3	2	7	9.5	14.36	0.00502289	0.005023	1	11.0639	0	0	0	0	0	0	0
1	Contaminant_Q05B55	Contaminant_Q05B55	TREMBL:Q05B55 (Bos taurus) Similar to Ig kappa chain C region													0	0	0	0	0	0	0	0	0	0	0	0	0	0	0	0	0	0	0	0	0	0	0	0	0	0	0	1	1	1	1	0	1	7.5
1	Contaminant_SerumAlbumin|P02769|ALBU_BOV	Contaminant_SerumAlbumin|P02769|ALBU_BOV	Serum albumin BSA													5	12	6	4	6	9.42857	11.2	0.00187458	1	1	1	1	0	1	2.31	0.00050072	3	4	2	2	2	3	7.08	0.00147381	0.001283	3	0.0390742	27	155	139	23	16	150.81	45.14
1	Contaminant_KERATIN22|P35908|K22E_HUMAN	Contaminant_KERATIN22|P35908|K22E_HUMAN	Keratin, type II cytoskeletal 2 epidermal													25	92	83	20	9	89.0548	50.08	0.0168192	2	2	0	0	2	0.5	4.07	0.00023782	10	19	12	8	7	15.5385	21.6	0.0072513	0.008103	3	7.55172	5	25	6	3	19	10.4348	9.7
1	Contaminant_Q2UVX4	Contaminant_Q2UVX4	SWISS-PROT:Q2UVX4 (Bos taurus) Complement C3 precursor													0	0	0	0	0	0	0	0	1	19	19	1	0	19	1.2	0.00347459	3	5	4	2	1	4.33333	2.77	0.0007775	0.002126	2	8.27237	1	1	0	0	1	0	0.6
1	Contaminant_Q5XQN5	Contaminant_Q5XQN5	SWISS-PROT:Q5XQN5 (Bos taurus) Keratin, type II cytoskeletal 5													5	39	0	0	39	0	7.49	0	1	13	0	0	13	0	2	0	4	6	0	0	6	0	7.49	0	0	0	0	1	2	0	0	2	0	2
1	Contaminant_KERATIN18|P04259|K2C6B_HUMAN	Contaminant_KERATIN18|P04259|K2C6B_HUMAN	Keratin, type II cytoskeletal 6B													4	14	0	0	14	0	5.5	0	0	0	0	0	0	0	0	0	5	10	0	0	10	0	11.35	0	0	0	0	1	19	0	0	19	0	1.77
1	Contaminant_KERATIN05|P02533|K1C14_HUMAN	Contaminant_KERATIN05|P02533|K1C14_HUMAN	Keratin, type I cytoskeletal 14													3	8	0	0	8	2	5.3	0.00051137	0	0	0	0	0	0	0	0	4	16	2	1	14	5	9.96	0.00315891	0.001835	2	3.05833	0	0	0	0	0	0	0
1	Contaminant_P41361	Contaminant_P41361	SWISS-PROT:P41361 (Bos taurus) Antithrombin-III precursor													0	0	0	0	0	0	0	0	0	0	0	0	0	0	0	0	0	0	0	0	0	0	0	0	0	0	0	3	5	3	2	2	3.75	9.25
1	Contaminant_KERATIN50|O43790|KRT86_HUMAN	Contaminant_KERATIN50|O43790|KRT86_HUMAN	Keratin, type II cuticular Hb6													16	91	8	3	83	36.8	43	0.00913817	0	0	0	0	0	0	0	0	0	0	0	0	0	0	0	0	0.009138	1	infinity	0	0	0	0	0	0	0
1	Contaminant_SHEEPKRT05|P15241|K2M2_SHEEP	Contaminant_SHEEPKRT05|P15241|K2M2_SHEEP	Keratin, type II microfibrillar, component 7C													7	63	0	0	63	0	19.14	0	0	0	0	0	0	0	0	0	0	0	0	0	0	0	0	0	0	0	0	0	0	0	0	0	0	0
2	Contaminant_ENSEMBL:ENSBTAP00000024462;Contaminant_ENSEMBL:ENSBTAP00000024466	Contaminant_ENSEMBL:ENSBTAP00000024462	0 genes:. 2 proteins in this group did not match any genes. Contaminant_ENSEMBL:ENSBTAP00000024462:(Bos taurus) 47 kDa protein ;Contaminant_ENSEMBL:ENSBTAP00000024466:(Bos taurus) 44 kDa protein ;													0	0	0	0	0	0	0	0	0	0	0	0	0	0	0	0	0	0	0	0	0	0	0	0	0	0	0	0	0	0	0	0	0	0
1	Contaminant_S49572	Contaminant_S49572	owl|S49572| immunoglobulin kappa chain precursor - human (fragment)													0	0	0	0	0	0	0	0	1	2	2	1	0	2	11.4	0.0053322	1	5	5	1	0	5	11.4	0.013079	0.009206	2	2.53399	1	5	5	1	0	5	11.4
1	Contaminant_NRL_1MCOH	Contaminant_NRL_1MCOH	owl|| Immunoglobulin g1 (igg1) (mcg) with a hinge deletion, chain H...													9	19	19	9	0	19	30.84	0.00535744	7	250	250	7	0	250	23.13	0.177532	7	17	17	7	0	17	24.07	0.0118444	0.064911	3	1.9673	9	147	147	9	0	147	26.4
1	Contaminant_KERATIN08|P08779|K1C16_HUMAN	Contaminant_KERATIN08|P08779|K1C16_HUMAN	Keratin, type I cytoskeletal 16													3	8	0	0	8	2	5.29	0.00051029	0	0	0	0	0	0	0	0	3	14	0	0	14	0	6.77	0	0.00051	1	1.37838	0	0	0	0	0	0	0
1	Contaminant_Q3SX14	Contaminant_Q3SX14	TREMBL:Q3SX14 (Bos taurus) Similar to Gelsolin													1	1	0	0	1	0	1.41	0	0	0	0	0	0	0	0	0	0	0	0	0	0	0	0	0	0	0	0	3	9	0	0	9	0	4.74
1	Contaminant_Q3TTY5	Contaminant_Q3TTY5	SWISS-PROT:Q3TTY5 Tax_Id=10090 Gene_Symbol=Krt2 Keratin, type II cytoskeletal 2 epidermal													4	8	0	0	8	0	4.67	0	1	1	0	0	1	0.5	1.98	0.00021495	1	2	0	0	2	0	1.98	0	0.000215	1	infinity	0	0	0	0	0	0	0
1	Contaminant_P07744	Contaminant_P07744	SWISS-PROT:P07744 Tax_Id=10090 Gene_Symbol=Krt4 Keratin, type II cytoskeletal 4													1	1	0	0	1	0	2.1	0	0	0	0	0	0	0	0	0	1	1	0	0	1	0	2.1	0	0	0	0	0	0	0	0	0	0	0
1	Contaminant_P08730-1	Contaminant_P08730-1	SWISS-PROT:P08730-1 Tax_Id=10090 Gene_Symbol=Krt13 Isoform 1 of Keratin, type I cytoskeletal 13													1	2	0	0	2	0	1.6	0	0	0	0	0	0	0	0	0	2	3	0	0	3	0	5.03	0	0	0	0	0	0	0	0	0	0	0
1	Contaminant_IG07|P01591|IGJ_HUMAN	Contaminant_IG07|P01591|IGJ_HUMAN	Immunoglobulin J chain													0	0	0	0	0	0	0	0	0	0	0	0	0	0	0	0	2	6	6	2	0	6	15.09	0.0112529	0.011253	1	1.55536	0	0	0	0	0	0	0
1	Contaminant_Q8IUT8	Contaminant_Q8IUT8	TREMBL:Q8IUT8 Type I hair keratin 4 - Homo sapiens (Human).													13	151	0	0	151	0	33.94	0	0	0	0	0	0	0	0	0	0	0	0	0	0	0	0	0	0	0	0	0	0	0	0	0	0	0
1	Contaminant_KERATIN03|P13645|K1C10_HUMAN	Contaminant_KERATIN03|P13645|K1C10_HUMAN	Keratin, type I cytoskeletal 10													33	631	534	22	97	581.911	58.39	0.120252	6	13	10	4	3	13	18.15	0.00676568	11	31	18	7	13	30	24.14	0.0153185	0.047445	3	5.74186	5	26	26	5	0	26	10.62
1	Contaminant_P02768-1	Contaminant_P02768-1	SWISS-PROT:P02768-1 Tax_Id=9606 Gene_Symbol=ALB Isoform 1 of Serum albumin precursor													2	7	1	1	6	1.57143	4.11	0.0003114	1	2	2	1	0	2	1.97	0.00099814	1	2	0	0	2	0	2.46	0	0.000655	2	0.160736	10	30	14	6	16	15.1895	22.33
1	Contaminant_KERATIN36|Q15323|K1H1_HUMAN	Contaminant_KERATIN36|Q15323|K1H1_HUMAN	Keratin, type I cuticular Ha1													12	146	2	2	144	23.6	31.97	0.00684646	0	0	0	0	0	0	0	0	0	0	0	0	0	0	0	0	0.006846	1	infinity	0	0	0	0	0	0	0
1	Contaminant_Q7Z794	Contaminant_Q7Z794	SWISS-PROT:Q7Z794 Tax_Id=9606 Gene_Symbol=KRT77 Keratin 77													4	7	1	1	6	2.0249	7.79	0.00042279	1	1	0	0	1	0	2.08	0	1	5	0	0	5	0	2.08	0	0.000423	1	infinity	1	16	0	0	16	0	2.08
1	Contaminant_I47175	Contaminant_I47175	owl|I47175| immunoglobulin alpha heavy chain constant region - pig (fragment)													0	0	0	0	0	0	0	0	0	0	0	0	0	0	0	0	0	0	0	0	0	0	0	0	0	0	0	0	0	0	0	0	0	0
1	Contaminant_Q1RMN8	Contaminant_Q1RMN8	TREMBL:Q1RMN8 (Bos taurus) Similar to Immunoglobulin lambda-like polypeptide 1													0	0	0	0	0	0	0	0	0	0	0	0	0	0	0	0	0	0	0	0	0	0	0	0	0	0	0	2	14	14	2	0	14	11.11
1	Contaminant_KERATIN43|O76009|KT33A_HUMAN	Contaminant_KERATIN43|O76009|KT33A_HUMAN	Keratin, type I cuticular Ha3-I													9	35	0	0	35	0	24.01	0	0	0	0	0	0	0	0	0	0	0	0	0	0	0	0	0	0	0	0	0	0	0	0	0	0	0
1	Contaminant_P34955	Contaminant_P34955	SWISS-PROT:P34955 (Bos taurus) Alpha-1-antiproteinase precursor													0	0	0	0	0	0	0	0	0	0	0	0	0	0	0	0	0	0	0	0	0	0	0	0	0	0	0	1	1	1	1	0	1	3.61
1	Contaminant_P02535-1	Contaminant_P02535-1	SWISS-PROT:P02535-1 Tax_Id=10090 Gene_Symbol=Krt10 Isoform 1 of Keratin, type I cytoskeletal 10													8	89	0	0	89	0	12.28	0	2	3	0	0	3	0	6.84	0	4	14	0	0	14	0	7.54	0	0	0	0	0	0	0	0	0	0	0
1	Contaminant_Q1A7A4	Contaminant_Q1A7A4	TREMBL:Q1A7A4 (Bos taurus) similar to complement component C5													0	0	0	0	0	0	0	0	0	0	0	0	0	0	0	0	1	1	1	1	0	1	0.72	0.00017782	0.000178	1	2.34211	1	2	0	0	2	0	0.72
1	Contaminant_KERATIN17|P13647|K2C5_HUMAN	Contaminant_KERATIN17|P13647|K2C5_HUMAN	Keratin, type II cytoskeletal 5													5	10	1	1	9	3.0489	7.46	0.00062365	0	0	0	0	0	0	0	0	6	7	3	2	4	6.5	12.37	0.00328526	0.001954	2	3.70778	1	3	3	1	0	3	2.54
1	Contaminant_KERATIN38|O76011|KRT34_HUMAN	Contaminant_KERATIN38|O76011|KRT34_HUMAN	Keratin, type I cuticular Ha4													13	151	1	1	150	19.8417	33.94	0.00549211	0	0	0	0	0	0	0	0	0	0	0	0	0	0	0	0	0.005492	1	infinity	0	0	0	0	0	0	0
1	Contaminant_KERATIN13|P04264|K2C1_HUMAN	Contaminant_KERATIN13|P04264|K2C1_HUMAN	Keratin, type II cytoskeletal 1													22	165	116	15	49	162.871	37.73	0.0305215	10	39	19	7	20	39	24.84	0.018406	12	41	27	7	14	39.4615	21.74	0.0182725	0.0224	3	1.77552	11	58	17	6	41	51.5652	21.74
1	Contaminant_KERATIN44|Q14525|KT33B_HUMAN	Contaminant_KERATIN44|Q14525|KT33B_HUMAN	Keratin, type I cuticular Ha3-II													11	152	7	2	145	75.5583	33.42	0.0225709	0	0	0	0	0	0	0	0	0	0	0	0	0	0	0	0	0.022571	1	infinity	0	0	0	0	0	0	0
1	Contaminant_ENSEMBL:ENSBTAP00000007350	Contaminant_ENSEMBL:ENSBTAP00000007350	(Bos taurus) similar to Complement C4-A precursor													0	0	0	0	0	0	0	0	0	0	0	0	0	0	0	0	0	0	0	0	0	0	0	0	0	0	0	1	1	0	0	1	0.5	0.69
1	Contaminant_Q99456	Contaminant_Q99456	SWISS-PROT:Q99456 Tax_Id=9606 Gene_Symbol=KRT12 Keratin, type I cytoskeletal 12													1	2	0	0	2	0	1.42	0	0	0	0	0	0	0	0	0	3	3	0	0	3	0	3.64	0	0	0	0	0	0	0	0	0	0	0
1	Contaminant_SHEEPKRT02|P02534|K1M1_SHEEP	Contaminant_SHEEPKRT02|P02534|K1M1_SHEEP	Keratin, type I microfibrillar 48 kDa, component 8C-1													6	21	0	0	21	0	13.83	0	0	0	0	0	0	0	0	0	0	0	0	0	0	0	0	0	0	0	0	0	0	0	0	0	0	0
1	Contaminant_SHEEPKRT01|O77727|K1C15_SHEE	Contaminant_SHEEPKRT01|O77727|K1C15_SHEE	Keratin, type I cytoskeletal 15													2	6	0	0	6	0	2.21	0	0	0	0	0	0	0	0	0	2	14	0	0	14	0	4.64	0	0	0	0	0	0	0	0	0	0	0
1	Contaminant_P50446	Contaminant_P50446	SWISS-PROT:P50446 Tax_Id=10090 Gene_Symbol=Krt6a Keratin, type II cytoskeletal 6A													3	35	0	0	35	0	5.79	0	1	13	0	0	13	0	2.17	0	2	5	0	0	5	0	3.98	0	0	0	0	1	2	0	0	2	0	2.17
1	Contaminant_Q3T052	Contaminant_Q3T052	TREMBL:Q3T052;Q5EA67 (Bos taurus) Inter-alpha (Globulin) inhibitor H4													0	0	0	0	0	0	0	0	0	0	0	0	0	0	0	0	0	0	0	0	0	0	0	0	0	0	0	0	0	0	0	0	0	0
1	Contaminant_KERATIN16|P19013|K2C4_HUMAN	Contaminant_KERATIN16|P19013|K2C4_HUMAN	Keratin, type II cytoskeletal 4													0	0	0	0	0	0	0	0	0	0	0	0	0	0	0	0	6	14	10	4	4	14	15.17	0.007818	0.007818	1	infinity	0	0	0	0	0	0	0
2	Contaminant_ENSEMBL:ENSBTAP00000018229;Contaminant_Q3MHN5	Contaminant_ENSEMBL:ENSBTAP00000018229	0 genes:. 2 proteins in this group did not match any genes. Contaminant_ENSEMBL:ENSBTAP00000018229:(Bos taurus) 54 kDa protein ;Contaminant_Q3MHN5:SWISS-PROT:Q3MHN5 (Bos taurus) Vitamin D-binding protein precursor ;													0	0	0	0	0	0	0	0	0	0	0	0	0	0	0	0	0	0	0	0	0	0	0	0	0	0	0	2	3	3	2	0	3	6.95
1	Contaminant_KERATIN02|P35527|K1C9_HUMAN	Contaminant_KERATIN02|P35527|K1C9_HUMAN	Keratin, type I cytoskeletal 9													9	27	25	8	2	25.0894	25.68	0.00486016	3	6	6	3	0	6	11.24	0.00292714	2	3	3	2	0	3	4.82	0.00143596	0.003074	3	0.436896	3	18	18	3	0	18	14.77
1	Contaminant_GLUCREG04|P11021|GRP78_HUMAN	Contaminant_GLUCREG04|P11021|GRP78_HUMAN	78 kDa glucose-regulated protein													4	9	0	0	9	0	5.2	0	0	0	0	0	0	0	0	0	2	3	0	0	3	0	3.67	0	0	0	0	1	8	0	0	8	0	1.83
1	Contaminant_IG14|P38507|SPA_STAAU	Contaminant_IG14|P38507|SPA_STAAU	Immunoglobulin G-binding protein A													1	1	1	1	0	1	4.33	0.00023757	2	6	6	2	0	6	8.27	0.00358978	8	17	17	8	0	17	23.43	0.00997916	0.004602	3	1.25463	6	13	13	6	0	13	22.24
1	Contaminant_UBIQUITIN08|P62987|RL40_HUMA	Contaminant_UBIQUITIN08|P62987|RL40_HUMA	Ubiquitin-60S ribosomal protein L40													2	6	2	1	4	3.33333	19.53	0.0031428	0	0	0	0	0	0	0	0	0	0	0	0	0	0	0	0	0.003143	1	0.984649	1	1	0	0	1	0	7.03
1	Contaminant_KERATIN49|P78386|KRT85_HUMAN	Contaminant_KERATIN49|P78386|KRT85_HUMAN	Keratin, type II cuticular Hb5													13	77	9	4	68	34	30.57	0.00809317	0	0	0	0	0	0	0	0	0	0	0	0	0	0	0	0	0.008093	1	infinity	0	0	0	0	0	0	0
1	Contaminant_P15497	Contaminant_P15497	SWISS-PROT:P15497 (Bos taurus) Apolipoprotein A-I precursor													0	0	0	0	0	0	0	0	0	0	0	0	0	0	0	0	0	0	0	0	0	0	0	0	0	0	0	1	1	1	1	0	1	5.28
1	Contaminant_HIT000016045	Contaminant_HIT000016045	Tax_Id=9606 Gene_Symbol=- Similar to Keratin, type II cytoskeletal 8													3	8	0	0	8	0	17.17	0	0	0	0	0	0	0	0	0	0	0	0	0	0	0	0	0	0	0	0	0	0	0	0	0	0	0
1	Contaminant_ENSEMBL:ENSBTAP00000038253	Contaminant_ENSEMBL:ENSBTAP00000038253	(Bos taurus) 63 kDa protein													5	11	0	0	11	0	8.75	0	2	7	0	0	7	0	3.96	0	3	8	0	0	8	0	5.45	0	0	0	0	2	17	0	0	17	0	3.96
1	Contaminant_Q6IFZ6	Contaminant_Q6IFZ6	SWISS-PROT:Q6IFZ6 Tax_Id=10090 Gene_Symbol=Krt77 Keratin, type II cytoskeletal 1b													4	8	0	0	8	0	5.94	0	1	1	0	0	1	0	2.1	0	1	5	0	0	5	0	2.1	0	0	0	0	1	16	0	0	16	0	2.1
1	Contaminant_Q6NXH9	Contaminant_Q6NXH9	TREMBL:Q6NXH9 Tax_Id=10090 Gene_Symbol=Krt73 Keratin 73													1	1	0	0	1	0	2.23	0	1	1	0	0	1	0	2.23	0	2	8	0	0	8	0	4.45	0	0	0	0	1	16	0	0	16	0	2.23
1	Contaminant_KERATIN04|P13646|K1C13_HUMAN	Contaminant_KERATIN04|P13646|K1C13_HUMAN	Keratin, type I cytoskeletal 13													0	0	0	0	0	0	0	0	0	0	0	0	0	0	0	0	11	32	11	4	21	30	26.42	0.0195328	0.019533	1	31.5557	0	0	0	0	0	0	0
1	Contaminant_Q1RMK2	Contaminant_Q1RMK2	TREMBL:Q1RMK2 (Bos taurus) IGHM protein													0	0	0	0	0	0	0	0	0	0	0	0	0	0	0	0	0	0	0	0	0	0	0	0	0	0	0	1	1	1	1	0	1	5.03
1	Contaminant_P00761	Contaminant_P00761	SWISS-PROT:P00761|TRYP_PIG Trypsin - Sus scrofa (Pig).													5	159	159	5	0	159	32.9	0.0830678	1	1	1	1	0	1	6.49	0.00131574	4	150	150	4	0	150	23.38	0.193637	0.092673	3	0.57848	3	22	22	3	0	22	17.32
1	Contaminant_P02070	Contaminant_P02070	SWISS-PROT:P02070 (Bos taurus) Hemoglobin subunit beta													1	9	0	0	9	0	6.9	0	0	0	0	0	0	0	0	0	0	0	0	0	0	0	0	0	0	0	0	1	5	0	0	5	0	6.9
1	Contaminant_Q14533	Contaminant_Q14533	SWISS-PROT:Q14533 Keratin, type II cuticular Hb1 (Hair keratin, type II Hb1) (ghHKb1) (ghHb1) (MLN 137) - Homo sapiens (Human).													14	90	7	1	83	32.2	32.87	0.00769506	0	0	0	0	0	0	0	0	0	0	0	0	0	0	0	0	0.007695	1	infinity	0	0	0	0	0	0	0
			Total Distributed SpC																		3418								1378								1401											2738
			Total Contaminant Protein Distributed SpC																		1283.33								340								356.333											487.25
			Spectra FDR (%)																		0.1754								0								0											0.146
			Total Peptides													658								218								385											701
			Total Contaminant Peptides													157								34								92											86
			Peptides FDR (%)													0.1517								0								0											0.2845
			Total Proteins																				208								103								136
			Total Contaminant Proteins																				20								12								17
			Proteins FDR (%)																				0.4785								0								0
			SHUFFLED_SpC																		3								0								0											2
			SHUFFLED_Pep													1								0								0											2
			SHUFFLED_Protein																				1								0								0
		SHUFFLED_NP_001335874.1	FALSE POSITIVE													X	X	X	X	X	X	X	X	X	X	X	X	X	X	X	X	X	X	X	X	X	X	X	X				1	1	1	X	0	1	1.11
		SHUFFLED_NP_001338748.1	FALSE POSITIVE													1	3	3	X	0	3	4.44	X	X	X	X	X	X	X	X	X	X	X	X	X	X	X	X	X				1	1	1	X	0	1	4.44
[truncated: 65 more columns]
