# Supplementary material for: Functional genomics of RAP proteins and their role in mitoribosome regulation in Plasmodium falciparum
Source: Nat Commun. 2022 Mar 11;13:1275. doi: 10.1038/s41467-022-28981-7 (PMC8917122; doi:10.1038/s41467-022-28981-7)
Supplement: Supplementary file 8 — Supplementary Data 6 [file 41467_2022_28981_MOESM8_ESM.xlsx]

## Sheet: MACS2
Supplementary Data 6: Peak calling of eCLIP-seq samples using MACS2. For each RAP protein, two IP samples were combined as the treatment reads, and two Input samples were combined as the control reads. P-values were calculated for each peak using Poisson distribution and q-values using the Benjamini-Hochberg correction.
PfRAP01
	seqnames	start	end	width	length	abs_summit	pileup	-log10(pvalue)	fold_enrichment	-log10(qvalue)	annotation	geneChr	geneStart	geneEnd	geneLength	geneStrand	geneId	Annotation	distanceToTSS
1	Pf3D7_01_v3	218401	218807	407	407	218674	90	55.9695	8.82995	52.513	Exon (PF3D7_0104900.1/PF3D7_0104900, exon 1 of 1)	1	218517	218824	308	2	PF3D7_0104900	RNase MRP	17
2	Pf3D7_02_v3	164289	164454	166	166	164352	18	28.3551	15.0974	25.1397	Exon (PF3D7_0203500.1/PF3D7_0203500, exon 1 of 1)	2	164269	164340	72	1	PF3D7_0203500	tRNA Glutamine	20
3	Pf3D7_02_v3	766273	766521	249	249	766400	45	30.5746	8.73665	27.3355	Exon (PF3D7_0218800.1/PF3D7_0218800, exon 1 of 1)	2	766390	767015	626	2	PF3D7_0218800	ribonuclease P	494
4	Pf3D7_02_v3	766685	767006	322	322	766804	27	15.358	6.062	12.3407	Exon (PF3D7_0218800.1/PF3D7_0218800, exon 1 of 1)	2	766390	767015	626	2	PF3D7_0218800	ribonuclease P	9
5	Pf3D7_02_v3	767462	767671	210	210	767596	59	45.2221	11.1226	41.8458	Exon (PF3D7_0218900.1/PF3D7_0218900, exon 1 of 1)	2	767584	767743	160	2	PF3D7_0218900	Plasmodium RNA of unknown function RUF2	72
6	Pf3D7_02_v3	767865	768015	151	151	767946	19	16.6508	8.69966	13.6068	Exon (PF3D7_0219000.1/PF3D7_0219000, exon 1 of 1)	2	767977	768058	82	2	PF3D7_0219000	small nucleolar RNA snoR01	43
7	Pf3D7_02_v3	788155	788387	233	233	788273	28	57.5045	25.8492	54.0382	Promoter	2	786870	787940	1071	2	PF3D7_0219800	Plasmodium exported protein (PHISTc), unknown function	-215
8	Pf3D7_03_v3	368635	368817	183	183	368707	70	47.1576	9.51438	43.7618	Exon (PF3D7_0308400.1/PF3D7_0308400, exon 1 of 1)	3	368572	368690	119	1	PF3D7_0308400	U4 spliceosomal RNA	63
9	Pf3D7_03_v3	531250	531399	150	150	531311	8	13.6074	7.96991	10.6213	Exon (PF3D7_0312600.1/PF3D7_0312600, exon 1 of 1)	3	531213	531289	77	1	PF3D7_0312600	tRNA Valine	37
10	Pf3D7_03_v3	531779	531934	156	156	531862	16	18.0392	10.3266	14.9713	Exon (PF3D7_0312700.1/PF3D7_0312700, exon 1 of 1)	3	531898	531973	76	2	PF3D7_0312700	tRNA Isoleucine	39
11	Pf3D7_04_v3	174858	175026	169	169	174939	28	36.7164	17.6159	33.4109	Exon (PF3D7_0403000.1/PF3D7_0403000, exon 1 of 1)	4	174829	174902	74	1	PF3D7_0403000	tRNA Asparagine	29
12	Pf3D7_04_v3	469255	469416	162	162	469328	24	30.2006	15.1861	26.9657	Exon (PF3D7_0410100.1/PF3D7_0410100, exon 1 of 1)	4	469218	469299	82	1	PF3D7_0410100	tRNA Serine	37
13	Pf3D7_04_v3	469730	469893	164	164	469815	28	34.4743	16.3336	31.1971	Exon (PF3D7_0410200.1/PF3D7_0410200, exon 1 of 1)	4	469858	469930	73	2	PF3D7_0410200	tRNA Isoleucine	37
14	Pf3D7_04_v3	517757	517918	162	162	517829	32	31.3021	12.9362	28.0585	Exon (PF3D7_0411500.1/PF3D7_0411500, exon 1 of 1)	4	517722	517793	72	1	PF3D7_0411500	tRNA Alanine	35
15	Pf3D7_04_v3	518035	518202	168	168	518133	41	34.0852	11.3079	30.8107	Exon (PF3D7_0411600.1/PF3D7_0411600, exon 1 of 1)	4	518154	518225	72	2	PF3D7_0411600	tRNA Glutamic acid	23
16	Pf3D7_04_v3	874354	874569	216	216	874460	20	34.6609	17.5613	31.3751	Downstream (<1kb)	4	874811	875521	711	2	PF3D7_0419800	60S ribosomal protein L7ae/L30e, putative	952
17	Pf3D7_05_v3	451389	451542	154	154	451452	9	15.4965	8.85545	12.4764	Exon (PF3D7_0510600.1/PF3D7_0510600, exon 1 of 1)	5	451355	451434	80	1	PF3D7_0510600	tRNA Leucine	34
18	Pf3D7_05_v3	465870	466054	185	185	465923	36	25.6571	8.74458	22.4793	Exon (PF3D7_0510900.1/PF3D7_0510900, exon 1 of 1)	5	465782	465939	158	1	PF3D7_0510900	small nucleolar RNA snoR04	88
19	Pf3D7_05_v3	603822	603988	167	167	603909	23	38.0016	19.0704	34.6894	Exon (PF3D7_0514400.1/PF3D7_0514400, exon 1 of 1)	5	603951	604023	73	2	PF3D7_0514400	tRNA Phenylalanine	35
20	Pf3D7_05_v3	1150247	1150429	183	183	1150329	43	48.3042	18.1689	44.8916	Exon (PF3D7_0527700.1/PF3D7_0527700, exon 1 of 1)	5	1150234	1150306	73	1	PF3D7_0527700	tRNA Glutamic acid	13
21	Pf3D7_05_v3	1151107	1151272	166	166	1151200	31	31.1284	13.2137	27.8854	Exon (PF3D7_0527800.1/PF3D7_0527800, exon 1 of 1)	5	1151227	1151309	83	2	PF3D7_0527800	tRNA Leucine	37
22	Pf3D7_05_v3	1208425	1208585	161	161	1208513	15	27.9949	14.2616	24.7833	Exon (PF3D7_0529600.1/PF3D7_0529600, exon 1 of 1)	5	1208390	1208462	73	1	PF3D7_0529600	tRNA Arginine	35
23	Pf3D7_05_v3	1289105	1289254	150	150	1289194	9	10.8905	7.23627	7.95085	Promoter	5	1289601	1291692	2092	1	PF3D7_0531600	18S ribosomal RNA	-347
24	Pf3D7_05_v3	1290285	1290521	237	237	1290401	32	25.8174	9.92046	22.6375	Exon (PF3D7_0531600.1/PF3D7_0531600, exon 1 of 1)	5	1289601	1291692	2092	1	PF3D7_0531600	18S ribosomal RNA	684
25	Pf3D7_05_v3	1291349	1291512	164	164	1291431	28	32.5871	15.2252	29.3249	Exon (PF3D7_0531600.1/PF3D7_0531600, exon 1 of 1)	5	1291693	1292051	359	1	PF3D7_0531700	unspecified product	-181
26	Pf3D7_05_v3	1292652	1292814	163	163	1292677	28	17.9891	7.06982	14.9215	Exon (PF3D7_0532000.1/PF3D7_0532000, exon 1 of 1)	5	1292410	1296199	3790	1	PF3D7_0532000	28S ribosomal RNA	242
27	Pf3D7_05_v3	1293233	1293382	150	150	1293243	17	7.70706	4.12802	4.82735	Exon (PF3D7_0532000.1/PF3D7_0532000, exon 1 of 1)	5	1292410	1296199	3790	1	PF3D7_0532000	28S ribosomal RNA	823
28	Pf3D7_06_v3	309634	309856	223	223	309717	24	47.459	22.1386	44.0564	Exon (PF3D7_0607400.1/PF3D7_0607400, exon 1 of 13)	6	306384	309961	3578	2	PF3D7_0607400	G-protein associated signal transduction protein, putative	105
29	Pf3D7_06_v3	861052	861210	159	159	861127	8	13.8336	8.02217	10.8372	Exon (PF3D7_0620800.1/PF3D7_0620800, exon 1 of 1)	6	861017	861088	72	1	PF3D7_0620800	tRNA Alanine	35
30	Pf3D7_06_v3	883446	883607	162	162	883574	26	19.109	8.11674	16.0279	Exon (PF3D7_0621600.1/PF3D7_0621600, exon 1 of 1)	6	883563	883644	82	2	PF3D7_0621600	tRNA Serine	37
31	Pf3D7_06_v3	985777	985998	222	222	985876	46	78.916	33.8679	75.3431	Exon (PF3D7_0624200.1/PF3D7_0624200, exon 3 of 7)	6	985047	986870	1824	2	PF3D7_0624200	SURP domain-containing protein, putative	872
32	Pf3D7_06_v3	1080379	1080581	203	203	1080483	14	9.00805	5.3514	6.10193	Exon (PF3D7_0626840.1/PF3D7_0626840, exon 1 of 1)	6	1080331	1080559	229	1	PF3D7_0626840	small nucleolar RNA snoR35	48
33	Pf3D7_06_v3	1235647	1235839	193	193	1235718	29	26.3682	11.1931	23.18	Exon (PF3D7_0629700.1/PF3D7_0629700, exon 1 of 6)	6	1243580	1247219	3640	2	PF3D7_0629800	cullin-2, putative	11380
34	Pf3D7_07_v3	111349	111510	162	162	111436	19	26.7756	14.4119	23.5827	Exon (PF3D7_0702700.1/PF3D7_0702700, exon 1 of 1)	7	111473	111545	73	2	PF3D7_0702700	tRNA Alanine	35
35	Pf3D7_07_v3	112098	112255	158	158	112172	19	22.4454	12.1489	19.3179	Exon (PF3D7_0702800.1/PF3D7_0702800, exon 1 of 1)	7	112049	112132	84	1	PF3D7_0702800	tRNA Tyrosine	49
36	Pf3D7_07_v3	113633	113839	207	207	113742	37	60.5179	27.3826	57.0322	Exon (PF3D7_0702900.1/PF3D7_0702900, exon 2 of 4)	7	113144	113948	805	2	PF3D7_0702900	centrin, putative	109
37	Pf3D7_07_v3	263320	263469	150	150	263431	7	9.6781	6.45962	6.75984	Exon (PF3D7_0705300.1/PF3D7_0705300, exon 1 of 1)	7	261977	264454	2478	1	PF3D7_0705300	origin recognition complex subunit 2	1343
38	Pf3D7_07_v3	326105	326264	160	160	326174	17	23.372	12.9707	20.2274	Exon (PF3D7_0706800.1/PF3D7_0706800, exon 1 of 1)	7	326072	326144	73	1	PF3D7_0706800	tRNA Threonine	33
39	Pf3D7_07_v3	326607	326792	186	186	326706	32	43.468	20.0457	40.1174	Exon (PF3D7_0706900.1/PF3D7_0706900, exon 1 of 1)	7	326726	326797	72	2	PF3D7_0706900	tRNA Histidine	5
40	Pf3D7_07_v3	327898	328059	162	162	327925	11	19.6975	10.6962	16.603	Exon (PF3D7_0707000.1/PF3D7_0707000, exon 1 of 1)	7	327865	327937	73	1	PF3D7_0707000	tRNA Lysine	33
41	Pf3D7_07_v3	328890	329047	158	158	328972	15	20.0623	11.5295	16.9648	Exon (PF3D7_0707100.1/PF3D7_0707100, exon 1 of 1)	7	329012	329084	73	2	PF3D7_0707100	tRNA Lysine	37
42	Pf3D7_07_v3	383215	383382	168	168	383351	36	22.5275	7.39013	19.3989	Exon (PF3D7_0707420.1/PF3D7_0707420, exon 1 of 1)	7	383172	383519	348	1	PF3D7_0707420	nucleolar RNA snoR36	43
43	Pf3D7_07_v3	383388	383630	243	243	383517	29	16.7811	6.3182	13.7338	Exon (PF3D7_0707420.1/PF3D7_0707420, exon 1 of 1)	7	383172	383519	348	1	PF3D7_0707420	nucleolar RNA snoR36	216
44	Pf3D7_07_v3	406920	407073	154	154	406940	13	15.161	9.2288	12.1468	Exon (PF3D7_0709050.1/PF3D7_0709050, exon 1 of 1)	7	406820	407448	629	2	PF3D7_0709050	small nucleolar RNA	375
45	Pf3D7_07_v3	642811	643012	202	202	642908	41	39.7208	14.1983	36.395	Downstream (<1kb)	7	643101	643472	372	2	PF3D7_0714000	histone H2B variant	460
46	Pf3D7_07_v3	670817	670993	177	177	670894	48	45.8057	14.7304	42.4197	Exon (PF3D7_0714700.1/PF3D7_0714700, exon 1 of 1)	7	670795	670866	72	1	PF3D7_0714700	tRNA Asparagine	22
47	Pf3D7_07_v3	672609	672772	164	164	672699	34	29.8427	11.4082	26.6147	Exon (PF3D7_0714900.1/PF3D7_0714900, exon 1 of 1)	7	672735	672816	82	2	PF3D7_0714900	tRNA Serine	44
48	Pf3D7_07_v3	1083253	1083419	167	167	1083311	17	21.5466	12.0608	18.4306	Promoter	7	1083761	1085847	2087	1	PF3D7_0725600	18S ribosomal RNA	-342
49	Pf3D7_07_v3	1084445	1084677	233	233	1084559	36	30.554	11.1229	27.3157	Exon (PF3D7_0725600.1/PF3D7_0725600, exon 1 of 1)	7	1083761	1085847	2087	1	PF3D7_0725600	18S ribosomal RNA	684
50	Pf3D7_07_v3	1085503	1085662	160	160	1085591	19	24.3833	13.2121	21.2221	Exon (PF3D7_0725600.1/PF3D7_0725600, exon 1 of 1)	7	1085848	1086212	365	1	PF3D7_0725700	unspecified product	-186
51	Pf3D7_07_v3	1086705	1086859	155	155	1086829	42	20.049	5.56931	16.9518	Exon (PF3D7_0726000.1/PF3D7_0726000, exon 1 of 1)	7	1086570	1090357	3788	1	PF3D7_0726000	28S ribosomal RNA	135
52	Pf3D7_07_v3	1087373	1087522	150	150	1087384	18	9.31698	4.78264	6.4055	Exon (PF3D7_0726000.1/PF3D7_0726000, exon 1 of 1)	7	1086570	1090357	3788	1	PF3D7_0726000	28S ribosomal RNA	803
53	Pf3D7_07_v3	1318895	1319048	154	154	1318974	12	17.5366	10.3298	14.4748	Exon (PF3D7_0730700.1/PF3D7_0730700, exon 1 of 1)	7	1319011	1319082	72	2	PF3D7_0730700	tRNA Threonine	34
54	Pf3D7_07_v3	1354520	1354740	221	221	1354650	24	39.9873	19.865	36.6578	Exon (PF3D7_0731400.1/PF3D7_0731400, exon 1 of 2)	7	1353758	1355482	1725	1	PF3D7_0731400	serine/threonine protein kinase, FIKK family, pseudogene	762
55	Pf3D7_08_v3	24928	25103	176	176	24997	17	31.8539	15.9398	28.603	Exon (PF3D7_0800100.1/PF3D7_0800100, exon 1 of 2)	8	21361	28653	7293	1	PF3D7_0800100	erythrocyte membrane protein 1, PfEMP1	3567
56	Pf3D7_08_v3	236315	236510	196	196	236431	27	19.0177	7.81042	15.9388	Exon (PF3D7_0803900.1/PF3D7_0803900, exon 1 of 1)	8	236442	236571	130	2	PF3D7_0803900	C/D small nucleolar RNA	61
57	Pf3D7_08_v3	239920	240098	179	179	240013	34	30.7692	11.91	27.5286	Exon (PF3D7_0804200.1/PF3D7_0804200, exon 1 of 1)	8	239877	240036	160	1	PF3D7_0804200	Plasmodium RNA of unknown function RUF3	43
58	Pf3D7_08_v3	333445	333677	233	233	333582	36	77.0093	32.98	73.4428	Intron (PF3D7_0806200.1/PF3D7_0806200, intron 1 of 9)	8	333379	337727	4349	1	PF3D7_0806200	Dpy-19-like C-mannosyltransferase	66
59	Pf3D7_08_v3	335633	335862	230	230	335733	31	54.3305	25.4272	50.8808	Exon (PF3D7_0806200.1/PF3D7_0806200, exon 9 of 10)	8	333379	337727	4349	1	PF3D7_0806200	Dpy-19-like C-mannosyltransferase	2254
60	Pf3D7_08_v3	720284	720459	176	176	720386	26	26.7508	12.4813	23.5586	Distal Intergenic	8	721928	725476	3549	1	PF3D7_0815300	FAD-dependent monooxygenase, putative	-1469
61	Pf3D7_08_v3	1161159	1161310	152	152	1161231	26	18.529	7.81316	15.4549	Exon (PF3D7_0826800.1/PF3D7_0826800, exon 1 of 1)	8	1161232	1161329	98	2	PF3D7_0826800	small nucleolar RNA snoR05	19
62	Pf3D7_08_v3	1244176	1244353	178	178	1244292	22	43.4859	20.5011	40.1229	Promoter	8	1245211	1251078	5868	1	PF3D7_0829000	conserved Plasmodium membrane protein, unknown function	-858
63	Pf3D7_09_v3	695170	695396	227	227	695288	34	72.0566	31.1973	68.5127	Exon (PF3D7_0916600.1/PF3D7_0916600, exon 1 of 1)	9	694605	695264	660	2	PF3D7_0916600	methyltransferase, putative	0
64	Pf3D7_09_v3	761995	762170	176	176	762132	34	19.7642	6.64745	16.669	Exon (PF3D7_0918500.1/PF3D7_0918500, exon 1 of 1)	9	761211	763358	2148	1	PF3D7_0918500	telomerase RNA	784
65	Pf3D7_09_v3	762900	763124	225	225	763039	28	11.2052	4.2546	8.25941	Exon (PF3D7_0918500.1/PF3D7_0918500, exon 1 of 1)	9	761211	763358	2148	1	PF3D7_0918500	telomerase RNA	1689
66	Pf3D7_09_v3	1235544	1235730	187	187	1235656	15	26.3343	13.8516	23.1466	Exon (PF3D7_0930800.1/PF3D7_0930800, exon 2 of 3)	9	1225556	1239575	14020	1	PF3D7_0930800	conserved Plasmodium membrane protein, unknown function	9988
67	Pf3D7_10_v3	247708	247935	228	228	247820	38	81.0188	34.5363	77.4358	Exon (PF3D7_1005700.1/PF3D7_1005700, exon 2 of 2)	10	244145	246535	2391	2	PF3D7_1005600	DnaJ protein, putative	-1173
68	Pf3D7_10_v3	538973	539129	157	157	539034	10	12.2813	7.92654	9.31394	Exon (PF3D7_1013600.1/PF3D7_1013600, exon 1 of 1)	10	540622	541694	1073	1	PF3D7_1013700	thioredoxin-like protein, putative	-1493
69	Pf3D7_10_v3	657034	657213	180	180	657115	18	22.3789	12.3304	19.2536	Exon (PF3D7_1016400.1/PF3D7_1016400, exon 2 of 3)	10	656709	659027	2319	2	PF3D7_1016400	serine/threonine protein kinase, FIKK family	1814
70	Pf3D7_11_v3	143376	143545	170	170	143485	32	50.6801	23.7796	47.2547	Exon (PF3D7_1103200.1/PF3D7_1103200, exon 1 of 1)	11	143353	143425	73	1	PF3D7_1103200	tRNA Glycine	23
71	Pf3D7_11_v3	184757	184979	223	223	184855	37	52.197	23.0829	48.763	Exon (PF3D7_1104200.1/PF3D7_1104200, exon 1 of 5)	11	182383	187223	4841	2	PF3D7_1104200	chromatin remodeling protein	2244
72	Pf3D7_11_v3	390320	390478	159	159	390409	30	21.6125	8.34634	18.4961	Exon (PF3D7_1109300.1/PF3D7_1109300, exon 1 of 1)	11	390441	390508	68	2	PF3D7_1109300	small nucleolar RNA snR61/Z1/Z11	30
73	Pf3D7_11_v3	769403	769637	235	235	769520	45	99.8376	41.0022	96.1863	Exon (PF3D7_1120400.1/PF3D7_1120400, exon 2 of 2)	11	769252	770600	1349	2	PF3D7_1120400	alpha/beta hydrolase fold domain containing protein, putative	963
74	Pf3D7_11_v3	1443156	1443364	209	209	1443266	19	36.7171	17.827	33.4109	Exon (PF3D7_1136600.1/PF3D7_1136600, exon 1 of 1)	11	1441503	1445471	3969	1	PF3D7_1136600	conserved Plasmodium protein, unknown function	1653
75	Pf3D7_11_v3	1461182	1461466	285	285	1461324	121	83.0738	10.6373	79.4854	Exon (PF3D7_1137000.1/PF3D7_1137000, exon 1 of 1)	11	1461301	1461498	198	2	PF3D7_1137000	U2 spliceosomal RNA	32
76	Pf3D7_11_v3	1504644	1504842	199	199	1504755	15	22.827	12.7136	19.6882	Exon (PF3D7_1138400.1/PF3D7_1138400, exon 1 of 1)	11	1499137	1499571	435	2	PF3D7_1138300	conserved protein, unknown function	-5073
77	Pf3D7_12_v3	183157	183330	174	174	183214	17	25.0366	13.7181	21.8663	Exon (PF3D7_1203500.1/PF3D7_1203500, exon 1 of 1)	12	182298	183968	1671	2	PF3D7_1203500	threonylcarbamoyl-AMP synthase, putative	638
78	Pf3D7_12_v3	576296	576549	254	254	576431	130	101.285	13.2082	97.6284	Exon (PF3D7_1213100.1/PF3D7_1213100, exon 1 of 1)	12	576417	576580	164	2	PF3D7_1213100	U1 spliceosomal RNA	31
79	Pf3D7_12_v3	666918	667070	153	153	667003	8	13.8336	8.02217	10.8372	Exon (PF3D7_1216800.1/PF3D7_1216800, exon 1 of 1)	12	666884	666955	72	1	PF3D7_1216800	tRNA Proline	34
80	Pf3D7_12_v3	840503	840710	208	208	840607	24	32.5694	16.48	29.3075	Exon (PF3D7_1221000.1/PF3D7_1221000, exon 1 of 1)	12	836912	843901	6990	2	PF3D7_1221000	histone-lysine N-methyltransferase, H3 lysine-4 specific	3191
81	Pf3D7_12_v3	1329759	1329975	217	217	1329884	12	17.5366	10.3298	14.4748	Intron (PF3D7_1232100.1/PF3D7_1232100, intron 1 of 1)	12	1328311	1331371	3061	2	PF3D7_1232100	60 kDa chaperonin	1396
82	Pf3D7_12_v3	1752824	1753053	230	230	1752939	53	120.773	48.133	117.024	Exon (PF3D7_1241200.1/PF3D7_1241200, exon 3 of 3)	12	1748873	1756237	7365	2	PF3D7_1241200	conserved Plasmodium protein, unknown function	3184
83	Pf3D7_12_v3	1857963	1858209	247	247	1858075	71	45.5012	8.87943	42.1246	Exon (PF3D7_1244300.1/PF3D7_1244300, exon 1 of 1)	12	1857849	1858090	242	1	PF3D7_1244300	ACEA small nucleolar RNA U3	114
84	Pf3D7_12_v3	2113611	2113781	171	171	2113703	28	32.5871	15.2252	29.3249	Exon (PF3D7_1252000.1/PF3D7_1252000, exon 1 of 1)	12	2113730	2113801	72	2	PF3D7_1252000	tRNA Glutamine	20
85	Pf3D7_13_v3	232500	232716	217	217	232604	24	48.0922	22.2838	44.6812	Exon (PF3D7_1304400.1/PF3D7_1304400, exon 2 of 2)	13	231083	231724	642	1	PF3D7_1304300	conserved Plasmodium protein, unknown function	1417
86	Pf3D7_13_v3	243547	243748	202	202	243645	33	26.2391	9.8388	23.0533	Exon (PF3D7_1304800.1/PF3D7_1304800, exon 1 of 1)	13	243655	243772	118	2	PF3D7_1304800	small nucleolar RNA snoR16	24
87	Pf3D7_13_v3	818122	818309	188	188	818202	15	27.9949	14.2616	24.7833	Exon (PF3D7_1319700.1/PF3D7_1319700, exon 1 of 1)	13	815822	818398	2577	2	PF3D7_1319700	protein phosphatase PP2A regulatory subunit A, putative	89
88	Pf3D7_13_v3	1062641	1062854	214	214	1062741	29	59.8957	26.7406	56.4164	Exon (PF3D7_1325400.1/PF3D7_1325400, exon 1 of 1)	13	1063944	1066411	2468	1	PF3D7_1325500	conserved Plasmodium protein, unknown function	-1090
89	Pf3D7_13_v3	1213451	1213726	276	276	1213578	74	41.1231	7.36985	37.7865	Exon (PF3D7_1328700.1/PF3D7_1328700, exon 1 of 1)	13	1213394	1213615	222	1	PF3D7_1328700	Plasmodium RNA of unknown function RUF1	57
90	Pf3D7_13_v3	1523994	1524154	161	161	1524083	16	19.6338	11.2064	16.5446	Exon (PF3D7_1337600.1/PF3D7_1337600, exon 1 of 1)	13	1524111	1524192	82	2	PF3D7_1337600	tRNA Serine	38
91	Pf3D7_13_v3	1575387	1575547	161	161	1575452	21	22.3828	11.5502	19.2571	Exon (PF3D7_1339100.1/PF3D7_1339100, exon 1 of 1)	13	1575356	1575427	72	1	PF3D7_1339100	tRNA Methionine	31
92	Pf3D7_13_v3	1576805	1576960	156	156	1576902	21	18.2786	9.08443	15.2069	Exon (PF3D7_1339200.1/PF3D7_1339200, exon 1 of 1)	13	1576926	1576997	72	2	PF3D7_1339200	tRNA Proline	37
93	Pf3D7_13_v3	1631372	1631524	153	153	1631442	15	17.3689	10.1411	14.3126	Exon (PF3D7_1341000.1/PF3D7_1341000, exon 1 of 1)	13	1631333	1631406	74	1	PF3D7_1341000	tRNA Arginine	39
94	Pf3D7_13_v3	1632484	1632679	196	196	1632591	81	64.7621	12.7559	61.2512	Exon (PF3D7_1341100.1/PF3D7_1341100, exon 1 of 1)	13	1632602	1632709	108	2	PF3D7_1341100	U6 spliceosomal RNA	30
95	Pf3D7_13_v3	1735476	1735698	223	223	1735606	27	46.0438	22.2488	42.6515	Exon (PF3D7_1343800.1/PF3D7_1343800, exon 1 of 1)	13	1724817	1726997	2181	2	PF3D7_1343700	kelch protein K13	-8479
96	Pf3D7_13_v3	1824991	1825215	225	225	1825116	31	63.9091	28.3374	60.409	Downstream (2-3kb)	13	1826411	1827649	1239	1	PF3D7_1345600	inner membrane complex protein	-1196
97	Pf3D7_13_v3	1832990	1833147	158	158	1833063	6	10.1469	6.23946	7.21826	Exon (PF3D7_1345800.1/PF3D7_1345800, exon 1 of 2)	13	1831842	1834991	3150	1	PF3D7_1345800	conserved Plasmodium protein, unknown function	1148
98	Pf3D7_13_v3	2052758	2053000	243	243	2052880	25	18.0429	7.81612	14.9744	Exon (PF3D7_1351500.1/PF3D7_1351500, exon 1 of 1)	13	2052741	2052885	145	1	PF3D7_1351500	small nucleolar RNA snoR21	17
99	Pf3D7_13_v3	2088511	2088736	226	226	2088640	25	44.5582	21.5677	41.1872	Exon (PF3D7_1352400.1/PF3D7_1352400, exon 1 of 1)	13	2087393	2092177	4785	1	PF3D7_1352400	conserved Plasmodium protein, unknown function	1118
100	Pf3D7_13_v3	2197789	2197943	155	155	2197862	9	15.4965	8.85545	12.4764	Exon (PF3D7_1355400.1/PF3D7_1355400, exon 1 of 1)	13	2197906	2197978	73	2	PF3D7_1355400	tRNA Threonine	35
101	Pf3D7_13_v3	2278805	2279031	227	227	2278914	36	77.0093	32.98	73.4428	Exon (PF3D7_1357400.1/PF3D7_1357400, exon 1 of 1)	13	2276521	2280060	3540	1	PF3D7_1357400	conserved Plasmodium protein, unknown function	2284
102	Pf3D7_13_v3	2582875	2583028	154	154	2582920	11	13.7731	8.64713	10.783	Promoter	13	2579159	2582614	3456	2	PF3D7_1364300	pre-mRNA-splicing factor ATP-dependent RNA helicase PRP16	-261
103	Pf3D7_13_v3	2780390	2780551	162	162	2780407	16	24.6453	13.5082	21.4803	Exon (PF3D7_1369800.1/PF3D7_1369800, exon 1 of 1)	13	2780354	2780427	74	1	PF3D7_1369800	tRNA Arginine	36
104	Pf3D7_13_v3	2780965	2781114	150	150	2781036	7	11.9648	7.13082	9.00176	Exon (PF3D7_1369900.1/PF3D7_1369900, exon 1 of 1)	13	2781080	2781151	72	2	PF3D7_1369900	tRNA Tryptophan	37
105	Pf3D7_13_v3	2781655	2781811	157	157	2781713	20	20.9961	11.0252	17.8897	Exon (PF3D7_1370000.1/PF3D7_1370000, exon 1 of 1)	13	2781622	2781695	74	1	PF3D7_1370000	tRNA Arginine	33
106	Pf3D7_13_v3	2783023	2783217	195	195	2783121	22	36.0336	18.2758	32.7362	Exon (PF3D7_1370100.1/PF3D7_1370100, exon 1 of 1)	13	2783150	2783221	72	2	PF3D7_1370100	tRNA Cysteine	4
107	Pf3D7_13_v3	2783773	2783954	182	182	2783857	37	44.6044	18.6826	41.2332	Exon (PF3D7_1370200.1/PF3D7_1370200, exon 1 of 1)	13	2783766	2783836	71	1	PF3D7_1370200	tRNA Glycine	7
108	Pf3D7_13_v3	2828648	2828883	236	236	2828755	32	67.153	29.4146	63.632	Promoter	13	2829856	2830669	814	1	PF3D7_1371900	Plasmodium exported protein, unknown function	-973
109	Pf3D7_14_v3	390042	390212	171	171	390116	12	16.8846	10.0712	13.8355	Exon (PF3D7_1409900.1/PF3D7_1409900, exon 1 of 1)	14	389592	391595	2004	1	PF3D7_1409900	cytidine diphosphate-diacylglycerol synthase	450
110	Pf3D7_14_v3	725490	725714	225	225	725597	43	94.6936	39.2195	91.0629	Exon (PF3D7_1417400.1/PF3D7_1417400, exon 3 of 3)	14	726979	728379	1401	2	PF3D7_1417500	H/ACA ribonucleoprotein complex subunit 4, putative	2665
111	Pf3D7_14_v3	778125	778277	153	153	778195	12	14.6539	9.05159	11.6454	Exon (PF3D7_1418400.1/PF3D7_1418400, exon 1 of 1)	14	778092	778163	72	1	PF3D7_1418400	tRNA Proline	33
112	Pf3D7_14_v3	781985	782319	335	335	782213	65	20.4143	3.93602	17.3143	Exon (PF3D7_1418800.1/PF3D7_1418800, exon 1 of 1)	14	782061	782363	303	2	PF3D7_1418800	signal recognition particle RNA	44
113	Pf3D7_14_v3	887827	887976	150	150	887927	9	9.62864	6.592	6.71214	Exon (PF3D7_1421600.1/PF3D7_1421600, exon 4 of 4)	14	887932	888120	189	2	PF3D7_1421700	non-coding RNA	144
114	Pf3D7_14_v3	972662	972825	164	164	972743	28	30.1519	13.7763	26.9173	Exon (PF3D7_1423900.1/PF3D7_1423900, exon 1 of 1)	14	972775	972860	86	2	PF3D7_1423900	small nucleolar RNA snoR23	35
115	Pf3D7_14_v3	975130	975309	180	180	975256	34	20.1776	6.81474	17.0791	Exon (PF3D7_1424300.1/PF3D7_1424300, exon 1 of 1)	14	975241	975336	96	2	PF3D7_1424300	small nucleolar RNA snoR26	27
116	Pf3D7_14_v3	979510	979716	207	207	979591	49	35.414	9.73534	32.1256	Exon (PF3D7_1424500.1/PF3D7_1424500, exon 1 of 1)	14	979464	979605	142	1	PF3D7_1424500	small nucleolar RNA snoR27	46
117	Pf3D7_14_v3	981924	982106	183	183	982008	49	31.5027	8.27724	28.2583	Exon (PF3D7_1424800.1/PF3D7_1424800, exon 1 of 1)	14	981881	981998	118	1	PF3D7_1424800	non-coding RNA	43
118	Pf3D7_14_v3	982172	982348	177	177	982250	32	24.4493	9.22176	21.2865	Exon (PF3D7_1424900.1/PF3D7_1424900, exon 1 of 1)	14	982349	982520	172	1	PF3D7_1425000	Plasmodium RNA of unknown function RUF4	-1
119	Pf3D7_14_v3	982390	982632	243	243	982510	35	28.5609	10.4175	25.3442	Exon (PF3D7_1425000.1/PF3D7_1425000, exon 1 of 1)	14	982349	982520	172	1	PF3D7_1425000	Plasmodium RNA of unknown function RUF4	41
120	Pf3D7_14_v3	982951	983125	175	175	983014	21	19.1357	9.5966	16.0525	Exon (PF3D7_1425100.1/PF3D7_1425100, exon 1 of 1)	14	982892	983018	127	1	PF3D7_1425100	small nucleolar RNA snoR31	59
121	Pf3D7_14_v3	1398204	1398404	201	201	1398271	23	45.7802	21.3924	42.3954	Exon (PF3D7_1434500.1/PF3D7_1434500, exon 1 of 1)	14	1378348	1402665	24318	2	PF3D7_1434500	dynein-related AAA-type ATPase, putative	4261
122	Pf3D7_14_v3	1545030	1545180	151	151	1545158	7	11.9648	7.13082	9.00176	Exon (PF3D7_1438200.1/PF3D7_1438200, exon 1 of 1)	14	1545135	1545239	105	2	PF3D7_1438200	tRNA Selenocysteine	59
123	Pf3D7_14_v3	1546259	1546419	161	161	1546335	19	19.6295	10.5002	16.5406	Exon (PF3D7_1438300.1/PF3D7_1438300, exon 1 of 1)	14	1546224	1546297	74	1	PF3D7_1438300	tRNA Methionine	35
124	Pf3D7_14_v3	1732108	1732314	207	207	1732219	31	64.7204	28.5233	61.2096	Exon (PF3D7_1442600.1/PF3D7_1442600, exon 2 of 2)	14	1730087	1740916	10830	1	PF3D7_1442600	TRAP-like protein	2021
125	Pf3D7_14_v3	1798542	1798769	228	228	1798646	47	85.6274	36.6358	82.0273	Exon (PF3D7_1443900.1/PF3D7_1443900, exon 1 of 1)	14	1797288	1800071	2784	1	PF3D7_1443900	heat shock protein 90, putative	1254
126	Pf3D7_14_v3	1889438	1889654	217	217	1889531	88	63.4603	10.976	59.9627	Exon (PF3D7_1446000.1/PF3D7_1446000, exon 1 of 1)	14	1889413	1889529	117	1	PF3D7_1446000	U5 spliceosomal RNA	25
127	Pf3D7_API_v3	1446	1595	150	150	1550	13	13.8565	8.50423	10.8592	Exon (PF3D7_API01000.1/PF3D7_API01000, exon 1 of 1)	15	1487	1556	70	1	PF3D7_API01100	tRNA Glutamic acid	0
128	Pf_M76611	1	5967	5967	5967	5045	253	240.043	20.7439	234.619	Exon (malmito_rna_16:rRNA/malmito_rna_16, exon 1 of 1)	16	734	1521	788	2	mal_mito_1	cytochrome c oxidase subunit 3	0
PfRAP21
	seqnames	start	end	width	length	abs_summit	pileup	-log10(pvalue)	fold_enrichment	-log10(qvalue)	annotation	geneChr	geneStart	geneEnd	geneLength	geneStrand	geneId	Annotation	distanceToTSS
1	Pf3D7_02_v3	164299	164454	156	156	164375	28	19.9869	8.04783	16.5277	Exon (PF3D7_0203500.1/PF3D7_0203500, exon 1 of 1)	2	164269	164340	72	1	PF3D7_0203500	tRNA Glutamine	30
2	Pf3D7_03_v3	531780	531936	157	157	531862	27	23.5063	10.2353	20.0077	Exon (PF3D7_0312700.1/PF3D7_0312700, exon 1 of 1)	3	531898	531973	76	2	PF3D7_0312700	tRNA Isoleucine	37
3	Pf3D7_04_v3	174868	175021	154	154	174938	32	20.5635	7.38044	17.0939	Exon (PF3D7_0403000.1/PF3D7_0403000, exon 1 of 1)	4	174829	174902	74	1	PF3D7_0403000	tRNA Asparagine	39
4	Pf3D7_07_v3	326608	326781	174	174	326685	37	30.0283	10.5454	26.4786	Exon (PF3D7_0706900.1/PF3D7_0706900, exon 1 of 1)	7	326726	326797	72	2	PF3D7_0706900	tRNA Histidine	16
5	Pf3D7_07_v3	327901	328054	154	154	327929	19	14.3134	7.31091	10.9474	Exon (PF3D7_0707000.1/PF3D7_0707000, exon 1 of 1)	7	327865	327937	73	1	PF3D7_0707000	tRNA Lysine	36
6	Pf3D7_07_v3	328896	329052	157	157	328968	21	22.7655	11.7784	19.2759	Exon (PF3D7_0707100.1/PF3D7_0707100, exon 1 of 1)	7	329012	329084	73	2	PF3D7_0707100	tRNA Lysine	32
7	Pf3D7_07_v3	671692	671846	155	155	671717	22	13.9359	6.38276	10.5755	Exon (PF3D7_0714800.1/PF3D7_0714800, exon 1 of 1)	7	671656	671735	80	1	PF3D7_0714800	tRNA Leucine	36
8	Pf3D7_07_v3	1092334	1092550	217	217	1092502	19	11.1487	5.55023	7.86168	Downstream (1-2kb)	7	1093566	1096122	2557	2	PF3D7_0726100	Plasmodium exported protein, unknown function	3572
9	Pf3D7_07_v3	1318898	1319051	154	154	1318984	17	17.2712	9.63691	13.8502	Exon (PF3D7_0730700.1/PF3D7_0730700, exon 1 of 1)	7	1319011	1319082	72	2	PF3D7_0730700	tRNA Threonine	31
10	Pf3D7_11_v3	143393	143545	153	153	143486	44	42.6234	14.5973	38.9868	Exon (PF3D7_1103200.1/PF3D7_1103200, exon 1 of 1)	11	143353	143425	73	1	PF3D7_1103200	tRNA Glycine	40
11	Pf3D7_12_v3	1857986	1858170	185	185	1858001	143	7.17245	1.59318	4.05724	Exon (PF3D7_1244300.1/PF3D7_1244300, exon 1 of 1)	12	1857849	1858090	242	1	PF3D7_1244300	ACEA small nucleolar RNA U3	137
12	Pf3D7_13_v3	2780390	2780542	153	153	2780434	16	15.9533	9.10152	12.5597	Exon (PF3D7_1369800.1/PF3D7_1369800, exon 1 of 1)	13	2780354	2780427	74	1	PF3D7_1369800	tRNA Arginine	36
13	Pf3D7_13_v3	2780967	2781116	150	150	2781022	13	12.4791	7.69248	9.15171	Exon (PF3D7_1369900.1/PF3D7_1369900, exon 1 of 1)	13	2781080	2781151	72	2	PF3D7_1369900	tRNA Tryptophan	35
14	Pf3D7_13_v3	2783032	2783204	173	173	2783128	30	36.1887	16.5969	32.5922	Exon (PF3D7_1370100.1/PF3D7_1370100, exon 1 of 1)	13	2783150	2783221	72	2	PF3D7_1370100	tRNA Cysteine	17
15	Pf3D7_13_v3	2783793	2783949	157	157	2783872	38	23.2857	7.30461	19.7934	Exon (PF3D7_1370200.1/PF3D7_1370200, exon 1 of 1)	13	2783766	2783836	71	1	PF3D7_1370200	tRNA Glycine	27
16	Pf3D7_14_v3	781986	782149	164	164	782114	148	10.5361	1.78565	7.26663	Exon (PF3D7_1418800.1/PF3D7_1418800, exon 1 of 1)	14	782061	782363	303	2	PF3D7_1418800	signal recognition particle RNA	214
17	Pf3D7_API_v3	1433	1660	228	228	1545	33	21.5559	7.60409	18.0788	Exon (PF3D7_API01000.1/PF3D7_API01000, exon 1 of 1)	15	1487	1556	70	1	PF3D7_API01100	tRNA Glutamic acid	0
18	Pf_M76611	1	5967	5967	5967	4575	293	115.764	5.45081	111.7	Exon (malmito_rna_16:rRNA/malmito_rna_16, exon 1 of 1)	16	734	1521	788	2	mal_mito_1	cytochrome c oxidase subunit 3	0
