# Supplementary material for: Functional genomics of RAP proteins and their role in mitoribosome regulation in Plasmodium falciparum
Source: Nat Commun. 2022 Mar 11;13:1275. doi: 10.1038/s41467-022-28981-7 (PMC8917122; doi:10.1038/s41467-022-28981-7)
Supplement: Supplementary file 9 — Supplementary Data 7 [file 41467_2022_28981_MOESM9_ESM.xlsx]

## Sheet: Mito rRNA
Supplementary Data 7: Transcriptomics data obtained by small RNA-seq from PfRAP01 and PfRAP21 knockdown parasites. Mitochondrial rRNAs only, all rRNAs and tRNAs, and raw dataset were presented in different sheets. Read counts were RPM-normalized by dividing by the number of millions of mapped reads for each library.
Mitochondrial rRNAs (reads per million)
Gene ID version 48	Gene ID version 53	Gene Annotation	PfRAP01 -aTc Tot1	PfRAP01 -aTc Tot2	PfRAP01 -aTc Tot_Avg	PfRAP01 -aTc Mito1	PfRAP01 -aTc Mito2	PfRAP01 -aTc Mito_Avg	PfRAP01 +aTc Tot1	PfRAP01 +aTc Tot2	PfRAP01 +aTc Tot_Avg	PfRAP01 +aTc Mito1	PfRAP01 +aTc Mito2	PfRAP01 +aTc Mito_Avg	PfRAP21 -aTc Tot1	PfRAP21 -aTc Tot2	PfRAP21 -aTc Tot_Avg	PfRAP21 -aTc Mito1	PfRAP21 -aTc Mito2	PfRAP21 -aTc Mito_Avg	PfRAP21 +aTc Tot1	PfRAP21 +aTc Tot2	PfRAP21 +aTc Tot_Avg	PfRAP21 +aTc Mito1	PfRAP21 +aTc Mito2	PfRAP21 +aTc Mito_Avg	log2FC(PfRAP01 -aTc Tot/PfRAP01 +aTc Tot)	log2FC(PfRAP01 -aTc Mito/PfRAP01 +aTc Mito)	log2FC(PfRAP21 -aTc Tot/PfRAP21 +aTc Tot)	log2FC(PfRAP21 -aTc Mito/PfRAP21 +aTc Mito)
malmito_rna_16	PF3D7_MIT00100	ribosomal RNA fragment RNA16	4992.11	20941.7	12966.9	56129	48928.2	52528.6	14196.1	25816	20006	92362.1	40469.8	66416	2294.47	4040.64	3167.55	20121.6	6834.74	13478.2	3109.61	18554.3	10831.9	67433.8	46939	57186.4	-0.6256	-0.338426	-1.77385	-2.08505
malmito_rna_20	PF3D7_MIT00200	ribosomal RNA fragment RNA20	3867.85	15425.2	9646.53	39162.8	33552.9	36357.8	11130.6	18697	14913.8	58961.5	24814.8	41888.1	1624.05	2749.06	2186.56	14431.7	4079.57	9255.62	2040.52	12640.4	7340.48	43408.7	28623.5	36016.1	-0.628565	-0.204275	-1.74721	-1.96024
malmito_rna_9	PF3D7_MIT00300	ribosomal RNA fragment RNA9	2178.88	4817.64	3498.26	10481	9010.18	9745.57	3267.83	3029.84	3148.83	8579.25	5880.51	7229.88	627.252	1239.11	933.179	5963.7	1699.68	3831.69	698.954	1211.95	955.454	7351.78	5486.38	6419.08	0.151819	0.430774	-0.0340322	-0.744386
malmito_rna_17	PF3D7_MIT00400	ribosomal RNA fragment RNA17	949.547	1131.55	1040.55	4095.67	2597.95	3346.81	1652.11	1127.82	1389.97	4547.42	2929.33	3738.37	333.826	294.309	314.067	1640.2	1186.46	1413.33	378.159	482.895	430.527	3845.63	3249.4	3547.52	-0.417709	-0.159626	-0.455031	-1.32771
malmito_rna_23	PF3D7_MIT00500	ribosomal RNA fragment RNA23t	772.963	489.341	631.152	629.976	536.225	583.1	299.29	280.652	289.971	606.653	470.745	538.699	280.881	303.388	292.135	2393.61	1892.16	2142.89	44.7303	125.768	85.249	462.08	305.453	383.766	1.12208	0.114264	1.77688	2.48125
malmito_rna_LSUC	PF3D7_MIT00600	large subunit ribosomal RNA fragment C	4957.63	5709.34	5333.49	7341.27	7276.13	7308.7	5744.33	3802.43	4773.38	8119.76	6849.24	7484.5	1058.25	2055.37	1556.81	5926.53	4608.76	5267.65	1586.73	3212.71	2399.72	6457.42	6017.33	6237.38	0.160069	-0.0342904	-0.624274	-0.243781
malmito_rna_24	PF3D7_MIT00700	ribosomal RNA fragment RNA24t	5333.17	6400.53	5866.85	8120.6	8257.91	8189.26	6325.41	4249.87	5287.64	9232.61	7606.39	8419.5	1109.92	2211.65	1660.78	6231.9	4867.15	5549.53	1720.75	3592.76	2656.76	7177.89	6673.79	6925.84	0.149962	-0.040002	-0.677802	-0.319624
malmito_rna_25	PF3D7_MIT00800	ribosomal RNA fragment RNA25t	150.726	466.719	308.722	699.059	665.686	682.373	356.264	367.453	361.859	965.166	495.199	730.182	129.278	178.77	154.024	1092.02	933.847	1012.94	38.072	269.352	153.712	793.645	442.668	618.157	-0.229118	-0.0976968	0.00292179	0.712498
malmito_rna_LSUG	PF3D7_MIT00900	large subunit ribosomal RNA fragment G	6207	8415.21	7311.11	29448	19180.3	24314.2	8584.08	13061.1	10822.6	33113.4	27174.3	30143.8	2701.01	3836.94	3268.97	47062.9	16108.7	31585.8	2542.29	6262.57	4402.43	47219.6	28014.9	37617.3	-0.565886	-0.310064	-0.429462	-0.25212
malmito_SSUB	PF3D7_MIT01000	small subunit ribosomal RNA fragment B	3505.59	4612.94	4059.26	16124.1	11897.7	14010.9	4431.68	5510.2	4970.94	18476.4	14111.6	16294	1189.23	2421.92	1805.57	17558.7	8182.42	12870.5	1448.78	2146.04	1797.41	22637.4	15843.1	19240.3	-0.292299	-0.217794	0.0065351	-0.580054
malmito_rna_1	PF3D7_MIT01100	ribosomal RNA fragment RNA1	318.224	298.92	308.572	524.048	589.18	556.614	221.738	150.951	186.344	569.08	405.348	487.214	79.5228	82.8637	81.1932	667.107	716.737	691.922	41.6572	73.6265	57.6419	375.699	327.367	351.533	0.727637	0.192121	0.494243	0.976949
malmito_rna_15	PF3D7_MIT01200	ribosomal RNA fragment RNA15	7664.87	8450.36	8057.61	18531.8	10262.1	14396.9	6148.18	5516.01	5832.1	14352	11282.3	12817.1	1998.28	2291.15	2144.71	20529.4	13277.4	16903.4	1591.34	2490.72	2041.03	17497.9	11584	14540.9	0.466338	0.167686	0.0714852	0.21719
malmito_rna_10	PF3D7_MIT01300	ribosomal RNA fragment RNA10	7305.18	8480.23	7892.7	18500.9	9951.13	14226	6308.89	5458.48	5883.68	14666.9	10965.5	12816.2	1938.31	2263.45	2100.88	20188.9	12955.1	16572	1622.07	2510.77	2066.42	17455.3	11419.5	14437.4	0.4238	0.15056	0.0238624	0.198937
malmito_rna_LSUF	PF3D7_MIT01500	large subunit ribosomal RNA fragment F	761.548	819.668	790.608	3412.4	2160.69	2786.54	928.387	970.253	949.32	2516.89	2689.04	2602.97	196.681	267.21	231.945	3508.97	1985.25	2747.11	225.188	296.209	260.699	3335.27	2247.98	2791.62	-0.263932	0.0983185	-0.168598	-0.0231896
mal_rna_8	PF3D7_MIT01600	small subunit ribosomal RNA fragment E	345.015	526.678	435.847	1013.88	978.926	996.405	505.909	607.611	556.76	1461.97	1019.48	1240.73	240.269	216.768	228.519	2335.39	1483.08	1909.23	103.631	304.724	204.178	1342.86	895.31	1119.09	-0.353236	-0.316382	0.162488	0.770674
mal_rna_9	PF3D7_MIT01700	ribosomal RNA fragment RNA2	547.923	634.298	591.111	1574.78	1245.2	1409.99	578.562	588.366	583.464	1573.38	1540.62	1557	376.989	320.786	348.887	3183.36	3443.19	3313.28	144.093	179.35	161.721	1459.04	1110.99	1285.01	0.0187844	-0.143088	1.10925	1.36647
malmito_rna_26	PF3D7_MIT01800	ribosomal RNA fragment RNA26t	4320.02	5247.46	4783.74	8012.04	7947.26	7979.65	3010.12	2564.15	2787.14	6554.99	4718.56	5636.78	1382.93	1169.01	1275.97	7236.18	5966.8	6601.49	651.321	1507.77	1079.55	4906.72	4515.82	4711.27	0.779355	0.501456	0.24117	0.486675
malmito_rna_21	PF3D7_MIT01900	ribosomal RNA fragment RNA21	1607.89	1853.26	1730.58	2003.42	1855.62	1929.52	1128.43	1050.24	1089.33	2120.81	1432.98	1776.9	850.086	545.366	697.726	2884.19	2307.01	2595.6	253.187	692.246	472.717	1708.37	1517.84	1613.11	0.667807	0.118883	0.561684	0.686225
mal_rna_10	PF3D7_MIT02000	ribosomal RNA fragment RNA3	1600.44	1527.98	1564.21	2002.76	2561.74	2282.25	881.772	983.885	932.828	1950.16	2140.12	2045.14	688.914	490.177	589.545	4119.91	3296.92	3708.42	343.16	333.284	338.222	1753.64	1999.55	1876.59	0.745751	0.158256	0.801632	0.982689
mal_rna_11	PF3D7_MIT02200	small subunit ribosomal RNA fragment A	628.062	862.936	745.499	2944.6	3165.62	3055.11	1117.23	801.862	959.545	3167.64	4542.38	3855.01	140.547	313.066	226.807	1273.72	694.482	984.1	564.934	354.376	459.655	3672.5	3937.67	3805.08	-0.364145	-0.335511	-1.01909	-1.95105
malmito_rna_27	PF3D7_MIT02400	ribosomal RNA fragment RNA27t	1883.95	1206.66	1545.31	3039.02	3449.04	3244.03	815.698	587.164	701.431	2541.68	1701.61	2121.65	496.911	373.209	435.06	3070.42	3003.36	3036.89	243.114	338.393	290.754	1656.32	1693.78	1675.05	1.13952	0.612604	0.581416	0.858393
mal_rna_12	PF3D7_MIT02500	large subunit ribosomal RNA fragment B	64887	44792.5	54839.7	76483.7	93784.3	85134	41690.8	27760.9	34725.8	84446.4	78188.5	81317.4	7414.33	13612.4	10513.4	36069.8	23249.7	29659.7	13594.4	14306.7	13950.6	54913.5	61037.1	57975.3	0.659213	0.0661706	-0.408098	-0.966933
malmito_rna_RNA4	PF3D7_MIT02600	ribosomal RNA fragment RNA4	9184.71	13886.7	11535.7	30382.9	24822.5	27602.7	9654.97	12107.3	10881.1	33293.7	23297.9	28295.8	2668.9	3338.05	3003.48	20117.7	9206.98	14662.3	2553.04	6370	4461.52	32433.1	23257.7	27845.4	0.0842751	-0.0357768	-0.570902	-0.925325
malmito_rna_RNA5	PF3D7_MIT02700	ribosomal RNA fragment RNA5	1089.09	1313.62	1201.36	2122.18	2119.03	2120.61	858.534	1048.84	953.685	3192.17	2028.59	2610.38	589.404	389.777	489.591	4152.12	4116.1	4134.11	198.384	565.954	382.169	2475.24	1776.8	2126.02	0.333079	-0.299784	0.357365	0.959423
malmito_rna_RNA6	PF3D7_MIT02800	ribosomal RNA fragment RNA6	2894.54	2167.99	2531.26	6708.34	5232.24	5970.29	2369.68	1612.54	1991.11	6475.14	5363.45	5919.3	498.187	890.554	694.37	4985.65	3187.01	4086.33	790.293	853.386	821.839	6312.95	5610.08	5961.52	0.346282	0.0123747	-0.24315	-0.544875
malmito_rna_RNA12	PF3D7_MIT02900	ribosomal RNA fragment RNA12	578.208	757.512	667.86	1048.75	1329.19	1188.97	501.01	532.637	516.823	1934.51	1337.57	1636.04	311.925	348.714	330.32	2313.3	1714.29	2013.79	158.093	334.856	246.474	1305.14	1171.62	1238.38	0.369875	-0.460491	0.422424	0.701459
malmito_rna_RNA18	PF3D7_MIT03000	ribosomal RNA fragment RNA18	654.153	810.224	732.189	1121.13	1418.5	1269.81	631.337	677.173	654.255	1692.37	1328.5	1510.43	257.067	360.19	308.628	2226.99	1422.43	1824.71	197.189	346.778	271.984	1297.6	1116.41	1207	0.162363	-0.250346	0.182351	0.59624
mal_rna_13	PF3D7_MIT03100	ribosomal RNA fragment RNA13	137.214	101.69	119.452	203.303	185.14	194.221	96.1704	65.9532	81.0618	257.012	205.823	231.418	80.3733	66.0651	73.2192	443.292	460.213	451.753	28.3406	39.1714	33.756	182.191	161.798	171.995	0.559335	-0.252799	1.11708	1.39317
mal_rna_14	PF3D7_MIT03200	large subunit ribosomal RNA fragment A	529.519	791.994	660.757	1877.1	1374.39	1625.74	959.184	1308.44	1133.81	2573.51	1824.99	2199.25	219.857	395.077	307.467	2730.57	1357.2	2043.88	212.042	270.007	241.025	1954.31	1502.68	1728.5	-0.778989	-0.435914	0.351251	0.241795
malmito_rna_RNA7	PF3D7_MIT03300	ribosomal RNA fragment RNA7	1604.63	3399.47	2502.05	5973.75	5846.2	5909.97	1440.18	2826.76	2133.47	8410.43	6119.68	7265.06	755.041	988.718	871.88	7127.78	4714.09	5920.93	444.913	1236.45	840.683	6446.48	4511.19	5478.84	0.229909	-0.297823	0.0525675	0.111955
malmito_rna_RNA11	PF3D7_MIT03400	ribosomal RNA fragment RNA11	5055.71	21521.6	13288.6	20724.4	14863.2	17793.8	16285.6	26780.2	21532.9	36785.4	19105.3	27945.3	3099.69	5584.27	4341.98	10763.9	5202.5	7983.22	4521.35	20068.3	12294.8	31883.9	21098.2	26491	-0.696348	-0.651233	-1.50163	-1.73046
malmito_rna_RNA22	PF3D7_MIT03500	ribosomal RNA fragment RNA22	5805.15	23454.5	14629.8	23726.6	17652.5	20689.6	18787.8	29759.7	24273.8	42826.3	22142.8	32484.6	3455.84	6069.4	4762.62	11541.7	5505.4	8523.55	5086.28	22192	13639.1	37364.7	24662.5	31013.6	-0.730483	-0.650852	-1.51792	-1.86338
mal_rna_15	PF3D7_MIT03600	small subunit ribosomal RNA fragment D	8636.55	29714.7	19175.6	31821.5	32159.6	31990.6	21672.5	36708.5	29190.5	53734.1	35284.7	44509.4	5008.87	8816.69	6912.78	25211.7	13806.2	19509	6877.03	25086.4	15981.7	48620.2	36106.5	42363.3	-0.606223	-0.476465	-1.20909	-1.11868
malmito_rna_SSUF	PF3D7_MIT03700	small subunit ribosomal RNA fragment F	8567.36	21768.9	15168.1	45260.2	75714	60487.1	14808.3	31596.4	23202.3	59933.4	76867.8	68400.6	4986.97	8462.33	6724.65	32982.9	23864	28423.4	10538.1	12379.6	11458.8	52693.3	67367.7	60030.5	-0.613228	-0.177381	-0.76893	-1.07862
malmito_rna_RNA14	PF3D7_MIT03800	ribosomal RNA fragment RNA14	1355.13	2854.34	2104.74	10324	8057.8	9190.92	2168.38	2234.79	2201.59	9955.9	6775.13	8365.51	1229.84	1103.8	1166.82	8474.79	6327.46	7401.13	686.32	1308.64	997.479	6638.86	7366.85	7002.86	-0.0649035	0.135755	0.226221	0.079802
mal_Tot_RNA19	PF3D7_MIT03900	ribosomal RNA fragment RNA19	2046.56	8521.52	5284.04	36817.2	34424.3	35620.8	4523.65	6035.62	5279.63	28992.5	21183.3	25087.9	1942.99	2844.35	2393.67	23499.9	21596.9	22548.4	1298.2	3552.54	2425.37	18943.4	18405.3	18674.4	0.00120331	0.505724	-0.018982	0.271965
mal_rna_17	PF3D7_MIT04000	large subunit ribosomal RNA fragment E	3466.69	10012.4	6739.53	39096.3	37580.8	38338.6	5237.72	6906.64	6072.18	31445.3	24277.7	27861.5	2177.1	3411.19	2794.14	26274.6	22296	24285.3	1750.29	3934.95	2842.62	21116.5	20927.6	21022	0.150435	0.460524	-0.0248157	0.208181
mal_rna_18	PF3D7_MIT04100	large subunit ribosomal RNA fragment D	9595.18	10285.8	9940.5	38042.3	23022.8	30532.6	8009.3	12471.4	10240.3	30222.6	31079.5	30651	1441.19	2698.69	2069.94	26194.5	11863.1	19028.8	3334.29	3926.31	3630.3	39947.8	31777.4	35862.6	-0.0428717	-0.00558745	-0.810498	-0.914296
mal_rna_19	PF3D7_MIT04200	ribosomal RNA fragment RNA8	9840.96	10487	10164	38547	23637.6	31092.3	8258.61	12922.6	10590.6	31290	32155.9	31722.9	1557.29	2786.97	2172.13	26988	12363.1	19675.5	3449.53	4121.77	3785.65	40955.3	32494.1	36724.7	-0.0593205	-0.0289709	-0.801432	-0.900349

## Sheet: rRNA+tRNA
Total rRNAs and tRNAs (reads per million)
Gene ID	Gene Annotation	PfRAP01 -aTc Tot1	PfRAP01 -aTc Tot2	PfRAP01 -aTc Tot_Avg	PfRAP01 -aTc Mito1	PfRAP01 -aTc Mito2	PfRAP01 -aTc Mito_Avg	PfRAP01 +aTc Tot1	PfRAP01 +aTc Tot2	PfRAP01 +aTc Tot_Avg	PfRAP01 +aTc Mito1	PfRAP01 +aTc Mito2	PfRAP01 +aTc Mito_Avg	PfRAP21 -aTc Tot1	PfRAP21 -aTc Tot2	PfRAP21 -aTc Tot_Avg	PfRAP21 -aTc Mito1	PfRAP21 -aTc Mito2	PfRAP21 -aTc Mito_Avg	PfRAP21 +aTc Tot1	PfRAP21 +aTc Tot2	PfRAP21 +aTc Tot_Avg	PfRAP21 +aTc Mito1	PfRAP21 +aTc Mito2	PfRAP21 +aTc Mito_Avg	log2FC(PfRAP01 -aTc Tot/PfRAP01 +aTc Tot)	log2FC(PfRAP01 -aTc Mito/PfRAP01 +aTc Mito)	log2FC(PfRAP21 -aTc Tot/PfRAP21 +aTc Tot)	log2FC(PfRAP21 -aTc Mito/PfRAP21 +aTc Mito)
mal_mito_RNA19	unspecified product	2046.56	8521.52	5284.04	36817.2	34424.3	35620.8	4523.65	6035.62	5279.63	28992.5	21183.3	25087.9	1942.99	2844.35	2393.67	23499.9	21596.9	22548.4	1298.2	3552.54	2425.37	18943.4	18405.3	18674.4	0.00120331	0.505724	-0.018982	0.271965
mal_rna_10	unspecified product	1600.44	1527.98	1564.21	2002.76	2561.74	2282.25	881.772	983.885	932.828	1950.16	2140.12	2045.14	688.914	490.177	589.545	4119.91	3296.92	3708.42	343.16	333.284	338.222	1753.64	1999.55	1876.59	0.745751	0.158256	0.801632	0.982689
mal_rna_11	unspecified product	628.062	862.936	745.499	2944.6	3165.62	3055.11	1117.23	801.862	959.545	3167.64	4542.38	3855.01	140.547	313.066	226.807	1273.72	694.482	984.1	564.934	354.376	459.655	3672.5	3937.67	3805.08	-0.364145	-0.335511	-1.01909	-1.95105
mal_rna_12	unspecified product	64887	44792.5	54839.7	76483.7	93784.3	85134	41690.8	27760.9	34725.8	84446.4	78188.5	81317.4	7414.33	13612.4	10513.4	36069.8	23249.7	29659.7	13594.4	14306.7	13950.6	54913.5	61037.1	57975.3	0.659213	0.0661706	-0.408098	-0.966933
mal_rna_13	unspecified product	137.214	101.69	119.452	203.303	185.14	194.221	96.1704	65.9532	81.0618	257.012	205.823	231.418	80.3733	66.0651	73.2192	443.292	460.213	451.753	28.3406	39.1714	33.756	182.191	161.798	171.995	0.559335	-0.252799	1.11708	1.39317
mal_rna_14	unspecified product	529.519	791.994	660.757	1877.1	1374.39	1625.74	959.184	1308.44	1133.81	2573.51	1824.99	2199.25	219.857	395.077	307.467	2730.57	1357.2	2043.88	212.042	270.007	241.025	1954.31	1502.68	1728.5	-0.778989	-0.435914	0.351251	0.241795
mal_rna_15	unspecified product	8636.55	29714.7	19175.6	31821.5	32159.6	31990.6	21672.5	36708.5	29190.5	53734.1	35284.7	44509.4	5008.87	8816.69	6912.78	25211.7	13806.2	19509	6877.03	25086.4	15981.7	48620.2	36106.5	42363.3	-0.606223	-0.476465	-1.20909	-1.11868
mal_rna_17	unspecified product	3466.69	10012.4	6739.53	39096.3	37580.8	38338.6	5237.72	6906.64	6072.18	31445.3	24277.7	27861.5	2177.1	3411.19	2794.14	26274.6	22296	24285.3	1750.29	3934.95	2842.62	21116.5	20927.6	21022	0.150435	0.460524	-0.0248157	0.208181
mal_rna_18	unspecified product	9595.18	10285.8	9940.5	38042.3	23022.8	30532.6	8009.3	12471.4	10240.3	30222.6	31079.5	30651	1441.19	2698.69	2069.94	26194.5	11863.1	19028.8	3334.29	3926.31	3630.3	39947.8	31777.4	35862.6	-0.0428717	-0.00558745	-0.810498	-0.914296
mal_rna_19	unspecified product	9840.96	10487	10164	38547	23637.6	31092.3	8258.61	12922.6	10590.6	31290	32155.9	31722.9	1557.29	2786.97	2172.13	26988	12363.1	19675.5	3449.53	4121.77	3785.65	40955.3	32494.1	36724.7	-0.0593205	-0.0289709	-0.801432	-0.900349
mal_rna_8	unspecified product	345.015	526.678	435.847	1013.88	978.926	996.405	505.909	607.611	556.76	1461.97	1019.48	1240.73	240.269	216.768	228.519	2335.39	1483.08	1909.23	103.631	304.724	204.178	1342.86	895.31	1119.09	-0.353236	-0.316382	0.162488	0.770674
mal_rna_9	unspecified product	547.923	634.298	591.111	1574.78	1245.2	1409.99	578.562	588.366	583.464	1573.38	1540.62	1557	376.989	320.786	348.887	3183.36	3443.19	3313.28	144.093	179.35	161.721	1459.04	1110.99	1285.01	0.0187844	-0.143088	1.10925	1.36647
malmito_rna_1	unspecified product	318.224	298.92	308.572	524.048	589.18	556.614	221.738	150.951	186.344	569.08	405.348	487.214	79.5228	82.8637	81.1932	667.107	716.737	691.922	41.6572	73.6265	57.6419	375.699	327.367	351.533	0.727637	0.192121	0.494243	0.976949
malmito_rna_10	unspecified product	7305.18	8480.23	7892.7	18500.9	9951.13	14226	6308.89	5458.48	5883.68	14666.9	10965.5	12816.2	1938.31	2263.45	2100.88	20188.9	12955.1	16572	1622.07	2510.77	2066.42	17455.3	11419.5	14437.4	0.4238	0.15056	0.0238624	0.198937
malmito_rna_15	unspecified product	7664.87	8450.36	8057.61	18531.8	10262.1	14396.9	6148.18	5516.01	5832.1	14352	11282.3	12817.1	1998.28	2291.15	2144.71	20529.4	13277.4	16903.4	1591.34	2490.72	2041.03	17497.9	11584	14540.9	0.466338	0.167686	0.0714852	0.21719
malmito_rna_16	unspecified product	4992.11	20941.7	12966.9	56129	48928.2	52528.6	14196.1	25816	20006	92362.1	40469.8	66416	2294.47	4040.64	3167.55	20121.6	6834.74	13478.2	3109.61	18554.3	10831.9	67433.8	46939	57186.4	-0.6256	-0.338426	-1.77385	-2.08505
malmito_rna_17	unspecified product	949.547	1131.55	1040.55	4095.67	2597.95	3346.81	1652.11	1127.82	1389.97	4547.42	2929.33	3738.37	333.826	294.309	314.067	1640.2	1186.46	1413.33	378.159	482.895	430.527	3845.63	3249.4	3547.52	-0.417709	-0.159626	-0.455031	-1.32771
malmito_rna_20	unspecified product	3867.85	15425.2	9646.53	39162.8	33552.9	36357.8	11130.6	18697	14913.8	58961.5	24814.8	41888.1	1624.05	2749.06	2186.56	14431.7	4079.57	9255.62	2040.52	12640.4	7340.48	43408.7	28623.5	36016.1	-0.628565	-0.204275	-1.74721	-1.96024
malmito_rna_21	unspecified product	1607.89	1853.26	1730.58	2003.42	1855.62	1929.52	1128.43	1050.24	1089.33	2120.81	1432.98	1776.9	850.086	545.366	697.726	2884.19	2307.01	2595.6	253.187	692.246	472.717	1708.37	1517.84	1613.11	0.667807	0.118883	0.561684	0.686225
malmito_rna_23	unspecified product	772.963	489.341	631.152	629.976	536.225	583.1	299.29	280.652	289.971	606.653	470.745	538.699	280.881	303.388	292.135	2393.61	1892.16	2142.89	44.7303	125.768	85.249	462.08	305.453	383.766	1.12208	0.114264	1.77688	2.48125
malmito_rna_24	unspecified product	5333.17	6400.53	5866.85	8120.6	8257.91	8189.26	6325.41	4249.87	5287.64	9232.61	7606.39	8419.5	1109.92	2211.65	1660.78	6231.9	4867.15	5549.53	1720.75	3592.76	2656.76	7177.89	6673.79	6925.84	0.149962	-0.040002	-0.677802	-0.319624
malmito_rna_25	unspecified product	150.726	466.719	308.722	699.059	665.686	682.373	356.264	367.453	361.859	965.166	495.199	730.182	129.278	178.77	154.024	1092.02	933.847	1012.94	38.072	269.352	153.712	793.645	442.668	618.157	-0.229118	-0.0976968	0.00292179	0.712498
malmito_rna_26	unspecified product	4320.02	5247.46	4783.74	8012.04	7947.26	7979.65	3010.12	2564.15	2787.14	6554.99	4718.56	5636.78	1382.93	1169.01	1275.97	7236.18	5966.8	6601.49	651.321	1507.77	1079.55	4906.72	4515.82	4711.27	0.779355	0.501456	0.24117	0.486675
malmito_rna_27	unspecified product	1883.95	1206.66	1545.31	3039.02	3449.04	3244.03	815.698	587.164	701.431	2541.68	1701.61	2121.65	496.911	373.209	435.06	3070.42	3003.36	3036.89	243.114	338.393	290.754	1656.32	1693.78	1675.05	1.13952	0.612604	0.581416	0.858393
malmito_rna_9	unspecified product	2178.88	4817.64	3498.26	10481	9010.18	9745.57	3267.83	3029.84	3148.83	8579.25	5880.51	7229.88	627.252	1239.11	933.179	5963.7	1699.68	3831.69	698.954	1211.95	955.454	7351.78	5486.38	6419.08	0.151819	0.430774	-0.0340322	-0.744386
malmito_rna_LSUC	unspecified product	4957.63	5709.34	5333.49	7341.27	7276.13	7308.7	5744.33	3802.43	4773.38	8119.76	6849.24	7484.5	1058.25	2055.37	1556.81	5926.53	4608.76	5267.65	1586.73	3212.71	2399.72	6457.42	6017.33	6237.38	0.160069	-0.0342904	-0.624274	-0.243781
malmito_rna_LSUF	unspecified product	761.548	819.668	790.608	3412.4	2160.69	2786.54	928.387	970.253	949.32	2516.89	2689.04	2602.97	196.681	267.21	231.945	3508.97	1985.25	2747.11	225.188	296.209	260.699	3335.27	2247.98	2791.62	-0.263932	0.0983185	-0.168598	-0.0231896
malmito_rna_LSUG	unspecified product	6207	8415.21	7311.11	29448	19180.3	24314.2	8584.08	13061.1	10822.6	33113.4	27174.3	30143.8	2701.01	3836.94	3268.97	47062.9	16108.7	31585.8	2542.29	6262.57	4402.43	47219.6	28014.9	37617.3	-0.565886	-0.310064	-0.429462	-0.25212
malmito_rna_RNA11	unspecified product	5055.71	21521.6	13288.6	20724.4	14863.2	17793.8	16285.6	26780.2	21532.9	36785.4	19105.3	27945.3	3099.69	5584.27	4341.98	10763.9	5202.5	7983.22	4521.35	20068.3	12294.8	31883.9	21098.2	26491	-0.696348	-0.651233	-1.50163	-1.73046
malmito_rna_RNA12	unspecified product	578.208	757.512	667.86	1048.75	1329.19	1188.97	501.01	532.637	516.823	1934.51	1337.57	1636.04	311.925	348.714	330.32	2313.3	1714.29	2013.79	158.093	334.856	246.474	1305.14	1171.62	1238.38	0.369875	-0.460491	0.422424	0.701459
malmito_rna_RNA14	unspecified product	1355.13	2854.34	2104.74	10324	8057.8	9190.92	2168.38	2234.79	2201.59	9955.9	6775.13	8365.51	1229.84	1103.8	1166.82	8474.79	6327.46	7401.13	686.32	1308.64	997.479	6638.86	7366.85	7002.86	-0.0649035	0.135755	0.226221	0.079802
malmito_rna_RNA18	unspecified product	654.153	810.224	732.189	1121.13	1418.5	1269.81	631.337	677.173	654.255	1692.37	1328.5	1510.43	257.067	360.19	308.628	2226.99	1422.43	1824.71	197.189	346.778	271.984	1297.6	1116.41	1207	0.162363	-0.250346	0.182351	0.59624
malmito_rna_RNA22	unspecified product	5805.15	23454.5	14629.8	23726.6	17652.5	20689.6	18787.8	29759.7	24273.8	42826.3	22142.8	32484.6	3455.84	6069.4	4762.62	11541.7	5505.4	8523.55	5086.28	22192	13639.1	37364.7	24662.5	31013.6	-0.730483	-0.650852	-1.51792	-1.86338
malmito_rna_RNA4	unspecified product	9184.71	13886.7	11535.7	30382.9	24822.5	27602.7	9654.97	12107.3	10881.1	33293.7	23297.9	28295.8	2668.9	3338.05	3003.48	20117.7	9206.98	14662.3	2553.04	6370	4461.52	32433.1	23257.7	27845.4	0.0842751	-0.0357768	-0.570902	-0.925325
malmito_rna_RNA5	unspecified product	1089.09	1313.62	1201.36	2122.18	2119.03	2120.61	858.534	1048.84	953.685	3192.17	2028.59	2610.38	589.404	389.777	489.591	4152.12	4116.1	4134.11	198.384	565.954	382.169	2475.24	1776.8	2126.02	0.333079	-0.299784	0.357365	0.959423
malmito_rna_RNA6	unspecified product	2894.54	2167.99	2531.26	6708.34	5232.24	5970.29	2369.68	1612.54	1991.11	6475.14	5363.45	5919.3	498.187	890.554	694.37	4985.65	3187.01	4086.33	790.293	853.386	821.839	6312.95	5610.08	5961.52	0.346282	0.0123747	-0.24315	-0.544875
malmito_rna_RNA7	unspecified product	1604.63	3399.47	2502.05	5973.75	5846.2	5909.97	1440.18	2826.76	2133.47	8410.43	6119.68	7265.06	755.041	988.718	871.88	7127.78	4714.09	5920.93	444.913	1236.45	840.683	6446.48	4511.19	5478.84	0.229909	-0.297823	0.0525675	0.111955
malmito_rna_SSUF	unspecified product	8567.36	21768.9	15168.1	45260.2	75714	60487.1	14808.3	31596.4	23202.3	59933.4	76867.8	68400.6	4986.97	8462.33	6724.65	32982.9	23864	28423.4	10538.1	12379.6	11458.8	52693.3	67367.7	60030.5	-0.613228	-0.177381	-0.76893	-1.07862
malmito_SSUB	unspecified product	3505.59	4612.94	4059.26	16124.1	11897.7	14010.9	4431.68	5510.2	4970.94	18476.4	14111.6	16294	1189.23	2421.92	1805.57	17558.7	8182.42	12870.5	1448.78	2146.04	1797.41	22637.4	15843.1	19240.3	-0.292299	-0.217794	0.0065351	-0.580054
PF3D7_0112300	18S ribosomal RNA	0.232961	0.439265	0.336113	0	0.544529	0.272264	0.139986	0.200466	0.170226	0	0.370519	0.18526	0.212628	0.161303	0.186965	0	0.849415	0.424708	0	0.262016	0.131008	0	0.392714	0.196357	0.981495	0.555459	0.513117	1.11299
PF3D7_0112500	5.8S ribosomal RNA	0.465921	1.09816	0.782042	0	0.408397	0.204198	0.559944	0.400931	0.480438	1.0437	0.370519	0.707112	2.12628	0.0921732	1.10923	2.06471	0.849415	1.45706	0.170726	0.393024	0.281875	0	0.785429	0.392714	0.702896	-1.79197	1.97642	1.89151
PF3D7_0112700	28S ribosomal RNA	1.63072	2.63559	2.13316	2.30278	2.17811	2.24045	1.11989	1.20279	1.16134	0.260926	2.96415	1.61254	5.95358	1.24434	3.59896	5.98765	4.75673	5.37219	2.04872	0.524032	1.28637	3.39487	2.98463	3.18975	0.877199	0.474453	1.48427	0.752066
PF3D7_0531600	18S ribosomal RNA	17.2391	15.8135	16.5263	25.9886	48.4631	37.2258	15.1185	12.2284	13.6734	46.9667	64.6556	55.8112	52.7317	30.0945	41.4131	42.7394	72.8798	57.8096	42.1694	20.0442	31.1068	28.6678	67.1542	47.911	0.273388	-0.584251	0.412857	0.270953
PF3D7_0531800	5.8S ribosomal RNA	0	0	0	0	0	0	0	0	0	0	0	0	0	0	0	0	0	0	0	0	0	0	0	0	#DIV/0!	#DIV/0!	#DIV/0!	#DIV/0!
PF3D7_0532000	28S ribosomal RNA	58.7061	40.632	49.669	29.2783	44.3791	36.8287	78.8121	24.2563	51.5342	43.8356	36.8667	40.3511	87.1774	71.1116	79.1445	25.6024	49.6059	37.6041	86.5583	27.3807	56.9695	33.9487	33.1451	33.5469	-0.0531842	-0.13178	0.4743	0.16471
PF3D7_0725600	18S ribosomal RNA	38.4385	38.4357	38.4371	77.9657	119.388	98.6768	38.6361	18.6433	28.6397	124.984	158.768	141.876	81.4364	59.636	70.5362	105.094	205.728	155.411	84.3389	41.1365	62.7377	97.3196	159.992	128.656	0.424482	-0.523843	0.169033	0.272572
PF3D7_0725800	5.8S ribosomal RNA	0	0	0	0	0	0	0	0	0	0	0	0	0	0	0	0	0	0	0	0	0	0	0	0	#DIV/0!	#DIV/0!	#DIV/0!	#DIV/0!
PF3D7_0726000	28S ribosomal RNA	20.9665	39.5338	30.2501	18.0933	28.7239	23.4086	43.1157	24.2563	33.686	31.0502	26.3069	28.6785	46.5655	125.932	86.2485	19.4082	34.9959	27.2021	105.338	20.5682	62.9532	13.2023	21.7564	17.4793	-0.155208	-0.292933	0.45422	0.638067
PF3D7_0801100	28S ribosomal RNA	40.0692	36.459	38.2641	21.383	28.3155	24.8492	21.4179	34.0791	27.7485	31.3111	26.6774	28.9943	48.0539	24.5641	36.309	63.7994	56.4012	60.1003	33.1209	19.5202	26.3206	31.6855	31.0244	31.355	0.463582	-0.222566	0.464138	0.938679
PF3D7_0801200	5.8S ribosomal RNA	2.79553	4.17301	3.48427	3.28969	2.85878	3.07423	1.67983	3.20745	2.44364	3.13111	2.03786	2.58449	4.46518	0.553039	2.50911	9.29118	10.7026	9.99691	1.02436	2.09613	1.56024	5.65812	4.3984	5.02826	0.511825	0.25035	0.685406	0.991422
PF3D7_0830000	5.8S ribosomal RNA	0.232961	0.219632	0.226296	0.328969	0.272264	0.300617	0.139986	1.00233	0.571157	0.260926	0.741039	0.500982	0.850511	0.322606	0.586559	0	0.679532	0.339766	1.19508	0	0.597542	0.754416	0.5498	0.652108	-1.33567	-0.736835	-0.0267662	-0.940569
PF3D7_0830200	28S ribosomal RNA	2.32961	1.97669	2.15315	1.97381	2.99491	2.48436	0.69993	1.20279	0.951362	2.34834	1.66734	2.00784	2.55153	0.806515	1.67902	1.85824	3.0579	2.45807	0.682906	1.04806	0.865485	2.64046	1.88503	2.26274	1.17838	0.307233	0.956043	0.119451
PF3D7_1148600	18S ribosomal RNA	0.232961	0.219632	0.226296	0	0.544529	0.272264	0.139986	0.400931	0.270459	0.260926	0.555779	0.408353	0.212628	0.13826	0.175444	0.825882	0.509649	0.667766	0.341453	0.131008	0.23623	0.754416	0.471257	0.612837	-0.257193	-0.584807	-0.429186	0.12384
PF3D7_1148620	5.8S ribosomal RNA	0	0	0	0	0	0	0	0	0	0	0	0	0	0	0	0	0	0	0	0	0	0	0	0	#DIV/0!	#DIV/0!	#DIV/0!	#DIV/0!
PF3D7_1148640	28S ribosomal RNA	0	0.219632	0.109816	0	0	0	0	0	0	0	0.18526	0.0926298	0	0.0230433	0.0115216	0	0	0	0	0	0	0	0	0	#DIV/0!	#NUM!	#DIV/0!	#DIV/0!
PF3D7_1371000	18S ribosomal RNA	0	0.439265	0.219632	0.328969	0.680661	0.504815	0.419958	0.400931	0.410445	1.0437	0.18526	0.614482	0.425255	0.115216	0.270236	0.412941	0.169883	0.291412	0.512179	0.131008	0.321594	0.377208	0.314172	0.34569	-0.902097	-0.283616	-0.251019	-0.246417
PF3D7_1371200	5.8S ribosomal RNA	0	0	0	0	0	0	0	0	0	0	0	0	0	0	0	0	0	0	0	0	0	0	0	0	#DIV/0!	#DIV/0!	#DIV/0!	#DIV/0!
PF3D7_1371300	28S ribosomal RNA	0	0	0	0	0	0	0	0	0	0	0	0	0	0	0	0	0	0	0	0	0	0	0	0	#DIV/0!	#DIV/0!	#DIV/0!	#DIV/0!
PF3D7_1418500	5S ribosomal RNA	0	0.219632	0.109816	0	0	0	0	0	0	0	0	0	0	0	0	0	0	0	0	0	0	0	0	0	#DIV/0!	#DIV/0!	#DIV/0!	#DIV/0!
PF3D7_1418600	5S ribosomal RNA	0	0	0	0	0	0	0	0	0	0	0	0	0	0	0	0	0	0	0	0	0	0	0.0785429	0.0392714	#DIV/0!	#DIV/0!	#DIV/0!	#NUM!
PF3D7_1418700	5S ribosomal RNA	0	0	0	0	0	0	0	0	0	0	0	0	0	0	0	0	0	0	0	0	0	0	0	0	#DIV/0!	#DIV/0!	#DIV/0!	#DIV/0!
PF3D7_API04900	large subunit ribosomal RNA	0	0	0	0	0	0	0	0	0	0	0.18526	0.0926298	0	0	0	0	0.169883	0.0849415	0	0	0	0	0	0	#DIV/0!	#NUM!	#DIV/0!	#DIV/0!
PF3D7_API05700	small subunit ribosomal RNA	0	0	0	0	0	0	0	0	0	0	0	0	0	0	0	0	0	0	0	0	0	0	0.0785429	0.0392714	#DIV/0!	#DIV/0!	#DIV/0!	#NUM!
PF3D7_API05900	small subunit ribosomal RNA	0	0	0	0	0	0	0	0	0	0	0	0	0	0	0	0	0	0	0	0	0	0	0	0	#DIV/0!	#DIV/0!	#DIV/0!	#DIV/0!
PF3D7_API06700	large subunit ribosomal RNA	0	0	0	0	0	0	0	0	0	0.260926	0	0.130463	0	0	0	0	0	0	0	0	0	0	0	0	#DIV/0!	#NUM!	#DIV/0!	#DIV/0!
PF3D7_0531700	unspecified product	14.9095	7.02824	10.9689	5.59248	9.52925	7.56086	4.89951	5.01164	4.95557	8.08871	12.2271	10.1579	5.52832	3.11084	4.31958	13.8335	14.1003	13.9669	2.73162	2.35814	2.54488	7.16695	6.36197	6.76446	1.14629	-0.425983	0.763293	1.04597
PF3D7_0725700	unspecified product	17.2391	13.6172	15.4281	30.2652	22.4618	26.3635	10.6389	10.2237	10.4313	39.6608	33.3467	36.5038	10.844	7.21255	9.02828	41.0877	45.8684	43.478	6.14615	4.84729	5.49672	28.2906	20.8924	24.5915	0.56464	-0.469504	0.71588	0.822127
PF3D7_0531900	unspecified product	0	0	0	0	0	0	0	0	0	0	0	0	0	0	0	0	0	0	0	0	0	0	0	0	#DIV/0!	#DIV/0!	#DIV/0!	#DIV/0!
PF3D7_0112600	unspecified product	1.39776	2.63559	2.01668	2.30278	2.85878	2.58078	1.25987	1.40326	1.33157	2.34834	0.926298	1.63732	4.25255	1.22129	2.73692	5.36824	2.88801	4.12812	1.19508	1.7031	1.44909	1.88604	1.17814	1.53209	0.598855	0.656473	0.917405	1.42998
PF3D7_0112400	unspecified product	0.931842	0.439265	0.685554	0	0.272264	0.136132	0.279972	0.200466	0.240219	1.0437	0.18526	0.614482	0.637883	0.0921732	0.365028	2.27118	1.35906	1.81512	0	0	0	0.377208	0.5498	0.463504	1.51292	-2.17436	#DIV/0!	1.96941
PF3D7_0725900	unspecified product	0	0	0	0	0	0	0	0	0	0	0	0	0	0	0	0	0	0	0	0	0	0	0	0	#DIV/0!	#DIV/0!	#DIV/0!	#DIV/0!
PF3D7_0203500	tRNA Glutamine	619.675	399.731	509.703	197.381	254.295	225.838	131.447	195.654	163.551	189.954	221.2	205.577	261.957	251.333	256.645	143.704	135.906	139.805	197.701	123.278	160.49	147.865	118.286	133.076	1.63992	0.13561	0.677294	0.0711705
PF3D7_0312600	tRNA Valine	6.75586	4.61228	5.68407	10.856	16.7443	13.8001	2.65973	5.2121	3.93592	13.8291	19.0817	16.4554	5.95358	6.15256	6.05307	9.70412	13.7605	11.7323	3.2438	1.83411	2.53896	8.29857	9.66078	8.97967	0.530223	-0.253882	1.25343	0.385754
PF3D7_0312700	tRNA Isoleucine	279.32	70.7216	175.021	280.94	333.115	307.028	37.5162	25.8601	31.6882	172.211	308.643	240.427	76.1207	41.501	58.8109	98.8994	233.929	166.414	22.1944	22.6644	22.4294	176.911	145.933	161.422	2.46551	0.35277	1.39069	0.0439449
PF3D7_0403000	tRNA Asparagine	299.121	203.16	251.141	98.3618	154.918	126.64	120.248	95.2211	107.735	93.9334	143.02	118.477	94.4067	92.2423	93.3245	87.1306	128.262	107.696	96.119	75.1985	85.6588	64.5025	64.091	64.2968	1.22101	0.0961279	0.123655	0.744148
PF3D7_0410100	tRNA Serine	748.735	433.335	591.035	191.131	218.356	204.744	66.4933	99.2305	82.8619	152.642	178.776	165.709	352.749	75.2594	214.004	223.608	225.944	224.776	44.2181	43.7566	43.9874	151.26	110.588	130.924	2.83446	0.305169	2.28248	0.779755
PF3D7_0410200	tRNA Isoleucine	51.4843	52.4921	51.9882	46.0557	68.8829	57.4693	22.1178	23.8554	22.9866	29.2237	62.062	45.6429	52.0938	65.3508	58.7223	18.5824	58.4398	38.5111	31.7551	35.7652	33.7601	36.212	34.716	35.464	1.17739	0.332402	0.798587	0.118919
PF3D7_0411500	tRNA Alanine	261.615	85.2174	173.416	46.0557	103.869	74.9623	60.054	34.881	47.4675	52.1852	82.07	67.1276	109.503	71.7799	90.6416	71.4388	99.7214	85.5801	97.6555	17.4241	57.5398	34.7031	45.3193	40.0112	1.86923	0.159258	0.655613	1.09687
PF3D7_0411600	tRNA Glutamic acid	39660.1	49036.9	44348.5	104719	63109.2	83914.3	121400	93351.8	107376	63311.6	65205.8	64258.7	123750	178199	150975	41106.9	33370	37238.4	238766	150670	194718	72958.4	54200.3	63579.3	-1.27571	0.385024	-0.367081	-0.771767
PF3D7_0510600	tRNA Leucine	49.3877	36.0197	42.7037	9.86907	9.52925	9.69916	16.5183	16.8391	16.6787	7.56686	7.22513	7.39599	39.7614	14.4251	27.0932	14.04	11.2123	12.6261	4.78034	9.30156	7.04095	9.80741	5.96926	7.88833	1.35635	0.391116	1.94409	0.678622
PF3D7_0514400	tRNA Phenylalanine	492.246	276.517	384.381	30.5941	28.5878	29.5909	72.5127	86.2002	79.3565	20.3522	22.0459	21.1991	316.603	148.814	232.708	103.235	98.8719	101.054	95.4361	63.0148	79.2254	19.6148	19.3216	19.4682	2.27612	0.481155	1.55449	2.37593
PF3D7_0527700	tRNA Glutamic acid	1850.64	1257.4	1554.02	1517.86	1520.6	1519.23	1079.29	910.114	994.703	1048.92	1274.59	1161.75	2242.16	2129.82	2185.99	924.988	815.269	870.129	2962.44	1341.65	2152.05	892.097	855.568	873.832	0.643665	0.387035	0.0225768	-0.00612766
PF3D7_0527800	tRNA Leucine	357.828	168.238	263.033	37.5025	71.4694	54.4859	26.5973	45.7061	36.1517	37.8343	56.1337	46.984	144.162	31.7076	87.9346	116.243	125.883	121.063	12.9752	16.245	14.6101	41.1157	39.5856	40.3506	2.86311	0.213715	2.58947	1.5851
PF3D7_0529600	tRNA Arginine	51.7173	37.5571	44.6372	2.96072	1.90585	2.43329	7.69923	7.41723	7.55823	1.30463	0.926298	1.11546	51.2433	9.86253	30.5529	5.57471	3.39766	4.48618	4.78034	9.03955	6.90994	2.64046	0.863972	1.75221	2.56213	1.12526	2.14456	1.35631
PF3D7_0620800	tRNA Alanine	38.4385	26.5755	32.507	7.23732	13.341	10.2891	11.0589	14.2331	12.646	9.39334	10.7451	10.0692	10.844	8.2495	9.54676	14.8659	14.7798	14.8229	4.95107	6.28838	5.61972	7.54416	7.61866	7.58141	1.36207	0.0311727	0.764512	0.967285
PF3D7_0620900	tRNA Leucine	23.2961	25.0381	24.1671	14.4746	31.3104	22.8925	6.71933	11.4265	9.07293	16.4383	28.1595	22.2989	13.3955	9.07906	11.2373	22.0924	15.7991	18.9457	3.2438	13.4938	8.36881	12.8251	12.5669	12.696	1.4134	0.0379032	0.425201	0.577503
PF3D7_0621600	tRNA Serine	702.376	190.202	446.289	134.219	95.8371	115.028	82.4517	79.1839	80.8178	108.023	82.9963	95.5099	149.265	42.6301	95.9474	90.6406	79.3354	84.988	31.2429	35.5031	33.373	103.355	47.3614	75.3582	2.46523	0.268266	1.52356	0.173495
PF3D7_0702700	tRNA Alanine	120.441	33.8234	77.132	8.22423	18.2417	13.233	7.27927	8.41955	7.84941	10.437	9.81876	10.1279	30.831	14.3099	22.5705	19.2018	28.0307	23.6162	4.26816	5.50233	4.88525	8.29857	10.6818	9.4902	3.29667	0.385801	2.20793	1.31527
PF3D7_0702800	tRNA Tyrosine	1696.65	1477.91	1587.28	105.27	136.949	121.11	303.21	526.423	414.816	102.544	104.857	103.7	684.023	277.464	480.744	330.559	195.196	262.878	112.167	203.848	158.008	87.135	64.6408	75.8879	1.93601	0.22389	1.60527	1.79245
PF3D7_0706800	tRNA Threonine	35.1771	25.697	30.437	9.86907	8.16793	9.0185	6.29937	8.41955	7.35946	7.56686	7.41039	7.48862	33.3826	33.9889	33.6857	11.9753	10.8725	11.4239	24.5846	11.1357	17.8601	6.41253	4.31986	5.3662	2.04816	0.268187	0.915393	1.09008
PF3D7_0706900	tRNA Histidine	3610.66	6538.46	5074.56	31049.8	20162.9	25606.3	10131.3	19932.5	15031.9	16021.6	20682.9	18352.3	8384.12	19735.9	14060	9460.07	8502.65	8981.36	17896.4	9071.64	13484	16163	12255	14209	-1.56668	0.480541	0.0603465	-0.661801
PF3D7_0707000	tRNA Lysine	53.8139	31.6271	42.7205	6.25041	8.84859	7.5495	7.41926	10.6247	9.02197	9.13242	7.22513	8.17877	32.1068	14.6094	23.3581	16.3112	12.0617	14.1864	19.2921	5.10931	12.2007	9.4302	4.9482	7.1892	2.24341	-0.115503	0.93696	0.980609
PF3D7_0707100	tRNA Lysine	37.2737	32.7252	34.9995	8.22423	8.71246	8.46834	10.079	13.2307	11.6549	8.87149	8.15143	8.51146	27.429	14.0564	20.7427	17.7565	16.6485	17.2025	15.5361	4.9783	10.2572	7.16695	6.75469	6.96082	1.5864	-0.00732635	1.01597	1.30529
PF3D7_0714700	tRNA Asparagine	937.201	572.142	754.671	751.694	767.649	759.672	740.106	746.133	743.119	490.541	682.867	586.704	1100.14	1502.56	1301.35	452.79	407.21	430	1665.61	1123.52	1394.57	569.207	477.855	523.531	0.0222547	0.372743	-0.0998084	-0.283938
PF3D7_0714800	tRNA Leucine	39.1374	14.2761	26.7067	4.60557	3.8117	4.20863	6.9993	5.2121	6.1057	4.9576	3.33467	4.14614	14.8839	5.80691	10.3454	5.78118	6.28567	6.03343	2.90235	3.2752	3.08877	3.01766	2.90609	2.96188	2.12898	0.0215849	1.74389	1.02647
PF3D7_0714900	tRNA Serine	186.368	92.6849	139.527	93.0983	84.6742	88.8862	62.4338	44.7038	53.5688	61.5786	79.8469	70.7127	92.4931	75.5129	84.003	57.1924	70.3316	63.762	49.6814	56.2024	52.9419	60.3533	44.3767	52.365	1.38108	0.32999	0.66603	0.284093
PF3D7_0730600	tRNA Valine	0.232961	0	0.11648	0.328969	0.272264	0.300617	0	0	0	0.260926	0.741039	0.500982	0	0.115216	0.0576082	0.206471	0.169883	0.188177	0	0	0	0.377208	0.0785429	0.227875	#DIV/0!	-0.736835	#DIV/0!	-0.276156
PF3D7_0730700	tRNA Threonine	441.693	195.912	318.803	91.4534	184.459	137.956	28.4172	34.881	31.6491	126.027	144.503	135.265	173.292	33.3667	103.329	95.8024	120.957	108.38	11.9508	18.6031	15.277	69.4063	69.6675	69.5369	3.33243	0.028423	2.75782	0.640242
PF3D7_1103200	tRNA Glycine	61.0357	27.8933	44.4645	52.6351	84.4019	68.5185	24.7775	16.2377	20.5076	57.6647	62.9883	60.3265	32.9573	31.3389	32.1481	46.2494	58.9494	52.5994	50.1936	10.8737	30.5336	36.212	37.1508	36.6814	1.11649	0.183702	0.0743346	0.519999
PF3D7_1103300	tRNA Leucine	921.126	511.524	716.325	560.892	664.733	612.813	165.463	148.745	157.104	477.234	583.938	530.586	467.994	189.001	328.497	402.411	527.317	464.864	87.0705	115.156	101.113	434.921	367.267	401.094	2.18889	0.207859	1.69991	0.21287
PF3D7_1216800	tRNA Proline	111.588	221.389	166.489	16.4485	15.2468	15.8476	37.9362	57.5336	47.7349	20.0913	12.4124	16.2519	215.179	1187.24	701.208	18.9953	16.9883	17.9918	491.863	114.501	303.182	19.6148	9.73932	14.6771	1.80231	-0.0363374	1.20966	0.293776
PF3D7_1251900	tRNA Valine	0.465921	0.219632	0.342777	0.328969	0.136132	0.232551	0.559944	0	0.279972	0	0.370519	0.18526	0	0.13826	0.0691299	0.206471	0.169883	0.188177	0.341453	0	0.170726	0	0.0785429	0.0392714	0.291987	0.327996	-1.30431	2.26054
PF3D7_1252000	tRNA Glutamine	180.544	148.032	164.288	61.8462	153.421	107.634	35.8364	107.249	71.5427	63.9269	109.488	86.7077	141.397	554.56	347.979	55.3341	91.9067	73.6204	572.104	57.3815	314.743	42.2473	50.5031	46.3752	1.19935	0.311896	0.144825	0.666753
PF3D7_1337600	tRNA Serine	38.9044	10.3227	24.6136	107.902	167.443	137.672	9.79902	6.81583	8.30742	60.5349	153.58	107.058	21.9007	15.7155	18.8081	55.1277	58.2699	56.6988	27.9991	8.90854	18.4538	62.9937	60.3209	61.6573	1.56698	0.362851	0.0274327	-0.120955
PF3D7_1339100	tRNA Methionine	261.382	138.588	199.985	97.0459	204.198	150.622	85.5314	98.8295	92.1805	73.8421	195.078	134.46	186.049	127.061	156.555	115.211	215.751	165.481	439.621	46.1148	242.868	67.143	67.8611	67.502	1.11736	0.163753	-0.633501	1.29366
PF3D7_1339200	tRNA Proline	7.92066	3.51412	5.71739	5.59248	4.2201	4.90629	3.77962	5.2121	4.49586	2.87019	4.07571	3.47295	3.8273	4.4704	4.14885	5.36824	5.09649	5.23236	3.92671	4.19225	4.05948	3.01766	3.45589	3.23678	0.346758	0.49847	0.031416	0.692906
PF3D7_1341000	tRNA Arginine	116.713	36.459	76.5861	15.4615	39.6145	27.538	6.9993	13.4312	10.2152	30.0065	27.6037	28.8051	101.211	255.227	178.219	21.4729	32.6175	27.0452	351.526	13.7558	182.641	16.2199	17.1224	16.6711	2.90636	-0.0649001	-0.0353565	0.698022
PF3D7_1355400	tRNA Threonine	17.938	12.7387	15.3383	3.28969	6.53434	4.91202	3.21968	2.80652	3.0131	2.34834	4.07571	3.21202	9.9935	4.90822	7.45086	7.43294	5.94591	6.68942	3.07308	0.786048	1.92956	1.50883	2.51337	2.0111	2.34782	0.612833	1.94913	1.7339
PF3D7_1369800	tRNA Arginine	259.052	86.5352	172.794	35.1997	62.4847	48.8422	32.1968	30.8717	31.5342	29.2237	52.058	40.6408	106.527	39.1045	72.8155	50.1724	64.8953	57.5338	80.4121	16.769	48.5906	21.8781	27.5686	24.7233	2.45406	0.265197	0.583569	1.21854
PF3D7_1369900	tRNA Tryptophan	43.5636	14.2761	28.9199	3.28969	13.2048	8.24726	3.49965	4.00931	3.75448	3.91389	10.5598	7.23685	14.2461	4.74692	9.49649	7.84588	15.1196	11.4827	2.5609	2.48915	2.52502	3.77208	7.1474	5.45974	2.94538	0.188553	1.9111	1.07256
PF3D7_1370000	tRNA Arginine	9.31842	3.51412	6.41627	4.93454	8.30406	6.6193	4.89951	1.60372	3.25162	7.04501	8.7072	7.87611	5.52832	5.96821	5.74827	5.36824	4.07719	4.72271	4.78034	2.09613	3.43823	6.03533	4.3984	5.21686	0.980578	-0.250804	0.74146	-0.143566
PF3D7_1370100	tRNA Cysteine	154.453	132.658	143.555	61.1883	87.6691	74.4287	49.555	64.7504	57.1527	61.3176	89.1099	75.2138	107.377	112.59	109.983	72.6777	82.2234	77.4505	73.9245	72.9714	73.448	46.7738	40.6067	43.6902	1.32871	-0.0151381	0.582489	0.825964
PF3D7_1370200	tRNA Glycine	18468.2	15980.5	17224.3	19487.5	26101.6	22794.5	7606.28	7395.38	7500.83	18624.6	22695.2	20659.9	14416.6	39869.5	27143	12797	14694.5	13745.8	25304.6	4292.21	14798.4	13226.8	12957.5	13092.2	1.19933	0.141851	0.875142	0.0702869
PF3D7_1418400	tRNA Proline	10.2503	7.02824	8.63925	22.3699	15.9275	19.1487	18.3382	15.2354	16.7868	10.698	16.6734	13.6857	7.01672	16.2916	11.6542	9.29118	12.9111	11.1011	27.1455	10.4806	18.8131	12.4479	6.44052	9.44419	-0.958347	0.484579	-0.69089	0.23321
PF3D7_1438200	tRNA Selenocysteine	13.7447	11.8601	12.8024	17.4354	12.1158	14.7756	19.4581	17.8414	18.6497	14.09	12.5977	13.3438	34.2331	31.7767	33.0049	9.08471	10.7026	9.89367	17.2434	40.8745	29.0589	24.8957	12.8025	18.8491	-0.54274	0.14704	0.183698	-0.929918
PF3D7_1438300	tRNA Methionine	126.265	43.2676	84.7661	550.694	548.477	549.585	48.7151	26.6619	37.6885	595.173	526.508	560.84	42.5255	55.7187	49.1221	249.004	321.589	285.296	35.3404	31.8349	33.5876	389.279	279.613	334.446	1.16936	-0.0292462	0.548442	-0.229312
PF3D7_API00200	tRNA Histidine	4.65921	3.73375	4.19648	4.60557	7.07887	5.84222	1.25987	1.00233	1.1311	7.56686	3.70519	5.63603	4.25255	0.576082	2.41432	9.29118	9.51345	9.40231	0.341453	2.09613	1.21879	4.9037	5.34092	5.12231	1.89145	0.0518385	0.986167	0.876221
PF3D7_API00300	tRNA Cysteine	7.45474	6.14971	6.80222	26.9755	21.9173	24.4464	5.17948	3.60838	4.39393	25.8317	24.0838	24.9577	2.55153	2.58085	2.56619	28.9059	31.4284	30.1671	1.87799	3.14419	2.51109	31.6855	22.2276	26.9566	0.630494	-0.0298658	0.0313144	0.162341
PF3D7_API00600	tRNA Methionine	2.56257	4.83191	3.69724	8.88217	16.1997	12.5409	5.45945	5.41257	5.43601	18.2648	15.5618	16.9133	8.29248	1.65912	4.9758	16.9306	23.274	20.1023	1.02436	7.33644	4.1804	15.4655	18.7718	17.1186	-0.5561	-0.431514	0.251287	0.231792
PF3D7_API00700	tRNA Tyrosine	7.6877	7.02824	7.35797	32.5679	40.159	36.3635	8.11919	4.81117	6.46518	36.7906	33.7173	35.2539	5.52832	2.3965	3.96241	25.8088	48.4167	37.1128	1.53654	2.75117	2.14385	23.3869	31.3386	27.3628	0.186617	0.0447059	0.886173	0.439702
PF3D7_API00800	tRNA Serine	70.5871	146.934	108.761	345.747	486.128	415.937	142.226	90.6104	116.418	579.778	393.862	486.82	79.0975	37.9293	58.5134	273.78	623.471	448.625	35.5111	72.9714	54.2413	299.126	457.669	378.398	-0.0981599	-0.227022	0.109376	0.245608
PF3D7_API00900	tRNA Aspartic acid	22.8301	9.22456	16.0274	23.3568	29.8129	26.5849	8.39916	6.21443	7.3068	38.3561	26.4921	32.4241	19.1365	2.90345	11.02	15.0724	43.3202	29.1963	1.36581	13.6248	7.49532	22.2553	28.1969	25.2261	1.13323	-0.286462	0.55606	0.210868
PF3D7_API01000	tRNA Lysine	11.4151	11.6405	11.5278	21.383	44.243	32.813	7.9792	8.41955	8.19938	35.486	40.3866	37.9363	10.4188	6.77473	8.59674	45.0106	71.3509	58.1807	4.78034	5.63334	5.20684	30.1766	40.0569	35.1168	0.49153	-0.209312	0.723382	0.728382
PF3D7_API01100	tRNA Glutamic acid	12.3469	10.3227	11.3348	32.8969	26.4096	29.6533	12.3188	9.62235	10.9706	41.4873	26.4921	33.9897	25.728	12.0516	18.8898	23.5377	44.5094	34.0235	4.09743	14.1489	9.12315	19.992	31.8884	25.9402	0.0471243	-0.196906	1.05	0.391341
PF3D7_API01200	tRNA Proline	0.698882	0.219632	0.459257	0.328969	1.76972	1.04934	1.11989	0.801862	0.960875	1.82648	0.926298	1.37639	2.55153	0.576082	1.56381	1.03235	2.0386	1.53547	0.512179	1.31008	0.911129	2.64046	3.2988	2.96963	-1.06505	-0.391403	0.779335	-0.951597
PF3D7_API03100	tRNA Phenylalanine	11.648	17.5706	14.6093	57.2406	44.243	50.7418	11.6188	14.0326	12.8257	92.3679	51.1317	71.7498	4.89044	6.91299	5.90171	57.3988	47.0576	52.2282	2.39017	11.0047	6.69742	65.6342	39.2714	52.4528	0.187849	-0.4998	-0.182471	-0.00619053
PF3D7_API03200	tRNA Glutamine	2.09665	3.07485	2.58575	14.1457	12.6603	13.403	4.19958	2.80652	3.50305	23.4834	8.89246	16.1879	4.46518	0.829558	2.64737	15.0724	15.1196	15.096	0.341453	3.01318	1.67732	11.3162	11.1531	11.2347	-0.438029	-0.272363	0.658404	0.426207
PF3D7_API03300	tRNA Glycine	0.698882	0.219632	0.459257	1.97381	1.76972	1.87177	0.419958	0	0.209979	1.56556	2.59364	2.0796	0	0.322606	0.161303	2.27118	4.24708	3.25913	0.341453	0.393024	0.367238	3.01766	1.96357	2.49062	1.12906	-0.151903	-1.18694	0.387982
PF3D7_API03400	tRNA Tryptophan	5.35809	7.4675	6.4128	15.1326	30.2213	22.677	5.31947	10.6247	7.97207	36.7906	33.9025	35.3466	4.03993	3.17997	3.60995	36.1324	54.1927	45.1625	0.512179	11.0047	5.75842	30.931	40.0569	35.494	-0.314001	-0.640342	-0.673695	0.347553
PF3D7_API03700	tRNA Glycine	0.465921	1.53743	1.00167	2.96072	4.08397	3.52234	1.39986	1.60372	1.50179	2.87019	2.40838	2.63928	3.18942	1.56694	2.37818	3.51	3.39766	3.45383	1.02436	3.40621	2.21528	2.64046	3.92714	3.2838	-0.584272	0.41639	0.102367	0.0728312
PF3D7_API03900	tRNA Serine	6.98882	5.05154	6.02018	21.054	24.9122	22.9831	6.9993	6.81583	6.90756	28.7019	20.9343	24.8181	6.37883	3.34128	4.86005	22.9182	23.9535	23.4359	2.21944	5.24032	3.72988	25.6501	16.0228	20.8364	-0.19837	-0.110819	0.381843	0.16961
PF3D7_API04800	tRNA Threonine	0	0	0	0	0	0	0	0	0	0	0	0	0	0	0	0	0	0	0	0	0	0	0	0	#DIV/0!	#DIV/0!	#DIV/0!	#DIV/0!
PF3D7_API05000	tRNA Methionine	0	0	0	0	0	0	0	0	0	0	0	0	0	0	0	0	0	0	0	0	0	0	0	0	#DIV/0!	#DIV/0!	#DIV/0!	#DIV/0!
PF3D7_API05100	tRNA Arginine	0	0	0	0	0	0	0	0	0	0	0	0	0	0	0	0	0	0	0	0	0	0	0	0	#DIV/0!	#DIV/0!	#DIV/0!	#DIV/0!
PF3D7_API05200	tRNA Valine	0	0	0	0	0	0	0	0	0	0	0	0	0	0	0	0	0	0	0	0	0	0	0	0	#DIV/0!	#DIV/0!	#DIV/0!	#DIV/0!
PF3D7_API05300	tRNA Arginine	0	0	0	0	0	0	0	0	0	0	0	0	0	0	0	0	0	0	0	0	0	0	0	0	#DIV/0!	#DIV/0!	#DIV/0!	#DIV/0!
PF3D7_API05400	tRNA Leucine	0	0	0	0	0	0	0	0	0	0	0	0	0	0	0	0	0	0	0	0	0	0	0	0	#DIV/0!	#DIV/0!	#DIV/0!	#DIV/0!
PF3D7_API05500	tRNA Asparagine	0	0	0	0	0	0	0	0	0	0	0	0	0	0	0	0	0	0	0	0	0	0	0	0	#DIV/0!	#DIV/0!	#DIV/0!	#DIV/0!
PF3D7_API05600	tRNA Alanine	0	0	0	0	0	0	0	0	0	0	0	0	0	0	0	0	0	0	0	0	0	0	0	0	#DIV/0!	#DIV/0!	#DIV/0!	#DIV/0!
PF3D7_API05800	tRNA Isoleucine	0	0	0	0	0	0	0	0	0	0	0	0	0	0	0	0	0	0	0	0	0	0	0	0	#DIV/0!	#DIV/0!	#DIV/0!	#DIV/0!
PF3D7_API06000	tRNA Alanine	0	0	0	0	0	0	0	0	0	0	0	0	0	0	0	0	0	0	0	0	0	0	0	0	#DIV/0!	#DIV/0!	#DIV/0!	#DIV/0!
PF3D7_API06100	tRNA Asparagine	0	0	0	0	0	0	0	0	0	0	0	0	0	0	0	0	0	0	0	0	0	0	0	0	#DIV/0!	#DIV/0!	#DIV/0!	#DIV/0!
PF3D7_API06200	tRNA Leucine	0	0	0	0	0	0	0	0	0	0	0	0	0	0	0	0	0	0	0	0	0	0	0	0	#DIV/0!	#DIV/0!	#DIV/0!	#DIV/0!
PF3D7_API06300	tRNA Arginine	0	0	0	0	0	0	0	0	0	0	0	0	0	0	0	0	0	0	0	0	0	0	0	0	#DIV/0!	#DIV/0!	#DIV/0!	#DIV/0!
PF3D7_API06400	tRNA Valine	0	0	0	0	0	0	0	0	0	0	0	0	0	0	0	0	0	0	0	0	0	0	0	0	#DIV/0!	#DIV/0!	#DIV/0!	#DIV/0!
PF3D7_API06500	tRNA Arginine	0	0	0	0	0	0	0	0	0	0	0	0	0	0	0	0	0	0	0	0	0	0	0	0	#DIV/0!	#DIV/0!	#DIV/0!	#DIV/0!
PF3D7_API06600	tRNA Methionine	0	0	0	0	0	0	0	0	0	0	0	0	0	0	0	0	0	0	0	0	0	0	0	0	#DIV/0!	#DIV/0!	#DIV/0!	#DIV/0!
PF3D7_API06800	tRNA Threonine	0	0	0	0	0	0	0	0	0	0	0	0	0	0	0	0	0	0	0	0	0	0	0	0	#DIV/0!	#DIV/0!	#DIV/0!	#DIV/0!
PF3D7_API00500	unspecified product	1.86368	0.658897	1.26129	1.64485	2.85878	2.25181	1.9598	1.00233	1.48107	2.34834	1.11156	1.72995	1.48839	0.115216	0.801805	1.23882	2.71813	1.97848	0.170726	0.524032	0.347379	2.64046	1.72794	2.1842	-0.231735	0.380358	1.20674	-0.142715
PF3D7_API00400	unspecified product	40.0692	38.4357	39.2524	131.917	154.782	143.349	36.1164	30.0698	33.0931	194.39	148.208	171.299	23.3891	17.2825	20.3358	156.711	142.362	149.537	13.1459	22.7954	17.9707	116.557	121.27	118.914	0.246252	-0.256979	0.178376	0.330583

## Sheet: Raw data
Raw data (reads per million)
Gene ID	Gene Annotation	PfRAP01 -aTc Tot1	PfRAP01 -aTc Tot2	PfRAP01 -aTc Tot_Avg	PfRAP01 -aTc Mito1	PfRAP01 -aTc Mito2	PfRAP01 -aTc Mito_Avg	PfRAP01 +aTc Tot1	PfRAP01 +aTc Tot2	PfRAP01 +aTc Tot_Avg	PfRAP01 +aTc Mito1	PfRAP01 +aTc Mito2	PfRAP01 +aTc Mito_Avg	PfRAP21 -aTc Tot1	PfRAP21 -aTc Tot2	PfRAP21 -aTc Tot_Avg	PfRAP21 -aTc Mito1	PfRAP21 -aTc Mito2	PfRAP21 -aTc Mito_Avg	PfRAP21 +aTc Tot1	PfRAP21 +aTc Tot2	PfRAP21 +aTc Tot_Avg	PfRAP21 +aTc Mito1	PfRAP21 +aTc Mito2	PfRAP21 +aTc Mito_Avg	log2FC(PfRAP01 -aTc Tot/PfRAP01 +aTc Tot)	log2FC(PfRAP01 -aTc Mito/PfRAP01 +aTc Mito)	log2FC(PfRAP21 -aTc Tot/PfRAP21 +aTc Tot)	log2FC(PfRAP21 -aTc Mito/PfRAP21 +aTc Mito)
mal_mito_1	unspecified product	923.223	1104.09	1013.66	3696.63	2451.06	3073.84	1049.33	1095.95	1072.64	2741.03	2830.95	2785.99	292.576	324.542	308.559	4039.39	2531.09	3285.24	246.7	363.94	305.32	3544.25	2351.89	2948.07	-0.0815959	0.141853	0.0152238	0.156229
mal_mito_2	unspecified product	706.57	958.036	832.303	3094.61	3259.68	3177.15	1220.54	868.016	1044.28	3286.63	4603.33	3944.98	281.094	335.925	308.509	1504.55	1018.62	1261.59	586.616	400.36	493.488	3771.32	4008.52	3889.92	-0.327324	-0.312285	-0.6777	-1.6245
mal_mito_3	unspecified product	66882.5	46171.6	56527	79855.3	97461.1	88658.2	42645.6	28495.6	35570.6	87298.8	80060.3	83679.6	8019.68	14032.6	11026.2	39479	26598.1	33038.6	13865.5	14690.2	14277.9	56780.3	62869.8	59825.1	0.668256	0.0833782	-0.372849	-0.8566
mal_mito_RNA19	unspecified product	2046.56	8521.52	5284.04	36817.2	34424.3	35620.8	4523.65	6035.62	5279.63	28992.5	21183.3	25087.9	1942.99	2844.35	2393.67	23499.9	21596.9	22548.4	1298.2	3552.54	2425.37	18943.4	18405.3	18674.4	0.00120331	0.505724	-0.018982	0.271965
mal_rna_10	unspecified product	1600.44	1527.98	1564.21	2002.76	2561.74	2282.25	881.772	983.885	932.828	1950.16	2140.12	2045.14	688.914	490.177	589.545	4119.91	3296.92	3708.42	343.16	333.284	338.222	1753.64	1999.55	1876.59	0.745751	0.158256	0.801632	0.982689
mal_rna_11	unspecified product	628.062	862.936	745.499	2944.6	3165.62	3055.11	1117.23	801.862	959.545	3167.64	4542.38	3855.01	140.547	313.066	226.807	1273.72	694.482	984.1	564.934	354.376	459.655	3672.5	3937.67	3805.08	-0.364145	-0.335511	-1.01909	-1.95105
mal_rna_12	unspecified product	64887	44792.5	54839.7	76483.7	93784.3	85134	41690.8	27760.9	34725.8	84446.4	78188.5	81317.4	7414.33	13612.4	10513.4	36069.8	23249.7	29659.7	13594.4	14306.7	13950.6	54913.5	61037.1	57975.3	0.659213	0.0661706	-0.408098	-0.966933
mal_rna_13	unspecified product	137.214	101.69	119.452	203.303	185.14	194.221	96.1704	65.9532	81.0618	257.012	205.823	231.418	80.3733	66.0651	73.2192	443.292	460.213	451.753	28.3406	39.1714	33.756	182.191	161.798	171.995	0.559335	-0.252799	1.11708	1.39317
mal_rna_14	unspecified product	529.519	791.994	660.757	1877.1	1374.39	1625.74	959.184	1308.44	1133.81	2573.51	1824.99	2199.25	219.857	395.077	307.467	2730.57	1357.2	2043.88	212.042	270.007	241.025	1954.31	1502.68	1728.5	-0.778989	-0.435914	0.351251	0.241795
mal_rna_15	unspecified product	8636.55	29714.7	19175.6	31821.5	32159.6	31990.6	21672.5	36708.5	29190.5	53734.1	35284.7	44509.4	5008.87	8816.69	6912.78	25211.7	13806.2	19509	6877.03	25086.4	15981.7	48620.2	36106.5	42363.3	-0.606223	-0.476465	-1.20909	-1.11868
mal_rna_17	unspecified product	3466.69	10012.4	6739.53	39096.3	37580.8	38338.6	5237.72	6906.64	6072.18	31445.3	24277.7	27861.5	2177.1	3411.19	2794.14	26274.6	22296	24285.3	1750.29	3934.95	2842.62	21116.5	20927.6	21022	0.150435	0.460524	-0.0248157	0.208181
mal_rna_18	unspecified product	9595.18	10285.8	9940.5	38042.3	23022.8	30532.6	8009.3	12471.4	10240.3	30222.6	31079.5	30651	1441.19	2698.69	2069.94	26194.5	11863.1	19028.8	3334.29	3926.31	3630.3	39947.8	31777.4	35862.6	-0.0428717	-0.00558745	-0.810498	-0.914296
mal_rna_19	unspecified product	9840.96	10487	10164	38547	23637.6	31092.3	8258.61	12922.6	10590.6	31290	32155.9	31722.9	1557.29	2786.97	2172.13	26988	12363.1	19675.5	3449.53	4121.77	3785.65	40955.3	32494.1	36724.7	-0.0593205	-0.0289709	-0.801432	-0.900349
mal_rna_8	unspecified product	345.015	526.678	435.847	1013.88	978.926	996.405	505.909	607.611	556.76	1461.97	1019.48	1240.73	240.269	216.768	228.519	2335.39	1483.08	1909.23	103.631	304.724	204.178	1342.86	895.31	1119.09	-0.353236	-0.316382	0.162488	0.770674
mal_rna_9	unspecified product	547.923	634.298	591.111	1574.78	1245.2	1409.99	578.562	588.366	583.464	1573.38	1540.62	1557	376.989	320.786	348.887	3183.36	3443.19	3313.28	144.093	179.35	161.721	1459.04	1110.99	1285.01	0.0187844	-0.143088	1.10925	1.36647
malmito_rna_1	unspecified product	318.224	298.92	308.572	524.048	589.18	556.614	221.738	150.951	186.344	569.08	405.348	487.214	79.5228	82.8637	81.1932	667.107	716.737	691.922	41.6572	73.6265	57.6419	375.699	327.367	351.533	0.727637	0.192121	0.494243	0.976949
malmito_rna_10	unspecified product	7305.18	8480.23	7892.7	18500.9	9951.13	14226	6308.89	5458.48	5883.68	14666.9	10965.5	12816.2	1938.31	2263.45	2100.88	20188.9	12955.1	16572	1622.07	2510.77	2066.42	17455.3	11419.5	14437.4	0.4238	0.15056	0.0238624	0.198937
malmito_rna_15	unspecified product	7664.87	8450.36	8057.61	18531.8	10262.1	14396.9	6148.18	5516.01	5832.1	14352	11282.3	12817.1	1998.28	2291.15	2144.71	20529.4	13277.4	16903.4	1591.34	2490.72	2041.03	17497.9	11584	14540.9	0.466338	0.167686	0.0714852	0.21719
malmito_rna_16	unspecified product	4992.11	20941.7	12966.9	56129	48928.2	52528.6	14196.1	25816	20006	92362.1	40469.8	66416	2294.47	4040.64	3167.55	20121.6	6834.74	13478.2	3109.61	18554.3	10831.9	67433.8	46939	57186.4	-0.6256	-0.338426	-1.77385	-2.08505
malmito_rna_17	unspecified product	949.547	1131.55	1040.55	4095.67	2597.95	3346.81	1652.11	1127.82	1389.97	4547.42	2929.33	3738.37	333.826	294.309	314.067	1640.2	1186.46	1413.33	378.159	482.895	430.527	3845.63	3249.4	3547.52	-0.417709	-0.159626	-0.455031	-1.32771
malmito_rna_20	unspecified product	3867.85	15425.2	9646.53	39162.8	33552.9	36357.8	11130.6	18697	14913.8	58961.5	24814.8	41888.1	1624.05	2749.06	2186.56	14431.7	4079.57	9255.62	2040.52	12640.4	7340.48	43408.7	28623.5	36016.1	-0.628565	-0.204275	-1.74721	-1.96024
malmito_rna_21	unspecified product	1607.89	1853.26	1730.58	2003.42	1855.62	1929.52	1128.43	1050.24	1089.33	2120.81	1432.98	1776.9	850.086	545.366	697.726	2884.19	2307.01	2595.6	253.187	692.246	472.717	1708.37	1517.84	1613.11	0.667807	0.118883	0.561684	0.686225
malmito_rna_23	unspecified product	772.963	489.341	631.152	629.976	536.225	583.1	299.29	280.652	289.971	606.653	470.745	538.699	280.881	303.388	292.135	2393.61	1892.16	2142.89	44.7303	125.768	85.249	462.08	305.453	383.766	1.12208	0.114264	1.77688	2.48125
malmito_rna_24	unspecified product	5333.17	6400.53	5866.85	8120.6	8257.91	8189.26	6325.41	4249.87	5287.64	9232.61	7606.39	8419.5	1109.92	2211.65	1660.78	6231.9	4867.15	5549.53	1720.75	3592.76	2656.76	7177.89	6673.79	6925.84	0.149962	-0.040002	-0.677802	-0.319624
malmito_rna_25	unspecified product	150.726	466.719	308.722	699.059	665.686	682.373	356.264	367.453	361.859	965.166	495.199	730.182	129.278	178.77	154.024	1092.02	933.847	1012.94	38.072	269.352	153.712	793.645	442.668	618.157	-0.229118	-0.0976968	0.00292179	0.712498
malmito_rna_26	unspecified product	4320.02	5247.46	4783.74	8012.04	7947.26	7979.65	3010.12	2564.15	2787.14	6554.99	4718.56	5636.78	1382.93	1169.01	1275.97	7236.18	5966.8	6601.49	651.321	1507.77	1079.55	4906.72	4515.82	4711.27	0.779355	0.501456	0.24117	0.486675
malmito_rna_27	unspecified product	1883.95	1206.66	1545.31	3039.02	3449.04	3244.03	815.698	587.164	701.431	2541.68	1701.61	2121.65	496.911	373.209	435.06	3070.42	3003.36	3036.89	243.114	338.393	290.754	1656.32	1693.78	1675.05	1.13952	0.612604	0.581416	0.858393
malmito_rna_9	unspecified product	2178.88	4817.64	3498.26	10481	9010.18	9745.57	3267.83	3029.84	3148.83	8579.25	5880.51	7229.88	627.252	1239.11	933.179	5963.7	1699.68	3831.69	698.954	1211.95	955.454	7351.78	5486.38	6419.08	0.151819	0.430774	-0.0340322	-0.744386
malmito_rna_LSUC	unspecified product	4957.63	5709.34	5333.49	7341.27	7276.13	7308.7	5744.33	3802.43	4773.38	8119.76	6849.24	7484.5	1058.25	2055.37	1556.81	5926.53	4608.76	5267.65	1586.73	3212.71	2399.72	6457.42	6017.33	6237.38	0.160069	-0.0342904	-0.624274	-0.243781
malmito_rna_LSUF	unspecified product	761.548	819.668	790.608	3412.4	2160.69	2786.54	928.387	970.253	949.32	2516.89	2689.04	2602.97	196.681	267.21	231.945	3508.97	1985.25	2747.11	225.188	296.209	260.699	3335.27	2247.98	2791.62	-0.263932	0.0983185	-0.168598	-0.0231896
malmito_rna_LSUG	unspecified product	6207	8415.21	7311.11	29448	19180.3	24314.2	8584.08	13061.1	10822.6	33113.4	27174.3	30143.8	2701.01	3836.94	3268.97	47062.9	16108.7	31585.8	2542.29	6262.57	4402.43	47219.6	28014.9	37617.3	-0.565886	-0.310064	-0.429462	-0.25212
malmito_rna_RNA11	unspecified product	5055.71	21521.6	13288.6	20724.4	14863.2	17793.8	16285.6	26780.2	21532.9	36785.4	19105.3	27945.3	3099.69	5584.27	4341.98	10763.9	5202.5	7983.22	4521.35	20068.3	12294.8	31883.9	21098.2	26491	-0.696348	-0.651233	-1.50163	-1.73046
malmito_rna_RNA12	unspecified product	578.208	757.512	667.86	1048.75	1329.19	1188.97	501.01	532.637	516.823	1934.51	1337.57	1636.04	311.925	348.714	330.32	2313.3	1714.29	2013.79	158.093	334.856	246.474	1305.14	1171.62	1238.38	0.369875	-0.460491	0.422424	0.701459
malmito_rna_RNA14	unspecified product	1355.13	2854.34	2104.74	10324	8057.8	9190.92	2168.38	2234.79	2201.59	9955.9	6775.13	8365.51	1229.84	1103.8	1166.82	8474.79	6327.46	7401.13	686.32	1308.64	997.479	6638.86	7366.85	7002.86	-0.0649035	0.135755	0.226221	0.079802
malmito_rna_RNA18	unspecified product	654.153	810.224	732.189	1121.13	1418.5	1269.81	631.337	677.173	654.255	1692.37	1328.5	1510.43	257.067	360.19	308.628	2226.99	1422.43	1824.71	197.189	346.778	271.984	1297.6	1116.41	1207	0.162363	-0.250346	0.182351	0.59624
malmito_rna_RNA22	unspecified product	5805.15	23454.5	14629.8	23726.6	17652.5	20689.6	18787.8	29759.7	24273.8	42826.3	22142.8	32484.6	3455.84	6069.4	4762.62	11541.7	5505.4	8523.55	5086.28	22192	13639.1	37364.7	24662.5	31013.6	-0.730483	-0.650852	-1.51792	-1.86338
malmito_rna_RNA4	unspecified product	9184.71	13886.7	11535.7	30382.9	24822.5	27602.7	9654.97	12107.3	10881.1	33293.7	23297.9	28295.8	2668.9	3338.05	3003.48	20117.7	9206.98	14662.3	2553.04	6370	4461.52	32433.1	23257.7	27845.4	0.0842751	-0.0357768	-0.570902	-0.925325
malmito_rna_RNA5	unspecified product	1089.09	1313.62	1201.36	2122.18	2119.03	2120.61	858.534	1048.84	953.685	3192.17	2028.59	2610.38	589.404	389.777	489.591	4152.12	4116.1	4134.11	198.384	565.954	382.169	2475.24	1776.8	2126.02	0.333079	-0.299784	0.357365	0.959423
malmito_rna_RNA6	unspecified product	2894.54	2167.99	2531.26	6708.34	5232.24	5970.29	2369.68	1612.54	1991.11	6475.14	5363.45	5919.3	498.187	890.554	694.37	4985.65	3187.01	4086.33	790.293	853.386	821.839	6312.95	5610.08	5961.52	0.346282	0.0123747	-0.24315	-0.544875
malmito_rna_RNA7	unspecified product	1604.63	3399.47	2502.05	5973.75	5846.2	5909.97	1440.18	2826.76	2133.47	8410.43	6119.68	7265.06	755.041	988.718	871.88	7127.78	4714.09	5920.93	444.913	1236.45	840.683	6446.48	4511.19	5478.84	0.229909	-0.297823	0.0525675	0.111955
malmito_rna_SSUF	unspecified product	8567.36	21768.9	15168.1	45260.2	75714	60487.1	14808.3	31596.4	23202.3	59933.4	76867.8	68400.6	4986.97	8462.33	6724.65	32982.9	23864	28423.4	10538.1	12379.6	11458.8	52693.3	67367.7	60030.5	-0.613228	-0.177381	-0.76893	-1.07862
malmito_SSUB	unspecified product	3505.59	4612.94	4059.26	16124.1	11897.7	14010.9	4431.68	5510.2	4970.94	18476.4	14111.6	16294	1189.23	2421.92	1805.57	17558.7	8182.42	12870.5	1448.78	2146.04	1797.41	22637.4	15843.1	19240.3	-0.292299	-0.217794	0.0065351	-0.580054
PF3D7_0100100	erythrocyte membrane protein 1 PfEMP1	0.232961	0.219632	0.226296	0.986907	2.04198	1.51444	0.979902	0.200466	0.590184	2.60926	2.22312	2.41619	1.27577	0.645212	0.960489	3.30353	2.37836	2.84095	1.02436	0.917055	0.970707	1.88604	2.12066	2.00335	-1.38295	-0.673944	-0.0152663	0.503958
PF3D7_0100200	rifin	0	0	0	0.328969	0.408397	0.368683	0.139986	0	0.069993	0.782778	0.18526	0.484019	0.425255	0.0691299	0.247193	0.412941	0	0.206471	0	0	0	0	0.0785429	0.0392714	#NUM!	-0.392684	#DIV/0!	2.39438
PF3D7_0100300	erythrocyte membrane protein 1 PfEMP1	0	0	0	0	0	0	0	0	0	0	0	0	0	0.0230433	0.0115216	0	0	0	0	0	0	0	0	0	#DIV/0!	#DIV/0!	#DIV/0!	#DIV/0!
PF3D7_0100400	rifin	0.465921	1.31779	0.891858	0	0	0	0.419958	1.00233	0.711143	0.260926	0.370519	0.315723	1.91365	3.06476	2.4892	0.206471	0.169883	0.188177	3.07308	4.71629	3.89468	0	0.706886	0.353443	0.326674	#NUM!	-0.645821	-0.909389
PF3D7_0100500	erythrocyte membrane protein 1 (PfEMP1) exon 1 pseudogene	0	0	0	0	0	0	0	0	0	0	0	0	0	0	0	0	0	0	0	0	0	0	0	0	#DIV/0!	#DIV/0!	#DIV/0!	#DIV/0!
PF3D7_0100600	rifin	0	0	0	0	0.272264	0.136132	0	0.601397	0.300698	0	0	0	0	0.414779	0.20739	0	0.169883	0.0849415	0.341453	0.524032	0.432742	0	0	0	#NUM!	#DIV/0!	-1.06116	#DIV/0!
PF3D7_0100700	Plasmodium exported protein unknown function fragment	0	0	0	0	0	0	0	0	0	0	0	0	0	0	0	0	0	0	0	0	0	0	0	0	#DIV/0!	#DIV/0!	#DIV/0!	#DIV/0!
PF3D7_0100800	rifin	0	0	0	0	0	0	0	0	0	0	0	0	0	0	0	0	0	0	0	0	0	0	0	0	#DIV/0!	#DIV/0!	#DIV/0!	#DIV/0!
PF3D7_0100900	rifin	0	0	0	0	0	0	0	0	0	0	0	0	0	0	0	0	0	0	0	0	0	0	0	0	#DIV/0!	#DIV/0!	#DIV/0!	#DIV/0!
PF3D7_0101000	rifin	0	0	0	0	0	0	0	0	0	0	0	0	0	0.0230433	0.0115216	0	0	0	0	0	0	0	0	0	#DIV/0!	#DIV/0!	#DIV/0!	#DIV/0!
PF3D7_0101100	exported protein family 4	0	0	0	0	0	0	0	0	0	0	0	0	0	0	0	0	0	0	0	0	0	0	0	0	#DIV/0!	#DIV/0!	#DIV/0!	#DIV/0!
PF3D7_0101200	exported protein family 3	0	0	0	0	0	0	0	0	0	0	0	0	0	0	0	0	0	0	0	0	0	0	0	0	#DIV/0!	#DIV/0!	#DIV/0!	#DIV/0!
PF3D7_0101300	Pfmc-2TM Maurer's cleft two transmembrane protein	0	0	0	0	0	0	0	0	0	0	0	0	0	0	0	0	0	0	0	0	0	0	0	0	#DIV/0!	#DIV/0!	#DIV/0!	#DIV/0!
PF3D7_0101400	exported protein family 1 pseudogene	0	0	0	0	0	0	0	0	0	0	0	0	0	0	0	0	0	0	0	0	0	0	0	0	#DIV/0!	#DIV/0!	#DIV/0!	#DIV/0!
PF3D7_0101500	erythrocyte membrane protein 1 (PfEMP1) exon 2 pseudogene	0	0	0	0	0	0	0	0	0	0	0	0	0	0	0	0	0	0	0	0	0	0	0	0	#DIV/0!	#DIV/0!	#DIV/0!	#DIV/0!
PF3D7_0101600	rifin	0.232961	0	0.11648	0	0	0	0	0	0	0	0	0	0	0.0921732	0.0460866	0	0	0	0	0	0	0	0	0	#DIV/0!	#DIV/0!	#DIV/0!	#DIV/0!
PF3D7_0101700	erythrocyte membrane protein 1 (PfEMP1) exon 2 pseudogene	0	0	0	0	0	0	0	0	0	0	0	0	0	0	0	0	0	0	0	0	0	0	0	0	#DIV/0!	#DIV/0!	#DIV/0!	#DIV/0!
PF3D7_0101800	stevor	0	0	0	0	0	0	0	0	0	0	0	0	0	0	0	0	0	0	0	0	0	0	0	0	#DIV/0!	#DIV/0!	#DIV/0!	#DIV/0!
PF3D7_0101900	rifin	0	0	0	0	0	0	0	0	0	0	0	0	0	0	0	0	0	0	0	0	0	0	0	0	#DIV/0!	#DIV/0!	#DIV/0!	#DIV/0!
PF3D7_0102000	Plasmodium exported protein (PHISTa) unknown function pseudogene	0	0	0	0	0	0	0	0	0	0	0.18526	0.0926298	0	0	0	0	0	0	0	0	0	0.377208	0	0.188604	#DIV/0!	#NUM!	#DIV/0!	#NUM!
PF3D7_0102100	stevor pseudogene	0	0	0	0	1.08906	0.544529	0	0.200466	0.100233	0	0.741039	0.370519	0.637883	0	0.318942	0.206471	0.509649	0.35806	0.512179	0	0.25609	0	1.49232	0.746158	#NUM!	0.555459	0.316643	-1.05928
PF3D7_0102200	ring-infected erythrocyte surface antigen	23.9949	12.9583	18.4766	21.712	43.8346	32.7733	34.1566	40.895	37.5258	22.7006	50.2054	36.453	179.67	19.172	99.4212	36.5453	89.6983	63.1218	113.021	27.5117	70.2663	33.1943	96.1365	64.6654	-1.02218	-0.153517	0.500721	-0.0348561
PF3D7_0102300	Plasmodium exported protein unknown function	2.32961	0.878529	1.60407	0.328969	1.08906	0.709013	1.67983	1.40326	1.54155	1.30463	1.29682	1.30072	3.8273	0.437823	2.13256	2.89059	0.849415	1.87	0.682906	0.393024	0.537965	2.64046	1.25669	1.94857	0.0573578	-0.875431	1.987	-0.0593765
PF3D7_0102400	lysophospholipase putative pseudogene	3.96033	6.58897	5.27465	2.63175	5.03689	3.83432	4.75952	8.01862	6.38907	2.60926	6.48409	4.54667	19.7744	11.6138	15.6941	3.92294	5.09649	4.50972	15.3654	10.0876	12.7265	2.26325	5.65509	3.95917	-0.276531	-0.24584	0.302387	0.18784
PF3D7_0102500	erythrocyte binding antigen-181	232.262	565.993	399.127	144.088	303.575	223.832	903.47	1265.94	1084.7	152.642	428.691	290.666	2451.39	2131.92	2291.65	174.055	506.761	340.408	2495.34	2258.18	2376.76	169.366	547.68	358.523	-1.44238	-0.37695	-0.0526084	-0.0748008
PF3D7_0102600	serine/threonine protein kinase FIKK family	3.02849	1.31779	2.17314	2.30278	4.90076	3.60177	4.33957	1.40326	2.87141	2.60926	7.41039	5.00982	10.844	5.96821	8.40611	3.71647	9.17369	6.44508	9.21923	7.86048	8.53985	4.14929	7.54012	5.8447	-0.401979	-0.476053	-0.022772	0.141068
PF3D7_0102700	merozoite-associated tryptophan-rich antigen	2.56257	3.73375	3.14816	0	0.680661	0.34033	4.61954	7.21676	5.91815	0.521852	1.29682	0.909335	7.44197	7.21255	7.32726	0.412941	3.22778	1.82036	9.0485	7.46745	8.25798	0	2.1992	1.0996	-0.910638	-1.41788	-0.172514	0.727244
PF3D7_0102800	seipin domain-containing protein putative	4.42625	1.31779	2.87202	0.986907	1.08906	1.03798	2.37976	1.80419	2.09198	1.0437	1.29682	1.17026	2.76416	0.576082	1.67012	1.23882	2.37836	1.80859	1.53654	0.393024	0.964781	2.64046	1.33523	1.98784	0.457201	-0.173049	0.79168	-0.136335
PF3D7_0102900	aspartate--tRNA ligase	17.938	8.78529	13.3616	2.30278	3.94783	3.12531	9.79902	5.41257	7.60579	3.39204	2.59364	2.99284	19.7744	3.9404	11.8574	5.98765	3.73743	4.86254	3.41453	5.24032	4.32742	3.39487	3.45589	3.42538	0.812925	0.0624846	1.45421	0.505446
PF3D7_0103000	vacuolar protein sorting-associated protein VTA1 putative	1.63072	0	0.815362	0.328969	1.22519	0.777079	1.11989	0.601397	0.860642	0.782778	0.370519	0.576649	0.850511	0.414779	0.632645	0.619412	1.86871	1.24406	0	0.524032	0.262016	0.377208	0.392714	0.384961	-0.0779727	0.430369	1.27174	1.69227
PF3D7_0103100	vacuolar protein sorting-associated protein 51 putative	13.9776	7.24787	10.6128	1.97381	7.35114	4.66248	11.8988	5.61304	8.75592	6.26223	5.92831	6.09527	21.688	7.65037	14.6692	8.67177	5.94591	7.30884	6.65833	9.03955	7.84894	4.14929	6.20489	5.17709	0.277468	-0.386593	0.902221	0.497501
PF3D7_0103200	nucleoside transporter 4	24.4609	19.108	21.7844	8.88217	17.0165	12.9493	27.4373	21.6503	24.5438	16.9602	17.9702	17.4652	58.6853	17.2594	37.9723	23.5377	17.6678	20.6027	14.1703	21.3543	17.7623	13.5795	17.9078	15.7436	-0.172059	-0.431604	1.09613	0.388068
PF3D7_0103300	conserved protein unknown function	15.6084	14.4957	15.052	2.96072	5.71755	4.33914	17.4982	26.6619	22.0801	7.04501	6.85461	6.94981	59.1105	38.2058	48.6581	4.95529	9.0038	6.97955	59.0713	39.5644	49.3179	7.54416	7.85429	7.69922	-0.552786	-0.679565	-0.0194291	-0.141579
PF3D7_0103400	zinc-carboxypeptidase putative	73.6156	94.8812	84.2484	12.5008	19.8753	16.1881	141.386	180.82	161.103	12.2635	24.4543	18.3589	306.609	283.363	294.986	16.5176	29.3898	22.9537	320.454	281.798	301.126	15.0883	28.8252	21.9568	-0.935262	-0.18155	-0.0297183	0.0640609
PF3D7_0103500	conserved Plasmodium protein unknown function	12.3469	25.4774	18.9121	6.25041	11.299	8.77469	24.7775	33.4777	29.1276	7.82778	14.0797	10.9538	59.1105	56.6174	57.8639	14.04	17.1582	15.5991	66.0711	62.2288	64.1499	7.54416	14.7661	11.1551	-0.623076	-0.320006	-0.148783	0.483758
PF3D7_0103600	ATP-dependent DNA/RNA helicase PSH1	10.9491	5.71044	8.3298	3.28969	4.35623	3.82296	8.67913	7.41723	8.04818	2.60926	4.63149	3.62038	26.3658	15.2547	20.8102	8.05235	5.77602	6.91419	20.8286	16.769	18.7988	3.77208	3.45589	3.61398	0.0496187	0.0785505	0.146652	0.93597
PF3D7_0103700	L-seryl-tRNA(Sec) kinase putative	1.39776	0.878529	1.13815	1.64485	0.952925	1.29889	1.25987	2.80652	2.0332	0.782778	1.29682	1.0398	2.55153	1.95868	2.25511	1.23882	0.679532	0.959178	2.5609	2.09613	2.32851	1.13162	1.33523	1.23343	-0.837063	0.320971	-0.0462126	-0.362801
PF3D7_0103800	actin-related protein	1.86368	0.439265	1.15147	0.657938	1.76972	1.21383	0.979902	0.801862	0.890882	1.82648	2.59364	2.21006	2.76416	1.17521	1.96968	2.47765	3.90731	3.19248	1.87799	1.44109	1.65954	1.50883	1.17814	1.34349	0.370176	-0.864521	0.247182	1.24869
PF3D7_0103900	parasite-infected erythrocyte surface protein	10.2503	2.63559	6.44293	3.28969	4.62849	3.95909	5.73943	3.20745	4.47344	6.0013	4.63149	5.3164	5.52832	0.898688	3.2135	3.30353	2.71813	3.01083	0.853632	1.5721	1.21286	1.88604	2.12066	2.00335	0.526333	-0.425279	1.40573	0.587747
PF3D7_0104000	thrombospondin-related sporozoite protein	3.02849	2.41596	2.72222	1.97381	2.72264	2.34823	3.35966	2.20512	2.78239	2.08741	2.22312	2.15526	1.91365	1.86651	1.89008	1.03235	1.18918	1.11077	1.53654	3.40621	2.47137	1.13162	1.25669	1.19416	-0.0315412	0.12371	-0.386866	-0.104434
PF3D7_0104100	conserved Plasmodium membrane protein unknown function	11.648	12.519	12.0835	12.8298	17.5611	15.1954	23.7976	20.648	22.2228	23.7443	17.0439	20.3941	19.7744	15.439	17.6067	10.7365	14.1003	12.4184	14.341	21.6163	17.9787	9.4302	12.0171	10.7236	-0.878997	-0.424514	-0.0301619	0.211684
PF3D7_0104200	StAR-related lipid transfer protein	335.23	670.538	502.884	77.3077	184.731	131.02	1205.14	1213.02	1209.08	94.4553	251.397	172.926	1184.12	1260.47	1222.3	68.5482	155.783	112.166	1342.25	1313.35	1327.8	67.8974	187.875	127.886	-1.26561	-0.400375	-0.119447	-0.189229
PF3D7_0104300	ubiquitin carboxyl-terminal hydrolase 1 putative	182.175	231.053	206.614	82.5712	254.295	168.433	398.4	423.584	410.992	112.981	327.724	220.353	766.098	487.919	627.008	86.3047	250.917	168.611	715.685	543.552	629.619	80.3453	250.002	165.174	-0.99217	-0.387639	-0.00599367	0.029715
PF3D7_0104400	4-hydroxy-3-methylbut-2-enyl diphosphate reductase	15.1424	15.1546	15.1485	6.90835	9.93765	8.423	22.3978	17.641	20.0194	9.65427	12.2271	10.9407	18.286	15.946	17.116	7.84588	6.11579	6.98084	17.2434	16.638	16.9407	6.03533	5.96926	6.00229	-0.402218	-0.377299	0.0148508	0.217886
PF3D7_0104500	conserved protein unknown function	4.42625	0.878529	2.65239	2.63175	2.99491	2.81333	1.9598	1.80419	1.882	1.56556	3.51993	2.54275	1.70102	0.599126	1.15007	2.47765	1.35906	1.91836	0.853632	1.17907	1.01635	2.26325	1.25669	1.75997	0.495029	0.145892	0.178327	0.124322
PF3D7_0104600	conserved Plasmodium protein unknown function	6.98882	3.51412	5.25147	0.657938	3.94783	2.30289	3.77962	3.40791	3.59377	1.30463	3.51993	2.41228	3.18942	1.08303	2.13623	2.27118	1.18918	1.73018	1.53654	1.96512	1.75083	2.26325	2.12066	2.19195	0.547224	-0.0669559	0.287026	-0.341295
PF3D7_0104700	major facilitator superfamily-related transporter putative	0.698882	0.658897	0.678889	3.28969	2.85878	3.07423	1.11989	1.40326	1.26157	3.39204	4.26097	3.82651	2.76416	1.49781	2.13099	0.619412	2.20848	1.41395	3.75598	4.19225	3.97412	1.88604	2.27774	2.08189	-0.893976	-0.315801	-0.899113	-0.558168
PF3D7_0104800	novel putative transporter 1 putative	92.7183	151.986	122.352	32.8969	52.9554	42.9262	280.112	267.622	273.867	39.6608	71.8808	55.7708	318.729	326.984	322.857	30.5577	48.9263	39.742	322.161	352.018	337.09	30.931	46.3403	38.6357	-1.16244	-0.377652	-0.0622381	0.0407303
PF3D7_0104900	RNase MRP	69.1893	86.9744	78.0819	88.8217	130.959	109.89	126.967	76.9788	101.973	97.3255	123.753	110.539	75.2702	39.1275	57.1989	79.9041	160.879	120.392	63.681	36.5512	50.1161	71.6695	109.018	90.3435	-0.385128	-0.00849597	0.190713	0.414243
PF3D7_0105000	non-coding RNA	7.45474	3.29449	5.37461	2.30278	2.45038	2.37658	4.33957	4.20978	4.27467	1.56556	3.89045	2.728	13.3955	1.15216	7.27386	1.44529	4.58684	3.01607	5.12179	2.09613	3.60896	1.50883	2.12066	1.81474	0.330347	-0.198958	1.01114	0.732902
PF3D7_0105100	conserved Apicomplexan protein unknown function	2.32961	0.219632	1.27462	2.30278	1.22519	1.76399	0.839916	0.601397	0.720656	1.0437	1.66734	1.35552	1.91365	0.20739	1.06052	1.44529	1.0193	1.2323	0.341453	0.524032	0.432742	0.377208	0.706886	0.542047	0.822683	0.379992	1.29319	1.18486
PF3D7_0105200	heptatricopeptide repeat and RAP domain-containing protein putative	20.0346	10.762	15.3983	6.90835	10.7544	8.8314	30.6569	22.6526	26.6548	14.6119	16.8586	15.7352	32.9573	15.8538	24.4055	5.98765	6.11579	6.05172	20.4872	22.0093	21.2483	7.16695	6.83323	7.00009	-0.791623	-0.833286	0.199865	-0.210029
PF3D7_0105300	cyclase-associated protein	46.5921	77.091	61.8415	8.5532	14.1577	11.3555	127.807	121.282	124.544	12.7854	14.6355	13.7104	80.5859	88.4632	84.5246	6.40059	6.79532	6.59796	83.4852	110.702	97.0935	6.03533	7.54012	6.78772	-1.01001	-0.271888	-0.200004	-0.0409084
PF3D7_0105400	conserved Plasmodium protein unknown function	43.7966	72.259	58.0278	5.59248	6.39821	5.99534	151.045	92.2142	121.63	7.04501	8.7072	7.87611	65.4893	98.2566	81.873	4.33588	7.30497	5.82043	94.0703	85.9412	90.0057	4.14929	5.81217	4.98073	-1.06768	-0.39364	-0.13663	0.224768
PF3D7_0105500	conserved protein unknown function	3.02849	2.41596	2.72222	9.21114	12.5242	10.8676	4.61954	4.41024	4.51489	15.3946	9.07772	12.2362	3.18942	1.91259	2.551	4.54235	5.94591	5.24413	1.53654	3.01318	2.27486	6.03533	6.44052	6.23792	-0.729906	-0.171114	0.165288	-0.250362
PF3D7_0105600	FtsJ-like methyltransferase putative	13.7447	12.519	13.1319	1.97381	7.6234	4.79861	12.8787	11.4265	12.1526	9.13242	4.81675	6.97458	16.1597	5.09257	10.6261	3.30353	4.92661	4.11507	4.09743	5.63334	4.86539	3.39487	3.53443	3.46465	0.111803	-0.539491	1.12699	0.248207
PF3D7_0105700	asparagine-rich antigen Pfa35-2	50.3195	19.7669	35.0432	15.1326	24.5038	19.8182	23.6576	16.4382	20.0479	30.5284	27.2332	28.8808	18.286	8.82558	13.5558	14.2465	18.1775	16.212	9.21923	11.2667	10.243	8.29857	9.89641	9.09749	0.805683	-0.543284	0.404277	0.83352
PF3D7_0105800	cyclin-dependent kinases regulatory subunit putative	65.6949	86.9744	76.3347	28.2913	34.986	31.6387	145.585	130.704	138.144	45.4012	41.1276	43.2644	99.5098	105.285	102.397	21.4729	26.162	23.8175	96.4604	144.371	120.416	23.0097	19.5572	21.2834	-0.855768	-0.451492	-0.233845	0.162289
PF3D7_0105900	3'-5' exonuclease putative	13.0458	17.7902	15.418	4.60557	8.30406	6.45482	29.677	17.24	23.4585	10.698	8.52194	9.60996	14.0334	16.1073	15.0703	7.02	5.26637	6.14319	14.341	22.1403	18.2407	3.39487	4.55549	3.97518	-0.605496	-0.574154	-0.275447	0.627968
PF3D7_0106000	conserved protein unknown function	68.4904	91.1474	79.8189	23.0278	23.687	23.3574	168.123	127.697	147.91	29.2237	26.3069	27.7653	83.5627	118.719	101.141	10.9429	20.8956	15.9193	114.216	143.585	128.9	13.5795	16.1798	14.8797	-0.889916	-0.249402	-0.34989	0.0974335
PF3D7_0106100	V-type proton ATPase subunit C putative	38.6715	55.1277	46.8996	20.0671	25.3206	22.6939	83.2917	96.023	89.6573	24.788	28.7152	26.7516	63.3631	76.4116	69.8873	11.3559	15.1196	13.2377	76.6562	82.797	79.7266	9.05299	12.6454	10.8492	-0.934846	-0.237325	-0.19003	0.287068
PF3D7_0106200	EF hand domain-containing protein putative	5.35809	2.63559	3.99684	2.63175	4.90076	3.76626	3.77962	2.20512	2.99237	3.91389	3.14941	3.53165	2.76416	1.61303	2.1886	2.68412	1.69883	2.19147	0.853632	2.75117	1.8024	1.88604	1.88503	1.88553	0.417571	0.0927872	0.280087	0.216928
PF3D7_0106300	calcium-transporting ATPase	96.2127	46.5621	71.3874	69.0835	85.2187	77.1511	76.1524	45.9066	61.0295	115.851	99.855	107.853	65.702	34.1502	49.9261	59.4635	58.2699	58.8667	38.4134	39.3024	38.8579	41.4929	45.7905	43.6417	0.226163	-0.483308	0.361585	0.431745
PF3D7_0106400	pre-rRNA-processing protein TSR2 putative	3.26145	0.878529	2.06999	0.328969	2.04198	1.18548	1.39986	0.801862	1.10086	2.60926	0.926298	1.76778	2.55153	0.668255	1.60989	2.06471	0.849415	1.45706	1.36581	0.262016	0.813914	0.754416	0.785429	0.769922	0.910991	-0.576472	0.984018	0.920276
PF3D7_0106500	conserved Plasmodium protein unknown function	10.9491	2.85522	6.90218	2.30278	3.53944	2.92111	3.77962	2.20512	2.99237	3.39204	3.51993	3.45599	5.52832	1.42868	3.4785	1.03235	2.20848	1.62042	2.04872	1.44109	1.7449	1.88604	1.17814	1.53209	1.20576	-0.242581	0.99532	0.0808622
PF3D7_0106600	conserved Plasmodium protein unknown function	0.232961	0.219632	0.226296	0.657938	0.816793	0.737366	1.11989	1.40326	1.26157	0.782778	0.741039	0.761909	0.637883	0.875645	0.756764	0.825882	1.0193	0.92259	0.512179	1.5721	1.04214	0.377208	0.392714	0.384961	-2.47894	-0.0472377	-0.46163	1.26098
PF3D7_0106700	small ribosomal subunit assembling AARP2 protein	38.2055	39.3142	38.7599	10.198	17.4249	13.8115	65.3735	47.1094	56.2414	17.4821	15.9323	16.7072	32.532	41.8466	37.1893	10.53	11.8918	11.2109	36.7062	45.1977	40.952	4.9037	8.247	6.57535	-0.53707	-0.274601	-0.139044	0.769763
PF3D7_0106800	ras-related protein Rab-5C	5.82402	3.73375	4.77888	6.90835	6.26208	6.58522	4.75952	2.60605	3.68279	12.7854	8.15143	10.4684	5.74095	2.30433	4.02264	4.74882	3.22778	3.9883	1.70726	1.7031	1.70518	3.01766	2.67046	2.84406	0.375875	-0.668739	1.23822	0.487822
PF3D7_0106900	2-C-methyl-D-erythritol 4-phosphate cytidylyltransferase putative	11.648	3.51412	7.58107	6.90835	6.80661	6.85748	7.69923	3.60838	5.6538	11.7417	6.66935	9.20551	7.86723	1.95868	4.91295	8.05235	4.24708	6.14972	2.90235	2.22713	2.56474	4.9037	3.92714	4.41542	0.42318	-0.424819	0.937777	0.477968
PF3D7_0107000	centrin-1	9.31842	3.07485	6.19664	1.64485	3.26717	2.45601	14.9785	2.20512	8.59181	5.47945	4.81675	5.1481	5.74095	2.99563	4.36829	2.68412	2.37836	2.53124	4.78034	0.524032	2.65219	3.39487	1.88503	2.63995	-0.471476	-1.06772	0.719886	-0.0606662
PF3D7_0107100	conserved protein unknown function	3.26145	0.439265	1.85036	1.64485	3.4033	2.52407	2.37976	1.80419	2.09198	4.9576	3.51993	4.23877	2.33891	0.599126	1.46902	3.30353	1.52895	2.41624	1.36581	0.524032	0.944922	2.64046	1.0996	1.87003	-0.177063	-0.747889	0.636583	0.369703
PF3D7_0107200	CCR4 domain-containing protein 3 putative	1.1648	1.75706	1.46093	0.328969	2.04198	1.18548	2.09979	1.00233	1.55106	1.82648	0.926298	1.37639	1.27577	0.714342	0.995054	1.03235	0	0.516177	0.682906	0.524032	0.603469	0.754416	0.785429	0.769922	-0.0863654	-0.215424	0.721496	-0.576848
PF3D7_0107300	conserved Plasmodium protein unknown function	0.698882	1.09816	0.898522	0.328969	1.76972	1.04934	1.67983	1.60372	1.64178	1.0437	1.11156	1.07763	2.12628	1.77433	1.95031	0.619412	1.0193	0.819355	2.39017	2.35814	2.37416	0.377208	0.5498	0.463504	-0.869634	-0.0383764	-0.283715	0.821907
PF3D7_0107400	ATP synthase-associated protein putative	0.698882	0.658897	0.678889	0.657938	0.952925	0.805432	1.11989	0.801862	0.960875	1.56556	1.11156	1.33856	1.27577	0.368693	0.82223	1.65176	1.35906	1.50541	0.512179	0.131008	0.321594	2.64046	0.785429	1.71294	-0.501172	-0.732845	1.3543	-0.186315
PF3D7_0107500	Niemann-Pick type C1-related protein	75.9452	63.0345	69.4898	44.4108	129.053	86.7321	111.429	131.104	121.267	53.2289	155.248	104.238	338.929	100.4	219.664	68.7547	185.512	127.134	252.846	124.589	188.717	59.2216	193.058	126.14	-0.803309	-0.265248	0.219073	0.0113181
PF3D7_0107600	eukaryotic translation initiation factor 2-alpha kinase 2 putative	2.09665	2.19632	2.14648	0.657938	1.63359	1.14576	1.67983	3.00698	2.34341	1.56556	1.66734	1.61645	3.18942	2.74215	2.96578	1.44529	2.0386	1.74195	2.21944	3.79923	3.00934	1.88604	1.57086	1.72845	-0.126632	-0.496519	-0.021032	0.0112217
PF3D7_0107700	dolichyl-diphosphooligosaccharide--protein glycosyltransferase subunit OST3/OST6 putative	3.96033	2.85522	3.40778	0.986907	2.04198	1.51444	6.43936	3.60838	5.02387	2.08741	1.11156	1.59948	6.37883	2.00477	4.1918	2.47765	2.71813	2.59789	3.2438	2.09613	2.66996	3.01766	1.72794	2.3728	-0.559968	-0.078817	0.650749	0.130747
PF3D7_0107800	double-strand break repair protein MRE11	15.6084	4.39265	10.0005	2.96072	6.26208	4.6114	7.27927	8.21909	7.74918	3.65297	7.41039	5.53168	18.9239	2.83432	10.8791	6.81353	5.43626	6.12489	3.75598	4.32326	4.03962	6.41253	4.31986	5.3662	0.367957	-0.262512	1.42927	0.190785
PF3D7_0107900	conserved Plasmodium protein unknown function	3.49441	1.97669	2.73555	1.64485	1.36132	1.50308	1.9598	0.801862	1.38083	3.91389	2.96415	3.43902	4.89044	0.506952	2.6987	1.65176	3.0579	2.35483	0.512179	1.17907	0.845625	1.88604	1.33523	1.61063	0.986292	-1.19407	1.67417	0.547994
PF3D7_0108000	proteasome subunit beta type-3 putative	8.61954	5.93007	7.27481	1.64485	4.08397	2.86441	9.93901	4.00931	6.97416	1.82648	3.89045	2.85847	16.585	3.20302	9.89399	6.60706	5.60614	6.1066	3.92671	3.2752	3.60095	4.14929	3.69152	3.9204	0.0608901	0.00299355	1.45817	0.639368
PF3D7_0108100	conserved protein unknown function	4.89217	2.63559	3.76388	3.94763	5.17302	4.56033	3.77962	3.80885	3.79423	4.43574	3.51993	3.97784	3.61467	0.898688	2.25668	4.74882	6.28567	5.51725	0.853632	1.83411	1.34387	3.77208	3.37734	3.57471	-0.0115876	0.197152	0.747807	0.626122
PF3D7_0108300	conserved Plasmodium protein unknown function	186.368	259.386	222.877	32.5679	54.1806	43.3743	383.842	449.644	416.743	47.2276	65.3967	56.3121	627.677	626.87	627.273	51.2047	77.6366	64.4206	655.76	754.737	705.248	46.3966	75.8724	61.1345	-0.902909	-0.376607	-0.169037	0.0755361
PF3D7_0108400	mitochondrial carrier protein putative	2.56257	1.09816	1.83036	1.64485	3.8117	2.72827	3.35966	2.00466	2.68216	2.08741	2.77889	2.43315	1.27577	1.08303	1.1794	3.09706	3.56754	3.3323	1.19508	1.04806	1.12157	3.39487	2.59192	2.99339	-0.551264	0.165162	0.0725288	0.154737
PF3D7_0108500	EELM2 domain-containing protein putative	3.02849	0.878529	1.95351	0.328969	1.76972	1.04934	1.81982	1.40326	1.61154	1.0437	2.22312	1.63341	6.37883	0.714342	3.54659	3.30353	3.73743	3.52048	4.60961	0.131008	2.37031	1.50883	2.749	2.12892	0.277629	-0.6384	0.581355	0.725652
PF3D7_0108600	DnaJ domain-containing protein putative	2.32961	2.41596	2.37278	0.986907	3.94783	2.46737	2.65973	3.20745	2.93359	1.56556	1.8526	1.70908	8.50511	1.84346	5.17429	4.74882	6.28567	5.51725	6.14615	1.96512	4.05564	3.77208	5.81217	4.79213	-0.306089	0.529757	0.351432	0.203283
PF3D7_0108700	secreted ookinete protein putative	22.3642	10.9816	16.6729	7.89526	13.8855	10.8904	10.219	8.62002	9.4195	15.6556	11.4861	13.5708	21.2628	11.1299	16.1963	13.2141	14.2702	13.7421	13.1459	11.5287	12.3373	9.80741	12.5669	11.1871	0.823785	-0.317456	0.392639	0.296767
PF3D7_0108800	mitochondrial carrier protein putative	4.19329	5.05154	4.62242	3.94763	8.44019	6.19391	7.55924	14.4335	10.9964	7.04501	9.07772	8.06136	18.286	13.0195	15.6527	5.98765	10.0231	8.00537	12.463	11.5287	11.9959	7.54416	8.48263	8.0134	-1.25031	-0.380173	0.383877	-0.00144478
PF3D7_0108900	non-coding RNA	38.9044	92.6849	65.7946	2.96072	8.84859	5.90466	199.48	218.307	208.894	5.47945	12.4124	8.94592	239.631	287.603	263.617	7.22647	11.2123	9.21938	298.942	412.544	355.743	6.78974	13.6665	10.2281	-1.66673	-0.599377	-0.43239	-0.149797
PF3D7_0109000	photosensitized INA-labeled protein PHIL1	190.562	440.363	315.462	34.5418	45.1959	39.8688	988.441	944.393	966.417	24.0052	59.4684	41.7368	1399.52	1276.39	1337.95	25.1894	74.4088	49.7991	1569.32	1388.95	1479.13	33.5715	84.5122	59.0418	-1.61518	-0.0660584	-0.144723	-0.245618
PF3D7_0109100	LCCL domain-containing protein	31.2167	54.6885	42.9526	14.1457	16.472	15.3088	79.2321	125.291	102.262	12.0026	21.8606	16.9316	349.773	177.042	263.407	16.1047	30.4091	23.2569	263.943	203.586	233.765	15.4655	30.239	22.8523	-1.25145	-0.145356	0.172237	0.0253206
PF3D7_0109200	cleavage and polyadenylation specificity factor subunit 5 putative	1.1648	1.97669	1.57075	0.328969	1.36132	0.845145	1.9598	1.40326	1.68153	1.30463	2.77889	2.04176	4.03993	0.668255	2.35409	1.65176	2.37836	2.01506	0.682906	0.65504	0.668973	0.377208	2.1992	1.2882	-0.0983247	-1.27254	1.81515	0.645464
PF3D7_0109300	elongation of fatty acids protein putative	1.39776	1.09816	1.24796	0.657938	1.90585	1.28189	1.67983	0.200466	0.940149	1.0437	0.555779	0.799742	2.55153	0.391736	1.47163	2.27118	1.86871	2.06995	0.682906	0.786048	0.734477	3.77208	1.57086	2.67147	0.408614	0.680671	1.00263	-0.36804
PF3D7_0109400	tubulin-specific chaperone a putative	1.86368	1.97669	1.92019	0	0.272264	0.136132	3.63964	4.41024	4.02494	0.782778	1.11156	0.947168	8.07985	3.47954	5.7797	0.206471	1.0193	0.612885	5.63397	3.79923	4.7166	0.754416	0.706886	0.730651	-1.06772	-2.79861	0.293246	-0.253567
PF3D7_0109500	N-acetyltransferase GNAT family putative	3.72737	1.97669	2.85203	0.328969	0.952925	0.640947	1.9598	2.80652	2.38316	1.0437	1.29682	1.17026	5.74095	1.12912	3.43504	0.619412	1.69883	1.15912	1.87799	0.393024	1.13551	0.754416	1.88503	1.31972	0.259113	-0.868553	1.59699	-0.187203
PF3D7_0109600	cold-shock protein putative	1.86368	1.31779	1.59074	0.986907	1.08906	1.03798	1.39986	0.200466	0.800163	1.0437	1.11156	1.07763	1.48839	0.967818	1.22811	2.06471	1.35906	1.71189	1.19508	0.65504	0.925062	1.13162	0.785429	0.958526	0.991332	-0.0540817	0.408813	0.836696
PF3D7_0109700	rRNA biogenesis protein RRP36 putative	0.931842	0	0.465921	0	0.952925	0.476463	0.279972	0.400931	0.340452	0.260926	0	0.130463	0.425255	0.299563	0.362409	0.412941	0.339766	0.376354	0.170726	0	0.0853632	0	0.314172	0.157086	0.452637	1.86872	2.08593	1.26054
PF3D7_0109800	phenylalanine--tRNA ligase alpha subunit	9.78435	6.8086	8.29647	2.96072	2.45038	2.70555	8.53915	6.21443	7.37679	3.65297	4.81675	4.23486	18.4986	2.55781	10.5282	2.68412	5.26637	3.97525	2.90235	2.88217	2.89226	3.39487	3.53443	3.46465	0.169505	-0.646392	1.86399	0.198334
PF3D7_0109850	phosphatidate cytidylyltransferase putative	3.26145	2.19632	2.72889	4.93454	5.85368	5.39411	3.49965	1.80419	2.65192	8.34964	7.41039	7.88001	5.95358	1.31347	3.63352	7.02	8.83392	7.92696	0.682906	2.09613	1.38952	3.39487	8.16846	5.78167	0.041275	-0.546813	1.38679	0.455282
PF3D7_0109950	conserved protein unknown function	1.86368	0.658897	1.26129	1.31588	1.08906	1.20247	1.53985	0	0.769923	3.39204	0.370519	1.88128	2.33891	0.20739	1.27315	2.68412	1.52895	2.10653	0.170726	0.917055	0.543891	0.754416	1.57086	1.16264	0.712115	-0.645717	1.22701	0.85747
PF3D7_0110000	conserved Plasmodium protein unknown function	3.02849	1.75706	2.39277	1.97381	1.36132	1.66757	1.67983	0.801862	1.24085	1.30463	1.48208	1.39335	4.46518	0.529996	2.49759	2.06471	3.73743	2.90107	0.512179	0.524032	0.518105	1.50883	1.88503	1.69693	0.947359	0.259184	2.26922	0.773656
PF3D7_0110100	selenocysteine-specific elongation factor putative	5.12513	3.73375	4.42944	1.31588	1.22519	1.27053	2.23978	2.00466	2.12222	1.82648	2.03786	1.93217	3.18942	0.668255	1.92884	3.09706	2.54825	2.82265	0.170726	1.83411	1.00242	0.754416	1.02106	0.887737	1.06155	-0.604788	0.944245	1.66885
PF3D7_0110200	FAD-linked sulfhydryl oxidase ERV1 putative	1.1648	0.219632	0.692218	0.328969	0.816793	0.572881	0.839916	0.400931	0.620424	0.521852	0.370519	0.446186	2.12628	0.161303	1.14379	1.44529	0.339766	0.89253	0.170726	0.262016	0.216371	1.13162	0.706886	0.919255	0.157972	0.360591	2.40224	-0.0425639
PF3D7_0110300	Plasmodium RNA of unknown function RUF5	0.465921	0.219632	0.342777	0	0.680661	0.34033	0.69993	0.601397	0.650663	1.0437	0	0.521852	2.33891	0.368693	1.3538	0.619412	0.339766	0.479589	0.341453	0.262016	0.301734	0.377208	0.157086	0.267147	-0.924642	-0.616705	2.16566	0.844166
PF3D7_0110400	DNA-directed RNA polymerase II subunit RPB9 putative	5.59105	1.97669	3.78387	1.31588	1.49745	1.40667	1.25987	1.40326	1.33157	2.60926	2.03786	2.32356	5.52832	1.40564	3.46698	2.68412	1.86871	2.27642	1.87799	1.17907	1.52853	1.13162	1.57086	1.35124	1.50674	-0.724057	1.18153	0.752479
PF3D7_0110500	bromodomain protein 3 putative	25.6257	14.2761	19.9509	4.2766	13.6132	8.94491	15.5384	13.0303	14.2844	16.4383	12.9682	14.7033	34.2331	12.0056	23.1193	15.0724	21.0655	18.0689	14.8532	13.1008	13.977	9.80741	12.8025	11.3049	0.482017	-0.716998	0.726044	0.676556
PF3D7_0110600	phosphatidylinositol-4-phosphate 5-kinase	44.7284	48.5388	46.6336	18.0933	36.2112	27.1522	79.512	91.2118	85.3619	22.7006	44.6476	33.6741	162.448	126.208	144.328	28.6994	46.3781	37.5387	149.215	135.2	142.208	23.3869	38.5646	30.9757	-0.872223	-0.310568	0.0213518	0.277242
PF3D7_0110700	chromatin assembly factor 1 subunit C putative	16.0743	18.4491	17.2617	1.97381	5.03689	3.50535	33.8766	34.881	34.3788	4.17482	7.22513	5.69997	88.4531	60.5347	74.4939	9.08471	6.28567	7.68519	67.4369	67.9931	67.715	4.52649	6.28343	5.40496	-0.993945	-0.701395	0.137647	0.507796
PF3D7_0110800	transcription initiation factor TFIIB putative	13.0458	17.351	15.1984	1.64485	3.8117	2.72827	35.9764	33.6782	34.8273	3.39204	6.48409	4.93806	60.3863	48.944	54.6651	3.92294	4.75673	4.33983	63.8517	52.6652	58.2584	4.9037	6.0478	5.47575	-1.1963	-0.855957	-0.0918465	-0.335418
PF3D7_0110900	adenylate kinase-like protein 1	1.39776	0.878529	1.13815	0.657938	0.952925	0.805432	0.559944	0.801862	0.680903	0.521852	1.48208	1.00196	0.850511	0.368693	0.609602	1.03235	1.52895	1.28065	0.682906	0.917055	0.799981	1.50883	1.17814	1.34349	0.741165	-0.314998	-0.392098	-0.0691063
PF3D7_0111000	kinesin-8B putative	14.6765	8.56566	11.6211	6.25041	7.75953	7.00497	9.51905	8.21909	8.86907	7.56686	6.48409	7.02547	14.2461	8.59515	11.4206	7.43294	11.2123	9.32261	8.36559	11.5287	9.94715	5.28091	7.38303	6.33197	0.389891	-0.00421582	0.199284	0.55808
PF3D7_0111200	conserved protein unknown function	1.39776	0.219632	0.808698	0.657938	0.408397	0.533167	0.279972	0	0.139986	0.260926	0.18526	0.223093	0.425255	0.0921732	0.258714	0.619412	1.18918	0.904297	0	0	0	0	0.392714	0.196357	2.53032	1.25694	#DIV/0!	2.20332
PF3D7_0111300	P-loop containing nucleoside triphosphate hydrolase putative	21.6653	7.02824	14.3468	9.5401	5.03689	7.2885	8.67913	7.01629	7.84771	8.87149	8.15143	8.51146	18.0734	2.90345	10.4884	8.67177	10.8725	9.77214	3.92671	3.79923	3.86297	5.65812	4.71257	5.18535	0.870383	-0.223785	1.44101	0.914234
PF3D7_0111400	conserved Plasmodium protein unknown function	6.5229	3.07485	4.79888	0.657938	2.58651	1.62222	3.63964	3.80885	3.72424	3.91389	1.66734	2.79061	9.14299	1.86651	5.50475	3.30353	3.73743	3.52048	1.53654	1.83411	1.68532	4.52649	2.27774	3.40212	0.36575	-0.782609	1.70765	0.0493378
PF3D7_0111500	UMP-CMP kinase putative	16.7732	41.5105	29.1418	6.90835	6.80661	6.85748	75.3125	62.5453	68.9289	6.0013	5.55779	5.77955	71.8682	75.8124	73.8403	7.43294	6.96521	7.19907	78.022	92.3606	85.1913	7.92137	10.3677	9.14451	-1.24202	0.246722	-0.206297	-0.345095
PF3D7_0111600	conserved Plasmodium protein unknown function	4.42625	1.97669	3.20147	2.30278	2.04198	2.17238	2.23978	1.40326	1.82152	2.60926	1.8526	2.23093	2.12628	1.19825	1.66226	2.27118	2.37836	2.32477	1.19508	0.65504	0.925062	1.13162	1.25669	1.19416	0.813594	-0.038366	0.845527	0.961098
PF3D7_0111700	conserved protein unknown function	0.232961	0.878529	0.555745	0.328969	0.952925	0.640947	0.979902	0.801862	0.890882	1.56556	0.370519	0.968038	1.48839	0.115216	0.801805	0.206471	1.35906	0.782768	0.170726	0.393024	0.281875	0.754416	0.863972	0.809194	-0.680811	-0.594858	1.5082	-0.0479013
PF3D7_0111800	eukaryotic translation initiation factor 4E putative	8.15362	6.36934	7.26148	3.94763	3.67557	3.8116	4.05959	3.60838	3.83399	4.17482	4.63149	4.40316	4.46518	2.46563	3.46541	3.30353	3.22778	3.26565	2.39017	3.40621	2.89819	3.01766	3.14172	3.07969	0.921418	-0.208141	0.257874	0.0845871
PF3D7_0111900	conserved protein unknown function	1.1648	0.439265	0.802034	0.328969	0.680661	0.504815	0.979902	0.200466	0.590184	0.782778	0.741039	0.761909	1.06314	0.368693	0.715916	0.412941	0.509649	0.461295	0.682906	1.04806	0.865485	0.377208	0.392714	0.384961	0.442499	-0.593863	-0.273718	0.260977
PF3D7_0112000	TatD-like deoxyribonuclease	3.49441	2.19632	2.84537	2.30278	1.49745	1.90012	3.07969	1.80419	2.44194	4.43574	1.8526	3.14417	6.37883	0.691299	3.53507	4.12941	3.90731	4.01836	0.512179	2.35814	1.43516	3.77208	1.88503	2.82855	0.220586	-0.72659	1.30052	0.506543
PF3D7_0112100	conserved Plasmodium protein unknown function	0	0.219632	0.109816	0	0	0	0	0.200466	0.100233	0	0	0	0.212628	0.0230433	0.117836	0.206471	0.339766	0.273118	0.170726	0	0.0853632	0	0.0785429	0.0392714	0.131736	#DIV/0!	0.465088	2.79797
PF3D7_0112200	multidrug resistance-associated protein 1	42.3988	31.4074	36.9031	25.3306	53.3638	39.3472	28.9771	29.4684	29.2228	50.3587	51.6874	51.0231	54.0074	8.75645	31.3819	53.2694	57.2506	55.26	6.4876	13.6248	10.0562	32.4399	43.0415	37.7407	0.33665	-0.374889	1.64185	0.550115
PF3D7_0112300	18S ribosomal RNA	0.232961	0.439265	0.336113	0	0.544529	0.272264	0.139986	0.200466	0.170226	0	0.370519	0.18526	0.212628	0.161303	0.186965	0	0.849415	0.424708	0	0.262016	0.131008	0	0.392714	0.196357	0.981495	0.555459	0.513117	1.11299
PF3D7_0112400	unspecified product	0.931842	0.439265	0.685554	0	0.272264	0.136132	0.279972	0.200466	0.240219	1.0437	0.18526	0.614482	0.637883	0.0921732	0.365028	2.27118	1.35906	1.81512	0	0	0	0.377208	0.5498	0.463504	1.51292	-2.17436	#DIV/0!	1.96941
PF3D7_0112500	5.8S ribosomal RNA	0.465921	1.09816	0.782042	0	0.408397	0.204198	0.559944	0.400931	0.480438	1.0437	0.370519	0.707112	2.12628	0.0921732	1.10923	2.06471	0.849415	1.45706	0.170726	0.393024	0.281875	0	0.785429	0.392714	0.702896	-1.79197	1.97642	1.89151
PF3D7_0112600	unspecified product	1.39776	2.63559	2.01668	2.30278	2.85878	2.58078	1.25987	1.40326	1.33157	2.34834	0.926298	1.63732	4.25255	1.22129	2.73692	5.36824	2.88801	4.12812	1.19508	1.7031	1.44909	1.88604	1.17814	1.53209	0.598855	0.656473	0.917405	1.42998
PF3D7_0112700	28S ribosomal RNA	1.63072	2.63559	2.13316	2.30278	2.17811	2.24045	1.11989	1.20279	1.16134	0.260926	2.96415	1.61254	5.95358	1.24434	3.59896	5.98765	4.75673	5.37219	2.04872	0.524032	1.28637	3.39487	2.98463	3.18975	0.877199	0.474453	1.48427	0.752066
PF3D7_0112800	Plasmodium exported protein (hyp11) unknown function	0.232961	1.53743	0.885194	0.657938	0.272264	0.465101	0.139986	0.400931	0.270459	0.260926	0.370519	0.315723	0.850511	0.184346	0.517429	2.06471	0.169883	1.11729	0.170726	0.262016	0.216371	0.377208	0.314172	0.34569	1.71059	0.558887	1.25785	1.69246
PF3D7_0112900	Plasmodium exported protein unknown function	0.698882	1.31779	1.00834	0.986907	2.04198	1.51444	3.35966	5.41257	4.38612	2.60926	4.44623	3.52775	7.44197	3.7791	5.61054	1.03235	3.90731	2.46983	9.73141	3.53721	6.63431	1.13162	3.37734	2.25448	-2.12096	-1.21996	-0.241808	0.131615
PF3D7_0113000	glutamic acid-rich protein GARP	5.12513	1.31779	3.22146	1.97381	2.17811	2.07596	2.37976	1.20279	1.79128	2.34834	2.96415	2.65625	1.91365	1.45173	1.68269	3.09706	3.22778	3.16242	3.07308	1.44109	2.25708	1.13162	2.35629	1.74396	0.846728	-0.355606	-0.42369	0.858665
PF3D7_0113100	surface-associated interspersed protein 1.1 (SURFIN 1.1)	0.465921	0.219632	0.342777	0	0.272264	0.136132	0.139986	0.200466	0.170226	0	0	0	0	0.0921732	0.0460866	0.412941	0.169883	0.291412	0.341453	0.131008	0.23623	0	0	0	1.00982	#DIV/0!	-2.35778	#DIV/0!
PF3D7_0113200	Plasmodium exported protein unknown function	7.6877	6.36934	7.02852	1.97381	4.08397	3.02889	11.4789	5.8135	8.64618	3.65297	5.18727	4.42012	13.8208	6.88994	10.3554	4.33588	4.41696	4.37642	5.97542	7.46745	6.72144	1.88604	3.22026	2.55315	-0.298841	-0.545296	0.623538	0.777474
PF3D7_0113300	Plasmodium exported protein (hyp1) unknown function	1.39776	1.31779	1.35778	1.31588	1.49745	1.40667	0.559944	1.00233	0.781136	2.34834	2.03786	2.1931	1.06314	0.414779	0.738959	1.44529	1.69883	1.57206	0.341453	0.131008	0.23623	1.50883	1.0996	1.30422	0.797603	-0.64069	1.6453	0.269476
PF3D7_0113400	Plasmodium exported protein unknown function	0	0	0	0	0.136132	0.0680661	0.139986	0.200466	0.170226	0	0.18526	0.0926298	0.212628	0.0230433	0.117836	0.412941	0	0.206471	0	0.131008	0.065504	0.377208	0.0785429	0.227875	#NUM!	-0.444541	0.84712	-0.142309
PF3D7_0113600	surface-associated interspersed protein 1.2 (SURFIN 1.2) pseudogene	0	0	0	0	0.816793	0.408397	0.279972	0	0.139986	0.782778	1.11156	0.947168	0.637883	0.0460866	0.341985	0.619412	0.509649	0.564531	0	0.393024	0.196512	0.754416	0.392714	0.573565	#NUM!	-1.21365	0.799316	-0.0229057
PF3D7_0113700	heat shock protein 40 type II	1.63072	2.41596	2.02334	4.93454	2.58651	3.76052	1.39986	1.40326	1.40156	4.17482	1.8526	3.01371	3.61467	0.783472	2.19907	3.09706	3.56754	3.3323	1.53654	0.524032	1.03028	1.50883	2.67046	2.08965	0.529706	0.319394	1.09385	0.673261
PF3D7_0113800	DBL containing protein unknown function	4.65921	1.09816	2.87869	1.97381	0.544529	1.25917	0.839916	0.601397	0.720656	2.34834	1.66734	2.00784	3.40204	0.944775	2.17341	0.619412	1.18918	0.904297	1.70726	0.65504	1.18115	3.01766	2.35629	2.68698	1.99803	-0.673167	0.879765	-1.57111
PF3D7_0113900	CX3CL1-binding protein 1	1.39776	0.439265	0.918514	0	0.816793	0.408397	0.839916	0	0.419958	0.782778	1.48208	1.13243	4.89044	0.299563	2.595	3.09706	1.69883	2.39794	0.853632	0.262016	0.557824	1.50883	1.6494	1.57912	1.12906	-1.47138	2.21785	0.602681
PF3D7_0114000	exported protein family 1	0	0.219632	0.109816	0	0.272264	0.136132	0.279972	0.200466	0.240219	0	0.18526	0.0926298	0	0.0230433	0.0115216	0.206471	0	0.103235	0.170726	0	0.0853632	0.754416	0.0785429	0.416479	-1.12926	0.555459	-2.88927	-2.01231
PF3D7_0114100	Pfmc-2TM Maurer's cleft two transmembrane protein	0	0	0	0	0	0	0	0	0	0	0	0	0	0	0	0	0	0	0	0	0	0	0	0	#DIV/0!	#DIV/0!	#DIV/0!	#DIV/0!
PF3D7_0114200	exported protein family 3	0.232961	0	0.11648	0	0	0	0	0	0	0	0	0	0	0	0	0	0	0	0	0	0	0	0	0	#DIV/0!	#DIV/0!	#DIV/0!	#DIV/0!
PF3D7_0114300	exported protein family 4 pseudogene	0	0	0	0	0	0	0	0	0	0	0	0	0	0	0	0	0	0	0	0	0	0	0	0	#DIV/0!	#DIV/0!	#DIV/0!	#DIV/0!
PF3D7_0114400	erythrocyte membrane protein 1 (PfEMP1) exon 2 pseudogene	0	0	0	0	0	0	0	0	0	0	0	0	0	0	0	0	0	0	0	0	0	0	0	0	#DIV/0!	#DIV/0!	#DIV/0!	#DIV/0!
PF3D7_0114500	Plasmodium exported protein (hyp10) unknown function	0.232961	0.219632	0.226296	0	0.272264	0.136132	0	0	0	0	0	0	1.48839	0.230433	0.859414	0.825882	0	0.412941	0.512179	0.131008	0.321594	0	0.392714	0.196357	#DIV/0!	#DIV/0!	1.41811	1.07246
PF3D7_0114600	stevor pseudogene	0	0	0	0	0.136132	0.0680661	0	0	0	0	0	0	0.212628	0.0230433	0.117836	0	0	0	0	0	0	0	0.0785429	0.0392714	#DIV/0!	#DIV/0!	#DIV/0!	#NUM!
PF3D7_0114700	rifin	0	0	0	0	0	0	0	0	0	0	0	0	0	0	0	0	0	0	0	0	0	0	0	0	#DIV/0!	#DIV/0!	#DIV/0!	#DIV/0!
PF3D7_0114800	Plasmodium exported protein (hyp7) unknown function	0	0	0	0	0	0	0	0	0	0	0	0	0	0	0	0	0	0	0.512179	0	0.25609	0	0	0	#DIV/0!	#DIV/0!	#NUM!	#DIV/0!
PF3D7_0114900	Plasmodium exported protein unknown function pseudogene	0	0.219632	0.109816	0	0	0	0	0	0	0	0	0	0	0	0	0	0	0	0	0	0	0	0	0	#DIV/0!	#DIV/0!	#DIV/0!	#DIV/0!
PF3D7_0115000	surface-associated interspersed protein 1.3 (SURFIN 1.3)	0	0	0	0	0	0	0	0	0	0	0	0	0	0	0	0	0	0	0	0	0	0	0	0	#DIV/0!	#DIV/0!	#DIV/0!	#DIV/0!
PF3D7_0115050	H/ACA snoRNA	0	0	0	0	0	0	0	0	0	0	0	0	0	0	0	0	0	0	0	0	0	0	0	0	#DIV/0!	#DIV/0!	#DIV/0!	#DIV/0!
PF3D7_0115100	Plasmodium exported protein (PHISTa) unknown function	0	0	0	0	0	0	0	0	0	0	0	0	0	0	0	0	0	0	0	0	0	0	0	0	#DIV/0!	#DIV/0!	#DIV/0!	#DIV/0!
PF3D7_0115150	Plasmodium exported protein unknown function pseudogene	0	0	0	0	0	0	0	0	0	0	0	0	0	0	0	0	0	0	0	0	0	0	0	0	#DIV/0!	#DIV/0!	#DIV/0!	#DIV/0!
PF3D7_0115200	rifin	0	0	0	0	0	0	0	0	0	0	0	0	0	0	0	0	0	0	0	0	0	0	0	0	#DIV/0!	#DIV/0!	#DIV/0!	#DIV/0!
PF3D7_0115300	rifin	0	0	0	0	0	0	0	0	0	0	0	0	0	0	0	0	0	0	0	0	0	0	0	0	#DIV/0!	#DIV/0!	#DIV/0!	#DIV/0!
PF3D7_0115400	stevor	0	0	0	0	0	0	0	0	0	0	0	0	0	0	0	0	0	0	0	0	0	0	0	0	#DIV/0!	#DIV/0!	#DIV/0!	#DIV/0!
PF3D7_0115500	erythrocyte membrane protein 1 (PfEMP1) pseudogene	0	0	0	0	0	0	0	0	0	0	0	0	0	0	0	0	0	0	0	0	0	0	0	0	#DIV/0!	#DIV/0!	#DIV/0!	#DIV/0!
PF3D7_0115600	rifin	0	0	0	0	0	0	0.279972	0.400931	0.340452	0	0.18526	0.0926298	0	0.115216	0.0576082	0	0	0	0.341453	0.131008	0.23623	0.754416	0.314172	0.534294	#NUM!	#NUM!	-2.03585	#NUM!
PF3D7_0115700	erythrocyte membrane protein 1 PfEMP1	0	0	0	0	0.272264	0.136132	0.139986	0	0.069993	0.782778	0.370519	0.576649	0.212628	0.0691299	0.140879	1.44529	0.679532	1.06241	0.170726	0	0.0853632	0.754416	0.314172	0.534294	#NUM!	-2.08269	0.722768	0.99164
PF3D7_0200100	erythrocyte membrane protein 1 PfEMP1	0	0	0	0	0	0	0	0	0	0	0	0	0	0	0	0	0	0	0	0	0	0	0	0	#DIV/0!	#DIV/0!	#DIV/0!	#DIV/0!
PF3D7_0200200	rifin	0	0	0	0	0	0	0	0	0	0	0	0	0	0	0	0	0	0	0	0	0	0	0	0	#DIV/0!	#DIV/0!	#DIV/0!	#DIV/0!
PF3D7_0200300	erythrocyte membrane protein 1 (PfEMP1) exon 2	0	0	0	0	0	0	0	0	0	0	0	0	0	0	0	0	0	0	0	0	0	0	0	0	#DIV/0!	#DIV/0!	#DIV/0!	#DIV/0!
PF3D7_0200400	stevor	0	0	0	0	0	0	0	0	0	0	0	0	0	0	0	0	0	0	0	0	0	0	0	0	#DIV/0!	#DIV/0!	#DIV/0!	#DIV/0!
PF3D7_0200500	rifin	0	0	0	0	0	0	0	0	0	0	0	0	0	0	0	0	0	0	0	0	0	0	0	0	#DIV/0!	#DIV/0!	#DIV/0!	#DIV/0!
PF3D7_0200600	rifin	0	0	0	0	0	0	0	0	0	0	0	0	0	0	0	0	0	0	0	0	0	0	0	0	#DIV/0!	#DIV/0!	#DIV/0!	#DIV/0!
PF3D7_0200700	rifin	0	0	0	0	0	0	0	0	0	0	0	0	0	0	0	0	0	0	0	0	0	0	0	0	#DIV/0!	#DIV/0!	#DIV/0!	#DIV/0!
PF3D7_0200800	erythrocyte membrane protein 1 (PfEMP1) exon 2 pseudogene	0	0	0	0	0	0	0	0	0	0	0	0	0	0	0	0	0	0	0	0	0	0	0	0	#DIV/0!	#DIV/0!	#DIV/0!	#DIV/0!
PF3D7_0200900	stevor pseudogene	0	0	0	0	0	0	0	0	0	0	0	0	0	0	0	0	0	0	0	0	0	0	0	0	#DIV/0!	#DIV/0!	#DIV/0!	#DIV/0!
PF3D7_0201000	rifin	0	0	0	0	0	0	0	0	0	0	0	0	0	0	0	0	0	0	0	0	0	0	0	0	#DIV/0!	#DIV/0!	#DIV/0!	#DIV/0!
PF3D7_0201100	Plasmodium exported protein unknown function fragment	0	0	0	0	0	0	0	0	0	0	0	0	0	0	0	0	0	0	0	0	0	0	0	0	#DIV/0!	#DIV/0!	#DIV/0!	#DIV/0!
PF3D7_0201200	rifin	0	0	0	0	0	0	0	0	0	0	0	0	0	0	0	0	0	0	0	0	0	0	0	0	#DIV/0!	#DIV/0!	#DIV/0!	#DIV/0!
PF3D7_0201300	stevor	0	0	0	0	0	0	0	0	0	0	0	0	0	0	0	0	0	0	0	0	0	0	0	0	#DIV/0!	#DIV/0!	#DIV/0!	#DIV/0!
PF3D7_0201400	Plasmodium exported protein (hyp10) unknown function	0	0	0	0	0	0	0	0	0	0	0	0	0	0	0	0	0	0	0	0	0	0	0	0	#DIV/0!	#DIV/0!	#DIV/0!	#DIV/0!
PF3D7_0201500	Plasmodium exported protein (hyp9) unknown function	0	0	0	0	0	0	0	0	0	0	0	0	0	0	0	0	0	0	0	0	0	0	0	0	#DIV/0!	#DIV/0!	#DIV/0!	#DIV/0!
PF3D7_0201600	PHISTb domain-containing RESA-like protein 1	0	0	0	0	0	0	0	0	0	0	0	0	0	0	0	0	0	0	0	0	0	0	0	0	#DIV/0!	#DIV/0!	#DIV/0!	#DIV/0!
PF3D7_0201700	DnaJ protein putative	0	0	0	0	0	0	0	0	0	0	0	0	0	0	0	0	0	0	0	0	0	0	0	0	#DIV/0!	#DIV/0!	#DIV/0!	#DIV/0!
PF3D7_0201800	knob associated heat shock protein 40	0	0	0	0	0.136132	0.0680661	0	0	0	0	0	0	0	0	0	0.206471	0	0.103235	0	0	0	0	0	0	#DIV/0!	#DIV/0!	#DIV/0!	#DIV/0!
PF3D7_0201900	erythrocyte membrane protein 3	0	0	0	0	0	0	0	0	0	0	0	0	0	0	0	0	0	0	0	0	0	0	0	0	#DIV/0!	#DIV/0!	#DIV/0!	#DIV/0!
PF3D7_0202000	knob-associated histidine-rich protein	0	0	0	0	0	0	0	0	0	0	0	0	0	0.0230433	0.0115216	0	0	0	0	0	0	0	0	0	#DIV/0!	#DIV/0!	#DIV/0!	#DIV/0!
PF3D7_0202100	liver stage associated protein 2	0	0	0	0	0	0	0	0	0	0	0	0	0	0	0	0	0	0	0	0	0	0	0	0	#DIV/0!	#DIV/0!	#DIV/0!	#DIV/0!
PF3D7_0202200	EMP1-trafficking protein	0	0	0	0	0	0	0	0	0	0	0	0	0	0	0	0	0	0	0	0	0	0	0	0	#DIV/0!	#DIV/0!	#DIV/0!	#DIV/0!
PF3D7_0202300	Plasmodium exported protein (hyp11) unknown function	0	0	0	0	0	0	0	0	0	0	0	0	0	0	0	0	0	0	0	0	0	0	0	0	#DIV/0!	#DIV/0!	#DIV/0!	#DIV/0!
PF3D7_0202400	translation-enhancing factor	0.232961	0.439265	0.336113	0	0.408397	0.204198	0	0	0	0	0.18526	0.0926298	0.212628	0.276519	0.244574	0.619412	1.0193	0.819355	0.170726	0	0.0853632	0	0.785429	0.392714	#DIV/0!	1.14042	1.51858	1.06101
PF3D7_0202500	early transcribed membrane protein 2	21.1994	11.6405	16.42	11.8429	27.4987	19.6708	42.1358	41.4964	41.8161	10.437	37.6077	24.0224	159.258	16.9599	88.109	22.5053	60.3085	41.4069	166.8	19.3892	93.0944	15.0883	65.7404	40.4144	-1.34861	-0.288324	-0.0794053	0.0350029
PF3D7_0202600	nucleic acid-binding protein putative	10.0173	3.29449	6.6559	2.63175	4.62849	3.63012	4.61954	3.80885	4.21419	7.56686	4.26097	5.91392	11.0566	5.76082	8.40873	3.71647	10.5327	7.12461	5.8047	6.15737	5.98104	4.52649	4.79112	4.65881	0.659377	-0.704095	0.491493	0.612851
PF3D7_0202700	octaprenyl pyrophosphate synthase	3.96033	3.95338	3.95686	2.30278	3.4033	2.85304	4.05959	4.61071	4.33515	2.08741	1.8526	1.97	8.29248	2.83432	5.5634	1.85824	4.41696	3.1376	1.70726	4.84729	3.27728	5.65812	3.37734	4.51773	-0.131727	0.534304	0.763469	-0.525938
PF3D7_0202800	conserved Plasmodium protein unknown function	0.698882	0.439265	0.569073	0.657938	0.272264	0.465101	0.979902	0.200466	0.590184	0.521852	0.18526	0.353556	1.06314	0.529996	0.796567	0.825882	0.339766	0.582824	0.341453	0.917055	0.629254	1.88604	0.392714	1.13938	-0.0525497	0.395606	0.340153	-0.967112
PF3D7_0202900	palmitoyltransferase DHHC12 putative	1.1648	3.07485	2.11983	1.97381	2.72264	2.34823	3.77962	2.80652	3.29307	4.9576	2.96415	3.96088	6.37883	4.14779	5.26331	2.68412	3.22778	2.95595	1.36581	4.32326	2.84454	2.26325	2.43483	2.34904	-0.635486	-0.754246	0.887777	0.331551
PF3D7_0203000	repetitive organellar protein putative	67.0927	97.7364	82.4145	10.198	12.9326	11.5653	172.603	177.212	174.907	13.0463	17.5997	15.323	305.546	320.256	312.901	13.0076	21.5751	17.2914	333.77	313.764	323.767	12.8251	19.4786	16.1519	-1.08562	-0.405895	-0.0492506	0.0983549
PF3D7_0203100	protein kinase putative	73.8485	167.579	120.714	14.4746	30.4936	22.4841	278.012	310.722	294.367	18.2648	31.8647	25.0647	370.61	463.631	417.121	16.9306	37.2044	27.0675	454.986	523.639	489.312	23.0097	42.963	32.9863	-1.28602	-0.156753	-0.230291	-0.285307
PF3D7_0203200	conserved Plasmodium protein unknown function	3.02849	5.71044	4.36946	1.31588	1.49745	1.40667	8.81912	8.62002	8.71957	3.39204	2.40838	2.90021	9.14299	12.5125	10.8278	0.825882	2.71813	1.77201	11.7801	17.4241	14.6021	0	2.98463	1.49232	-0.9968	-1.04388	-0.431441	0.247831
PF3D7_0203300	ERCC1 nucleotide excision repair protein putative	2.79553	1.31779	2.05666	1.64485	1.36132	1.50308	3.35966	4.00931	3.68449	3.65297	0.926298	2.28963	3.18942	2.41955	2.80448	2.68412	1.69883	2.19147	2.39017	4.58528	3.48772	1.13162	1.33523	1.23343	-0.84116	-0.607191	-0.314552	0.82923
PF3D7_0203400	conserved Plasmodium protein unknown function	5.59105	1.97669	3.78387	0.986907	2.04198	1.51444	3.63964	2.40559	3.02261	2.34834	2.77889	2.56362	9.56825	2.60389	6.08607	4.12941	2.20848	3.16895	2.5609	2.88217	2.72154	1.88604	2.27774	2.08189	0.324068	-0.759391	1.16109	0.606108
PF3D7_0203500	tRNA Glutamine	619.675	399.731	509.703	197.381	254.295	225.838	131.447	195.654	163.551	189.954	221.2	205.577	261.957	251.333	256.645	143.704	135.906	139.805	197.701	123.278	160.49	147.865	118.286	133.076	1.63992	0.13561	0.677294	0.0711705
PF3D7_0203600	conserved Plasmodium protein unknown function	2.32961	0.658897	1.49425	0	0.680661	0.34033	1.53985	1.20279	1.37132	3.13111	2.96415	3.04763	5.95358	0.368693	3.16113	3.51	2.54825	3.02912	0.853632	0.917055	0.885344	2.26325	1.80649	2.03487	0.123858	-3.16268	1.83613	0.573966
PF3D7_0203700	protein MAK16 putative	1.86368	2.41596	2.13982	0.986907	2.04198	1.51444	1.67983	1.00233	1.34108	1.0437	1.48208	1.26289	4.25255	0.714342	2.48345	0.619412	1.18918	0.904297	2.04872	1.04806	1.54839	0.377208	1.02106	0.699133	0.674095	0.262059	0.681576	0.37123
PF3D7_0203800	conserved Plasmodium protein unknown function	1.39776	1.53743	1.4676	0.657938	1.76972	1.21383	1.81982	1.40326	1.61154	0.521852	2.03786	1.27985	2.33891	0.529996	1.43445	2.89059	2.71813	2.80436	0.170726	0.786048	0.478387	2.64046	1.80649	2.22347	-0.134985	-0.0764153	1.58425	0.334857
PF3D7_0203900	5'-3' exonuclease putative	4.19329	2.41596	3.30462	0.657938	2.04198	1.34996	1.53985	1.80419	1.67202	1.56556	2.03786	1.80171	3.61467	1.10608	2.36037	2.27118	2.71813	2.49465	1.02436	1.17907	1.10171	3.01766	1.0996	2.05863	0.982896	-0.416447	1.09927	0.277153
PF3D7_0204000	condensin-2 complex subunit H2 putative	2.32961	1.09816	1.71388	0.986907	1.08906	1.03798	1.9598	0.801862	1.38083	1.0437	1.48208	1.26289	1.06314	1.0139	1.03852	3.09706	1.0193	2.05818	0.341453	0.786048	0.56375	1.13162	2.1992	1.66541	0.311731	-0.282948	0.881404	0.305489
PF3D7_0204100	Sel1 repeat-containing protein putative	70.82	80.8247	75.8224	41.4501	50.3689	45.9095	130.187	128.097	129.142	77.756	65.5819	71.669	159.471	152.547	156.009	54.3018	72.5401	63.4209	144.776	183.018	163.897	49.7914	64.6408	57.2161	-0.768265	-0.642555	-0.0711633	0.148537
PF3D7_0204200	conserved Plasmodium protein unknown function	21.6653	32.9449	27.3051	8.88217	14.0216	11.4519	70.413	63.748	67.0805	9.39334	16.4881	12.9407	129.065	124.272	126.669	11.9753	22.9342	17.4548	158.263	104.937	131.6	11.6934	18.379	15.0362	-1.29672	-0.176333	-0.0551029	0.215176
PF3D7_0204300	conserved Plasmodium protein unknown function	20.0346	4.83191	12.4333	5.26351	8.16793	6.71572	9.09909	6.21443	7.65676	5.74038	7.22513	6.48275	19.3491	4.72387	12.0365	8.67177	7.81462	8.24319	6.4876	5.76435	6.12598	10.5618	7.38303	8.97243	0.699399	0.0509355	0.974404	-0.122295
PF3D7_0204400	dynein light chain putative	3.02849	1.09816	2.06332	0	0.816793	0.408397	2.51975	1.40326	1.9615	0.260926	1.48208	0.871502	4.03993	0.645212	2.34257	3.09706	2.37836	2.73771	1.02436	1.04806	1.03621	0.377208	1.49232	0.934761	0.0730112	-1.09353	1.17677	1.5503
PF3D7_0204500	aspartate transaminase	10.0173	6.8086	8.41295	2.30278	4.90076	3.60177	9.37906	7.01629	8.19768	5.47945	4.44623	4.96284	16.7976	3.7791	10.2883	8.67177	7.47485	8.07331	3.07308	4.32326	3.69817	5.65812	5.57655	5.61733	0.0373973	-0.46246	1.47613	0.523275
PF3D7_0204600	5'-3' exonuclease putative	13.2788	14.0565	13.6676	4.2766	5.98982	5.13321	15.2585	17.641	16.4497	6.26223	8.7072	7.48472	33.5952	16.522	25.0586	10.53	12.2316	11.3808	17.0726	22.6644	19.8685	4.9037	7.85429	6.379	-0.267302	-0.544087	0.334823	0.8352
PF3D7_0204700	hexose transporter	147.697	212.384	180.041	35.1997	74.3282	54.7639	379.782	405.943	392.862	67.5799	82.07	74.825	531.995	578.317	555.156	99.7253	106.347	103.036	629.81	630.934	630.372	76.5732	121.035	98.8039	-1.1257	-0.450293	-0.18331	0.0605093
PF3D7_0204800	3'-5' exonuclease putative	7.22178	5.93007	6.57593	3.94763	5.98982	4.96872	4.47955	3.60838	4.04397	8.34964	7.22513	7.78738	11.2693	2.69607	6.98267	10.1171	9.51345	9.81526	2.5609	4.71629	3.63859	5.28091	8.16846	6.72469	0.701423	-0.648263	0.940399	0.545559
PF3D7_0204900	2-methoxy-6-polyprenyl-14-benzoquinol methylase mitochondrial putative	2.56257	3.51412	3.03834	1.31588	1.63359	1.47473	3.77962	3.60838	3.694	1.82648	2.22312	2.0248	11.4819	1.19825	6.34007	5.57471	3.73743	4.65607	1.19508	2.22713	1.71111	3.77208	3.53443	3.65325	-0.2819	-0.457327	1.88957	0.34993
PF3D7_0205000	conserved Plasmodium protein unknown function	1.86368	0.658897	1.26129	0.986907	1.22519	1.10605	1.81982	0.200466	1.01014	0.782778	2.03786	1.41032	1.91365	0.437823	1.17574	2.06471	2.88801	2.47636	0.170726	0.786048	0.478387	1.88604	0.863972	1.37501	0.320343	-0.350605	1.29731	0.848783
PF3D7_0205100	conserved Plasmodium protein unknown function	2.32961	0.439265	1.38444	0	0.408397	0.204198	0.979902	0.400931	0.690417	0.782778	0.555779	0.669279	0.850511	0.529996	0.690253	0.619412	0.849415	0.734414	1.02436	0.262016	0.643187	0.377208	0.392714	0.384961	1.00376	-1.71264	0.101887	0.93188
PF3D7_0205200	MORN repeat protein putative	0.698882	0.219632	0.459257	0	0.544529	0.272264	0.139986	0.200466	0.170226	0.260926	0.741039	0.500982	0.425255	0.645212	0.535234	0.619412	0.339766	0.479589	0.853632	0.262016	0.557824	0.377208	0.471257	0.424233	1.43185	-0.879752	-0.0596407	0.176943
PF3D7_0205300	conserved Plasmodium protein unknown function	0.232961	1.09816	0.665561	0.986907	0.408397	0.697652	1.11989	1.00233	1.06111	0.782778	1.48208	1.13243	0.425255	0.944775	0.685015	2.06471	1.18918	1.62694	0.682906	0.65504	0.668973	0.754416	0.863972	0.809194	-0.672928	-0.69884	0.0341888	1.00761
PF3D7_0205400	PCI domain-containing protein putative	9.31842	3.07485	6.19664	0	2.31425	1.15712	2.23978	3.80885	3.02431	2.34834	2.59364	2.47099	11.4819	1.10608	6.29399	4.95529	3.73743	4.34636	1.70726	2.35814	2.0327	2.64046	3.14172	2.89109	1.03488	-1.09454	1.63057	0.588197
PF3D7_0205500	DNA-directed RNA polymerase II 16 kDa subunit putative	2.79553	3.73375	3.26464	0.986907	3.4033	2.19511	4.19958	3.20745	3.70351	2.34834	2.22312	2.28573	9.78088	2.00477	5.89282	6.40059	4.92661	5.6636	0.853632	2.75117	1.8024	4.14929	3.14172	3.6455	-0.181972	-0.0583618	1.70904	0.635602
PF3D7_0205600	conserved Plasmodium protein unknown function	17.705	10.5424	14.1237	7.56629	11.7074	9.63683	14.8385	12.6293	13.7339	11.4808	13.3387	12.4097	48.0539	18.3425	33.1982	14.04	19.0269	16.5335	19.6335	18.8651	19.2493	11.6934	13.3523	12.5229	0.0403723	-0.364841	0.786295	0.400823
PF3D7_0205700	RNA-binding protein putative	9.08546	1.31779	5.20163	4.2766	3.53944	3.90802	5.17948	2.80652	3.993	5.74038	5.92831	5.83434	7.86723	3.2491	5.55817	7.63941	6.62544	7.13243	4.26816	3.93024	4.0992	4.9037	4.71257	4.80814	0.381491	-0.578133	0.439267	0.568915
PF3D7_0205800	PH domain-containing protein putative	5.35809	3.29449	4.32629	3.61866	4.76463	4.19164	5.31947	4.41024	4.86485	5.74038	6.66935	6.20486	11.2693	4.51649	7.89288	9.91059	7.47485	8.69272	4.60961	7.33644	5.97303	4.9037	6.28343	5.59357	-0.169266	-0.565883	0.402089	0.636039
PF3D7_0205900	26S proteasome regulatory subunit RPN1 putative	117.878	136.172	127.025	45.0688	69.6997	57.3842	233.217	247.174	240.195	71.4938	86.5163	79.005	363.168	349.405	356.287	95.5959	118.408	107.002	373.549	406.256	389.902	79.5909	102.734	91.1625	-0.919095	-0.46129	-0.130074	0.231128
PF3D7_0206000	DNA repair protein RAD2 putative	27.2564	33.1645	30.2104	12.1719	17.5611	14.8665	49.1351	48.7131	48.9241	11.7417	20.9343	16.338	115.244	79.4763	97.3603	17.9629	26.5018	22.2324	103.972	94.0637	99.018	8.67578	24.5839	16.6299	-0.695498	-0.136172	-0.0243582	0.418885
PF3D7_0206100	cysteine desulfuration protein SufE	6.5229	7.68713	7.10502	2.96072	7.89567	5.42819	17.2183	20.4475	18.8329	7.82778	12.0419	9.93483	23.8143	28.8502	26.3323	7.63941	10.0231	8.83126	30.7308	38.7783	34.7546	7.16695	11.7814	9.47419	-1.40634	-0.872023	-0.400371	-0.101384
PF3D7_0206200	pantothenate transporter	61.0357	126.948	93.9916	23.6858	55.2697	39.4777	259.674	331.169	295.422	23.7443	67.2493	45.4968	540.925	426.854	483.889	25.3959	80.0149	52.7054	545.471	509.228	527.349	32.0627	90.9527	61.5077	-1.65217	-0.204725	-0.124082	-0.222815
PF3D7_0206300	pentafunctional AROM polypeptide putative pseudogene	31.6826	24.1596	27.9211	8.88217	10.6183	9.75024	16.9383	18.2424	17.5903	10.9589	13.3387	12.1488	25.728	11.9595	18.8437	14.8659	14.4401	14.653	13.1459	20.6993	16.9226	9.80741	9.3466	9.577	0.666573	-0.317304	0.155133	0.613547
PF3D7_0206500	conserved Plasmodium protein unknown function	17.705	10.3227	14.0139	3.61866	9.39312	6.50589	14.9785	13.0303	14.0044	6.26223	6.48409	6.37316	34.0204	13.8951	23.9578	4.33588	13.081	8.70844	23.3895	20.3062	21.8479	5.65812	9.81786	7.73799	0.000976577	0.029738	0.133001	0.170455
PF3D7_0206600	DNA-directed RNA polymerase III subunit RPC10 putative	1.86368	2.63559	2.24964	1.31588	0.952925	1.1344	3.07969	2.60605	2.84287	2.08741	2.22312	2.15526	5.31569	2.78824	4.05197	2.06471	2.88801	2.47636	3.2438	3.14419	3.194	0.754416	1.88503	1.31972	-0.337657	-0.925933	0.343259	0.907986
PF3D7_0206700	adenylosuccinate lyase	35.1771	76.6517	55.9144	34.2128	49.2798	41.7463	138.306	215.1	176.703	45.4012	71.325	58.3631	244.309	288.548	266.429	43.9782	67.2737	55.626	295.527	376.386	335.957	45.6422	94.4871	70.0646	-1.66003	-0.483407	-0.334525	-0.332928
PF3D7_0206800	merozoite surface protein 2	357.595	559.184	458.389	77.6367	107.681	92.6586	1224.04	1092.74	1158.39	116.895	164.696	140.795	1402.07	1461.31	1431.69	97.4541	142.872	120.163	1874.92	1326.85	1600.88	116.557	192.98	154.769	-1.33747	-0.603603	-0.161148	-0.365121
PF3D7_0206900	merozoite surface protein 5	69.8882	112.232	91.0602	106.586	108.633	107.61	226.217	217.505	221.861	118.46	115.046	116.753	327.021	348.737	337.879	93.5312	111.613	102.572	418.621	328.175	373.398	76.196	111.924	94.0598	-1.28477	-0.117656	-0.144206	0.124989
PF3D7_0207000	merozoite surface protein 4	37.2737	65.0112	51.1424	13.1588	13.7493	13.4541	127.247	105.244	116.246	15.1337	16.4881	15.8109	145.437	169.967	157.702	17.3435	23.4439	20.3937	189.677	193.237	191.457	15.0883	22.856	18.9721	-1.18459	-0.232879	-0.279815	0.10424
PF3D7_0207100	conserved Plasmodium protein unknown function	131.623	255.652	193.637	31.2521	48.8715	40.0618	469.233	538.851	504.042	28.441	59.4684	43.9547	827.972	854.007	840.99	30.7641	63.1965	46.9803	913.899	909.457	911.678	34.3259	65.5048	49.9153	-1.38019	-0.13379	-0.116436	-0.0874272
PF3D7_0207200	iron-sulfur assembly protein putative	6.28994	12.2994	9.29467	0.986907	1.36132	1.17411	19.878	22.4521	21.1651	1.82648	2.96415	2.39532	23.1764	27.698	25.4372	2.06471	3.39766	2.73118	30.0479	32.359	31.2034	1.13162	2.1992	1.66541	-1.18721	-1.02864	-0.294762	0.713647
PF3D7_0207300	serine repeat antigen 8	0.931842	1.53743	1.23463	1.64485	1.76972	1.70728	3.35966	3.00698	3.18332	2.60926	3.70519	3.15723	1.91365	3.7791	2.84637	2.06471	3.90731	2.98601	2.5609	4.45427	3.50758	1.13162	2.59192	1.86177	-1.36645	-0.886957	-0.301352	0.681544
PF3D7_0207400	serine repeat antigen 7	25.1597	18.0099	21.5848	28.2913	26.4096	27.3505	26.3174	34.4801	30.3987	39.1389	36.6814	37.9102	82.4996	54.6587	68.5791	39.4359	40.9418	40.1889	60.4372	57.6435	59.0403	22.6325	31.8884	27.2604	-0.493995	-0.471018	0.216069	0.559986
PF3D7_0207500	serine repeat antigen 6	39.8363	9.88346	24.8599	42.437	58.673	50.555	15.9584	15.4358	15.6971	89.7586	57.9863	73.8724	42.3129	9.12514	25.719	76.6006	81.374	78.9873	12.6338	11.3977	12.0157	49.037	59.7711	54.4041	0.663318	-0.547183	1.09791	0.537906
PF3D7_0207600	serine repeat antigen 5	219.915	49.6369	134.776	407.264	381.578	394.421	69.1531	58.7364	63.9447	703.979	500.386	602.183	322.131	65.9499	194.04	608.882	565.371	587.126	80.0707	80.8319	80.4513	522.81	528.201	525.506	1.07566	-0.610464	1.27017	0.159965
PF3D7_0207700	serine repeat antigen 4	20.0346	5.93007	12.9823	45.7267	45.6043	45.6655	9.51905	8.41955	8.9693	60.2739	50.7611	55.5175	22.3259	6.68255	14.5042	49.7594	54.3626	52.061	6.82906	9.17055	7.99981	44.8877	44.3767	44.6322	0.533483	-0.281839	0.858437	0.222117
PF3D7_0207800	serine repeat antigen 3	21.1994	9.44419	15.3218	17.4354	20.6921	19.0637	13.5786	11.2261	12.4024	25.3098	20.7491	23.0295	25.0901	15.2086	20.1493	26.0153	32.6175	29.3164	17.2434	16.507	16.8752	18.4832	21.4422	19.9627	0.304972	-0.27265	0.255828	0.554402
PF3D7_0207900	serine repeat antigen 2	1.86368	1.53743	1.70056	2.96072	4.62849	3.79461	0.979902	0.601397	0.790649	5.47945	2.96415	4.2218	1.27577	0.875645	1.07571	8.05235	7.47485	7.7636	0.512179	1.7031	1.10764	1.88604	2.749	2.31752	1.1049	-0.153908	-0.042207	1.74414
PF3D7_0208000	serine repeat antigen 1	7.6877	5.27118	6.47944	5.26351	3.94783	4.60567	8.9591	7.41723	8.18816	6.78408	5.55779	6.17093	14.8839	8.64123	11.7626	6.40059	5.26637	5.83348	9.90213	9.69459	9.79836	1.88604	4.79112	3.33858	-0.337671	-0.422078	0.263593	0.805124
PF3D7_0208100	conserved Plasmodium protein unknown function	29.353	9.00493	19.179	6.57938	12.2519	9.41564	12.1788	7.81816	9.99847	15.9165	12.2271	14.0718	23.1764	4.76996	13.9732	16.7241	24.4632	20.5936	6.82906	6.5504	6.68973	8.67578	10.0535	9.36464	0.939747	-0.579678	1.06264	1.1369
PF3D7_0208200	KRR1 small subunit processome component putative	3.26145	1.97669	2.61907	1.97381	1.90585	1.93983	3.49965	2.40559	2.95262	3.39204	1.8526	2.62232	4.46518	0.783472	2.62433	2.89059	1.86871	2.37965	0.853632	0.917055	0.885344	1.50883	1.0996	1.30422	-0.17294	-0.434911	1.56764	0.867567
PF3D7_0208300	conserved Plasmodium protein unknown function	10.4832	12.2994	11.3913	5.59248	7.35114	6.47181	8.25917	6.4149	7.33704	10.437	7.03987	8.73846	19.7744	7.7195	13.7469	7.02	9.85322	8.43661	7.51196	9.9566	8.73428	6.78974	7.38303	7.08639	0.634666	-0.43321	0.65435	0.251613
PF3D7_0208400	conserved Plasmodium protein unknown function	49.1547	23.7203	36.4375	14.8036	17.4249	16.1143	32.6167	26.0605	29.3386	27.9191	22.6017	25.2604	43.3761	33.528	38.452	23.5377	31.5982	27.568	30.0479	35.3721	32.71	16.5971	18.5361	17.5666	0.312622	-0.648539	0.233328	0.650154
PF3D7_0208500	acyl carrier protein	4.19329	0.439265	2.31628	2.30278	1.76972	2.03625	2.79972	3.00698	2.90335	2.34834	0.926298	1.63732	7.86723	1.91259	4.88991	3.09706	3.0579	3.07748	1.19508	2.48915	1.84212	4.14929	2.749	3.44914	-0.325911	0.314582	1.40844	-0.16449
PF3D7_0208600	ribosome-recycling factor	7.45474	2.41596	4.93535	1.97381	2.72264	2.34823	5.31947	1.40326	3.36136	2.60926	3.33467	2.97197	7.01672	2.99563	5.00617	2.06471	2.0386	2.05165	4.78034	3.14419	3.96227	2.64046	2.12066	2.38056	0.554105	-0.339845	0.337382	-0.214513
PF3D7_0208700	unspecified product	1.63072	1.75706	1.69389	0.657938	1.90585	1.28189	3.49965	1.00233	2.25099	1.56556	2.22312	1.89434	2.97679	1.33651	2.15665	2.47765	1.86871	2.17318	0.170726	1.17907	0.674899	1.88604	2.67046	2.27825	-0.410217	-0.563415	1.67605	-0.0681174
PF3D7_0208800	conserved Plasmodium protein unknown function	3.02849	2.41596	2.72222	0.657938	0.952925	0.805432	3.07969	0.801862	1.94078	0.521852	2.03786	1.27985	4.25255	1.52086	2.88671	1.44529	2.37836	1.91183	0.853632	0.786048	0.81984	1.13162	2.27774	1.70468	0.48815	-0.668145	1.81601	0.165449
PF3D7_0208900	6-cysteine protein P230p	2.09665	1.97669	2.03667	1.31588	1.63359	1.47473	2.09979	2.20512	2.15246	1.30463	1.11156	1.20809	1.06314	0.599126	0.831132	1.44529	2.54825	1.99677	0.512179	0.786048	0.649113	1.50883	1.72794	1.61839	-0.0797723	0.287719	0.356607	0.303111
PF3D7_0209000	6-cysteine protein P230	2.56257	1.75706	2.15981	0.328969	1.08906	0.709013	2.23978	1.80419	2.02198	1.30463	1.29682	1.30072	1.06314	0.483909	0.773524	1.03235	1.0193	1.02583	0.170726	0.393024	0.281875	1.13162	0.942515	1.03707	0.0951355	-0.875431	1.45639	-0.0157265
PF3D7_0209100	patatin-like phospholipase 1	5.59105	4.61228	5.10167	2.30278	6.12595	4.21437	3.63964	1.60372	2.62168	3.91389	4.44623	4.18006	5.95358	1.68216	3.81787	4.54235	4.92661	4.73448	1.19508	2.09613	1.64561	4.14929	3.37734	3.76332	0.960477	0.0117912	1.21415	0.331202
PF3D7_0209200	exosome complex component MTR3 putative	0.232961	1.31779	0.775377	0.986907	1.36132	1.17411	1.25987	1.40326	1.33157	1.30463	0.926298	1.11546	1.48839	0.645212	1.0668	1.44529	1.18918	1.31724	0.341453	0.393024	0.367238	1.13162	0.942515	1.03707	-0.780154	0.0739285	1.53851	0.345004
PF3D7_0209300	2C-methyl-D-erythritol 24-cyclodiphosphate synthase	3.96033	1.75706	2.85869	1.31588	0.952925	1.1344	1.67983	1.60372	1.64178	3.13111	3.51993	3.32552	7.01672	0.391736	3.70423	3.51	3.39766	3.45383	0.853632	1.17907	1.01635	1.50883	1.0996	1.30422	0.800097	-1.55165	1.86577	1.40501
PF3D7_0209400	conserved protein unknown function	2.56257	3.07485	2.81871	0.986907	2.17811	1.58251	3.07969	2.60605	2.84287	3.65297	2.03786	2.84541	6.59146	1.84346	4.21746	3.09706	3.56754	3.3323	2.04872	2.48915	2.26893	1.13162	2.04212	1.58687	-0.0123141	-0.846422	0.89436	1.07034
PF3D7_0209500	conserved Plasmodium protein unknown function	9.31842	17.5706	13.4445	3.94763	2.04198	2.99481	32.4767	34.4801	33.4784	1.82648	3.70519	2.76584	68.4661	75.4437	71.9549	2.68412	6.28567	4.4849	89.4606	78.4737	83.9672	1.13162	5.41946	3.27554	-1.31621	0.114746	-0.222732	0.453341
PF3D7_0209600	transporter putative	16.7732	33.8234	25.2983	20.0671	33.6246	26.8459	44.3756	44.7038	44.5397	44.8793	32.4204	38.6499	49.117	56.6174	52.8672	39.6424	39.243	39.4427	47.2912	76.3776	61.8344	36.5892	40.214	38.4016	-0.816053	-0.525763	-0.226038	0.0385923
PF3D7_0209700	RING zinc finger protein putative	15.8413	26.1363	20.9888	4.93454	7.89567	6.4151	35.5564	32.275	33.9157	5.74038	9.07772	7.40905	59.961	48.1835	54.0723	8.87824	13.5906	11.2344	54.1203	54.6303	54.3753	6.41253	9.50369	7.95811	-0.692334	-0.207816	-0.0080622	0.49743
PF3D7_0209800	ATP-dependent RNA helicase UAP56	27.2564	14.7154	20.9859	3.28969	7.48727	5.38848	15.2585	9.62235	12.4404	4.43574	7.59565	6.0157	36.9972	7.21255	22.1049	10.1171	11.3822	10.7496	7.85342	6.94342	7.39842	4.14929	6.5976	5.37345	0.754385	-0.158853	1.57908	1.00037
PF3D7_0209900	non-coding RNA	0.931842	0	0.465921	0	1.63359	0.816793	0.419958	0.400931	0.410445	1.0437	1.66734	1.35552	0	0.20739	0.103695	3.09706	1.86871	2.48289	0.170726	0.131008	0.150867	1.88604	1.57086	1.72845	0.182899	-0.730805	-0.540935	0.522541
PF3D7_0210000	secretory complex protein 61 gamma subunit	6.28994	3.73375	5.01184	3.94763	2.04198	2.99481	4.75952	3.40791	4.08372	2.08741	2.22312	2.15526	12.545	3.01867	7.78185	1.65176	3.22778	2.43977	3.07308	3.40621	3.23964	2.26325	2.35629	2.30977	0.295458	0.474599	1.26428	0.0789987
PF3D7_0210100	60S ribosomal protein L37ae putative	9.31842	3.73375	6.52609	1.31588	1.76972	1.5428	9.37906	2.20512	5.79209	0.782778	2.03786	1.41032	13.8208	3.89432	8.85756	3.09706	3.90731	3.50218	7.85342	2.88217	5.3678	4.52649	1.02106	2.77378	0.172134	0.129529	0.72258	0.336404
PF3D7_0210200	conserved Plasmodium protein unknown function	52.6491	17.351	35	17.1064	25.5928	21.3496	20.298	17.0396	18.6688	23.2224	26.4921	24.8573	34.4457	10.0008	22.2232	26.2218	29.7295	27.9757	9.38995	12.4458	10.9179	17.7288	20.4997	19.1142	0.906729	-0.219458	1.02538	0.549524
PF3D7_0210300	monocarboxylate transporter putative	5.82402	2.63559	4.2298	4.93454	7.07887	6.0067	5.87941	3.40791	4.64366	8.08871	6.48409	7.2864	9.56825	2.00477	5.78651	9.08471	6.96521	8.02496	3.07308	3.2752	3.17414	5.65812	6.75469	6.2064	-0.134673	-0.278632	0.866329	0.370736
PF3D7_0210400	50S ribosomal protein L33 putative	1.86368	0.219632	1.04166	1.64485	0.544529	1.09469	1.25987	0.400931	0.830403	0.521852	0.18526	0.353556	2.33891	0.276519	1.30771	0.825882	1.35906	1.09247	1.02436	0.524032	0.774195	1.13162	0.942515	1.03707	0.327	1.63051	0.756276	0.0750861
PF3D7_0210500	conserved Plasmodium protein unknown function	6.98882	12.2994	9.64412	4.2766	5.17302	4.72481	16.2384	24.6573	20.4478	4.69667	7.41039	6.05353	46.1402	34.1041	40.1221	5.98765	11.0424	8.51502	38.2427	34.8481	36.5454	3.39487	9.81786	6.60637	-1.08423	-0.35752	0.134708	0.366153
PF3D7_0210600	protein CERLI1	164.703	393.801	279.252	31.2521	50.6412	40.9466	815.838	916.729	866.284	26.6145	82.07	54.3422	1356.35	1511.89	1434.12	31.59	85.9608	58.7754	1444.17	1535.41	1489.79	50.1686	101.556	75.8623	-1.63327	-0.40833	-0.0549441	-0.36817
PF3D7_0210700	syntaxin Qa-SNARE family	36.1089	83.021	59.565	6.90835	4.90076	5.90455	165.743	184.228	174.986	3.13111	8.52194	5.82653	260.044	295.069	277.557	4.54235	7.47485	6.0086	296.04	306.821	301.43	6.78974	10.4462	8.61797	-1.5547	0.0191916	-0.119042	-0.520319
PF3D7_0210800	conserved Plasmodium protein unknown function	5.59105	2.41596	4.00351	0.328969	0.952925	0.640947	4.47955	3.20745	3.8435	1.0437	1.8526	1.44815	5.10307	2.32737	3.71522	1.03235	2.37836	1.70536	2.5609	2.88217	2.72154	3.39487	2.04212	2.71849	0.058843	-1.17593	0.449027	-0.672733
PF3D7_0210900	conserved Plasmodium protein unknown function	12.8128	5.49081	9.15182	2.96072	5.17302	4.06687	9.93901	6.21443	8.07672	6.78408	5.18727	5.98568	16.585	3.87127	10.2281	6.60706	9.51345	8.06026	3.92671	5.63334	4.78002	7.54416	5.89072	6.71744	0.18029	-0.557594	1.09745	0.262915
PF3D7_0211000	non-coding RNA	0	0.658897	0.329449	0.328969	0.952925	0.640947	0.559944	0	0.279972	0.782778	0.370519	0.576649	2.12628	0.161303	1.14379	1.03235	1.52895	1.28065	0.170726	0.262016	0.216371	0.377208	0.5498	0.463504	0.234771	0.152512	2.40224	1.46622
PF3D7_0211100	conserved Plasmodium protein unknown function	2.79553	3.29449	3.04501	1.64485	1.76972	1.70728	5.87941	5.41257	5.64599	0.782778	1.11156	0.947168	8.71774	7.60429	8.16101	1.65176	2.20848	1.93012	3.41453	7.99148	5.70301	2.26325	1.41377	1.83851	-0.890782	0.850009	0.517025	0.0701555
PF3D7_0211200	ras-related protein Rab-5A	3.26145	1.09816	2.17981	1.31588	2.72264	2.01926	1.39986	0.601397	1.00063	0.521852	2.96415	1.743	3.8273	0.921732	2.37452	0.412941	2.37836	1.39565	0.512179	0.786048	0.649113	1.13162	1.72794	1.42978	1.12329	0.212251	1.87109	-0.0348576
PF3D7_0211300	ubiquinol-cytochrome-c reductase complex assembly factor 1 putative	1.86368	0.658897	1.26129	1.31588	2.58651	1.95119	2.65973	1.20279	1.93126	2.87019	1.66734	2.26876	2.76416	1.12912	1.94664	3.92294	5.09649	4.50972	0.512179	1.83411	1.17315	1.13162	1.72794	1.42978	-0.614644	-0.217548	0.730605	1.65724
PF3D7_0211400	beta-ketoacyl-ACP synthase III	0.931842	0.439265	0.685554	1.64485	1.22519	1.43502	0.979902	0.200466	0.590184	1.82648	0.926298	1.37639	0.637883	0.368693	0.503288	2.89059	2.88801	2.8893	0.512179	0.131008	0.321594	1.50883	1.02106	1.26494	0.216105	0.0601784	0.646145	1.19165
PF3D7_0211500	GAF domain-related protein putative	7.45474	9.00493	8.22983	4.93454	4.2201	4.57732	13.5786	9.62235	11.6005	5.47945	2.96415	4.2218	14.6713	12.7199	13.6956	5.36824	4.07719	4.72271	11.2679	14.5419	12.9049	4.14929	2.749	3.44914	-0.495251	0.116643	0.0857928	0.453378
PF3D7_0211600	UDP-N-acetylglucosamine transferase subunit ALG14 putative	0.698882	1.31779	1.00834	2.63175	1.36132	1.99654	3.35966	1.00233	2.181	0.782778	2.22312	1.50295	4.89044	2.44259	3.66651	1.65176	2.20848	1.93012	1.53654	3.93024	2.73339	1.13162	1.0996	1.11561	-1.11301	0.409706	0.423719	0.790857
PF3D7_0211700	tyrosine kinase-like protein putative	10.4832	5.05154	7.76739	3.28969	3.67557	3.48263	5.17948	7.01629	6.09789	3.65297	3.89045	3.77171	10.844	2.78824	6.81613	6.19412	6.45556	6.32484	2.21944	4.58528	3.40236	3.77208	4.00569	3.88888	0.34912	-0.115041	1.00242	0.701672
PF3D7_0211800	asparagine--tRNA ligase	18.4039	11.8601	15.132	8.5532	11.299	9.92608	12.0388	10.0233	11.031	11.2198	12.9682	12.094	23.8143	5.00039	14.4074	11.9753	14.2702	13.1227	5.46325	3.93024	4.69674	9.4302	9.73932	9.58476	0.456036	-0.284995	1.61707	0.453255
PF3D7_0211900	pseudouridine synthase putative	9.55139	4.83191	7.19165	1.31588	2.85878	2.08733	7.83922	2.40559	5.1224	5.21852	3.51993	4.36923	6.80409	1.05999	3.93204	5.36824	3.73743	4.55283	0.853632	1.7031	1.27837	3.77208	2.12066	2.94637	0.489502	-1.06572	1.62098	0.627826
PF3D7_0212000	GDP-fructose:GMP antiporter putative	3.96033	3.73375	3.84704	2.30278	3.4033	2.85304	5.0395	1.00233	3.02091	3.91389	4.63149	4.27269	4.89044	1.42868	3.15956	3.92294	5.94591	4.93442	0.512179	2.22713	1.36966	3.39487	4.3984	3.89664	0.348765	-0.582643	1.20591	0.340652
PF3D7_0212100	conserved Plasmodium protein unknown function	42.6318	14.0565	28.3441	14.8036	16.472	15.6378	15.8184	15.2354	15.5269	23.4834	22.0459	22.7646	32.3194	8.87167	20.5955	16.9306	23.1041	20.0173	7.34124	15.5899	11.4656	20.3692	14.2948	17.332	0.86828	-0.541756	0.845022	0.207811
PF3D7_0212200	ribosomal protein L12 mitochondrial putative	2.32961	1.53743	1.93352	1.64485	3.8117	2.72827	2.23978	1.40326	1.82152	3.65297	2.96415	3.30856	1.91365	0.645212	1.27943	3.51	2.0386	2.7743	1.02436	1.04806	1.03621	3.01766	1.80649	2.41207	0.0860862	-0.278215	0.304185	0.201848
PF3D7_0212300	eukaryotic peptide chain release factor subunit 1 putative	10.9491	7.24787	9.09851	1.97381	5.03689	3.50535	8.25917	8.21909	8.23913	4.17482	3.51993	3.84738	20.4123	3.75606	12.0842	5.36824	5.26637	5.31731	4.09743	3.40621	3.75182	3.77208	4.00569	3.88888	0.143138	-0.134315	1.68745	0.451339
PF3D7_0212400	conserved Plasmodium membrane protein unknown function	58.2402	38.4357	48.3379	21.712	38.6615	30.1867	27.1573	30.4708	28.814	43.3137	42.2392	42.7765	66.9777	9.17123	38.0745	47.6947	47.0576	47.3762	8.36559	14.0178	11.1917	30.5538	37.465	34.0094	0.746384	-0.502902	1.76639	0.478228
PF3D7_0212500	conserved Plasmodium protein unknown function	89.6898	56.8848	73.2873	27.6334	47.7824	37.7079	57.8142	60.5406	59.1774	53.4899	56.1337	54.8118	92.0678	43.7592	67.9135	59.2571	70.3316	64.7943	39.95	73.7575	56.8537	42.2473	49.8747	46.061	0.308517	-0.539619	0.256444	0.492321
PF3D7_0212600	secreted protein with altered thrombospondin repeat domain	43.0977	104.106	73.6017	14.4746	17.5611	16.0178	193.741	204.475	199.108	10.698	26.4921	18.5951	340.417	386.574	363.496	8.67177	39.5828	24.1273	439.621	372.587	406.104	15.4655	43.5913	29.5284	-1.43574	-0.215239	-0.15991	-0.29144
PF3D7_0212700	SRR1-like protein	5.35809	2.85522	4.10666	2.96072	3.8117	3.38621	4.61954	3.20745	3.91349	1.56556	6.29883	3.93219	9.56825	5.94517	7.75671	2.27118	6.45556	4.36337	6.99978	6.6814	6.84059	2.64046	3.92714	3.2838	0.0695076	-0.215662	0.181323	0.410075
PF3D7_0212800	multidrug efflux pump putative	15.8413	21.524	18.6826	13.1588	14.9745	14.0667	45.9154	41.4964	43.7059	13.3072	16.8586	15.0829	44.4392	50.9948	47.717	17.3435	20.7257	19.0346	50.1936	63.6699	56.9317	14.3339	17.358	15.8459	-1.22613	-0.100638	-0.254729	0.264514
PF3D7_0212900	arginyl-tRNA--protein transferase	29.1201	42.8283	35.9742	4.93454	8.57633	6.75543	77.4123	95.6221	86.5172	10.9589	9.6335	10.2962	93.7688	103.787	98.7779	13.4206	9.51345	11.467	95.4361	130.091	112.763	8.29857	12.0171	10.1578	-1.26602	-0.607992	-0.191039	0.1749
PF3D7_0213000	conserved protein unknown function	4.19329	3.29449	3.74389	0.657938	2.17811	1.41803	7.69923	9.22142	8.46032	3.65297	1.48208	2.56752	8.93037	7.60429	8.26733	2.27118	2.0386	2.15489	5.46325	9.17055	7.3169	2.26325	2.35629	2.30977	-1.17618	-0.856492	0.176188	-0.100135
PF3D7_0213100	protein SIS1	9.08546	2.41596	5.75071	3.61866	2.58651	3.10259	5.45945	2.40559	3.93252	4.9576	3.14941	4.05351	9.9935	1.7052	5.84935	2.27118	5.09649	3.68383	1.70726	2.22713	1.9672	3.01766	2.59192	2.80479	0.548286	-0.385699	1.57213	0.393316
PF3D7_0213200	conserved protein unknown function	1.86368	2.63559	2.24964	1.64485	1.76972	1.70728	3.63964	1.80419	2.72191	1.56556	2.22312	1.89434	9.56825	2.74215	6.1552	2.06471	2.54825	2.30648	3.75598	2.35814	3.05706	1.50883	1.72794	1.61839	-0.274929	-0.149991	1.00966	0.511133
PF3D7_0213300	conserved protein unknown function	1.1648	2.19632	1.68056	0.328969	0.408397	0.368683	1.25987	2.00466	1.63226	0.521852	1.11156	0.816705	5.10307	2.37346	3.73826	0.206471	2.20848	1.20748	1.02436	2.09613	1.56024	0.754416	1.0996	0.927008	0.0420699	-1.14744	1.2606	0.38134
PF3D7_0213400	protein kinase 7	3.02849	3.07485	3.05167	0.328969	1.36132	0.845145	1.53985	2.20512	1.87248	2.08741	1.8526	1.97	7.22934	2.37346	4.8014	2.89059	1.69883	2.29471	3.07308	3.40621	3.23964	1.50883	1.33523	1.42203	0.704646	-1.22093	0.567622	0.690359
PF3D7_0213500	tetratricopeptide repeat protein putative	3.72737	3.51412	3.62074	0.328969	1.49745	0.913212	2.09979	3.60838	2.85408	1.30463	0.370519	0.837575	8.29248	5.00039	6.64644	0.619412	2.54825	1.58383	4.26816	7.86048	6.06432	0.377208	0.628343	0.502776	0.343258	0.124731	0.132236	1.65543
PF3D7_0213600	conserved Plasmodium protein unknown function	0.931842	1.53743	1.23463	1.64485	2.04198	1.84341	2.51975	2.40559	2.46267	1.0437	1.29682	1.17026	2.55153	1.68216	2.11685	0.619412	1.52895	1.07418	2.73162	1.96512	2.34837	1.88604	1.72794	1.80699	-0.996138	0.65555	-0.149744	-0.750354
PF3D7_0213700	conserved protein unknown function	3.02849	0.878529	1.95351	0.328969	0.272264	0.300617	1.53985	0.400931	0.970389	0.260926	0.926298	0.593612	4.89044	0.299563	2.595	0.619412	0.339766	0.479589	0.341453	0.393024	0.367238	0.377208	0.157086	0.267147	1.00943	-0.981596	2.82095	0.844166
PF3D7_0213800	conserved protein unknown function	0.465921	0.658897	0.562409	0.328969	1.36132	0.845145	0.69993	0.400931	0.550431	1.82648	1.29682	1.56165	1.48839	0.276519	0.882457	1.03235	0.339766	0.68606	0.341453	0.262016	0.301734	2.26325	0.5498	1.40652	0.0310596	-0.8858	1.54825	-1.03573
PF3D7_0213900	RTR1 domain-containing protein putative	3.49441	4.39265	3.94353	0.986907	3.4033	2.19511	2.79972	1.20279	2.00126	1.0437	3.14941	2.09656	3.18942	0.921732	2.05557	3.51	2.88801	3.19901	0.170726	0.917055	0.543891	1.50883	1.88503	1.69693	0.978581	0.0662668	1.91815	0.914696
PF3D7_0214000	T-complex protein 1 subunit theta	13.7447	8.34603	11.0454	2.30278	2.31425	2.30852	10.219	8.62002	9.4195	3.91389	3.70519	3.80954	16.7976	3.89432	10.346	4.33588	4.58684	4.46136	4.60961	5.10931	4.85946	4.52649	2.82754	3.67702	0.229717	-0.722653	1.0902	0.278948
PF3D7_0214100	protein transport protein SEC31	68.4904	49.6369	59.0637	22.0409	29.1323	25.5866	89.0311	77.5802	83.3056	32.3548	40.5719	36.4634	97.3835	96.1827	96.7831	30.7641	41.6214	36.1927	93.5581	114.108	103.833	23.3869	34.716	29.0514	-0.496143	-0.511058	-0.101438	0.317091
PF3D7_0214200	ribosomal protein L13 mitochondrial	2.56257	3.07485	2.81871	1.31588	5.98982	3.65285	5.87941	4.00931	4.94436	5.74038	4.44623	5.0933	4.67781	3.54867	4.11324	6.40059	6.62544	6.51301	3.07308	4.84729	3.96018	3.39487	2.59192	2.99339	-0.810749	-0.479581	0.0547071	1.12154
PF3D7_0214300	conserved Plasmodium protein unknown function	1.63072	1.97669	1.80371	0.657938	1.90585	1.28189	1.53985	1.00233	1.27109	1.30463	0.370519	0.837575	2.33891	1.0139	1.67641	1.03235	1.52895	1.28065	1.02436	1.17907	1.10171	0.377208	1.33523	0.856219	0.504903	0.613987	0.60562	0.580826
PF3D7_0214400	conserved protein unknown function	4.19329	2.41596	3.30462	0.328969	0.952925	0.640947	5.73943	3.20745	4.47344	0.521852	1.29682	0.909335	7.6546	5.1617	6.40815	1.23882	1.18918	1.214	4.26816	6.15737	5.21277	1.13162	0.5498	0.840712	-0.436898	-0.504606	0.297858	0.530088
PF3D7_0214500	conserved Plasmodium protein unknown function	1.1648	0.219632	0.692218	1.31588	1.36132	1.3386	1.11989	2.40559	1.76274	0.782778	1.8526	1.31769	1.70102	2.64998	2.1755	2.06471	3.22778	2.64624	3.07308	2.88217	2.97763	0.377208	3.2988	1.838	-1.34852	0.0227156	-0.452815	0.525805
PF3D7_0214600	serine/threonine protein kinase STK2 putative	116.713	233.908	175.311	45.0688	69.8358	57.4523	389.301	477.108	433.205	28.7019	102.634	65.6679	862.206	802.437	832.321	36.9582	111.953	74.4556	969.043	806.616	887.829	46.3966	122.213	84.3047	-1.30513	-0.192823	-0.0931426	-0.179232
PF3D7_0214700	conserved Plasmodium protein unknown function	7.92066	17.351	12.6358	2.30278	7.75953	5.03116	44.6555	40.494	42.5748	3.91389	8.7072	6.31055	70.805	69.729	70.267	3.09706	9.34357	6.22031	76.8269	74.1505	75.4887	3.77208	13.2737	8.52291	-1.75248	-0.326875	-0.103413	-0.454359
PF3D7_0214800	conserved Plasmodium membrane protein unknown function	33.5463	67.6468	50.5965	19.0802	54.7251	36.9027	89.871	136.517	113.194	30.2674	70.7692	50.5183	278.33	180.544	229.437	30.9706	83.4126	57.1916	273.333	204.503	238.918	29.045	94.0944	61.5697	-1.16169	-0.453081	-0.0584189	-0.106418
PF3D7_0214900	rhoptry neck protein 6	44.7284	68.5253	56.6269	13.8167	13.4771	13.6469	121.508	96.2235	108.866	16.6993	19.267	17.9831	111.842	136.693	124.267	15.4853	16.1389	15.8121	122.069	142.668	132.369	17.7288	17.0438	17.3863	-0.94299	-0.398072	-0.091111	-0.136922
PF3D7_0215000	acyl-CoA synthetase	4.89217	2.63559	3.76388	4.93454	5.30915	5.12185	3.21968	1.40326	2.31147	10.9589	4.63149	7.7952	8.29248	1.31347	4.80297	6.81353	7.13509	6.97431	1.19508	1.5721	1.38359	5.28091	5.96926	5.62509	0.703411	-0.605921	1.79551	0.310175
PF3D7_0215100	RING zinc finger protein putative	14.4436	14.0565	14.25	3.94763	2.72264	3.33514	27.5772	20.648	24.1126	3.39204	4.44623	3.91914	22.5385	27.7441	25.1413	5.57471	5.26637	5.42054	26.1211	28.2977	27.2094	2.64046	4.71257	3.67651	-0.758824	-0.23279	-0.114046	0.560098
PF3D7_0215200	conserved Plasmodium protein unknown function	0.232961	0.219632	0.226296	0	0.272264	0.136132	1.11989	0.601397	0.860642	0.521852	0	0.260926	1.91365	0.898688	1.40617	0.206471	0.679532	0.443001	0.682906	0.524032	0.603469	0	0.314172	0.157086	-1.9272	-0.938633	1.22042	1.49576
PF3D7_0215300	acyl-CoA synthetase	2.09665	4.61228	3.35446	1.97381	4.62849	3.30115	5.31947	9.22142	7.27044	1.30463	8.15143	4.72803	19.3491	4.19388	11.7715	2.47765	7.64474	5.06119	16.9019	7.59846	12.2502	3.39487	10.7604	7.07762	-1.11596	-0.518268	-0.0575055	-0.483788
PF3D7_0215400	conserved Plasmodium protein unknown function	40.7681	71.8198	56.2939	7.56629	11.8435	9.70489	134.107	129.902	132.004	9.13242	15.3766	12.2545	118.434	151.118	134.776	12.8012	15.969	14.3851	146.483	187.079	166.781	10.939	14.5304	12.7347	-1.22953	-0.336525	-0.307396	0.175806
PF3D7_0215500	conserved Plasmodium protein unknown function	10.0173	15.5939	12.8056	1.64485	3.8117	2.72827	17.3583	16.8391	17.0987	2.34834	4.26097	3.30465	20.4123	26.4307	23.4215	3.51	4.07719	3.7936	28.1699	32.883	30.5264	2.64046	2.749	2.69473	-0.41711	-0.276511	-0.382228	0.493427
PF3D7_0215600	conserved Plasmodium protein unknown function	2.56257	4.17301	3.36779	1.97381	2.04198	2.0079	4.75952	4.20978	4.48465	2.34834	1.66734	2.00784	5.95358	6.29082	6.1222	1.65176	1.69883	1.6753	3.92671	7.86048	5.89359	2.26325	1.02106	1.64215	-0.413193	4.48956e-05	0.0549025	0.0288295
PF3D7_0215700	DNA-directed RNA polymerase II subunit RPB2 putative	22.3642	11.2013	16.7827	3.94763	6.94274	5.44519	16.2384	13.0303	14.6343	6.26223	9.81876	8.04049	25.728	9.28645	17.5072	9.08471	8.66404	8.87437	9.21923	11.2667	10.243	6.03533	6.44052	6.23792	0.197622	-0.562303	0.773317	0.50858
PF3D7_0215800	origin recognition complex subunit 5	5.82402	4.39265	5.10833	1.31588	4.76463	3.04025	5.87941	4.41024	5.14483	1.56556	2.40838	1.98697	11.9072	1.98172	6.94444	4.95529	4.41696	4.68613	1.36581	3.53721	2.45151	0.754416	2.98463	1.86952	-0.0102704	0.613623	1.50219	1.32573
PF3D7_0215900	palmitoyltransferase DHHC11 putative	1.63072	1.53743	1.58408	1.64485	1.76972	1.70728	1.81982	1.60372	1.71177	2.87019	2.03786	2.45402	1.48839	0.783472	1.13593	2.06471	2.71813	2.39142	1.19508	1.83411	1.5146	2.26325	1.02106	1.64215	-0.111849	-0.523447	-0.415057	0.542278
PF3D7_0216000	DEAD/DEAH box helicase putative	3.96033	4.17301	4.06667	1.97381	1.90585	1.93983	7.41926	8.01862	7.71894	1.56556	3.14941	2.35749	9.9935	9.2634	9.62845	3.51	4.24708	3.87854	9.21923	12.0527	10.636	3.77208	3.37734	3.57471	-0.924554	-0.281317	-0.143577	0.117686
PF3D7_0216100	conserved Plasmodium protein unknown function	9.08546	3.07485	6.08016	1.97381	3.4033	2.68856	3.35966	3.40791	3.38379	3.39204	2.22312	2.80758	11.9072	1.82042	6.86379	4.54235	3.90731	4.22483	1.36581	3.2752	2.3205	2.26325	2.27774	2.2705	0.845469	-0.0624927	1.56457	0.895887
PF3D7_0216200	Alba domain-containing protein putative	0.465921	0.219632	0.342777	0.657938	0.544529	0.601233	0.279972	0.200466	0.240219	0.260926	0.555779	0.408353	1.70102	0.20739	0.954206	0.619412	0.169883	0.394647	0.170726	0.393024	0.281875	0.377208	0.392714	0.384961	0.512921	0.55811	1.75924	0.0358515
PF3D7_0216300	conserved Plasmodium protein unknown function	3.26145	3.29449	3.27797	2.30278	3.13104	2.71691	3.21968	3.60838	3.41403	1.82648	3.51993	2.67321	6.1662	1.05999	3.6131	4.95529	3.0579	4.0066	0.682906	1.31008	0.996492	3.77208	2.98463	3.37835	-0.0586739	0.0233955	1.85831	0.246056
PF3D7_0216400	vacuolar protein sorting-associated protein 45	6.05698	4.39265	5.22481	0.986907	3.53944	2.26317	3.49965	2.60605	3.05285	3.65297	4.63149	4.14223	6.80409	0.898688	3.85139	4.54235	5.43626	4.98931	1.36581	1.44109	1.40345	0.754416	4.08423	2.41932	0.775222	-0.872061	1.4564	1.04424
PF3D7_0216500	conserved Plasmodium protein unknown function	10.0173	4.83191	7.42461	4.2766	7.75953	6.01807	3.21968	3.00698	3.11333	7.56686	8.52194	8.0444	5.52832	2.18911	3.85872	10.3235	9.85322	10.0884	1.19508	1.5721	1.38359	4.14929	5.34092	4.7451	1.25386	-0.418685	1.4797	1.08818
PF3D7_0216600	sugar transporter putative	46.3592	99.2738	72.8165	13.1588	19.4669	16.3128	154.685	184.829	169.757	21.6569	30.5678	26.1124	200.295	210.685	205.49	17.7565	31.5982	24.6774	223.993	250.749	237.371	13.9567	38.2504	26.1035	-1.22113	-0.678725	-0.208076	-0.0810574
PF3D7_0216700	autophagy-related protein 11 putative	31.9156	43.0479	37.4818	10.856	14.8384	12.8472	61.1739	73.9718	67.5728	10.9589	17.4144	14.1867	153.517	134.527	144.022	5.78118	26.162	15.9716	179.604	134.545	157.075	14.7111	24.1127	19.4119	-0.850254	-0.143081	-0.125162	-0.281433
PF3D7_0216800	TMEM121 domain-containing protein putative	6.75586	8.1264	7.44113	7.56629	8.30406	7.93518	13.8586	9.22142	11.54	10.9589	9.81876	10.3888	19.1365	12.1899	15.6632	7.63941	12.0617	9.85056	13.8288	16.507	15.1679	7.54416	11.6243	9.58425	-0.633052	-0.388699	0.0463557	0.039539
PF3D7_0216900	conserved Plasmodium protein unknown function	1.1648	0	0.582402	0.328969	0.680661	0.504815	0.69993	0	0.349965	0.260926	0.18526	0.223093	0.850511	0.184346	0.517429	1.03235	1.18918	1.11077	0.341453	0.131008	0.23623	0	0.471257	0.235629	0.734804	1.17811	1.13117	2.23697
PF3D7_0217000	conserved Plasmodium membrane protein unknown function	2.56257	1.31779	1.94018	0.986907	3.26717	2.12704	1.67983	1.40326	1.54155	1.0437	2.22312	1.63341	5.31569	0.483909	2.8998	1.65176	4.07719	2.86448	1.53654	0.393024	0.964781	3.77208	1.33523	2.55365	0.331813	0.38096	1.58768	0.16571
PF3D7_0217100	ATP synthase subunit alpha mitochondrial	11.1821	5.05154	8.11683	1.97381	4.76463	3.36922	8.53915	7.41723	7.97819	4.17482	3.33467	3.75475	16.1597	6.12952	11.1446	3.92294	4.07719	4.00007	8.19487	9.17055	8.68271	4.9037	4.71257	4.80814	0.0248552	-0.156301	0.360129	-0.265454
PF3D7_0217200	conserved Plasmodium protein unknown function	7.92066	6.8086	7.36463	2.96072	3.53944	3.25008	11.1989	11.627	11.4129	3.13111	2.96415	3.04763	21.9007	12.3051	17.1029	5.16177	4.41696	4.78936	15.5361	16.638	16.0871	4.9037	4.08423	4.49397	-0.631985	0.0927852	0.0883396	0.0918443
PF3D7_0217300	AP-2 complex subunit sigma putative	6.5229	10.9816	8.75226	0.328969	1.08906	0.709013	19.0381	15.8368	17.4374	0.782778	2.03786	1.41032	18.7112	26.2924	22.5018	1.23882	1.35906	1.29894	21.1701	23.9745	22.5723	2.26325	1.80649	2.03487	-0.994461	-0.992135	-0.00450951	-0.647595
PF3D7_0217400	conserved protein unknown function	7.92066	10.1031	9.01187	8.22423	9.12086	8.67254	15.8184	10.4242	13.1213	7.82778	14.4503	11.139	23.3891	20.762	22.0755	8.87824	13.5906	11.2344	25.4382	23.4504	24.4443	6.41253	10.3677	8.3901	-0.542013	-0.361095	-0.147052	0.421169
PF3D7_0217500	calcium-dependent protein kinase 1	220.847	418.619	319.733	38.8184	55.5419	47.1801	807.719	851.578	829.648	41.2263	60.9504	51.0884	1140.32	1215.19	1177.76	36.5453	66.0845	51.3149	1236.06	1380.17	1308.11	47.151	73.4376	60.2943	-1.37563	-0.114815	-0.151448	-0.232644
PF3D7_0217600	conserved Plasmodium protein unknown function	16.3072	12.9583	14.6328	5.26351	9.52925	7.39638	16.5183	17.0396	16.779	13.5682	7.78091	10.6745	24.6648	18.8494	21.7571	13.8335	12.4015	13.1175	18.4385	23.7124	21.0754	9.05299	8.71826	8.88563	-0.19745	-0.529282	0.0459243	0.561947
PF3D7_0217700	E2F-associated phosphoprotein putative	2.56257	1.53743	2.05	1.97381	2.58651	2.28016	1.11989	1.60372	1.36181	2.60926	2.96415	2.78671	2.76416	0.829558	1.79686	2.68412	0.849415	1.76677	1.02436	1.31008	1.16722	2.26325	2.1992	2.23122	0.5901	-0.289425	0.622403	-0.336724
PF3D7_0217800	40S ribosomal protein S26	16.0743	11.8601	13.9672	4.2766	5.44529	4.86094	14.1386	8.21909	11.1788	5.74038	6.48409	6.11223	34.2331	7.07429	20.6537	7.02	5.60614	6.31307	6.14615	5.10931	5.62773	6.03533	4.00569	5.02051	0.321274	-0.330463	1.87577	0.330509
PF3D7_0217900	thioesterase/thiol ester dehydrase-isomerase putative	11.648	8.1264	9.88721	4.2766	8.30406	6.29033	9.37906	7.21676	8.29791	8.61056	8.52194	8.56625	34.0204	2.88041	18.4504	7.43294	6.62544	7.02919	3.2438	5.63334	4.43857	7.92137	7.46158	7.69147	0.252816	-0.445529	2.05549	-0.129901
PF3D7_0218000	replication factor C subunit 2 putative	10.9491	4.39265	7.6709	4.93454	6.12595	5.53024	12.3188	6.4149	9.36683	4.9576	3.51993	4.23877	11.6945	6.24473	8.96963	7.02	5.43626	6.22813	9.73141	11.2667	10.499	5.65812	3.37734	4.51773	-0.288166	0.383699	-0.227138	0.4632
PF3D7_0218100	conserved protein unknown function	3.72737	6.8086	5.26799	1.97381	2.72264	2.34823	9.65903	6.81583	8.23743	4.43574	4.63149	4.53362	7.86723	7.74255	7.80489	4.95529	2.88801	3.92165	5.63397	11.0047	8.31932	4.14929	3.22026	3.68477	-0.644943	-0.94909	-0.0920878	0.0898864
PF3D7_0218200	SUZ domain-containing protein putative	7.92066	8.34603	8.13335	2.30278	2.17811	2.24045	14.1386	10.2237	12.1812	2.87019	3.70519	3.28769	15.0966	14.0795	14.588	4.54235	3.73743	4.13989	15.3654	18.0791	16.7222	1.50883	3.61297	2.5609	-0.582731	-0.553286	-0.196985	0.69294
PF3D7_0218300	rRNA methyltransferase putative	8.61954	14.7154	11.6675	2.96072	3.26717	3.11395	28.8371	29.6689	29.253	2.60926	3.14941	2.87934	23.8143	35.1871	29.5007	3.51	3.56754	3.53877	24.4139	45.8528	35.1333	3.77208	2.749	3.26054	-1.3261	0.113007	-0.252091	0.118138
PF3D7_0218400	ATP-dependent RNA helicase DDX47 putative	2.79553	2.85522	2.82537	1.97381	3.67557	2.82469	2.65973	1.80419	2.23196	1.0437	2.96415	2.00393	3.8273	2.35042	3.08886	1.85824	4.07719	2.96771	1.70726	1.83411	1.77069	3.39487	2.1992	2.79704	0.340129	0.495262	0.802764	0.0854535
PF3D7_0218500	small nuclear ribonucleoprotein Sm D2 putative	2.32961	1.53743	1.93352	2.63175	2.45038	2.54107	2.37976	1.80419	2.09198	3.39204	3.14941	3.27073	3.8273	1.10608	2.46669	4.33588	2.88801	3.61195	0.853632	0.65504	0.754336	2.64046	1.72794	2.1842	-0.113639	-0.364178	1.7093	0.725672
PF3D7_0218600	patatin-like phospholipase putative	58.0072	75.3339	66.6705	7.89526	14.7023	11.2988	124.168	130.904	127.536	13.5682	17.5997	15.5839	152.454	158.492	155.473	19.6147	19.7064	19.6606	152.117	164.415	158.266	10.939	16.0228	13.4809	-0.935781	-0.463892	-0.0256889	0.54439
PF3D7_0218700	pre-mRNA-processing protein 45 putative	6.98882	1.97669	4.48275	2.63175	1.36132	1.99654	5.17948	5.01164	5.09556	1.0437	0.370519	0.707112	7.44197	7.28168	7.36183	2.27118	1.69883	1.985	6.99978	7.20544	7.10261	0.754416	1.6494	1.20191	-0.184855	1.49749	0.0517144	0.723815
PF3D7_0218800	ribonuclease P	243.677	154.402	199.039	108.231	129.87	119.05	166.723	77.1792	121.951	127.071	122.457	124.764	170.102	139.297	154.699	117.688	303.071	210.38	180.116	72.0544	126.085	121.084	173.894	147.489	0.706748	-0.0676266	0.295067	0.51239
PF3D7_0218900	Plasmodium RNA of unknown function RUF2	386.249	350.533	368.391	188.499	233.739	211.119	515.848	395.318	455.583	228.571	267.7	248.136	766.948	468.724	617.836	222.369	443.395	332.882	603.347	665.127	634.237	256.124	345.117	300.621	-0.306477	-0.233072	-0.0377987	0.147065
PF3D7_0219000	small nucleolar RNA snoR01	1557.57	5294.02	3425.8	2118.89	1344.17	1731.53	3039.1	3105.41	3072.25	2690.15	1232.35	1961.25	2944.89	895.232	1920.06	2802.43	2180.79	2491.61	805.146	2490.2	1647.67	3012.76	1366.25	2189.51	0.157142	-0.179725	0.220724	0.186471
PF3D7_0219100	saccharopine dehydrogenase putative	2.09665	1.09816	1.5974	3.61866	2.31425	2.96645	1.9598	1.00233	1.48107	1.82648	0.926298	1.37639	2.97679	0.622169	1.79948	4.54235	4.58684	4.5646	0.341453	0.65504	0.498246	3.01766	1.96357	2.49062	0.109093	1.10785	1.85265	0.873984
PF3D7_0219200	40S ribosomal protein S30	4.89217	5.27118	5.08167	2.30278	1.76972	2.03625	5.17948	3.40791	4.2937	0.782778	3.14941	1.9661	10.4188	1.72825	6.0735	4.12941	2.88801	3.50871	1.19508	2.48915	1.84212	2.64046	1.49232	2.06639	0.243083	0.0505814	1.72116	0.763832
PF3D7_0219300	conserved Plasmodium protein unknown function	3.96033	2.19632	3.07833	0.986907	3.4033	2.19511	2.37976	1.80419	2.09198	2.08741	3.51993	2.80367	2.76416	1.79738	2.28077	2.47765	1.69883	2.08824	2.90235	3.79923	3.35079	3.39487	1.6494	2.52214	0.55728	-0.353027	-0.554981	-0.272359
PF3D7_0219400	ribosome associated membrane protein RAMP4 putative	3.26145	3.95338	3.60742	0.328969	1.90585	1.11741	9.51905	6.81583	8.16744	1.0437	1.8526	1.44815	10.6314	8.64123	9.63631	1.85824	2.0386	1.94842	8.53632	10.3496	9.44297	0.377208	1.72794	1.05258	-1.17892	-0.374053	0.0292397	0.888378
PF3D7_0219500	pseudouridine synthase putative	2.32961	0.878529	1.60407	2.63175	2.58651	2.60913	3.49965	2.40559	2.95262	1.82648	3.70519	2.76584	4.67781	2.62694	3.65237	3.71647	1.86871	2.79259	2.90235	4.19225	3.5473	3.01766	2.1992	2.60843	-0.88026	-0.0841468	0.0421121	0.0984222
PF3D7_0219600	replication factor C subunit 1 putative	13.5117	8.34603	10.9289	4.2766	9.66538	6.97099	7.41926	9.62235	8.5208	7.82778	6.48409	7.15594	17.6481	7.25864	12.4534	9.91059	11.3822	10.6464	7.85342	12.3147	10.0841	6.41253	8.16846	7.2905	0.359083	-0.0377767	0.304457	0.546273
PF3D7_0219700	Plasmodium exported protein (PHISTc) unknown function	1.39776	1.31779	1.35778	1.97381	1.63359	1.8037	0.559944	0.601397	0.58067	1.56556	2.22312	1.89434	2.55153	0.737385	1.64446	2.89059	2.54825	2.71942	0.682906	0.65504	0.668973	1.13162	4.55549	2.84356	1.22546	-0.0707329	1.29759	-0.0643986
PF3D7_0219800	Plasmodium exported protein (PHISTc) unknown function	4.42625	7.02824	5.72724	2.96072	2.45038	2.70555	13.0187	14.2331	13.6259	4.69667	3.51993	4.1083	20.1996	13.8029	17.0013	4.33588	7.13509	5.73549	14.341	22.6644	18.5027	6.41253	6.0478	6.23017	-1.25044	-0.60262	-0.122092	-0.119356
PF3D7_0219900	Plasmodium exported protein unknown function	3.49441	5.05154	4.27298	2.63175	4.35623	3.49399	7.27927	12.4289	9.85407	4.69667	6.29883	5.49775	22.7512	11.9825	17.3668	4.54235	9.51345	7.0279	21.853	9.9566	15.9048	3.01766	7.77575	5.3967	-1.20548	-0.653965	0.126874	0.381015
PF3D7_0220000	liver stage antigen 3	41.234	17.351	29.2925	17.1064	46.9656	32.036	41.7158	33.4777	37.5968	34.9641	56.6895	45.8268	150.966	25.002	87.9838	41.9135	89.1886	65.5511	92.7045	23.8434	58.2739	21.8781	84.5907	53.2344	-0.360078	-0.516497	0.594387	0.300261
PF3D7_0220100	DnaJ protein putative	7.45474	4.39265	5.92369	5.26351	11.9796	8.62157	7.41926	4.61071	6.01498	8.34964	12.2271	10.2884	12.7577	7.97298	10.3653	8.05235	13.9304	10.9914	12.2923	12.3147	12.3035	4.9037	14.0592	9.48144	-0.0220636	-0.254995	-0.247307	0.213195
PF3D7_0220200	Plasmodium exported protein unknown function	43.5636	58.4222	50.9929	8.5532	17.8333	13.1933	85.5314	100.032	92.7819	11.2198	22.0459	16.6329	167.763	140.864	154.313	16.7241	23.9535	20.3388	174.312	155.637	164.975	12.0707	20.3426	16.2066	-0.863546	-0.334236	-0.0963795	0.327651
PF3D7_0220300	Plasmodium exported protein unknown function	3.72737	6.36934	5.04835	7.56629	11.5712	9.56876	7.13929	9.42188	8.28058	9.39334	9.6335	9.51342	20.1996	14.6094	17.4045	8.87824	8.15439	8.51631	20.8286	14.9349	17.8818	5.28091	8.7968	7.03886	-0.713919	0.00836794	-0.0390252	0.274888
PF3D7_0220400	DnaJ protein putative pseudogene	1.39776	1.53743	1.4676	0.657938	0.544529	0.601233	2.51975	1.20279	1.86127	0	1.48208	0.741039	7.6546	3.52562	5.59011	0.825882	1.18918	1.00753	5.63397	5.63334	5.63366	1.50883	1.25669	1.38276	-0.342834	-0.301624	-0.0111946	-0.456724
PF3D7_0220500	Plasmodium exported protein (hyp2) unknown function	3.26145	11.2013	7.23135	0.986907	0.816793	0.90185	14.1386	21.8507	17.9947	0.521852	2.03786	1.27985	16.1597	21.5916	18.8756	1.23882	2.71813	1.97848	19.6335	31.9659	25.7997	1.13162	2.51337	1.8225	-1.31523	-0.50502	-0.450831	0.118472
PF3D7_0220600	Plasmodium exported protein (hyp9) unknown function	4.19329	2.85522	3.52426	0.328969	1.36132	0.845145	3.49965	0.801862	2.15076	1.56556	2.40838	1.98697	5.95358	1.03695	3.49526	1.85824	1.35906	1.60865	0.682906	0.786048	0.734477	1.13162	1.49232	1.31197	0.712475	-1.2333	2.25061	0.294116
PF3D7_0220700	Plasmodium exported protein (hyp9) unknown function	4.19329	1.09816	2.64573	0.986907	2.31425	1.65058	2.09979	2.40559	2.25269	1.0437	1.66734	1.35552	8.93037	1.0139	4.97214	0.619412	1.35906	0.989238	1.87799	0.65504	1.26652	1.50883	2.04212	1.77547	0.232016	0.284123	1.973	-0.843814
PF3D7_0220800	cytoadherence linked asexual protein 2	215.954	579.61	397.782	63.82	72.6946	68.2573	888.491	1020.57	954.531	92.8897	90.7772	91.8335	810.537	1277.93	1044.24	86.5112	96.3237	91.4174	1028.46	1530.57	1279.51	86.7578	102.263	94.5103	-1.26281	-0.428037	-0.293145	-0.0480026
PF3D7_0220900	Plasmodium exported protein unknown function pseudogene	0	0	0	0	0	0	0	0	0	0	0	0	0	0	0	0.412941	0	0.206471	0	0	0	0	0.235629	0.117814	#DIV/0!	#DIV/0!	#DIV/0!	0.809421
PF3D7_0221000	Plasmodium exported protein unknown function	0	0	0	0.328969	0	0.164485	0	0	0	0	0	0	0	0	0	0	0	0	0	0	0	0	0.0785429	0.0392714	#DIV/0!	#DIV/0!	#DIV/0!	#NUM!
PF3D7_0221100	Plasmodium exported protein unknown function pseudogene	0	0	0	0	0.816793	0.408397	0.139986	0	0.069993	0	0.18526	0.0926298	0.425255	0.0460866	0.235671	0.206471	0	0.103235	0	0	0	0	0.314172	0.157086	#NUM!	2.14042	#DIV/0!	-0.605616
PF3D7_0221200	Plasmodium exported protein (hyp15) unknown function	6.5229	3.51412	5.01851	0.328969	0.272264	0.300617	3.35966	2.60605	2.98286	0.260926	0.555779	0.408353	4.03993	1.3826	2.71126	0.825882	2.37836	1.60212	0.853632	1.5721	1.21286	0.754416	0.628343	0.691379	0.750563	-0.44189	1.16055	1.21243
PF3D7_0221300	Plasmodium exported protein unknown function pseudogene	0	0	0	0	0.272264	0.136132	0.279972	0.400931	0.340452	0	0	0	0	0	0	0	0.169883	0.0849415	0	0	0	0	0.314172	0.157086	#NUM!	#DIV/0!	#DIV/0!	-0.887011
PF3D7_0221400	stevor	0	0	0	0	0	0	0	0	0	0	0	0	0	0	0	0	0	0	0	0	0	0	0	0	#DIV/0!	#DIV/0!	#DIV/0!	#DIV/0!
PF3D7_0221500	Pfmc-2TM Maurer's cleft two transmembrane protein pseudogene	0	0	0	0	0	0	0	0	0	0	0	0	0	0	0	0	0	0	0	0	0	0	0	0	#DIV/0!	#DIV/0!	#DIV/0!	#DIV/0!
PF3D7_0221600	Plasmodium exported protein unknown function pseudogene	0	0	0	0	0	0	0	0	0	0	0	0	0	0	0	0	0	0	0	0	0	0	0	0	#DIV/0!	#DIV/0!	#DIV/0!	#DIV/0!
PF3D7_0221650	Plasmodium exported protein unknown function pseudogene	0	0	0	0	0	0	0	0	0	0	0	0	0	0	0	0	0	0	0	0	0	0	0	0	#DIV/0!	#DIV/0!	#DIV/0!	#DIV/0!
PF3D7_0221700	Plasmodium exported protein unknown function	0	0	0	0	0	0	0	0	0	0	0	0	0	0	0	0	0	0	0.170726	0	0.0853632	0	0	0	#DIV/0!	#DIV/0!	#NUM!	#DIV/0!
PF3D7_0221800	hypothetical protein	0	0	0	0	0	0	0	0	0	0	0	0	0	0	0	0	0	0	0	0	0	0	0	0	#DIV/0!	#DIV/0!	#DIV/0!	#DIV/0!
PF3D7_0221900	erythrocyte membrane protein 1 (PfEMP1) pseudogene	0	0	0	0	0	0	0	0	0	0	0	0	0	0.0460866	0.0230433	0	0	0	0	0	0	0	0	0	#DIV/0!	#DIV/0!	#DIV/0!	#DIV/0!
PF3D7_0222000	exported protein family 1	0	0	0	0	0	0	0	0	0	0	0	0	0	0	0	0	0	0	0	0	0	0	0	0	#DIV/0!	#DIV/0!	#DIV/0!	#DIV/0!
PF3D7_0222100	Pfmc-2TM Maurer's cleft two transmembrane protein	0	0	0	0	0	0	0	0	0	0	0	0	0	0	0	0	0	0	0	0	0	0	0	0	#DIV/0!	#DIV/0!	#DIV/0!	#DIV/0!
PF3D7_0222200	exported protein family 3	0	0	0	0	0	0	0	0	0	0	0	0	0	0	0	0	0	0	0	0	0	0	0	0	#DIV/0!	#DIV/0!	#DIV/0!	#DIV/0!
PF3D7_0222300	exported protein family 4 pseudogene	0	0	0	0	0	0	0	0	0	0	0	0	0	0	0	0	0	0	0	0	0	0	0	0	#DIV/0!	#DIV/0!	#DIV/0!	#DIV/0!
PF3D7_0222400	rifin pseudogene	0	0	0	0	0	0	0	0	0	0	0	0	0	0	0	0	0	0	0	0	0	0	0	0	#DIV/0!	#DIV/0!	#DIV/0!	#DIV/0!
PF3D7_0222500	rifin	0	0	0	0	0	0	0	0	0	0	0	0	0	0	0	0	0	0	0	0	0	0	0	0	#DIV/0!	#DIV/0!	#DIV/0!	#DIV/0!
PF3D7_0222600	rifin	0	0	0	0	0	0	0	0	0	0	0	0	0	0	0	0	0	0	0	0	0	0	0	0	#DIV/0!	#DIV/0!	#DIV/0!	#DIV/0!
PF3D7_0222700	rifin	0	0	0	0	0	0	0	0	0	0	0	0	0	0	0	0	0	0	0	0	0	0	0	0	#DIV/0!	#DIV/0!	#DIV/0!	#DIV/0!
PF3D7_0222800	stevor	0	0	0	0	0	0	0	0	0	0	0	0	0	0	0	0	0	0	0	0	0	0	0	0	#DIV/0!	#DIV/0!	#DIV/0!	#DIV/0!
PF3D7_0222900	erythrocyte membrane protein 1 (PfEMP1) exon 2 pseudogene	0	0	0	0	0	0	0	0	0	0	0	0	0	0	0	0	0	0	0	0	0	0	0	0	#DIV/0!	#DIV/0!	#DIV/0!	#DIV/0!
PF3D7_0223100	rifin	0	0	0	0	0	0	0	0	0	0	0	0	0	0	0	0	0	0	0	0	0	0	0	0	#DIV/0!	#DIV/0!	#DIV/0!	#DIV/0!
PF3D7_0223200	rifin	0	0	0	0	0	0	0	0	0	0	0	0	0	0	0	0	0	0	0	0	0	0	0	0	#DIV/0!	#DIV/0!	#DIV/0!	#DIV/0!
PF3D7_0223300	erythrocyte membrane protein 1 (PfEMP1) exon 2	0	0	0	0	0	0	0	0	0	0	0	0	0	0	0	0	0	0	0	0	0	0	0	0	#DIV/0!	#DIV/0!	#DIV/0!	#DIV/0!
PF3D7_0223400	rifin	0	0	0	0	0	0	0	0	0	0	0	0	0	0.0921732	0.0460866	0	0	0	0	0.131008	0.065504	0	0.0785429	0.0392714	#DIV/0!	#DIV/0!	-0.507235	#NUM!
PF3D7_0223500	erythrocyte membrane protein 1 PfEMP1	0	0	0	0	0	0	0	0	0	0	0	0	0.212628	0.0460866	0.129357	0	0.339766	0.169883	0	0	0	0	0	0	#DIV/0!	#DIV/0!	#DIV/0!	#DIV/0!
PF3D7_0300100	erythrocyte membrane protein 1 PfEMP1	0.465921	0.219632	0.342777	1.64485	0.544529	1.09469	0.279972	0.200466	0.240219	1.30463	1.48208	1.39335	0.425255	0.20739	0.316323	1.44529	1.35906	1.40218	0.341453	0.131008	0.23623	1.50883	1.6494	1.57912	0.512921	-0.348043	0.421202	-0.171446
PF3D7_0300200	rifin	0	0	0	0	0.408397	0.204198	0	0.200466	0.100233	0.260926	0	0.130463	0	0.115216	0.0576082	0.412941	0	0.206471	0	0.131008	0.065504	0	0	0	#NUM!	0.646329	-0.185307	#DIV/0!
PF3D7_0300300	erythrocyte membrane protein 1 (PfEMP1) exon 2 pseudogene	0	0	0	0	0	0	0	0	0	0	0	0	0	0	0	0	0	0	0	0	0	0	0	0	#DIV/0!	#DIV/0!	#DIV/0!	#DIV/0!
PF3D7_0300400	stevor	0	0	0	0	0	0	0	0	0	0	0	0	0	0	0	0	0	0	0	0	0	0	0	0	#DIV/0!	#DIV/0!	#DIV/0!	#DIV/0!
PF3D7_0300500	rifin	0	0	0	0	0	0	0	0	0	0	0	0	0	0	0	0	0	0	0	0	0	0	0	0	#DIV/0!	#DIV/0!	#DIV/0!	#DIV/0!
PF3D7_0300600	Plasmodium exported protein unknown function fragment	0	0	0	0	0	0	0	0	0	0	0	0	0	0	0	0	0	0	0	0	0	0	0	0	#DIV/0!	#DIV/0!	#DIV/0!	#DIV/0!
PF3D7_0300700	rifin	0	0	0	0	0	0	0	0	0	0	0	0	0	0	0	0	0	0	0	0	0	0	0	0	#DIV/0!	#DIV/0!	#DIV/0!	#DIV/0!
PF3D7_0300800	rifin	0	0	0	0	0	0	0	0	0	0	0	0	0	0	0	0	0	0	0	0	0	0	0	0	#DIV/0!	#DIV/0!	#DIV/0!	#DIV/0!
PF3D7_0300900	stevor	0	0	0	0	0	0	0	0.200466	0.100233	0	0	0	0	0	0	0	0	0	0	0.131008	0.065504	0	0	0	#NUM!	#DIV/0!	#NUM!	#DIV/0!
PF3D7_0301000	acyl-CoA synthetase	0	0.219632	0.109816	0	0	0	0	0	0	0	0	0	0	0	0	0	0	0	0	0	0	0	0	0	#DIV/0!	#DIV/0!	#DIV/0!	#DIV/0!
PF3D7_0301100	Plasmodium exported protein (hyp13) unknown function	0	0	0	0	0.136132	0.0680661	0	0	0	0.260926	0	0.130463	0	0.0230433	0.0115216	0.206471	0.169883	0.188177	0	0	0	0	0	0	#DIV/0!	-0.938633	#DIV/0!	#DIV/0!
PF3D7_0301200	serine/threonine protein kinase FIKK family	1.39776	0.878529	1.13815	0.657938	0.680661	0.6693	0.69993	1.80419	1.25206	1.82648	1.66734	1.74691	4.25255	1.84346	3.04801	1.44529	2.20848	1.82689	2.04872	1.44109	1.7449	3.01766	2.98463	3.00115	-0.137617	-1.38408	0.804721	-0.716126
PF3D7_0301300	epoxide hydrolase 1	7.22178	15.5939	11.4078	3.61866	5.85368	4.73617	19.878	24.8577	22.3679	1.82648	7.59565	4.71106	57.1969	29.2419	43.2194	3.09706	7.13509	5.11607	44.3889	29.0838	36.7363	3.77208	8.247	6.00954	-0.971402	0.0076683	0.234472	-0.232218
PF3D7_0301400	Plasmodium exported protein unknown function	5.35809	1.53743	3.44776	0.986907	1.49745	1.24218	2.09979	1.00233	1.55106	0.782778	1.48208	1.13243	5.31569	1.03695	3.17632	1.65176	1.86871	1.76024	1.02436	1.04806	1.03621	0.377208	1.80649	1.09185	1.15241	0.133456	1.61604	0.689001
PF3D7_0301500	Plasmodium exported protein unknown function	3.26145	1.53743	2.39944	0.657938	2.04198	1.34996	2.51975	1.80419	2.16197	0.521852	1.11156	0.816705	1.70102	0.921732	1.31138	2.89059	0.679532	1.78506	0.853632	0.917055	0.885344	1.13162	0.863972	0.997798	0.150351	0.72503	0.566773	0.839154
PF3D7_0301600	Plasmodium exported protein (hyp1) unknown function	5.12513	10.762	7.94356	2.30278	4.76463	3.5337	8.53915	14.0326	11.2859	4.43574	4.44623	4.44099	16.585	13.7799	15.1824	6.81353	5.09649	5.95501	11.7801	18.4721	15.1261	4.14929	4.31986	4.23457	-0.50666	-0.329699	0.00536035	0.491888
PF3D7_0301700	Plasmodium exported protein unknown function	13.2788	11.4209	12.3498	5.26351	7.21501	6.23926	11.1989	14.4335	12.8162	7.82778	8.89246	8.36012	24.8774	10.7151	17.7963	10.9429	5.77602	8.35948	10.0729	12.1837	11.1283	7.16695	6.5976	6.88228	-0.0534786	-0.42215	0.677343	0.280528
PF3D7_0301800	Plasmodium exported protein unknown function	0.465921	1.97669	1.22131	1.31588	3.4033	2.35959	3.91961	4.41024	4.16493	1.56556	5.37253	3.46904	15.5218	1.68216	8.60199	2.27118	8.15439	5.21278	10.2436	2.88217	6.56288	2.64046	7.61866	5.12956	-1.76987	-0.556002	0.390342	0.023219
PF3D7_0301900	conserved protein unknown function	3.72737	1.31779	2.52258	0	1.49745	0.748727	2.93971	2.00466	2.47218	0.260926	0.926298	0.593612	3.18942	2.41955	2.80448	0.206471	1.35906	0.782768	2.39017	3.93024	3.1602	0	1.33523	0.667615	0.029117	0.334919	-0.172284	0.229568
PF3D7_0302000	pre-mRNA-splicing factor PRP46 putative	7.92066	3.73375	5.82721	1.31588	4.08397	2.69992	4.05959	5.8135	4.93655	2.87019	3.14941	3.0098	13.8208	4.21692	9.01886	3.30353	3.56754	3.43554	4.95107	5.63334	5.2922	1.13162	2.1992	1.66541	0.239302	-0.156751	0.769077	1.04466
PF3D7_0302100	serine/threonine protein kinase	13.0458	7.68713	10.3665	2.96072	4.2201	3.59041	6.15938	4.41024	5.28481	7.56686	6.48409	7.02547	9.56825	2.55781	6.06303	9.49765	7.81462	8.65613	2.21944	2.48915	2.3543	4.9037	5.34092	5.12231	0.972	-0.968447	1.36474	0.756928
PF3D7_0302200	cytoadherence linked asexual protein 3.2	2.09665	5.27118	3.68391	0.657938	0.544529	0.601233	6.0194	9.62235	7.82087	0.782778	0.741039	0.761909	11.6945	19.5868	15.6407	1.85824	2.88801	2.37312	17.5848	26.7256	22.1552	1.13162	1.88503	1.50833	-1.08609	-0.341693	-0.502345	0.653839
PF3D7_0302300	erythrocyte membrane protein 1 (PfEMP1) pseudogene	0	0.439265	0.219632	0	0.408397	0.204198	0.139986	0.400931	0.270459	0	0	0	3.18942	1.72825	2.45883	0	0.679532	0.339766	1.19508	1.31008	1.25258	0	0.392714	0.196357	-0.300317	#DIV/0!	0.973068	0.791061
PF3D7_0302400	non-coding RNA	1.39776	1.09816	1.24796	32.239	31.1743	31.7066	5.59944	2.80652	4.20298	48.5323	31.8647	40.1985	3.61467	5.1617	4.38818	30.1447	35.1658	32.6553	5.12179	2.62016	3.87098	26.0273	31.2601	28.6437	-1.75184	-0.342356	0.180927	0.189097
PF3D7_0302500	cytoadherence linked asexual protein 3.1	327.776	870.842	599.309	127.969	160.772	144.371	1539.43	1685.51	1612.47	210.828	188.965	199.897	1387.82	2021.27	1704.54	138.542	172.941	155.741	1711.87	2105.82	1908.85	147.865	219.842	183.854	-1.4279	-0.469477	-0.163317	-0.239405
PF3D7_0302600	ABC transporter B family member 4 putative	12.114	11.8601	11.987	3.94763	5.58142	4.76452	12.5987	12.8298	12.7143	7.56686	10.3745	8.9707	24.8774	15.1394	20.0084	7.43294	7.81462	7.62378	17.0726	20.3062	18.6894	6.41253	5.10529	5.75891	-0.0849717	-0.912888	0.098386	0.404711
PF3D7_0302700	CDGSH iron-sulfur domain-containing protein putative	2.09665	1.09816	1.5974	0	1.08906	0.544529	0.839916	1.40326	1.12159	1.30463	0.370519	0.837575	1.48839	2.09694	1.79267	1.03235	1.35906	1.19571	1.70726	2.09613	1.9017	0.754416	0.392714	0.573565	0.510187	-0.62121	-0.0851789	1.05984
PF3D7_0302800	RNA-binding protein putative	9.55139	11.6405	10.596	2.63175	1.49745	2.0646	27.7172	26.0605	26.8889	2.87019	2.22312	2.54665	26.3658	32.9289	29.6474	2.89059	2.20848	2.54953	38.072	38.1233	38.0976	3.01766	2.98463	3.00115	-1.3435	-0.302737	-0.361799	-0.23528
PF3D7_0302900	exportin-1 putative	41.467	25.0381	33.2525	16.1195	24.2315	20.1755	27.4373	22.0512	24.7442	26.3535	25.3806	25.8671	67.1904	7.81168	37.501	32.8288	34.9959	33.9124	6.4876	14.9349	10.7113	22.6325	26.0762	24.3544	0.426372	-0.358511	1.8078	0.477632
PF3D7_0303000	N-ethylmaleimide-sensitive fusion protein	17.472	15.8135	16.6428	6.25041	6.12595	6.18818	24.3576	24.8577	24.6076	7.30593	9.6335	8.46972	40.3993	31.1545	35.7769	6.40059	8.49415	7.44737	30.56	29.7388	30.1494	7.92137	6.67615	7.29876	-0.564209	-0.452799	0.246898	0.0290807
PF3D7_0303100	CLP1 P-loop domain-containing protein putative	108.327	214.8	161.564	14.8036	28.5878	21.6957	362.424	404.94	383.682	24.788	35.1993	29.9937	411.009	507.275	459.142	24.7765	34.3164	29.5464	484.351	561.5	522.925	22.2553	35.737	28.9961	-1.24781	-0.46725	-0.187664	0.0271227
PF3D7_0303200	HAD superfamily protein putative	123.702	254.554	189.128	22.6989	24.9122	23.8055	421.778	445.034	433.406	29.4847	33.7173	31.601	498.825	690.469	594.647	24.7765	33.6368	29.2067	625.029	731.548	678.289	31.3083	38.0933	34.7008	-1.19636	-0.408672	-0.189866	-0.248671
PF3D7_0303300	DNA-directed RNA polymerases I II and III subunit RPABC2 putative	3.02849	1.97669	2.50259	0.328969	0.680661	0.504815	2.23978	1.60372	1.92175	0.521852	1.11156	0.816705	8.29248	1.93564	5.11406	1.44529	1.86871	1.657	1.87799	2.62016	2.24907	1.88604	1.25669	1.57136	0.381001	-0.694061	1.18514	0.0765607
PF3D7_0303400	palmitoyltransferase DHHC1	4.19329	4.83191	4.5126	6.25041	6.12595	6.18818	10.219	8.62002	9.4195	13.5682	10.7451	12.1566	9.35562	7.07429	8.21496	8.87824	7.30497	8.0916	6.14615	8.64652	7.39634	9.05299	8.08992	8.57145	-1.06169	-0.974154	0.151442	-0.0831142
PF3D7_0303500	spindle pole body protein putative	23.762	13.6172	18.6896	11.185	17.6972	14.4411	14.5585	15.0349	14.7967	15.6556	18.7112	17.1834	28.0669	12.0516	20.0593	13.2141	18.857	16.0356	9.73141	16.9	13.3157	10.1846	12.8025	11.4936	0.336957	-0.250838	0.591138	0.480451
PF3D7_0303600	plasmoredoxin	1.1648	0.878529	1.02167	2.30278	1.76972	2.03625	1.67983	0.601397	1.14061	2.34834	1.48208	1.91521	1.48839	0.668255	1.07832	1.23882	1.35906	1.29894	0.341453	1.04806	0.694758	0.377208	0.628343	0.502776	-0.158887	0.0884156	0.634209	1.36935
PF3D7_0303700	lipoamide acyltransferase component of branched-chain alpha-keto acid dehydrogenase complex	12.8128	12.7387	12.7758	1.64485	2.58651	2.11568	17.9182	17.8414	17.8798	5.21852	4.81675	5.01764	17.2228	16.1303	16.6766	1.85824	4.75673	3.30748	16.0483	20.8303	18.4393	1.88604	2.98463	2.43533	-0.484924	-1.24589	-0.144959	0.441613
PF3D7_0303800	IBR domain protein putative	7.22178	5.93007	6.57593	1.97381	2.72264	2.34823	11.3389	8.82048	10.0797	1.82648	2.77889	2.30269	10.2061	8.15733	9.18173	2.47765	3.0579	2.76777	5.97542	11.3977	8.68656	1.50883	1.88503	1.69693	-0.616183	0.0282536	0.0799813	0.705797
PF3D7_0303900	phosphatidylethanolamine-binding protein putative	0	0.658897	0.329449	0.657938	0.816793	0.737366	0.69993	1.00233	0.851129	0.782778	1.11156	0.947168	0.850511	0.714342	0.782427	0.619412	0.509649	0.564531	0.853632	1.83411	1.34387	1.50883	0.706886	1.10786	-1.36932	-0.36124	-0.780368	-0.972651
PF3D7_0304000	inner membrane complex protein 1a putative	0.465921	1.53743	1.00167	0.328969	0.544529	0.436749	0.559944	1.60372	1.08183	0.260926	0.555779	0.408353	3.8273	2.14303	2.98516	1.03235	0.509649	0.771001	2.5609	3.79923	3.18006	0.377208	0.628343	0.502776	-0.111067	0.0969888	-0.0912458	0.616819
PF3D7_0304100	inner membrane complex protein 1e putative	113.918	165.383	139.65	10.527	9.39312	9.96007	366.903	322.148	344.526	8.34964	13.1534	10.7515	398.677	436.878	417.777	10.3235	14.1003	12.2119	535.91	435.077	485.494	13.2023	15.473	14.3376	-1.30279	-0.110316	-0.216718	-0.231516
PF3D7_0304200	EH domain-containing protein	33.3134	78.6284	55.9709	3.61866	7.89567	5.75716	124.168	148.345	136.256	8.61056	12.4124	10.5115	171.591	172.894	172.242	6.40059	12.9111	9.65585	175.677	199.918	187.798	7.16695	14.6875	10.9272	-1.28357	-0.868536	-0.124741	-0.178453
PF3D7_0304300	conserved Plasmodium protein unknown function	5.82402	3.29449	4.55925	5.59248	5.71755	5.65501	4.33957	2.40559	3.37258	7.82778	7.78091	7.80435	10.2061	2.18911	6.19762	10.7365	4.92661	7.83154	1.70726	4.45427	3.08077	5.28091	4.3984	4.83966	0.434946	-0.464747	1.00843	0.694392
PF3D7_0304400	60S ribosomal protein L44	9.31842	2.19632	5.75737	0.657938	1.49745	1.0777	4.33957	2.00466	3.17211	0.521852	0.926298	0.724075	9.78088	1.31347	5.54717	0.825882	0.679532	0.752707	3.92671	0.917055	2.42188	0	0.785429	0.392714	0.859968	0.573739	1.19562	0.938608
PF3D7_0304500	1-cys-glutaredoxin-like protein-1	1.39776	1.53743	1.4676	1.97381	1.49745	1.73563	2.23978	1.20279	1.72128	1.56556	1.11156	1.33856	4.25255	0.599126	2.42584	2.27118	2.37836	2.32477	1.02436	0.524032	0.774195	1.13162	0.863972	0.997798	-0.230032	0.374784	1.64772	1.22027
PF3D7_0304600	circumsporozoite (CS) protein	1.39776	0.219632	0.808698	0.657938	0.544529	0.601233	0.839916	0.200466	0.520191	1.0437	0.741039	0.892372	5.74095	0.368693	3.05482	1.85824	1.0193	1.43877	0.341453	0	0.170726	0.377208	0.5498	0.463504	0.63656	-0.569719	4.16133	1.63418
PF3D7_0304700	conserved Plasmodium protein unknown function	0.698882	0.219632	0.459257	0.657938	1.22519	0.941564	0.559944	0.200466	0.380205	1.56556	0	0.782778	0.637883	0.184346	0.411115	3.09706	1.52895	2.313	0	0.262016	0.131008	0.754416	0.942515	0.848465	0.272525	0.266455	1.64989	1.44684
PF3D7_0304800	conserved Plasmodium membrane protein unknown function	6.98882	1.53743	4.26312	2.30278	3.13104	2.71691	6.0194	3.20745	4.61342	4.17482	4.07571	4.12527	9.9935	0.967818	5.48066	3.92294	3.90731	3.91513	0.170726	1.17907	0.674899	2.64046	2.98463	2.81254	-0.113927	-0.602519	3.02161	0.477184
PF3D7_0304900	conserved protein unknown function	0.698882	1.09816	0.898522	0.328969	0.544529	0.436749	1.67983	0.200466	0.940149	1.82648	1.29682	1.56165	1.06314	0.391736	0.727437	1.65176	0.339766	0.995766	1.19508	1.17907	1.18708	0.377208	0.628343	0.502776	-0.0653354	-1.8382	-0.70652	0.985892
PF3D7_0305000	elongation factor Ts	5.59105	2.19632	3.89369	1.31588	3.4033	2.35959	4.61954	5.2121	4.91582	7.30593	3.33467	5.3203	9.35562	4.10171	6.72866	6.60706	6.11579	6.36143	3.58525	3.53721	3.56123	1.50883	4.55549	3.03216	-0.336295	-1.17297	0.917943	1.069
PF3D7_0305100	conserved Plasmodium protein unknown function	34.7111	14.7154	24.7133	10.527	19.7392	15.1331	16.0984	13.6317	14.865	22.9615	19.4523	21.2069	22.3259	7.69646	15.0112	26.0153	21.5751	23.7952	10.2436	12.1837	11.2137	15.0883	15.9442	15.5163	0.733363	-0.486826	0.420781	0.616891
PF3D7_0305200	GRIP domain-containing protein putative	35.41	39.7535	37.5817	4.2766	7.89567	6.08613	81.1919	65.3518	73.2718	9.65427	7.22513	8.4397	83.1375	89.3388	86.2381	11.3559	13.9304	12.6431	83.8267	100.745	92.2859	7.16695	8.08992	7.62843	-0.963227	-0.471666	-0.0977839	0.728897
PF3D7_0305300	transporter putative	33.7793	47.221	40.5001	13.8167	26.2735	20.0451	71.9528	83.1932	77.573	17.4821	32.2352	24.8586	133.743	82.8176	108.28	19.2018	40.0924	29.6471	114.216	109.261	111.738	15.8427	35.4228	25.6328	-0.937628	-0.310496	-0.045354	0.2099
PF3D7_0305400	conserved protein unknown function	2.09665	0.878529	1.48759	0.328969	3.13104	1.73	1.39986	3.00698	2.20342	2.60926	1.8526	2.23093	4.03993	2.00477	3.02235	2.06471	1.52895	1.79683	3.41453	2.35814	2.88634	0.754416	2.51337	1.63389	-0.566771	-0.366869	0.0664301	0.137137
PF3D7_0305500	protein dopey homolog putative	483.16	908.399	695.78	96.7169	162.133	129.425	1537.19	1693.53	1615.36	131.768	192.485	162.126	2093.53	2162.98	2128.26	112.32	192.647	152.484	2212.79	2424.96	2318.87	111.276	202.876	157.076	-1.21515	-0.324999	-0.12375	-0.0428106
PF3D7_0305600	DNA-(apurinic or apyrimidinic site) lyase putative	13.5117	10.3227	11.9172	6.90835	11.0267	8.96753	15.5384	10.4242	12.9813	11.2198	13.524	12.3719	21.9007	12.789	17.3448	12.8012	14.6099	13.7056	11.2679	15.852	13.56	10.939	12.3312	11.6351	-0.12339	-0.464284	0.355155	0.236274
PF3D7_0305700	ubiquitin-conjugating enzyme E2 putative	7.45474	14.4957	10.9752	4.2766	4.49236	4.38448	26.5973	25.6596	26.1285	4.9576	3.33467	4.14614	33.8078	30.3941	32.101	5.16177	6.45556	5.80866	31.0722	31.3109	31.1916	2.64046	4.71257	3.67651	-1.25137	0.0806386	0.041461	0.659867
PF3D7_0305800	P-loop containing nucleoside triphosphate hydrolase putative	1.63072	0.658897	1.14481	1.64485	1.08906	1.36695	1.25987	0.601397	0.930635	1.0437	1.29682	1.17026	1.70102	1.24434	1.47268	1.23882	1.52895	1.38389	1.02436	1.7031	1.36373	1.50883	1.57086	1.53984	0.298821	0.224132	0.110885	-0.15406
PF3D7_0305900	conserved Plasmodium protein unknown function	1.63072	4.61228	3.1215	1.64485	0.680661	1.16275	7.27927	7.41723	7.34825	0.521852	1.29682	0.909335	4.46518	7.14342	5.8043	1.44529	1.18918	1.31724	6.14615	9.03955	7.59285	1.50883	1.02106	1.26494	-1.23516	0.354661	-0.387519	0.0584417
PF3D7_0306000	cytochrome b-c1 complex subunit 8 putative	3.02849	3.51412	3.2713	1.31588	0.952925	1.1344	10.359	7.41723	8.88809	0.782778	1.29682	1.0398	9.14299	11.0838	10.1134	2.47765	2.54825	2.51295	7.85342	8.90854	8.38098	0	0.942515	0.471257	-1.44201	0.125627	0.271079	2.41479
PF3D7_0306100	conserved Plasmodium protein unknown function	5.82402	1.75706	3.79054	1.64485	3.26717	2.45601	5.17948	2.40559	3.79253	5.74038	3.89045	4.81541	7.01672	1.40564	4.21118	4.12941	5.43626	4.78284	0.853632	1.7031	1.27837	6.03533	3.61297	4.82415	-0.000759858	-0.971344	1.71992	-0.0124086
PF3D7_0306200	activator of Hsp90 ATPase	3.72737	2.63559	3.18148	0.328969	1.08906	0.709013	1.11989	1.00233	1.06111	1.30463	0.926298	1.11546	3.8273	0.829558	2.32843	1.03235	1.35906	1.19571	1.02436	1.17907	1.10171	0.754416	0.628343	0.691379	1.58413	-0.65376	1.07961	0.790316
PF3D7_0306300	glutaredoxin 1	4.42625	3.07485	3.75055	0.986907	1.22519	1.10605	2.93971	1.40326	2.17148	0.521852	2.03786	1.27985	2.33891	1.08303	1.71097	1.85824	1.0193	1.43877	0.853632	1.17907	1.01635	0.754416	0.628343	0.691379	0.788423	-0.210565	0.751415	1.05728
PF3D7_0306400	FAD-dependent glycerol-3-phosphate dehydrogenase putative	13.0458	5.71044	9.37812	7.23732	9.80152	8.51942	11.7588	5.8135	8.78616	10.698	10.9303	10.8141	18.9239	3.20302	11.0634	13.0076	14.2702	13.6389	3.75598	4.84729	4.30164	12.8251	10.7604	11.7927	0.0940653	-0.344093	1.36284	0.209832
PF3D7_0306500	cytochrome c oxidase subunit ApiCOX35 putative	3.02849	1.97669	2.50259	1.97381	2.04198	2.0079	3.07969	1.60372	2.34171	3.39204	2.22312	2.80758	5.52832	1.91259	3.72046	3.71647	3.22778	3.47212	3.07308	1.5721	2.32259	1.50883	1.49232	1.50057	0.0958605	-0.48364	0.679748	1.2103
PF3D7_0306600	ATP synthase-associated protein putative	0.931842	0.439265	0.685554	0.657938	0.408397	0.533167	1.25987	0	0.629937	1.0437	0.741039	0.892372	0.425255	0.20739	0.316323	1.03235	1.52895	1.28065	0.853632	0.65504	0.754336	0	0.471257	0.235629	0.122062	-0.743056	-1.25381	2.44229
PF3D7_0306700	ER membrane protein complex subunit 5 putative	1.1648	0.878529	1.02167	0	0.680661	0.34033	0.839916	0.601397	0.720656	1.0437	0.555779	0.799742	0.637883	0.184346	0.411115	1.03235	0.849415	0.940884	0.170726	0.131008	0.150867	0.754416	0.863972	0.809194	0.503541	-1.2326	1.44626	0.217532
PF3D7_0306800	T-complex protein 1 subunit beta	20.0346	7.24787	13.6412	1.97381	3.67557	2.82469	8.67913	6.01397	7.34655	3.91389	4.63149	4.27269	35.2962	3.31823	19.3072	4.33588	3.56754	3.95171	6.82906	3.53721	5.18314	3.01766	2.1992	2.60843	0.892836	-0.597052	1.89724	0.599296
PF3D7_0306900	40S ribosomal protein S23 putative	19.3357	12.0798	15.7078	2.63175	7.48727	5.05951	21.1379	11.2261	16.182	7.30593	6.66935	6.98764	38.4856	7.46603	22.9758	8.05235	9.51345	8.7829	12.8045	6.94342	9.87395	6.41253	5.18383	5.79818	-0.0429109	-0.465807	1.21842	0.599097
PF3D7_0307000	small nucleolar RNA snoR03	6.75586	23.7203	15.2381	14.1457	18.1056	16.1256	28.2772	12.8298	20.5535	11.2198	15.006	13.1129	4.25255	6.08343	5.16799	15.6918	36.6947	26.1933	5.63397	8.64652	7.14025	15.4655	20.5782	18.0219	-0.431702	0.298365	-0.46637	0.539446
PF3D7_0307100	40S ribosomal protein S12 putative	27.4894	16.6921	22.0907	5.26351	6.80661	6.03506	16.5183	13.2307	14.8745	6.26223	9.07772	7.66998	43.1634	9.60905	26.3862	7.84588	7.30497	7.57543	15.5361	8.51552	12.0258	4.14929	6.67615	5.41272	0.570595	-0.345855	1.13365	0.484975
PF3D7_0307200	60S ribosomal protein L7 putative	44.4955	15.1546	29.8251	2.96072	8.57633	5.76852	33.3167	14.4335	23.8751	6.78408	10.9303	8.8572	71.8682	11.8673	41.8677	11.9753	8.66404	10.3197	19.1214	11.9217	15.5215	5.28091	6.51906	5.89999	0.321018	-0.618648	1.43157	0.806613
PF3D7_0307300	microtubule-associated protein RP/EB family putative	3.02849	12.2994	7.66395	0.986907	1.76972	1.37831	10.4989	14.8345	12.6667	2.08741	1.48208	1.78474	22.5385	19.9785	21.2585	1.65176	0.849415	1.25059	20.3164	26.3326	23.3245	1.13162	1.49232	1.31197	-0.724881	-0.372813	-0.133805	-0.069125
PF3D7_0307400	ATP-dependent Clp protease proteolytic subunit	6.5229	3.29449	4.90869	1.64485	4.35623	3.00054	5.59944	6.61536	6.1074	6.52315	4.44623	5.48469	11.0566	5.20778	8.13221	2.27118	4.75673	3.51395	3.07308	6.15737	4.61522	3.39487	3.2988	3.34684	-0.31522	-0.87019	0.817247	0.0702962
PF3D7_0307500	spindle and kinetochore-associated protein 2 putative	5.35809	1.53743	3.44776	2.96072	2.45038	2.70555	2.09979	1.80419	1.95199	5.47945	3.89045	4.68495	6.1662	1.0139	3.59005	4.33588	6.45556	5.39572	2.5609	0.917055	1.73898	3.39487	2.51337	2.95412	0.820714	-0.792112	1.04577	0.869086
PF3D7_0307600	conserved Plasmodium protein unknown function	5.12513	4.39265	4.75889	2.63175	5.71755	4.17465	6.85931	3.40791	5.13361	8.61056	4.63149	6.62103	10.2061	2.88041	6.54327	5.78118	4.41696	5.09907	2.39017	4.9783	3.68424	2.64046	2.98463	2.81254	-0.10935	-0.665399	0.828647	0.858359
PF3D7_0307700	conserved Plasmodium protein unknown function	67.0927	56.6652	61.8789	28.9493	29.1323	29.0408	96.7303	95.6221	96.1762	34.7032	33.9025	34.3028	113.543	118.65	116.097	35.9259	38.2237	37.0748	125.484	128.126	126.805	27.159	31.103	29.131	-0.636232	-0.240248	-0.127285	0.347884
PF3D7_0307800	conserved Plasmodium protein unknown function	7.92066	6.36934	7.145	2.96072	5.44529	4.203	9.93901	12.6293	11.2842	6.26223	5.00201	5.63212	16.7976	9.30949	13.0535	6.19412	6.45556	6.32484	8.36559	11.5287	9.94715	5.65812	4.31986	4.98899	-0.659294	-0.422257	0.392087	0.342281
PF3D7_0307900	conserved Plasmodium protein unknown function	9.55139	4.61228	7.08183	1.31588	3.67557	2.49572	4.33957	3.00698	3.67327	2.08741	0.926298	1.50685	3.8273	1.84346	2.83538	2.89059	2.20848	2.54953	0.853632	2.62016	1.7369	1.13162	2.04212	1.58687	0.947056	0.727918	0.707032	0.68405
PF3D7_0308000	DNA polymerase delta small subunit putative	3.02849	1.75706	2.39277	9.21114	5.85368	7.53241	5.31947	3.20745	4.26346	10.9589	8.15143	9.55516	5.31569	2.78824	4.05197	9.08471	4.58684	6.83578	2.39017	3.14419	2.76718	7.92137	5.10529	6.51333	-0.83334	-0.343169	0.550206	0.0697103
PF3D7_0308100	zinc finger protein putative	38.4385	32.286	35.3622	14.4746	16.3359	15.4053	73.9126	61.7434	67.828	32.8767	19.0817	25.9792	71.0177	72.8629	71.9403	19.8212	24.2933	22.0572	61.803	102.186	81.9946	19.6148	21.7564	20.6856	-0.939672	-0.753936	-0.188729	0.092625
PF3D7_0308200	T-complex protein 1 subunit eta	39.8363	43.0479	41.4421	9.21114	14.0216	11.6164	57.3943	85.5988	71.4965	11.7417	19.6375	15.6896	161.597	106.114	133.856	10.1171	19.0269	14.572	136.923	125.899	131.411	12.0707	17.5936	14.8321	-0.786776	-0.433649	0.0265971	-0.0255288
PF3D7_0308300	conserved Plasmodium protein unknown function	88.758	211.506	150.132	12.8298	21.9173	17.3735	374.043	454.255	414.149	14.6119	30.0121	22.312	657.232	668.716	662.974	12.8012	29.05	20.9256	719.1	678.49	698.795	15.0883	36.9937	26.041	-1.46392	-0.360926	-0.075916	-0.315517
PF3D7_0308400	U4 spliceosomal RNA	117.878	139.467	128.672	171.393	205.287	188.34	147.545	144.135	145.84	172.994	204.897	188.946	236.442	246.425	241.434	134.619	212.354	173.486	247.383	230.967	239.175	167.858	213.401	190.629	-0.180685	-0.00463072	0.0135606	-0.135948
PF3D7_0308500	activator of Hsp90 ATPase putative	6.28994	5.49081	5.89037	2.63175	6.26208	4.44692	6.85931	4.00931	5.43431	3.39204	6.48409	4.93806	9.56825	2.88041	6.22433	7.84588	8.66404	8.25496	4.78034	3.40621	4.09327	3.77208	6.0478	4.90994	0.116261	-0.15114	0.604664	0.749556
PF3D7_0308600	pre-mRNA-processing factor 19 putative	14.4436	7.02824	10.7359	6.25041	10.8906	8.57049	16.3784	12.0279	14.2031	10.9589	11.6714	11.3151	22.5385	11.2912	16.9149	13.2141	15.969	14.5916	11.4387	14.1489	12.7938	9.80741	11.4673	10.6373	-0.403768	-0.400803	0.402852	0.455998
PF3D7_0308700	conserved protein unknown function	31.4497	60.3989	45.9243	5.26351	11.1628	8.21317	125.287	121.883	123.585	11.4808	11.3008	11.3908	132.042	149.205	140.624	6.60706	13.4208	10.0139	155.19	171.096	163.143	7.16695	13.9806	10.5738	-1.42818	-0.471857	-0.214302	-0.0784874
PF3D7_0308800	conserved protein unknown function	8.61954	16.6921	12.6558	1.97381	2.31425	2.14403	35.1365	42.2982	38.7174	1.82648	2.96415	2.39532	35.5088	43.3905	39.4497	2.68412	4.41696	3.55054	40.9743	49.259	45.1167	2.64046	4.55549	3.59797	-1.61318	-0.159892	-0.193647	-0.0191458
PF3D7_0308900	splicing factor 3B subunit 1 putative	20.2676	8.56566	14.4166	5.26351	10.0738	7.66864	11.3389	11.2261	11.2825	11.4808	9.07772	10.2792	19.1365	9.77036	14.4534	13.6271	15.6292	14.6282	9.90213	11.9217	10.9119	12.4479	11.5458	11.9968	0.35365	-0.42269	0.405506	0.286094
PF3D7_0309000	dual specificity protein phosphatase	4.89217	2.41596	3.65406	1.97381	3.13104	2.55243	5.0395	2.80652	3.92301	5.74038	1.8526	3.79649	5.31569	1.75129	3.53349	8.05235	4.24708	6.14972	0.853632	1.83411	1.34387	4.9037	2.82754	3.86562	-0.102458	-0.572795	1.3947	0.669819
PF3D7_0309100	OMD protein putative	2.32961	2.19632	2.26296	2.30278	2.72264	2.51271	0.839916	2.00466	1.42229	5.47945	3.33467	4.40706	2.97679	1.24434	2.11056	3.51	5.26637	4.38819	1.36581	1.44109	1.40345	3.01766	3.53443	3.27605	0.670003	-0.810571	0.588651	0.421669
PF3D7_0309200	serine/threonine protein kinase ARK2 putative	34.7111	11.2013	22.9562	7.89526	10.2099	9.05259	12.8787	9.42188	11.1503	9.65427	11.3008	10.4776	20.4123	8.59515	14.5037	13.2141	19.3667	16.2904	9.21923	10.0876	9.65342	6.41253	9.11098	7.76176	1.0418	-0.2109	0.58731	1.06957
PF3D7_0309300	N2227-like protein putative	13.2788	6.14971	9.71423	3.94763	5.58142	4.76452	5.73943	6.61536	6.17739	7.04501	5.92831	6.48666	11.9072	4.65474	8.28095	8.05235	6.79532	7.42384	4.09743	6.94342	5.52043	6.03533	7.1474	6.59136	0.653101	-0.445143	0.585016	0.171588
PF3D7_0309400	small nucleolar RNA Me18S-Um1356	2637.58	3098.13	2867.86	7047.51	5404.58	6226.04	2593.1	2290.72	2441.91	7802.21	5238.03	6520.12	3127.54	1099.93	2113.73	10930.3	10392.3	10661.3	586.275	1331.83	959.051	7733.14	5379.09	6556.11	0.231963	-0.0665833	1.14011	0.701471
PF3D7_0309500	asparagine synthetase [glutamine-hydrolyzing] putative	20.9665	16.4724	18.7194	9.86907	13.8855	11.8773	14.6985	14.634	14.6663	16.1774	14.8208	15.4991	29.13	7.51211	18.3211	20.4406	20.0462	20.2434	9.38995	8.77753	9.08374	8.29857	12.4883	10.3934	0.352037	-0.38398	1.01214	0.961777
PF3D7_0309600	60S acidic ribosomal protein P2	12.114	7.90677	10.0104	1.64485	3.67557	2.66021	13.9986	7.81816	10.9084	3.39204	3.33467	3.36336	31.4689	5.73778	18.6033	3.09706	3.0579	3.07748	10.9265	2.62016	6.77332	3.01766	2.43483	2.72625	-0.123943	-0.338363	1.45763	0.174832
PF3D7_0309700	SECIS-binding protein 2 putative	3.49441	2.63559	3.065	0.657938	1.63359	1.14576	2.09979	2.00466	2.05222	1.56556	2.03786	1.80171	4.67781	1.12912	2.90347	2.68412	1.52895	2.10653	0.682906	0.917055	0.799981	1.13162	1.72794	1.42978	0.578699	-0.653057	1.85974	0.559073
PF3D7_0309800	YTH domain-containing protein 2 putative	0.931842	1.31779	1.12482	0.657938	1.49745	1.0777	1.9598	1.80419	1.882	0.521852	0.555779	0.538816	4.46518	1.15216	2.80867	3.51	1.69883	2.60442	1.19508	0.65504	0.925062	0.377208	2.51337	1.44529	-0.742572	1.00009	1.60227	0.8496
PF3D7_0309900	conserved Plasmodium protein unknown function	7.45474	1.75706	4.6059	1.64485	3.94783	2.79634	4.33957	2.80652	3.57304	3.91389	2.96415	3.43902	9.9935	1.40564	5.69957	5.78118	6.28567	6.03343	0.853632	2.35814	1.60589	2.64046	2.51337	2.57691	0.36633	-0.29846	1.82748	1.22733
PF3D7_0310000	50S ribosomal protein L9 apicoplast putative	2.32961	1.31779	1.8237	0.657938	0.816793	0.737366	3.49965	0.601397	2.05052	1.0437	0.555779	0.799742	3.18942	0.391736	1.79058	1.23882	0.679532	0.959178	0.170726	0.917055	0.543891	0.754416	1.0996	0.927008	-0.169124	-0.117154	1.71903	0.0492165
PF3D7_0310100	calcium-dependent protein kinase 3	1.63072	1.09816	1.36444	1.64485	4.35623	3.00054	0.839916	0.801862	0.820889	1.30463	2.96415	2.13439	1.27577	0.898688	1.08723	3.09706	3.0579	3.07748	0.341453	0.131008	0.23623	3.39487	2.90609	3.15048	0.733053	0.491395	2.20239	-0.0338231
PF3D7_0310200	phd finger protein putative	57.7742	20.6454	39.2098	15.7905	34.986	25.3882	31.9168	29.8694	30.8931	31.5721	37.793	34.6825	76.9712	18.1581	47.5647	29.7318	65.5749	47.6533	41.9987	19.2582	30.6284	18.4832	48.3039	33.3935	0.343932	-0.450048	0.635019	0.513008
PF3D7_0310300	phosphoglycerate mutase putative	10.2503	5.93007	8.09017	2.63175	6.26208	4.44692	6.85931	5.2121	6.03571	6.26223	5.55779	5.91001	14.4587	3.06476	8.76172	8.25882	8.66404	8.46143	1.70726	4.06125	2.88425	4.14929	4.9482	4.54874	0.422647	-0.410355	1.60302	0.895433
PF3D7_0310400	parasite-infected erythrocyte surface protein	30.7508	8.78529	19.768	51.6482	56.631	54.1396	16.2384	10.4242	13.3313	96.5427	67.9903	82.2665	32.7447	7.51211	20.1284	79.6977	93.0959	86.3968	8.19487	6.81241	7.50364	58.4672	58.3574	58.4123	0.568354	-0.603621	1.42357	0.564706
PF3D7_0310500	ATP-dependent RNA helicase DHX57 putative	30.5178	16.6921	23.605	11.5139	17.2888	14.4014	17.0783	12.8298	14.954	19.3085	20.008	19.6583	24.4522	4.90822	14.6802	22.2988	17.498	19.8984	3.58525	7.59846	5.59186	11.6934	13.5879	12.6407	0.658554	-0.448933	1.39247	0.654577
PF3D7_0310600	eukaryotic translation initiation factor 3 subunit K putative	5.12513	9.66382	7.39448	8.88217	9.80152	9.34184	11.0589	20.4475	15.7532	4.17482	8.33668	6.25575	28.0669	14.8399	21.4534	4.95529	9.85322	7.40426	19.2921	15.4589	17.3755	3.01766	8.01138	5.51452	-1.09112	0.578524	0.304149	0.42512
PF3D7_0310700	trafficking protein particle complex subunit 4 putative	8.38658	4.39265	6.38961	1.97381	3.67557	2.82469	13.0187	9.82281	11.4208	2.87019	4.81675	3.84347	21.4754	9.83949	15.6574	1.44529	3.22778	2.33654	21.6823	8.90854	15.2954	2.64046	2.67046	2.65546	-0.837857	-0.444316	0.0337511	-0.184589
PF3D7_0310800	conserved Plasmodium protein unknown function	6.5229	8.78529	7.6541	2.30278	3.4033	2.85304	11.4789	14.4335	12.9562	1.30463	3.51993	2.41228	29.5553	22.0063	25.7808	2.27118	4.75673	3.51395	24.4139	21.2233	22.8186	4.14929	4.24132	4.1953	-0.759337	0.242103	0.176088	-0.25568
PF3D7_0310900	conserved Plasmodium protein unknown function	7.92066	10.9816	9.45114	4.2766	4.49236	4.38448	14.6985	12.6293	13.6639	6.78408	6.66935	6.72671	27.2164	12.0056	19.611	7.43294	10.193	8.81296	12.6338	16.376	14.5049	2.26325	7.46158	4.86241	-0.531812	-0.617496	0.435122	0.857955
PF3D7_0311000	conserved Plasmodium protein unknown function	0	0	0	0.328969	0.408397	0.368683	0.419958	0	0.209979	0.521852	0.18526	0.353556	0	0.115216	0.0576082	0.825882	0.169883	0.497883	0	0.524032	0.262016	0	0.392714	0.196357	#NUM!	0.0604415	-2.18531	1.34233
PF3D7_0311100	pre-mRNA splicing factor putative	4.65921	1.53743	3.09832	1.31588	0.952925	1.1344	3.07969	2.00466	2.54217	1.0437	1.29682	1.17026	4.03993	1.19825	2.61909	1.65176	1.52895	1.59036	0.512179	0.393024	0.452602	0.754416	0.706886	0.730651	0.285423	-0.0449	2.53275	1.1221
PF3D7_0311200	valine--tRNA ligase putative	11.4151	3.07485	7.24496	1.31588	5.03689	3.17638	4.89951	5.41257	5.15604	2.08741	2.77889	2.43315	11.9072	1.79738	6.85227	4.95529	4.58684	4.77107	2.5609	1.96512	2.26301	3.77208	2.90609	3.33908	0.490715	0.384559	1.59834	0.514861
PF3D7_0311300	phosphatidylinositol 3- and 4-kinase putative	36.1089	47.6602	41.8846	9.5401	15.1107	12.3254	85.5314	81.1886	83.36	15.6556	14.8208	15.2382	83.5627	97.1966	90.3797	15.8982	22.0848	18.9915	91.8508	117.121	104.486	16.5971	15.63	16.1136	-0.992937	-0.306057	-0.209239	0.237077
PF3D7_0311400	kinase-related protein PKRP putative	6.5229	16.2528	11.3878	2.63175	5.44529	4.03852	20.9979	19.8461	20.422	2.87019	6.66935	4.76977	30.4058	37.3762	33.891	3.51	6.96521	5.2376	31.0722	43.7566	37.4144	3.01766	6.20489	4.61128	-0.842629	-0.240092	-0.142693	0.183741
PF3D7_0311500	conserved protein unknown function	5.59105	9.88346	7.73726	2.30278	2.99491	2.64885	18.0582	21.0489	19.5535	0.782778	2.96415	1.87347	33.3826	21.845	27.6138	2.89059	4.24708	3.56883	39.6085	25.1535	32.381	2.64046	5.18383	3.91214	-1.33754	0.499654	-0.229759	-0.132507
PF3D7_0311600	dolichyl-diphosphooligosaccharide--protein glycosyltransferase subunit OST1 putative	7.92066	6.14971	7.03518	2.63175	6.53434	4.58305	8.25917	13.0303	10.6447	2.60926	5.55779	4.08353	33.5952	16.7064	25.1508	3.30353	6.96521	5.13437	22.7066	15.3279	19.0173	4.52649	7.61866	6.07258	-0.597478	0.166492	0.403293	-0.242122
PF3D7_0311700	plasmepsin VI	1.1648	0.658897	0.91185	2.63175	2.17811	2.40493	0.839916	1.60372	1.22182	4.17482	4.81675	4.49578	5.31569	0.576082	2.94589	4.12941	4.24708	4.18824	1.19508	0.524032	0.859558	3.39487	2.67046	3.03266	-0.422163	-0.902576	1.77704	0.46576
PF3D7_0311800	ATP synthase F0 subunit d-like protein putative	4.19329	1.97669	3.08499	1.97381	1.22519	1.5995	3.77962	1.20279	2.49121	3.13111	1.8526	2.49186	5.52832	0.829558	3.17894	2.27118	1.52895	1.90006	1.19508	1.17907	1.18708	1.50883	2.43483	1.97183	0.308421	-0.639597	1.42113	-0.053489
PF3D7_0311900	heptatricopeptide repeat-containing protein putative	1.1648	2.85522	2.01001	0.657938	1.63359	1.14576	1.9598	1.60372	1.78176	3.13111	1.8526	2.49186	6.37883	1.5439	3.96137	4.12941	2.37836	3.25389	1.53654	2.35814	1.94734	3.77208	2.59192	3.182	0.173898	-1.12091	1.02449	0.0322319
PF3D7_0312000	conserved protein unknown function	0.931842	0.439265	0.685554	0.328969	0.408397	0.368683	0.69993	0.400931	0.550431	1.56556	0.555779	1.06067	0.637883	0.299563	0.468723	0.619412	0.679532	0.649472	0.512179	0.131008	0.321594	0.377208	0.0785429	0.227875	0.316709	-1.52452	0.543497	1.51102
PF3D7_0312100	E3 ubiquitin-protein ligase	10.0173	3.95338	6.98534	3.61866	7.35114	5.4849	4.47955	5.2121	4.84583	7.30593	6.85461	7.08027	11.4819	3.20302	7.34246	6.81353	8.15439	7.48396	3.07308	7.20544	5.13926	4.14929	7.1474	5.64835	0.527588	-0.368339	0.514704	0.405973
PF3D7_0312200	tetratricopeptide repeat protein putative	3.26145	5.49081	4.37613	1.64485	3.26717	2.45601	6.57934	7.41723	6.99828	4.43574	3.33467	3.88521	6.59146	8.43384	7.51265	3.30353	4.75673	4.03013	6.31688	10.4806	8.39876	0.754416	2.35629	1.55535	-0.677346	-0.661677	-0.160853	1.37359
PF3D7_0312300	26S proteasome regulatory subunit RPN12 putative	17.2391	27.6737	22.4564	6.90835	7.21501	7.06168	39.756	39.2912	39.5236	6.26223	8.52194	7.39209	43.8013	45.5796	44.6905	7.02	6.96521	6.9926	40.6329	58.2985	49.4657	6.03533	7.38303	6.70918	-0.81559	-0.0659705	-0.146461	0.0596934
PF3D7_0312400	glycogen synthase kinase 3	18.1709	15.8135	16.9922	7.56629	12.388	9.97716	30.7969	28.4661	29.6315	19.8304	15.7471	17.7887	38.6983	34.2193	36.4588	17.1371	21.0655	19.1013	34.316	32.883	33.5995	18.4832	15.0017	16.7424	-0.802257	-0.834263	0.117826	0.19016
PF3D7_0312500	major facilitator superfamily-related transporter putative	4.19329	2.19632	3.19481	1.64485	2.58651	2.11568	3.77962	2.60605	3.19284	1.82648	4.63149	3.22899	5.10307	3.6178	4.36043	3.71647	3.90731	3.81189	3.41453	5.37132	4.39293	3.39487	3.37734	3.38611	0.000890054	-0.609961	-0.0107116	0.170879
PF3D7_0312600	tRNA Valine	6.75586	4.61228	5.68407	10.856	16.7443	13.8001	2.65973	5.2121	3.93592	13.8291	19.0817	16.4554	5.95358	6.15256	6.05307	9.70412	13.7605	11.7323	3.2438	1.83411	2.53896	8.29857	9.66078	8.97967	0.530223	-0.253882	1.25343	0.385754
PF3D7_0312700	tRNA Isoleucine	279.32	70.7216	175.021	280.94	333.115	307.028	37.5162	25.8601	31.6882	172.211	308.643	240.427	76.1207	41.501	58.8109	98.8994	233.929	166.414	22.1944	22.6644	22.4294	176.911	145.933	161.422	2.46551	0.35277	1.39069	0.0439449
PF3D7_0312800	60S ribosomal protein L26 putative	8.15362	3.51412	5.83387	0.328969	1.49745	0.913212	8.25917	2.60605	5.43261	1.0437	2.96415	2.00393	15.9471	1.75129	8.84919	3.09706	2.54825	2.82265	3.07308	2.48915	2.78111	1.88604	1.6494	1.76772	0.102807	-1.13381	1.66988	0.675162
PF3D7_0312900	hypothetical protein	0.931842	1.31779	1.12482	0.328969	0.816793	0.572881	1.53985	0.200466	0.870156	1.0437	2.40838	1.72604	0.425255	0.253476	0.339366	1.23882	2.0386	1.63871	0.341453	0.786048	0.56375	1.13162	1.0996	1.11561	0.370346	-1.59116	-0.732215	0.554725
PF3D7_0313000	conserved Plasmodium protein unknown function	3.26145	3.51412	3.38778	0.657938	1.76972	1.21383	4.89951	3.80885	4.35418	1.0437	2.22312	1.63341	7.44197	4.17084	5.8064	1.65176	2.37836	2.01506	4.26816	4.9783	4.62323	2.64046	1.33523	1.98784	-0.362059	-0.428323	0.328743	0.0196223
PF3D7_0313100	ubiquitin-protein ligase putative	10.4832	4.39265	7.43794	1.64485	3.67557	2.66021	8.9591	6.81583	7.88747	6.52315	5.55779	6.04047	15.7345	4.28605	10.0103	7.43294	6.11579	6.77437	3.07308	4.71629	3.89468	6.03533	4.71257	5.37395	-0.0846593	-1.18312	1.3619	0.334103
PF3D7_0313200	conserved protein unknown function	3.02849	1.75706	2.39277	0	0.952925	0.476463	2.23978	1.60372	1.92175	1.30463	0.741039	1.02283	4.89044	0.529996	2.71022	0.825882	1.52895	1.17742	0.853632	0.65504	0.754336	1.50883	0.785429	1.14713	0.316263	-1.10214	1.84513	0.0375937
PF3D7_0313300	YGGT family protein putative	2.09665	0.878529	1.48759	0.986907	0.408397	0.697652	1.11989	0.801862	0.960875	0.521852	1.11156	0.816705	1.48839	0.622169	1.05528	0.412941	1.0193	0.71612	0.341453	0.262016	0.301734	0.754416	0.471257	0.612837	0.630554	-0.227308	1.80628	0.224699
PF3D7_0313400	conserved Plasmodium protein unknown function	2.32961	0.658897	1.49425	0.328969	0.680661	0.504815	1.53985	0.801862	1.17085	0.521852	1.29682	0.909335	2.97679	0.414779	1.69578	2.27118	0.849415	1.5603	0.682906	0.65504	0.668973	1.13162	0.314172	0.722898	0.351862	-0.849057	1.34193	1.10996
PF3D7_0313500	Ras-like G protein	2.79553	1.97669	2.38611	0.328969	1.36132	0.845145	1.53985	0.801862	1.17085	1.0437	1.48208	1.26289	4.46518	0.391736	2.42846	1.23882	2.37836	1.80859	1.02436	0.262016	0.643187	0.377208	0.863972	0.62059	1.0271	-0.579459	1.91673	1.54316
PF3D7_0313600	conserved Plasmodium protein unknown function	5.59105	2.19632	3.89369	0.328969	1.90585	1.11741	2.93971	0.400931	1.67032	0.782778	1.66734	1.22506	1.70102	0.990862	1.34594	1.44529	1.18918	1.31724	1.36581	0.524032	0.944922	2.26325	0.157086	1.21017	1.22101	-0.132691	0.51035	0.12231
PF3D7_0313700	unspecified product	7.92066	4.17301	6.04684	2.96072	2.99491	2.97781	3.49965	3.00698	3.25332	4.69667	2.77889	3.73778	4.89044	0.852602	2.87152	7.43294	4.07719	5.75507	1.02436	2.48915	1.75675	2.64046	2.35629	2.49837	0.89427	-0.327929	0.708902	1.20385
PF3D7_0313800	conserved Plasmodium protein unknown function	6.28994	1.31779	3.80387	2.30278	2.72264	2.51271	3.07969	1.20279	2.14124	2.08741	1.11156	1.59948	6.59146	0.967818	3.77964	3.92294	3.39766	3.6603	0.682906	1.31008	0.996492	2.64046	1.96357	2.30201	0.829018	0.65164	1.92332	0.669066
PF3D7_0313900	conserved Plasmodium protein unknown function	2.09665	0.658897	1.37777	1.31588	2.45038	1.88313	1.53985	0.601397	1.07062	3.13111	4.44623	3.78867	2.33891	0.276519	1.30771	1.85824	3.39766	2.62795	1.19508	0.393024	0.794054	1.88604	0.942515	1.41428	0.363888	-1.00856	0.719736	0.893872
PF3D7_0314000	HSP20-like chaperone putative	3.26145	1.97669	2.61907	0.657938	3.26717	1.96256	4.75952	1.60372	3.18162	1.56556	5.37253	3.46904	4.89044	1.61303	3.25173	2.06471	5.77602	3.92037	1.87799	0.65504	1.26652	2.64046	4.9482	3.79433	-0.280709	-0.821805	1.36035	0.0471433
PF3D7_0314100	vesicle transport v-SNARE protein putative	1.63072	3.73375	2.68224	1.64485	5.30915	3.477	4.33957	7.81816	6.07886	3.13111	4.44623	3.78867	10.2061	6.49821	8.35217	2.89059	7.47485	5.18272	10.0729	7.99148	9.03217	2.26325	5.89072	4.07698	-1.18036	-0.123849	-0.112922	0.346208
PF3D7_0314200	conserved Plasmodium protein unknown function	12.114	5.93007	9.02201	3.61866	9.93765	6.77815	6.29937	6.61536	6.45737	10.1761	9.44824	9.81218	17.2228	2.0739	9.64837	10.3235	11.552	10.9378	3.2438	3.2752	3.2595	7.92137	9.26806	8.59471	0.482503	-0.533681	1.56563	0.3478
PF3D7_0314300	DER1-like protein	3.72737	2.85522	3.2913	0.986907	4.76463	2.87577	3.49965	4.41024	3.95495	4.69667	4.63149	4.66408	7.44197	0.898688	4.17033	10.53	5.26637	7.89819	0.170726	1.83411	1.00242	4.52649	3.22026	3.87338	-0.265003	-0.697646	2.05668	1.02793
PF3D7_0314400	serine/threonine protein phosphatase 6 putative	5.12513	2.63559	3.88036	2.30278	1.63359	1.96818	3.07969	1.60372	2.34171	1.0437	1.66734	1.35552	4.25255	0.622169	2.43736	2.47765	1.86871	2.17318	1.02436	1.04806	1.03621	3.77208	0.471257	2.12167	0.72863	0.538019	1.234	0.034609
PF3D7_0314500	conserved Plasmodium protein unknown function	5.12513	4.17301	4.64907	1.97381	0.952925	1.46337	3.77962	3.60838	3.694	1.56556	4.26097	2.91326	7.86723	2.64998	5.2586	3.09706	3.90731	3.50218	1.87799	2.09613	1.98706	1.13162	2.04212	1.58687	0.331759	-0.993342	1.40404	1.14207
PF3D7_0314600	conserved protein unknown function	4.65921	5.93007	5.29464	0.657938	0.136132	0.397035	10.4989	7.21676	8.85785	1.0437	1.29682	1.17026	16.585	13.5495	15.0672	1.23882	1.0193	1.12906	12.9752	13.7558	13.3655	1.50883	0.706886	1.10786	-0.742424	-1.55949	0.172896	0.0273495
PF3D7_0314700	RING finger protein RNF1	2.79553	3.51412	3.15482	1.97381	1.08906	1.53144	2.79972	2.60605	2.70289	2.08741	1.29682	1.69211	4.25255	1.19825	2.7254	1.23882	2.37836	1.80859	1.87799	1.04806	1.46303	1.50883	1.17814	1.34349	0.223058	-0.143941	0.897513	0.428885
PF3D7_0314800	conserved Plasmodium protein unknown function	1.86368	1.53743	1.70056	1.97381	3.13104	2.55243	1.9598	1.20279	1.5813	2.34834	3.33467	2.8415	2.55153	0.944775	1.74815	4.54235	5.09649	4.81942	0.512179	0.524032	0.518105	2.64046	3.37734	3.0089	0.104896	-0.154785	1.75451	0.679624
PF3D7_0314900	conserved Plasmodium membrane protein unknown function	11.1821	18.0099	14.596	2.63175	3.26717	2.94946	38.2162	24.6573	31.4367	3.13111	4.26097	3.69604	23.1764	32.5371	27.8568	5.98765	5.26637	5.62701	30.0479	37.7303	33.8891	5.28091	3.92714	4.60403	-1.10688	-0.325529	-0.282792	0.289472
PF3D7_0315000	zinc finger protein putative	0.698882	1.31779	1.00834	0	1.63359	0.816793	0.69993	1.60372	1.15183	3.13111	2.96415	3.04763	2.97679	0.714342	1.84557	2.27118	2.88801	2.57959	0.853632	0.786048	0.81984	1.13162	1.72794	1.42978	-0.191945	-1.89965	1.17065	0.851347
PF3D7_0315100	eukaryotic translation initiation factor 4E	5.59105	5.71044	5.65075	1.64485	2.72264	2.18374	4.19958	4.20978	4.20468	2.60926	2.77889	2.69408	9.56825	3.15693	6.36259	2.27118	5.77602	4.0236	2.73162	5.63334	4.18248	1.13162	2.27774	1.70468	0.426446	-0.302988	0.605255	1.23898
PF3D7_0315200	circumsporozoite- and TRAP-related protein	1.63072	1.97669	1.80371	1.31588	1.63359	1.47473	1.9598	2.00466	1.98223	0	2.03786	1.01893	3.40204	0.714342	2.05819	0.206471	4.58684	2.39666	2.21944	0.65504	1.43724	2.26325	2.98463	2.62394	-0.136159	0.5334	0.518076	-0.130711
PF3D7_0315300	conserved Plasmodium protein unknown function	3.02849	3.73375	3.38112	1.97381	2.58651	2.28016	4.61954	1.80419	3.21186	3.13111	2.22312	2.67711	5.52832	1.75129	3.63981	2.06471	2.37836	2.22153	1.70726	2.75117	2.22922	3.39487	1.57086	2.48286	0.0740901	-0.231542	0.707325	-0.160449
PF3D7_0315400	conserved Plasmodium protein unknown function	7.22178	2.85522	5.0385	2.96072	4.35623	3.65848	4.33957	2.80652	3.57304	6.26223	6.85461	6.55842	7.44197	1.17521	4.30859	4.95529	6.28567	5.62048	2.04872	2.35814	2.20343	3.77208	5.10529	4.43868	0.495842	-0.842105	0.967465	0.340563
PF3D7_0315500	ribosomal protein L47 mitochondrial putative	2.09665	1.53743	1.81704	1.64485	3.26717	2.45601	2.23978	0	1.11989	1.56556	2.22312	1.89434	2.55153	0.506952	1.52924	5.16177	3.90731	4.53454	0.341453	0.524032	0.432742	3.77208	1.6494	2.71074	0.698233	0.374623	1.82124	0.742269
PF3D7_0315600	zinc finger protein putative	0.465921	0.439265	0.452593	0	0	0	0.139986	0	0.069993	0	0.18526	0.0926298	0.637883	0.0921732	0.365028	0	0.339766	0.169883	0	0.131008	0.065504	0.754416	0.157086	0.455751	2.69293	#NUM!	2.47835	-1.4237
PF3D7_0315700	conserved Plasmodium membrane protein unknown function	1.39776	1.75706	1.57741	0.657938	2.17811	1.41803	1.25987	0.601397	0.930635	1.56556	1.48208	1.52382	2.76416	0.760429	1.76229	1.23882	1.18918	1.214	1.36581	0.917055	1.14143	1.13162	1.17814	1.15488	0.761271	-0.103805	0.626608	0.0720241
PF3D7_0315800	zinc finger protein putative	2.09665	2.41596	2.2563	1.97381	2.04198	2.0079	4.61954	4.61071	4.61512	2.34834	2.22312	2.28573	7.22934	2.94954	5.08944	1.03235	3.90731	2.46983	3.92671	3.14419	3.53545	1.13162	1.6494	1.39051	-1.03241	-0.186966	0.525614	0.828796
PF3D7_0315900	conserved Plasmodium protein unknown function	6.5229	19.5473	13.0351	8.5532	22.1895	15.3714	31.6368	49.7155	40.6761	7.04501	22.4164	14.7307	117.583	73.7616	95.6724	9.29118	37.0345	23.1628	107.216	105.723	106.47	9.4302	39.4285	24.4294	-1.64178	0.0614186	-0.15427	-0.0768041
PF3D7_0316000	microneme associated antigen	20.5005	37.5571	29.0288	4.2766	8.30406	6.29033	66.3534	71.3657	68.8595	8.87149	12.4124	10.6419	146.926	105.653	126.29	5.57471	15.969	10.7719	159.629	106.64	133.135	6.41253	15.63	11.0213	-1.24617	-0.758554	-0.0761518	-0.0330255
PF3D7_0316100	ribosomal protein L27 mitochondrial putative	10.2503	11.4209	10.8356	5.92144	5.17302	5.54723	18.4782	24.2563	21.3672	4.43574	5.92831	5.18203	48.6918	36.3162	42.504	4.54235	9.34357	6.94296	52.2423	37.7303	44.9863	4.52649	8.247	6.38675	-0.979625	0.0982519	-0.0818869	0.120469
PF3D7_0316200	conserved Plasmodium protein unknown function	26.5575	15.5939	21.0757	18.0933	26.9542	22.5237	14.5585	15.6363	15.0974	24.2661	27.0479	25.657	32.3194	10.0469	21.1831	28.4929	35.8453	32.1691	9.73141	15.5899	12.6607	21.8781	22.5418	22.2099	0.481278	-0.187908	0.742563	0.534472
PF3D7_0316300	inorganic pyrophosphatase putative	28.6542	12.7387	20.6964	15.1326	12.9326	14.0326	25.8974	12.2284	19.0629	22.7006	13.7092	18.2049	27.0037	8.50297	17.7533	27.2541	25.8222	26.5382	11.6094	8.51552	10.0625	23.0097	17.5151	20.2624	0.118613	-0.375547	0.819109	0.389266
PF3D7_0316400	CS domain-containing protein putative	12.8128	3.51412	8.16348	6.57938	6.80661	6.693	7.13929	4.81117	5.97523	13.3072	4.81675	9.06199	9.78088	4.53953	7.1602	8.87824	6.79532	7.83678	2.04872	4.84729	3.44801	6.78974	3.69152	5.24063	0.450189	-0.437176	1.05424	0.580521
PF3D7_0316500	kinetochore protein NUF2 putative	9.55139	4.17301	6.8622	1.97381	3.4033	2.68856	8.81912	5.61304	7.21608	2.87019	3.14941	3.0098	12.545	9.17123	10.8581	3.92294	4.58684	4.25489	8.87777	11.3977	10.1377	3.39487	2.90609	3.15048	-0.0725434	-0.162835	0.0990412	0.433551
PF3D7_0316600	formate-nitrite transporter	25.8586	12.2994	19.079	6.57938	11.7074	9.14337	19.4581	12.8298	16.1439	13.0463	13.3387	13.1925	52.0938	9.47079	30.7823	15.8982	16.4787	16.1884	9.21923	12.4458	10.8325	8.29857	11.1531	9.72583	0.240996	-0.52892	1.50674	0.735071
PF3D7_0316700	protein YOP1 putative	7.6877	3.51412	5.60091	4.93454	7.75953	6.34704	6.85931	4.81117	5.83524	10.9589	7.78091	9.3699	10.4188	4.93126	7.67501	7.63941	5.94591	6.79266	5.12179	4.9783	5.05005	5.28091	5.498	5.38946	-0.0591318	-0.561951	0.603872	0.333837
PF3D7_0316800	40S ribosomal protein S15A putative	12.8128	13.3976	13.1052	1.64485	4.2201	2.93247	11.6188	7.01629	9.31757	4.17482	6.11357	5.14419	20.8375	6.26778	13.5526	5.57471	4.41696	4.99583	10.7558	6.81241	8.78409	3.01766	3.77006	3.39386	0.492115	-0.810828	0.62561	0.557798
PF3D7_0316900	E3 ubiquitin-protein ligase putative	34.0123	75.9928	55.0025	10.527	15.9275	13.2272	134.807	163.379	149.093	13.0463	21.1196	17.083	224.322	212.206	218.264	18.1694	26.5018	22.3356	207.603	229.395	218.499	18.8604	23.5629	21.2116	-1.43864	-0.369046	-0.00155337	0.0744885
PF3D7_0317000	proteasome subunit alpha type-3 putative	10.7162	14.7154	12.7158	3.61866	7.35114	5.4849	16.7983	10.4242	13.6113	7.04501	7.96617	7.50559	25.5153	11.7982	18.6567	9.70412	10.0231	9.86361	9.21923	12.5768	10.898	5.28091	6.99032	6.13561	-0.0981813	-0.4525	0.775635	0.684908
PF3D7_0317100	6-cysteine protein	4.89217	1.53743	3.2148	2.30278	5.17302	3.7379	4.05959	3.80885	3.93422	5.74038	4.81675	5.27856	3.18942	2.3965	2.79296	6.60706	4.07719	5.34213	0.682906	3.01318	1.84804	6.41253	4.31986	5.3662	-0.291349	-0.497916	0.595795	-0.00648575
PF3D7_0317200	cdc2-related protein kinase 4	122.304	75.5535	98.9289	40.4632	47.6463	44.0547	131.727	112.06	121.894	57.9256	50.3906	54.1581	172.441	142.961	157.701	52.2371	66.9339	59.5855	133.85	192.189	163.019	33.1943	46.733	39.9637	-0.301157	-0.297881	-0.0478504	0.576273
PF3D7_0317300	conserved Plasmodium protein unknown function	135.816	123.214	129.515	36.8445	46.2849	41.5647	209.419	197.058	203.238	62.3614	50.2054	56.2834	263.021	263.915	263.468	56.9859	61.3278	59.1568	264.114	297.126	280.62	42.2473	44.848	43.5476	-0.650055	-0.437348	-0.0909913	0.44195
PF3D7_0317400	DNA replication complex GINS protein putative	10.7162	13.1779	11.9471	3.28969	8.0318	5.66074	15.8184	17.641	16.7297	3.65297	7.78091	5.71694	22.1133	15.8538	18.9835	12.5947	8.49415	10.5444	14.6825	20.9613	17.8219	4.14929	7.1474	5.64835	-0.485755	-0.0142503	0.0910999	0.900581
PF3D7_0317500	kinesin-5	24.9268	13.3976	19.1622	4.93454	11.9796	8.45708	19.3181	15.4358	17.377	14.8728	10.9303	12.9016	29.13	12.4895	20.8097	18.9953	15.1196	17.0574	11.7801	17.293	14.5366	9.4302	11.0745	10.2524	0.141086	-0.609313	0.51757	0.734444
PF3D7_0317600	40S ribosomal protein S11 putative	8.61954	6.14971	7.38462	1.31588	2.04198	1.67893	10.4989	3.60838	7.05366	2.34834	3.14941	2.74887	25.5153	2.14303	13.8292	2.27118	3.22778	2.74948	3.41453	2.35814	2.88634	2.26325	2.27774	2.2705	0.0661516	-0.7113	2.2604	0.27615
PF3D7_0317700	CPSF (cleavage and polyadenylation specific factor) subunit A putative	31.6826	13.1779	22.4303	5.92144	19.3308	12.6261	17.7782	13.8321	15.8052	21.6569	17.7849	19.7209	28.4921	6.08343	17.2878	25.8088	23.1041	24.4565	5.8047	9.03955	7.42212	13.5795	15.63	14.6048	0.505052	-0.643316	1.21985	0.743777
PF3D7_0317800	26S proteasome non-ATPase regulatory subunit 9 putative	5.59105	2.63559	4.11332	1.31588	1.36132	1.3386	3.21968	0.801862	2.01077	2.34834	2.03786	2.1931	4.25255	1.31347	2.78301	3.09706	1.86871	2.48289	1.19508	1.7031	1.44909	1.13162	1.17814	1.15488	1.03256	-0.712245	0.941496	1.10427
PF3D7_0317900	conserved protein unknown function	1.86368	1.09816	1.48092	0.328969	2.17811	1.25354	2.65973	0.801862	1.7308	1.56556	0.741039	1.1533	3.18942	0.322606	1.75601	2.47765	1.18918	1.83341	0.341453	1.17907	0.760262	1.13162	0.863972	0.997798	-0.22494	0.120245	1.20773	0.877714
PF3D7_0318000	conserved Plasmodium protein unknown function	0.232961	0	0.11648	1.31588	1.36132	1.3386	0.279972	0	0.139986	0.782778	0.370519	0.576649	0.850511	0.0230433	0.436777	0.412941	0	0.206471	0	0	0	0.377208	0.706886	0.542047	-0.265196	1.21496	#DIV/0!	-1.39248
PF3D7_0318100	stomatin-like protein putative	4.19329	3.29449	3.74389	2.63175	4.90076	3.76626	1.67983	1.40326	1.54155	5.74038	3.70519	4.72278	5.31569	0.921732	3.11871	4.74882	4.92661	4.83772	1.02436	0.131008	0.577683	4.9037	2.35629	3.62999	1.28016	-0.326507	2.4326	0.414359
PF3D7_0318200	DNA-directed RNA polymerase II subunit RPB1	69.6552	31.8467	50.751	12.5008	23.0063	17.7536	32.8967	25.4591	29.1779	26.0926	26.6774	26.385	51.0307	19.149	35.0898	32.4159	31.938	32.177	18.9506	25.9396	22.4451	13.5795	20.0284	16.804	0.798558	-0.571608	0.644652	0.937226
PF3D7_0318300	conserved Plasmodium protein unknown function	14.6765	5.71044	10.1935	6.25041	5.58142	5.91592	8.25917	6.61536	7.43727	8.87149	6.85461	7.86305	17.4355	5.323	11.3792	8.4653	8.49415	8.47972	5.46325	8.12249	6.79287	5.28091	5.18383	5.23237	0.454802	-0.410487	0.744311	0.696553
PF3D7_0318400	coiled-coil domain-containing protein CCDC148/CCDC112 putative	0.931842	0.439265	0.685554	0.328969	1.49745	0.913212	1.25987	1.00233	1.1311	0.782778	1.66734	1.22506	2.12628	1.58999	1.85813	0.825882	1.52895	1.17742	2.5609	1.31008	1.93549	0.754416	1.25669	1.00555	-0.722386	-0.423829	-0.058844	0.227637
PF3D7_0318500	conserved Plasmodium protein unknown function	201.744	403.904	302.824	38.8184	57.5839	48.2011	760.544	773.998	767.271	58.9693	72.4365	65.7029	770.988	983.557	877.273	47.4882	66.0845	56.7864	918.85	1126.01	1022.43	51.3003	73.3591	62.3297	-1.34126	-0.44689	-0.220907	-0.134374
PF3D7_0318600	cleavage and polyadenylation specificity factor putative	9.31842	20.4258	14.8721	3.94763	9.80152	6.87457	23.7976	32.8764	28.337	4.69667	13.1534	8.92505	97.3835	56.7787	77.0811	8.05235	16.6485	12.3504	85.7047	74.2815	79.9931	9.05299	19.0074	14.0302	-0.930076	-0.376591	-0.0534982	-0.183971
PF3D7_0318700	conserved Plasmodium protein unknown function	8.8525	23.281	16.0668	5.59248	5.58142	5.58695	39.756	53.1234	46.4397	3.65297	8.52194	6.08746	122.899	69.6599	96.2794	3.30353	9.34357	6.32355	120.533	64.8489	92.6909	5.28091	13.1952	9.23806	-1.53128	-0.123779	0.0547989	-0.546855
PF3D7_0318800	triosephosphate isomerase putative	0.698882	2.41596	1.55742	0.986907	2.45038	1.71864	3.07969	4.20978	3.64473	1.30463	3.33467	2.31965	10.844	4.65474	7.74938	1.44529	2.88801	2.16665	9.90213	4.58528	7.24371	1.88604	4.31986	3.10295	-1.22666	-0.432639	0.0973531	-0.518172
PF3D7_0318900	conserved protein unknown function	11.4151	7.4675	9.44129	0.986907	4.35623	2.67157	9.79902	10.8251	10.3121	3.13111	4.26097	3.69604	15.7345	11.7982	13.7663	6.81353	5.60614	6.20984	12.8045	15.1969	14.0007	7.16695	4.79112	5.97903	-0.12728	-0.468295	-0.0243572	0.0546429
PF3D7_0319000	P-type ATPase putative	65.6949	54.4688	60.0819	20.7251	26.6819	23.7035	98.9701	77.9811	88.4756	33.3985	32.791	33.0948	105.463	88.878	97.1707	34.2741	38.0538	36.164	79.3878	108.082	93.7347	31.3083	32.2811	31.7947	-0.55835	-0.481504	0.0519382	0.185767
PF3D7_0319100	E3 ubiquitin-protein ligase RBX1 putative	1.86368	0.658897	1.26129	0.986907	0.408397	0.697652	2.79972	1.20279	2.00126	1.30463	0.926298	1.11546	4.25255	1.45173	2.85214	0.825882	0.679532	0.752707	1.02436	1.5721	1.29823	0.377208	1.02106	0.699133	-0.666005	-0.677065	1.1355	0.106523
PF3D7_0319200	CCR4 domain-containing protein 4 putative	7.22178	3.73375	5.47776	5.92144	5.85368	5.88756	4.47955	4.61071	4.54513	4.43574	5.18727	4.81151	6.80409	1.95868	4.38138	5.36824	4.58684	4.97754	1.70726	2.88217	2.29472	5.28091	3.14172	4.21131	0.269266	0.291182	0.933069	0.241163
PF3D7_0319300	ubiquitin-conjugating enzyme E2 putative	1.39776	0.878529	1.13815	0	1.36132	0.680661	0.69993	0	0.349965	0.521852	0.555779	0.538816	2.76416	0.599126	1.68164	1.44529	1.0193	1.2323	0.341453	0.262016	0.301734	0.377208	0.785429	0.581318	1.7014	0.337144	2.47852	1.08395
PF3D7_0319400	kinesin-8X	18.8698	4.61228	11.741	3.94763	5.85368	4.90066	6.9993	6.81583	6.90756	8.34964	7.03987	7.69475	13.3955	2.60389	7.99972	5.98765	7.30497	6.64631	2.39017	3.53721	2.96369	5.65812	5.65509	5.6566	0.765312	-0.6509	1.43255	0.232618
PF3D7_0319500	RNA-binding protein putative	4.42625	0.658897	2.54257	0.657938	2.85878	1.75836	1.81982	0.200466	1.01014	1.82648	1.8526	1.83954	7.22934	0.760429	3.99489	4.12941	2.0386	3.084	0.682906	0.393024	0.537965	0.377208	1.72794	1.05258	1.33173	-0.065117	2.89257	1.55088
PF3D7_0319600	elongation factor 1-delta putative	5.12513	1.53743	3.33128	1.31588	1.49745	1.40667	3.91961	4.41024	4.16493	1.30463	1.29682	1.30072	5.31569	1.65912	3.48741	2.89059	1.0193	1.95494	3.07308	2.09613	2.5846	0.377208	1.02106	0.699133	-0.322214	0.112964	0.432212	1.48349
PF3D7_0319700	ABC transporter I family member 1 putative	72.9167	120.578	96.7474	23.3568	56.7671	40.062	200.6	242.764	221.682	32.0939	74.8449	53.4694	429.083	362.84	395.961	33.4482	87.3199	60.3841	431.084	377.172	404.128	33.5715	83.1769	58.3742	-1.1962	-0.416481	-0.0294532	0.0488367
PF3D7_0319800	conserved Plasmodium protein unknown function	3.02849	3.29449	3.16149	1.64485	2.99491	2.31988	7.83922	6.4149	7.12706	0.782778	4.44623	2.61451	10.2061	8.84862	9.52738	2.06471	2.0386	2.05165	10.7558	8.90854	9.83215	0.754416	3.14172	1.94807	-1.1727	-0.17249	-0.045428	0.0747433
PF3D7_0319900	conserved protein unknown function	1.63072	0.658897	1.14481	1.64485	1.49745	1.57115	1.67983	0.601397	1.14061	1.0437	2.03786	1.54078	3.8273	1.33651	2.58191	1.65176	2.0386	1.84518	0.341453	2.22713	1.28429	1.13162	1.41377	1.2727	0.00529808	0.0281594	1.00746	0.535872
PF3D7_0320000	protein phosphatase inhibitor 2	5.59105	1.53743	3.56424	2.96072	0.952925	1.95682	3.21968	1.20279	2.21124	0.782778	1.48208	1.13243	3.8273	1.26738	2.54734	2.06471	1.69883	1.88177	1.53654	1.7031	1.61982	0.754416	0.863972	0.809194	0.688742	0.789095	0.653158	1.21753
PF3D7_0320100	protein transport protein SEC22	4.65921	3.73375	4.19648	2.63175	2.45038	2.54107	7.41926	7.81816	7.61871	1.56556	1.8526	1.70908	9.56825	8.75645	9.16235	3.09706	3.73743	3.41724	8.02414	10.8737	9.4489	3.77208	1.88503	2.82855	-0.860366	0.572217	-0.0444288	0.272768
PF3D7_0320200	CPW-WPC family protein	0.931842	0.439265	0.685554	0.986907	2.04198	1.51444	0.419958	1.20279	0.811376	3.13111	2.03786	2.58449	2.76416	0.668255	1.71621	3.71647	3.39766	3.55707	0.512179	0.393024	0.452602	0.377208	1.49232	0.934761	-0.243101	-0.771088	1.92291	1.92802
PF3D7_0320300	T-complex protein 1 subunit epsilon	18.8698	10.5424	14.7061	2.96072	3.94783	3.45428	12.5987	15.8368	14.2178	2.60926	5.18727	3.89827	39.5488	9.88557	24.7172	6.81353	5.94591	6.37972	9.56068	13.7558	11.6583	2.26325	4.79112	3.52718	0.0487188	-0.174449	1.08416	0.854977
PF3D7_0320400	oocyst capsule protein Cap380	4.19329	4.39265	4.29297	1.64485	3.94783	2.79634	5.0395	9.42188	7.23069	2.08741	2.59364	2.34052	11.0566	7.58124	9.31894	1.65176	3.22778	2.43977	9.21923	13.4938	11.3565	1.50883	2.59192	2.05037	-0.752157	0.256709	-0.285283	0.250859
PF3D7_0320500	nicotinamidase putative	68.9563	145.397	107.176	9.86907	11.4351	10.6521	267.233	308.516	287.875	12.0026	13.7092	12.8559	359.554	360.397	359.975	12.8012	19.8763	16.3387	366.891	446.344	406.618	8.67578	13.6665	11.1711	-1.42545	-0.271295	-0.175775	0.548523
PF3D7_0320600	conserved protein unknown function	9.55139	12.2994	10.9254	3.28969	5.71755	4.50362	25.0575	28.6666	26.862	5.47945	5.37253	5.42599	40.1866	36.5236	38.3551	4.12941	6.11579	5.1226	38.7549	49.783	44.269	4.9037	6.51906	5.71138	-1.29788	-0.268801	-0.206876	-0.156963
PF3D7_0320700	signal peptidase complex subunit 2	16.5402	22.1829	19.3615	2.96072	4.49236	3.72654	39.3361	54.9276	47.1318	5.47945	4.44623	4.96284	82.0743	75.9276	79.001	5.57471	7.47485	6.52478	71.7051	102.317	87.0111	6.03533	7.06886	6.55209	-1.28351	-0.413329	-0.13933	-0.00602651
PF3D7_0320800	ATP-dependent RNA helicase DDX6	79.9055	97.5168	88.7111	29.2783	66.4325	47.8554	75.1725	95.4216	85.297	53.4899	80.0322	66.761	162.66	170.175	166.417	68.1353	67.7833	67.9593	145.459	197.691	171.575	45.2649	58.0432	51.6541	0.0566194	-0.480325	-0.044032	0.395789
PF3D7_0320900	histone H2A.Z	108.327	198.548	153.437	16.7774	24.3677	20.5725	397.14	386.498	391.819	23.4834	33.9025	28.6929	530.719	535.48	533.099	18.5824	30.7488	24.6656	624.517	581.151	602.834	18.8604	37.0722	27.9663	-1.35254	-0.479976	-0.177357	-0.18119
PF3D7_0321000	conserved protein unknown function	6.75586	5.05154	5.9037	3.28969	2.58651	2.9381	12.5987	10.2237	11.4112	5.47945	3.70519	4.59232	15.3092	11.7521	13.5306	3.30353	5.77602	4.53978	13.4874	14.1489	13.8181	3.77208	3.69152	3.7318	-0.950764	-0.644339	-0.0303316	0.282751
PF3D7_0321100	conserved Plasmodium protein unknown function	43.3307	60.3989	51.8648	11.5139	15.7913	13.6526	96.3104	91.8132	94.0618	16.6993	15.7471	16.2232	93.131	118.535	105.833	15.2788	18.6871	16.983	119.167	132.449	125.808	16.2199	17.7507	16.9853	-0.858853	-0.248878	-0.249437	-0.000198389
PF3D7_0321200	UDP-N-acetylglucosamine--dolichyl-phosphate N-acetylglucosaminephosphotransferase putative	5.12513	7.90677	6.51595	2.63175	2.72264	2.6772	9.23908	9.22142	9.23025	5.21852	4.26097	4.73975	12.7577	10.7612	11.7594	3.92294	5.43626	4.6796	10.585	14.8039	12.6945	3.77208	5.41946	4.59577	-0.502394	-0.824086	-0.11038	0.0260788
PF3D7_0321300	conserved Plasmodium protein unknown function	4.65921	6.58897	5.62409	0.657938	2.72264	1.69029	13.2987	14.4335	13.8661	2.34834	3.89045	3.11939	12.545	15.3238	13.9344	1.44529	2.37836	1.91183	12.6338	25.9396	19.2867	2.64046	1.72794	2.1842	-1.30187	-0.883994	-0.468951	-0.192151
PF3D7_0321400	pseudo protein kinase 1 putative	44.2625	87.6333	65.9479	6.57938	10.6183	8.59885	160.704	176.209	168.457	10.437	11.6714	11.0542	151.391	214.418	182.904	11.9753	19.5366	15.7559	199.238	276.82	238.029	10.5618	15.3944	12.9781	-1.35298	-0.36238	-0.380046	0.279814
PF3D7_0321500	peptidase putative	21.4324	13.3976	17.415	10.527	9.93765	10.2323	21.5578	18.8438	20.2008	10.9589	8.52194	9.74042	35.7215	15.6464	25.6839	9.70412	13.7605	11.7323	12.9752	18.8651	15.9202	11.3162	9.18952	10.2529	-0.214084	0.0710786	0.69001	0.19446
PF3D7_0321600	ATP-dependent RNA helicase DDX42 putative	12.8128	17.7902	15.3015	6.25041	4.35623	5.30332	24.2176	24.4568	24.3372	6.52315	6.11357	6.31836	32.532	27.2833	29.9077	6.40059	6.11579	6.25819	22.7066	26.4636	24.5851	4.52649	4.9482	4.73735	-0.669487	-0.252654	0.28273	0.401666
PF3D7_0321700	conserved Plasmodium protein unknown function	20.0346	9.44419	14.7394	7.56629	11.1628	9.36456	12.1788	10.6247	11.4017	9.65427	11.3008	10.4776	17.6481	11.6138	14.631	13.8335	11.8918	12.8627	11.4387	13.7558	12.5973	8.67578	10.4462	9.56099	0.370426	-0.162018	0.215916	0.427958
PF3D7_0321800	WD repeat-containing protein putative	128.128	198.328	163.228	20.0671	38.5254	29.2963	321.408	323.551	322.48	35.7469	42.6097	39.1783	356.577	432.177	394.377	35.3065	50.2854	42.7959	435.865	451.715	443.79	27.159	36.4439	31.8014	-0.982318	-0.419338	-0.170302	0.428382
PF3D7_0321900	cyclic amine resistance locus protein	15.1424	9.22456	12.1835	10.198	13.8855	12.0418	10.4989	9.22142	9.86018	15.6556	15.5618	15.6087	21.0501	8.13428	14.5922	15.8982	15.7991	15.8487	11.7801	10.3496	11.0649	8.67578	11.0745	9.87517	0.305242	-0.374303	0.399212	0.682486
PF3D7_0322000	peptidyl-prolyl cis-trans isomerase	31.2167	14.7154	22.966	5.26351	5.03689	5.1502	26.7373	12.8298	19.7836	7.30593	9.07772	8.19183	68.4661	6.10647	37.2863	10.9429	6.11579	8.52937	10.4143	7.59846	9.00639	4.52649	5.81217	5.16933	0.2152	-0.669557	2.04963	0.72246
PF3D7_0322100	mRNA-capping enzyme subunit beta	5.12513	4.39265	4.75889	2.30278	4.2201	3.26144	4.19958	2.60605	3.40282	2.87019	5.18727	4.02873	6.37883	1.19825	3.78854	7.43294	6.28567	6.85931	2.21944	0.786048	1.50275	5.28091	3.8486	4.56476	0.483896	-0.304815	1.33404	0.587525
PF3D7_0322200	conserved Plasmodium protein unknown function	0.232961	0	0.11648	1.64485	1.63359	1.63922	0.559944	1.00233	0.781136	1.56556	0.741039	1.1533	0.212628	0.161303	0.186965	1.44529	1.0193	1.2323	0	0.262016	0.131008	0.754416	0.628343	0.691379	-2.74549	0.507241	0.513117	0.8338
PF3D7_0322300	diacylglycerol O-acyltransferase	9.55139	7.4675	8.50944	9.86907	8.44019	9.15463	9.79902	5.01164	7.40533	16.6993	10.7451	13.7222	23.3891	2.90345	13.1463	17.1371	12.9111	15.0241	1.70726	3.93024	2.81875	10.939	9.89641	10.4177	0.200501	-0.583934	2.22152	0.528238
PF3D7_0322400	regulator of initiation factor 2 (eIF2)	3.26145	3.29449	3.27797	1.97381	2.85878	2.4163	2.93971	2.80652	2.87311	3.39204	2.59364	2.99284	3.8273	0.921732	2.37452	2.89059	3.39766	3.14412	0.853632	0.65504	0.754336	2.64046	1.6494	2.14493	0.190187	-0.308717	1.65435	0.551729
PF3D7_0322500	iron-sulfur assembly protein putative	3.72737	5.49081	4.60909	1.31588	1.08906	1.20247	9.23908	8.41955	8.82931	0.521852	2.96415	1.743	10.844	9.40166	10.1228	1.44529	1.52895	1.48712	8.02414	14.1489	11.0865	3.01766	1.57086	2.29426	-0.93782	-0.535578	-0.13119	-0.625507
PF3D7_0322600	conserved Plasmodium protein unknown function	1.1648	0.658897	0.91185	0.328969	2.17811	1.25354	1.25987	0.801862	1.03087	1.56556	0.926298	1.24593	2.12628	1.63607	1.88118	1.85824	1.35906	1.60865	1.87799	2.09613	1.98706	1.88604	1.96357	1.92481	-0.176991	0.00879002	-0.079	-0.258862
PF3D7_0322700	conserved Plasmodium protein unknown function	20.7335	9.44419	15.0888	15.4615	14.5661	15.0138	10.4989	9.02095	9.75995	19.0476	17.4144	18.231	19.5618	3.20302	11.3824	21.06	19.7064	20.3832	3.07308	5.50233	4.2877	17.3516	10.2891	13.8203	0.628537	-0.280101	1.40853	0.560589
PF3D7_0322800	conserved Plasmodium protein unknown function	0.698882	0.658897	0.678889	2.63175	2.04198	2.33687	0.279972	1.00233	0.64115	3.13111	1.48208	2.3066	0.850511	0.20739	0.52895	4.54235	1.86871	3.20553	0	0.524032	0.262016	1.13162	0.471257	0.801441	0.082515	0.018811	1.01348	1.9999
PF3D7_0322900	40S ribosomal protein S3A putative	21.6653	12.519	17.0922	3.94763	5.30915	4.62839	15.1185	13.0303	14.0744	7.30593	5.55779	6.43186	32.3194	4.49344	18.4064	10.1171	8.49415	9.30561	6.31688	7.33644	6.82666	5.28091	4.47695	4.87893	0.280267	-0.474725	1.43096	0.931536
PF3D7_0323000	translation machinery-associated protein 7 putative	1.86368	0.219632	1.04166	0.657938	1.49745	1.0777	1.67983	0.601397	1.14061	1.30463	1.48208	1.39335	1.70102	0.622169	1.1616	2.68412	1.86871	2.27642	0.853632	0.262016	0.557824	2.26325	0.628343	1.4458	-0.130928	-0.370612	1.05823	0.654901
PF3D7_0323100	conserved Plasmodium protein unknown function	28.8871	18.0099	23.4485	5.92144	8.16793	7.04469	25.3375	20.8484	23.0929	10.1761	10.5598	10.368	45.2897	27.0989	36.1943	9.91059	15.969	12.9398	27.8284	37.9923	32.9104	7.16695	9.97495	8.57095	0.0220428	-0.557525	0.137221	0.594288
PF3D7_0323200	conserved Plasmodium protein unknown function	4.19329	1.97669	3.08499	0.657938	1.63359	1.14576	2.93971	1.00233	1.97102	1.82648	1.29682	1.56165	2.97679	1.77433	2.37556	3.30353	1.35906	2.3313	1.36581	1.7031	1.53446	1.13162	1.02106	1.07634	0.646326	-0.446764	0.63054	1.115
PF3D7_0323300	conserved protein unknown function	0.698882	1.09816	0.898522	0	1.90585	0.952925	1.11989	3.40791	2.2639	1.82648	3.51993	2.67321	3.40204	2.48868	2.94536	1.23882	3.0579	2.14836	4.26816	4.45427	4.36122	1.50883	2.749	2.12892	-1.33319	-1.48814	-0.566286	0.013116
PF3D7_0323400	Rh5 interacting protein	167.033	353.388	260.211	29.2783	61.1233	45.2008	657.794	761.769	709.782	29.7456	72.2513	50.9984	1197.73	1107.97	1152.85	27.8735	90.5477	59.2106	1334.57	1222.17	1278.37	37.3436	94.9584	66.151	-1.4477	-0.174104	-0.149102	-0.159907
PF3D7_0323500	survival motor neuron-like protein	6.98882	7.4675	7.22816	2.96072	2.58651	2.77362	13.4387	12.0279	12.7333	3.65297	3.33467	3.49382	28.2795	24.6563	26.4679	2.68412	6.11579	4.39995	32.7795	26.9876	29.8836	1.88604	4.86966	3.37785	-0.816905	-0.333037	-0.175108	0.381383
PF3D7_0323600	BSD domain-containing protein putative	3.02849	0.658897	1.84369	0.328969	1.36132	0.845145	1.53985	2.20512	1.87248	1.30463	2.77889	2.04176	8.07985	0.737385	4.40862	2.47765	1.35906	1.91836	1.53654	1.17907	1.3578	1.88604	1.96357	1.92481	-0.0223549	-1.27254	1.69905	-0.00484253
PF3D7_0323700	U4/U6.U5 tri-snRNP-associated protein 1 putative	13.0458	9.00493	11.0254	2.96072	3.13104	3.04588	16.0984	16.0372	16.0678	4.69667	3.51993	4.1083	22.9638	23.6194	23.2916	4.12941	4.58684	4.35813	30.9015	23.3194	27.1104	6.03533	2.82754	4.43144	-0.543348	-0.431683	-0.21904	-0.0240656
PF3D7_0323800	conserved Plasmodium protein unknown function	16.7732	5.93007	11.3516	2.96072	3.94783	3.45428	12.3188	10.8251	11.572	3.13111	5.55779	4.34445	17.0102	12.2129	14.6116	5.78118	5.26637	5.52378	16.219	16.245	16.232	6.03533	4.31986	5.17759	-0.0277344	-0.33079	-0.151728	0.0933734
PF3D7_0323900	erythrocyte membrane protein 1 (PfEMP1) exon 2 pseudogene	0	0	0	0	0	0	0.279972	0	0.139986	0.260926	0.18526	0.223093	0	0	0	0	0	0	0.170726	0	0.0853632	0	0.0785429	0.0392714	#NUM!	#NUM!	#NUM!	#NUM!
PF3D7_0324000	exported protein family 1	0	0	0	0	0	0	0	0	0	0	0	0	0	0	0	0	0	0	0	0	0	0	0	0	#DIV/0!	#DIV/0!	#DIV/0!	#DIV/0!
PF3D7_0324100	Pfmc-2TM Maurer's cleft two transmembrane protein	0	0	0	0	0	0	0	0	0	0	0.18526	0.0926298	0	0	0	0	0	0	0	0	0	0	0	0	#DIV/0!	#NUM!	#DIV/0!	#DIV/0!
PF3D7_0324200	exported protein family 3	0	0	0	0	0	0	0	0	0	0	0	0	0	0	0	0	0	0	0	0	0	0	0	0	#DIV/0!	#DIV/0!	#DIV/0!	#DIV/0!
PF3D7_0324300	exported protein family 4	0	0	0	0	0	0	0	0	0	0	0	0	0	0	0	0	0	0	0	0	0	0	0	0	#DIV/0!	#DIV/0!	#DIV/0!	#DIV/0!
PF3D7_0324400	rifin	0	0.219632	0.109816	0	0	0	0	0	0	0	0	0	0	0	0	0	0	0	0	0	0	0	0	0	#DIV/0!	#DIV/0!	#DIV/0!	#DIV/0!
PF3D7_0324500	rifin	0	0	0	0	0	0	0	0	0	0	0	0	0	0	0	0	0	0	0	0	0	0	0	0	#DIV/0!	#DIV/0!	#DIV/0!	#DIV/0!
PF3D7_0324600	stevor	0	0	0	0	0	0	0	0	0	0	0	0	0	0	0	0	0	0	0	0	0	0	0	0	#DIV/0!	#DIV/0!	#DIV/0!	#DIV/0!
PF3D7_0324700	erythrocyte membrane protein 1 (PfEMP1) exon 2 pseudogene	0	0	0	0	0	0	0	0	0	0	0	0	0	0	0	0	0	0	0	0	0	0	0	0	#DIV/0!	#DIV/0!	#DIV/0!	#DIV/0!
PF3D7_0324800	rifin	0.232961	0	0.11648	0	0.272264	0.136132	0.139986	0.400931	0.270459	0.260926	0	0.130463	0.212628	0.115216	0.163922	0.412941	0.339766	0.376354	0	0.262016	0.131008	0	0.157086	0.0785429	-1.21532	0.0613665	0.323356	2.26054
PF3D7_0324900	erythrocyte membrane protein 1 PfEMP1	0.698882	0.439265	0.569073	1.97381	2.99491	2.48436	0.139986	0	0.069993	3.39204	1.29682	2.34443	0.425255	0.230433	0.327844	2.68412	1.86871	2.27642	0.341453	0.262016	0.301734	2.26325	1.02106	1.64215	3.02333	0.0836385	0.119731	0.471176
PF3D7_0400100	erythrocyte membrane protein 1 PfEMP1	0.465921	0.658897	0.562409	2.30278	1.22519	1.76399	2.09979	0.601397	1.35059	2.34834	1.29682	1.82258	2.33891	1.77433	2.05662	2.06471	2.0386	2.05165	2.21944	3.14419	2.68182	2.64046	1.41377	2.02711	-1.2639	-0.0471397	-0.382936	0.0173587
PF3D7_0400200	erythrocyte membrane protein 1 (PfEMP1) exon 2 pseudogene	0.232961	0.878529	0.555745	0.328969	0.680661	0.504815	1.11989	0.801862	0.960875	0	0.741039	0.370519	1.70102	2.53476	2.11789	0.206471	0.509649	0.35806	2.39017	1.83411	2.11214	0	0.863972	0.431986	-0.789926	0.446206	0.00392324	-0.270783
PF3D7_0400300	rifin	0.465921	0	0.232961	0.328969	0.408397	0.368683	0	0.601397	0.300698	0.782778	0.18526	0.484019	1.91365	1.65912	1.78638	0.412941	1.0193	0.71612	0.853632	1.04806	0.950848	0	0.5498	0.2749	-0.368231	-0.392684	0.909755	1.38129
PF3D7_0400400	erythrocyte membrane protein 1 PfEMP1	0	0	0	0	0.272264	0.136132	0	0.400931	0.200466	0.521852	0	0.260926	0.212628	0.20739	0.210009	0.206471	0.679532	0.443001	0	0.393024	0.196512	0	0.392714	0.196357	#NUM!	-0.938633	0.0958324	1.17383
PF3D7_0400500	rifin	0	0	0	0	0.272264	0.136132	0.279972	0	0.139986	0	0	0	0.425255	0.645212	0.535234	0	0.339766	0.169883	0.682906	0.524032	0.603469	0	0	0	#NUM!	#DIV/0!	-0.17311	#DIV/0!
PF3D7_0400600	erythrocyte membrane protein 1 (PfEMP1) exon 1 pseudogene	0	0	0	0	0	0	0	0	0	0	0	0	0	0	0	0	0	0	0	0	0	0	0	0	#DIV/0!	#DIV/0!	#DIV/0!	#DIV/0!
PF3D7_0400700	rifin	0	0	0	0	0	0	0	0	0	0	0	0	0	0.0691299	0.0345649	0	0	0	0.170726	0	0.0853632	0	0.0785429	0.0392714	#DIV/0!	#DIV/0!	-1.30431	#NUM!
PF3D7_0400800	stevor	0	0	0	0	0	0	0	0	0	0	0	0	0	0	0	0	0	0	0	0	0	0	0	0	#DIV/0!	#DIV/0!	#DIV/0!	#DIV/0!
PF3D7_0400900	rifin	0	0	0	0	0	0	0	0	0	0	0	0	0	0	0	0	0	0	0	0	0	0	0	0	#DIV/0!	#DIV/0!	#DIV/0!	#DIV/0!
PF3D7_0401000	rifin	0	0.658897	0.329449	0	0.136132	0.0680661	0	0.200466	0.100233	0.782778	0.18526	0.484019	0	0	0	0	0	0	0	0	0	0.377208	0	0.188604	1.7167	-2.83006	#DIV/0!	#NUM!
PF3D7_0401100	Plasmodium exported protein unknown function fragment	0	0	0	0	0	0	0	0	0	0	0	0	0	0	0	0	0	0	0	0	0	0	0	0	#DIV/0!	#DIV/0!	#DIV/0!	#DIV/0!
PF3D7_0401200	rifin	0	0	0	0	0	0	0	0	0	0	0	0	0	0	0	0	0	0	0	0	0	0	0	0	#DIV/0!	#DIV/0!	#DIV/0!	#DIV/0!
PF3D7_0401300	rifin	0	0	0	0	0	0	0	0	0	0	0	0	0	0	0	0	0	0	0	0	0	0	0.0785429	0.0392714	#DIV/0!	#DIV/0!	#DIV/0!	#NUM!
PF3D7_0401400	rifin	0	0	0	0	0	0	0	0	0	0	0	0	0	0	0	0	0	0	0	0	0	0	0	0	#DIV/0!	#DIV/0!	#DIV/0!	#DIV/0!
PF3D7_0401500	stevor pseudogene	0	0	0	0.328969	0.272264	0.300617	0.559944	0.400931	0.480438	0.521852	0.18526	0.353556	0	0.0460866	0.0230433	0.206471	0.339766	0.273118	0.341453	0.393024	0.367238	0.377208	0.157086	0.267147	#NUM!	-0.234013	-3.9943	0.0318934
PF3D7_0401600	rifin	28.4212	17.7902	23.1057	3.94763	10.2099	7.07877	20.8579	17.8414	19.3497	5.74038	11.1156	8.42798	65.2767	15.3238	40.3003	11.9753	17.1582	14.5667	17.7555	18.8651	18.3103	7.54416	14.2163	10.8802	0.25594	-0.251688	1.13813	0.420972
PF3D7_0401700	Plasmodium exported protein unknown function pseudogene	5.82402	6.36934	6.09668	1.97381	1.76972	1.87177	10.7789	13.0303	11.9046	1.30463	1.8526	1.57861	12.7577	13.2499	13.0038	1.44529	2.37836	1.91183	11.0972	17.5551	14.3261	3.01766	1.80649	2.41207	-0.965423	0.245742	-0.139719	-0.335321
PF3D7_0401800	Plasmodium exported protein (PHISTb) unknown function	28.4212	59.5204	43.9708	9.21114	12.5242	10.8676	108.629	104.643	106.636	7.30593	11.6714	9.48865	119.284	147.938	133.611	9.91059	13.5906	11.7506	145.8	179.874	162.837	9.80741	14.3734	12.0904	-1.27808	0.195766	-0.28539	-0.0411227
PF3D7_0401900	acyl-CoA synthetase	1.63072	0	0.815362	1.64485	2.31425	1.97955	0.839916	0.801862	0.820889	1.56556	1.66734	1.61645	2.76416	0.599126	1.68164	0.825882	1.35906	1.09247	0.853632	0.65504	0.754336	0.377208	2.1992	1.2882	-0.0097463	0.292344	1.15659	-0.237763
PF3D7_0402000	Plasmodium exported protein (PHISTa) unknown function	18.1709	7.02824	12.5996	3.28969	6.26208	4.77589	15.2585	5.41257	10.3355	5.74038	9.81876	7.77957	12.7577	2.88041	7.81904	7.22647	7.13509	7.18078	5.8047	3.01318	4.40894	3.01766	4.55549	3.78658	0.285765	-0.703922	0.826559	0.923247
PF3D7_0402100	Plasmodium exported protein (PHISTb) unknown function	17.0061	15.1546	16.0804	12.8298	35.6666	24.2482	36.6763	64.9508	50.8136	12.7854	39.6456	26.2155	156.919	23.3659	90.1426	18.9953	60.1386	39.567	125.655	26.0706	75.8626	14.3339	68.725	41.5295	-1.65991	-0.11254	0.24882	-0.0698395
PF3D7_0402200	surface-associated interspersed protein 4.1 (SURFIN 4.1) pseudogene	115.781	222.927	169.354	34.2128	52.2748	43.2438	379.082	440.623	409.853	25.5708	67.9903	46.7805	877.515	830.112	853.813	33.2418	98.0225	65.6321	959.312	903.3	931.306	35.0803	96.6078	65.844	-1.27506	-0.113416	-0.125335	-0.00465038
PF3D7_0402300	reticulocyte binding protein homologue 1	114.85	232.591	173.72	55.2668	80.0457	67.6563	360.604	463.476	412.04	43.5747	127.459	85.5167	975.111	791.007	883.059	44.3912	140.663	92.5272	1150.87	753.82	952.343	58.09	152.844	105.467	-1.24602	-0.337982	-0.108972	-0.188846
PF3D7_0402400	Plasmodium exported protein unknown function	26.5575	48.7584	37.6579	3.61866	6.12595	4.8723	84.8315	86.8016	85.8165	5.74038	9.44824	7.59431	112.055	117.613	114.834	9.29118	9.51345	9.40231	101.753	131.27	116.511	4.9037	13.2737	9.08873	-1.1883	-0.640315	-0.0209232	0.0489379
PF3D7_0402500	rifin pseudogene	0	0	0	0	0	0	0	0	0	0	0	0	0	0	0	0	0	0	0	0.131008	0.065504	0	0	0	#DIV/0!	#DIV/0!	#NUM!	#DIV/0!
PF3D7_0402600	stevor	0	0	0	0	0	0	0	0	0	0	0	0	0	0	0	0	0	0	0	0	0	0	0	0	#DIV/0!	#DIV/0!	#DIV/0!	#DIV/0!
PF3D7_0402700	rifin pseudogene	0	0.439265	0.219632	0	0	0	0	0	0	0	0	0	0	0.0460866	0.0230433	0	0	0	0	0	0	0	0.157086	0.0785429	#DIV/0!	#DIV/0!	#DIV/0!	#NUM!
PF3D7_0402800	erythrocyte membrane protein 1 (PfEMP1) pseudogene	0.698882	0.219632	0.459257	0.657938	0.680661	0.6693	0.69993	0.200466	0.450198	1.0437	0.741039	0.892372	0.425255	0.184346	0.304801	0.412941	0.849415	0.631178	1.02436	0.65504	0.839699	0.377208	1.72794	1.05258	0.0287432	-0.414993	-1.46201	-0.737805
PF3D7_0402900	probable protein unknown function	0	0	0	0	0.136132	0.0680661	0.279972	0	0.139986	0	0	0	1.06314	0.0460866	0.554613	0	0.169883	0.0849415	0	0	0	0	0.235629	0.117814	#NUM!	#DIV/0!	#DIV/0!	-0.471973
PF3D7_0403000	tRNA Asparagine	299.121	203.16	251.141	98.3618	154.918	126.64	120.248	95.2211	107.735	93.9334	143.02	118.477	94.4067	92.2423	93.3245	87.1306	128.262	107.696	96.119	75.1985	85.6588	64.5025	64.091	64.2968	1.22101	0.0961279	0.123655	0.744148
PF3D7_0403100	regulator of chromosome condensation putative	1.63072	0.219632	0.925178	1.31588	2.72264	2.01926	2.79972	1.60372	2.20172	1.82648	2.40838	2.11743	3.18942	0.783472	1.98644	3.09706	3.0579	3.07748	1.02436	1.17907	1.10171	2.64046	2.59192	2.61619	-1.25083	-0.0684872	0.850437	0.234283
PF3D7_0403200	pre-mRNA splicing factor putative	3.02849	2.41596	2.72222	0.657938	1.76972	1.21383	1.11989	0.801862	0.960875	0.782778	0.741039	0.761909	3.61467	1.3826	2.49863	1.03235	1.18918	1.11077	1.70726	1.17907	1.44317	0.754416	0.471257	0.612837	1.50236	0.671875	0.791901	0.857982
PF3D7_0403300	conserved Plasmodium protein unknown function	2.56257	1.09816	1.83036	0	0.680661	0.34033	1.39986	1.00233	1.20109	0.521852	0.370519	0.446186	5.10307	0.437823	2.77044	0.825882	1.18918	1.00753	0.853632	0.131008	0.49232	0.754416	0.628343	0.691379	0.607782	-0.390708	2.49245	0.543276
PF3D7_0403400	conserved Plasmodium protein unknown function	27.2564	14.935	21.0957	10.856	18.2417	14.5488	16.7983	10.6247	13.7115	24.788	20.9343	22.8612	27.0037	3.54867	15.2762	20.8535	23.7836	22.3186	3.92671	6.6814	5.30406	12.0707	13.3523	12.7115	0.621563	-0.651994	1.52612	0.812114
PF3D7_0403500	ubiquitin specific protease putative	2.79553	5.93007	4.3628	2.63175	2.31425	2.473	8.39916	10.4242	9.41168	2.87019	3.33467	3.10243	14.0334	8.75645	11.3949	3.09706	2.88801	2.99254	6.82906	10.0876	8.45833	3.01766	2.51337	2.76552	-1.1092	-0.327137	0.429948	0.113819
PF3D7_0403600	conserved Plasmodium protein unknown function	28.4212	18.2295	23.3253	2.96072	9.12086	6.04079	24.0776	17.0396	20.5586	7.30593	9.6335	8.46972	31.0437	18.3655	24.7046	14.6594	14.9497	14.8046	16.3897	21.0923	18.741	8.67578	8.87535	8.77556	0.182157	-0.487577	0.39858	0.754478
PF3D7_0403700	pre-mRNA-splicing factor CLF1 putative	14.4436	8.1264	11.285	3.94763	4.2201	4.08386	10.359	9.02095	9.68996	6.78408	4.44623	5.61516	19.7744	9.65514	14.7148	5.36824	6.79532	6.08178	11.2679	13.4938	12.3809	6.03533	4.24132	5.13832	0.219841	-0.459391	0.24915	0.243196
PF3D7_0403800	alpha/beta hydrolase putative	33.0804	51.6136	42.347	35.1997	63.9821	49.5909	103.17	134.713	118.941	34.1813	74.6596	54.4205	311.5	178.724	245.112	30.1447	95.1345	62.6396	296.381	194.678	245.529	39.6068	107.525	73.566	-1.48992	-0.134074	-0.00245654	-0.231964
PF3D7_0403900	SET domain protein putative	27.7223	38.4357	33.079	13.8167	25.729	19.7728	53.6146	59.7387	56.6767	23.2224	32.4204	27.8214	108.228	88.7628	98.4951	22.2988	29.5597	25.9292	116.094	101.793	108.944	19.2376	36.4439	27.8408	-0.77684	-0.492677	-0.145457	-0.102618
PF3D7_0404000	conserved Plasmodium protein unknown function	5.35809	12.519	8.93857	1.97381	2.85878	2.4163	27.7172	28.867	28.2921	2.34834	3.14941	2.74887	39.974	33.2515	36.6127	2.47765	4.58684	3.53225	37.2184	38.1233	37.6708	1.88604	2.67046	2.27825	-1.66229	-0.186045	-0.0411021	0.63266
PF3D7_0404100	AP2 domain transcription factor AP2-SP2 putative	1.63072	0.658897	1.14481	2.30278	2.72264	2.51271	0.979902	1.00233	0.991115	1.0437	3.51993	2.28182	2.33891	1.12912	1.73401	1.03235	4.07719	2.55477	2.04872	1.44109	1.7449	3.39487	3.14172	3.26829	0.207985	0.139062	-0.00903121	-0.355342
PF3D7_0404200	conserved Plasmodium protein unknown function	0	0	0	0	0.136132	0.0680661	0.139986	0.200466	0.170226	0.260926	0	0.130463	1.27577	0.115216	0.695491	0.412941	0.509649	0.461295	0	0.393024	0.196512	0.377208	0.0785429	0.227875	#NUM!	-0.938633	1.82342	1.01745
PF3D7_0404300	conserved Plasmodium protein unknown function	5.82402	3.95338	4.8887	1.64485	2.17811	1.91148	2.23978	2.80652	2.52315	3.13111	1.8526	2.49186	4.67781	3.15693	3.91737	3.30353	3.90731	3.60542	3.92671	1.44109	2.6839	2.26325	2.749	2.50612	0.954226	-0.38253	0.545556	0.524709
PF3D7_0404400	6-cysteine protein P36	1.86368	1.09816	1.48092	1.64485	2.17811	1.91148	4.19958	1.80419	3.00188	2.34834	2.59364	2.47099	2.12628	2.44259	2.28443	2.89059	2.71813	2.80436	2.04872	3.2752	2.66196	1.50883	1.6494	1.57912	-1.01937	-0.370396	-0.220651	0.828554
PF3D7_0404500	6-cysteine protein P52	2.79553	0.658897	1.72721	2.30278	2.58651	2.44465	1.11989	2.20512	1.6625	4.17482	1.11156	2.64319	2.55153	0.852602	1.70207	3.92294	1.86871	2.89583	1.36581	1.5721	1.46895	1.88604	1.72794	1.80699	0.0550871	-0.112653	0.2125	0.680386
PF3D7_0404600	conserved Plasmodium membrane protein unknown function	39.3703	45.2443	42.3073	13.4877	23.0063	18.247	74.7525	88.4053	81.5789	20.3522	22.2312	21.2917	69.9545	70.4203	70.1874	19.4082	33.2971	26.3527	64.5346	120.92	92.7275	16.5971	21.2851	18.9411	-0.94729	-0.222629	-0.401784	0.476426
PF3D7_0404700	dipeptidyl aminopeptidase 3	139.543	304.191	221.867	20.7251	29.9491	25.3371	540.346	556.693	548.519	30.5284	35.9404	33.2344	563.251	729.435	646.343	28.08	40.6021	34.341	675.735	827.577	751.656	30.5538	42.6488	36.6013	-1.30585	-0.391426	-0.217773	-0.0919623
PF3D7_0404800	sporozoite-specific protein S10 putative	7.45474	14.0565	10.7556	5.59248	8.57633	7.0844	21.8378	25.6596	23.7487	12.5245	8.52194	10.5232	32.7447	39.0584	35.9015	5.36824	12.9111	9.13967	32.7795	39.9574	36.3684	9.05299	9.73932	9.39615	-1.14276	-0.570856	-0.0186421	-0.0399276
PF3D7_0404900	6-cysteine protein P41	72.6837	179	125.842	21.054	31.3104	26.1822	324.068	375.272	349.67	30.5284	38.3488	34.4386	392.936	476.305	434.62	33.0353	45.019	39.0272	428.182	551.805	489.994	30.931	48.1468	39.5389	-1.47438	-0.395438	-0.173007	-0.0187952
PF3D7_0405000	ATP-dependent RNA helicase DDX51 putative	6.5229	13.8368	10.1799	5.26351	4.76463	5.01407	15.2585	13.8321	14.5453	9.39334	6.11357	7.75346	24.6648	20.1859	22.4254	7.22647	5.94591	6.58619	17.2434	30.1318	23.6876	6.03533	6.0478	6.04156	-0.514834	-0.628858	-0.0789999	0.124522
PF3D7_0405100	protein transport protein Sec24B putative	47.7569	52.2725	50.0147	18.7512	22.5979	20.6746	79.932	69.762	74.847	23.7443	25.7511	24.7477	83.3501	98.8557	91.1029	20.4406	30.579	25.5098	86.2168	117.383	101.8	23.0097	22.3062	22.6579	-0.581592	-0.259435	-0.160168	0.171034
PF3D7_0405200	ag-1 blood stage membrane protein homologue	16.0743	24.5988	20.3366	4.2766	4.35623	4.31641	45.4954	37.2866	41.391	10.437	4.63149	7.53427	41.2498	56.6404	48.9451	5.16177	5.60614	5.38395	55.3154	61.5737	58.4445	6.41253	6.91177	6.66215	-1.02524	-0.803634	-0.255904	-0.307323
PF3D7_0405300	liver specific protein 2 putative	5.82402	9.22456	7.52429	4.2766	5.58142	4.92901	15.2585	14.634	14.9462	5.47945	2.03786	3.75865	13.1829	18.3655	15.7742	4.74882	3.22778	3.9883	16.9019	23.9745	20.4382	7.16695	4.63403	5.90049	-0.990155	0.391082	-0.373699	-0.56506
PF3D7_0405400	pre-mRNA-processing-splicing factor 8 putative	92.0194	50.7351	71.3773	19.4092	38.9338	29.1715	56.1344	46.1071	51.1207	36.2687	41.1276	38.6982	71.8682	31.5232	51.6957	38.8165	50.6252	44.7208	31.2429	41.2675	36.2552	28.6678	29.2965	28.9822	0.481556	-0.407707	0.511856	0.625782
PF3D7_0405500	conserved Plasmodium protein unknown function	1.63072	1.53743	1.58408	0.328969	1.36132	0.845145	1.53985	1.80419	1.67202	1.82648	0.370519	1.0985	1.91365	0.622169	1.26791	0.825882	2.20848	1.51718	0.682906	0.393024	0.537965	1.88604	0.785429	1.33573	-0.0779493	-0.378265	1.23687	0.18376
PF3D7_0405600	TMEM33 domain-containing protein putative	5.82402	1.31779	3.5709	0.986907	3.8117	2.3993	3.21968	1.60372	2.4117	4.69667	3.89045	4.29356	5.10307	1.31347	3.20827	7.43294	4.41696	5.92495	1.87799	1.83411	1.85605	0.754416	2.04212	1.39827	0.566239	-0.839559	0.789558	2.08316
PF3D7_0405700	lysine decarboxylase putative	22.1313	12.0798	17.1055	4.60557	8.30406	6.45482	16.0984	16.4382	16.2683	4.17482	5.74305	4.95893	30.4058	16.7064	23.5561	7.43294	9.34357	8.38826	19.4628	24.6295	22.0462	5.28091	6.0478	5.66436	0.0724	0.380346	0.0955725	0.566459
PF3D7_0405800	conserved protein unknown function	1.1648	0.658897	0.91185	0.657938	0.816793	0.737366	1.25987	1.20279	1.23133	1.0437	0.741039	0.892372	1.48839	0.368693	0.928543	0.825882	0.849415	0.837649	0.341453	0.131008	0.23623	1.13162	0.785429	0.958526	-0.433353	-0.275264	1.97477	-0.194472
PF3D7_0405900	apical sushi protein	89.6898	162.528	126.109	14.4746	13.8855	14.1801	262.474	221.514	241.994	20.6132	19.267	19.9401	221.345	358.899	290.122	13.8335	22.9342	18.3839	323.356	355.556	339.456	19.6148	24.8981	22.2565	-0.940302	-0.491808	-0.226562	-0.275783
PF3D7_0406000	conserved protein unknown function	26.5575	35.8001	31.1788	4.2766	7.35114	5.81387	74.0526	60.9415	67.4971	6.78408	8.89246	7.83827	51.0307	75.8585	63.4446	7.02	6.11579	6.5679	81.0951	87.9063	84.5007	6.78974	7.54012	7.16493	-1.11426	-0.431037	-0.413466	-0.125521
PF3D7_0406100	V-type proton ATPase subunit B	35.41	37.9964	36.7032	9.5401	14.1577	11.8489	50.8149	37.2866	44.0508	13.5682	19.8228	16.6955	70.3798	55.0043	62.6921	14.8659	17.1582	16.012	54.291	56.0714	55.1812	12.0707	13.5879	12.8293	-0.263261	-0.494701	0.184106	0.319716
PF3D7_0406200	parasitophorous vacuole membrane protein S16	9.08546	9.66382	9.37464	3.94763	3.94783	3.94773	17.2183	14.634	15.9261	4.9576	6.66935	5.81347	31.8942	22.3289	27.1116	7.22647	5.77602	6.50125	28.5113	24.8915	26.7014	3.77208	5.96926	4.87067	-0.76456	-0.558376	0.021992	0.416597
PF3D7_0406400	cytosolic glyoxalase II	6.5229	9.88346	8.20318	2.30278	1.90585	2.10432	22.2578	17.8414	20.0496	2.34834	2.77889	2.56362	22.9638	18.619	20.7914	2.89059	3.90731	3.39895	23.5602	22.1403	22.8503	1.88604	2.43483	2.16043	-1.28932	-0.284828	-0.136227	0.653767
PF3D7_0406500	NYN domain-containing protein putative	18.8698	14.0565	16.4631	10.198	12.6603	11.4292	25.7574	24.2563	25.0069	13.3072	11.4861	12.3967	26.1532	24.6333	25.3932	8.87824	12.5713	10.7248	25.0968	35.2411	30.169	5.65812	8.7968	7.22746	-0.603085	-0.117232	-0.24862	0.569389
PF3D7_0406600	conserved protein unknown function	0.698882	0.219632	0.459257	0	0.272264	0.136132	0.419958	0	0.209979	0.782778	0.741039	0.761909	0	0.0460866	0.0230433	0	0.339766	0.169883	0	0	0	0	0.157086	0.0785429	1.12906	-2.48461	#DIV/0!	1.11299
PF3D7_0406700	conserved Plasmodium protein unknown function	4.89217	3.51412	4.20315	1.97381	2.72264	2.34823	3.63964	2.60605	3.12284	3.39204	2.03786	2.71495	5.10307	2.90345	4.00326	3.51	4.24708	3.87854	3.75598	3.79923	3.77761	3.01766	3.06317	3.04042	0.428609	-0.209351	0.0837033	0.351243
PF3D7_0406800	ribosomal protein L25 putative	3.96033	5.27118	4.61575	1.64485	1.90585	1.77535	5.17948	9.42188	7.30068	1.56556	1.66734	1.61645	8.71774	9.00993	8.86383	3.30353	4.75673	4.03013	9.73141	13.8868	11.8091	2.26325	3.22026	2.74175	-0.661465	0.135276	-0.413899	0.555727
PF3D7_0406900	conserved Plasmodium protein unknown function	1.63072	1.09816	1.36444	0.657938	0.680661	0.6693	1.39986	1.20279	1.30133	0	1.48208	0.741039	0	0.391736	0.195868	1.23882	2.0386	1.63871	0	0.262016	0.131008	0.754416	0.863972	0.809194	0.0683291	-0.146897	0.580227	1.018
PF3D7_0407000	conserved Plasmodium protein unknown function	2.32961	1.53743	1.93352	0.328969	0.952925	0.640947	1.11989	1.20279	1.16134	0.782778	0.741039	0.761909	3.8273	0.506952	2.16713	0.206471	0.849415	0.527943	0.170726	1.5721	0.871411	0.754416	0.5498	0.652108	0.735436	-0.249412	1.31436	-0.304729
PF3D7_0407100	methyltransferase putative	2.56257	0.439265	1.50092	0	0.408397	0.204198	2.93971	0.400931	1.67032	0.782778	1.11156	0.947168	2.55153	0.645212	1.59837	0.825882	1.0193	0.92259	1.02436	0.917055	0.970707	1.50883	0.392714	0.950773	-0.15428	-2.21365	0.719496	-0.0434106
PF3D7_0407200	peptidyl-tRNA hydrolase 2 putative	2.32961	1.09816	1.71388	0.986907	2.72264	1.85478	3.77962	2.20512	2.99237	2.87019	2.22312	2.54665	8.29248	1.79738	5.04493	2.06471	3.39766	2.73118	2.21944	2.09613	2.15779	1.88604	1.72794	1.80699	-0.80402	-0.457357	1.22528	0.595937
PF3D7_0407300	transcription factor putative	0.698882	2.19632	1.4476	0	0.816793	0.408397	1.81982	1.00233	1.41107	2.08741	1.66734	1.87737	4.25255	0.944775	2.59866	1.23882	1.52895	1.38389	1.02436	0.786048	0.905203	1.13162	1.0996	1.11561	0.0368733	-2.20067	1.52146	0.310889
PF3D7_0407400	conserved Plasmodium protein unknown function	1.39776	1.09816	1.24796	0.328969	0.136132	0.232551	0.979902	0.200466	0.590184	0.521852	0.18526	0.353556	1.70102	0.368693	1.03486	0.825882	0.339766	0.582824	0.341453	0.65504	0.498246	0	0.314172	0.157086	1.08034	-0.604394	1.0545	1.89151
PF3D7_0407500	mitochondrial carrier protein putative	3.02849	2.85522	2.94185	0	1.36132	0.680661	2.09979	1.40326	1.75152	0.782778	2.22312	1.50295	5.52832	0.645212	3.08677	1.44529	1.52895	1.48712	0.341453	0.917055	0.629254	0.377208	1.25669	0.816947	0.748115	-1.14279	2.29438	0.864207
PF3D7_0407600	conserved Plasmodium protein unknown function	1.1648	0.878529	1.02167	1.97381	1.08906	1.53144	1.11989	0.801862	0.960875	1.0437	1.48208	1.26289	1.70102	0.967818	1.33442	1.23882	2.0386	1.63871	1.02436	1.17907	1.10171	0.754416	0.5498	0.652108	0.0885032	0.278155	0.276462	1.32938
PF3D7_0407700	conserved Plasmodium protein unknown function	68.0245	100.152	84.0884	18.4223	21.1005	19.7614	196.82	195.654	196.237	25.5708	23.528	24.5494	198.169	261.472	229.821	20.8535	24.4632	22.6583	236.456	265.946	251.201	16.9744	25.2908	21.1326	-1.22262	-0.313002	-0.128334	0.100573
PF3D7_0407800	protein CINCH	286.542	602.891	444.716	54.9378	77.4592	66.1985	1012.66	1104.36	1058.51	71.2328	90.7772	81.005	1203.05	1536.41	1369.73	73.71	104.478	89.094	1509.9	1787.6	1648.75	82.2313	111.531	96.8811	-1.25108	-0.291213	-0.267485	-0.120886
PF3D7_0407900	AAA family ATPase putative	44.2625	82.5818	63.4221	13.1588	18.6501	15.9044	111.289	151.552	131.42	15.6556	28.7152	22.1854	354.663	244.259	299.461	16.9306	29.05	22.9903	354.428	278.392	316.41	19.992	34.5589	27.2754	-1.05113	-0.480182	-0.0794269	-0.246578
PF3D7_0408000	conserved Plasmodium protein unknown function	10.7162	19.5473	15.1317	3.61866	4.90076	4.25971	46.3354	30.8717	38.6035	2.60926	8.15143	5.38034	100.998	67.2173	84.1077	3.71647	7.13509	5.42578	110.289	63.8009	87.0451	8.67578	8.71826	8.69702	-1.35116	-0.336943	-0.0495241	-0.680691
PF3D7_0408100	conserved Plasmodium protein unknown function	6.28994	7.24787	6.7689	2.96072	5.17302	4.06687	13.2987	12.6293	12.964	5.21852	7.96617	6.59234	36.1467	23.435	29.7909	6.60706	7.47485	7.04096	33.9746	34.5861	34.2803	1.88604	9.03243	5.45924	-0.937517	-0.696872	-0.20251	0.367072
PF3D7_0408200	conserved Plasmodium protein unknown function	0.931842	4.17301	2.55243	1.31588	2.31425	1.81506	6.0194	7.21676	6.61808	1.82648	1.29682	1.56165	10.2061	6.35995	8.28304	2.47765	2.20848	2.34306	4.09743	11.1357	7.61655	1.88604	1.88503	1.88553	-1.37454	0.216947	0.121022	0.313423
PF3D7_0408300	zinc finger Ran-binding domain-containing protein 2 putative	1.86368	1.97669	1.92019	0.657938	1.08906	0.873498	4.61954	1.80419	3.21186	1.30463	0.741039	1.02283	4.89044	3.34128	4.11586	0.825882	2.0386	1.43224	4.26816	3.01318	3.64067	1.88604	1.6494	1.76772	-0.742163	-0.227697	0.176989	-0.303617
PF3D7_0408400	conserved protein unknown function	1.39776	1.31779	1.35778	0.328969	1.08906	0.709013	2.09979	0.801862	1.45083	0.521852	0.555779	0.538816	1.70102	0.13826	0.919641	0.825882	1.35906	1.09247	0	0.131008	0.065504	2.26325	0.942515	1.60288	-0.0956259	0.396021	3.81142	-0.553069
PF3D7_0408500	flap endonuclease 1	3.96033	2.41596	3.18814	2.30278	3.53944	2.92111	2.93971	2.00466	2.47218	4.9576	3.70519	4.3314	6.37883	1.79738	4.0881	3.09706	4.75673	3.92689	1.70726	1.17907	1.44317	2.26325	2.90609	2.58467	0.366932	-0.568315	1.50219	0.60341
PF3D7_0408600	sporozoite invasion-associated protein 1	4.42625	4.39265	4.40945	2.63175	6.67048	4.65111	5.45945	6.21443	5.83694	4.9576	7.96617	6.46188	12.7577	4.28605	8.52186	6.19412	12.2316	9.21285	10.2436	5.63334	7.93846	4.52649	10.5247	7.52562	-0.404614	-0.474378	0.102308	0.291837
PF3D7_0408700	perforin-like protein 1	1.63072	0.658897	1.14481	1.31588	1.22519	1.27053	1.53985	0.400931	0.970389	0.521852	1.48208	1.00196	2.12628	0.506952	1.31661	0.825882	1.35906	1.09247	0.853632	0.524032	0.688832	0.377208	0.942515	0.659861	0.238475	0.342602	0.93461	0.727364
PF3D7_0408800	conserved Plasmodium protein unknown function	0	0	0	0	0.408397	0.204198	0	0	0	0	0	0	0	0.115216	0.0576082	0	0.509649	0.254825	0	0.131008	0.065504	0	0.0785429	0.0392714	#DIV/0!	#DIV/0!	-0.185307	2.69795
PF3D7_0408900	tRNA N6-adenosine threonylcarbamoyltransferase	9.78435	5.05154	7.41795	3.28969	3.53944	3.41456	5.87941	2.80652	4.34296	3.39204	3.70519	3.54862	12.545	2.09694	7.32099	5.57471	5.77602	5.67537	2.04872	3.14419	2.59645	5.28091	4.31986	4.80038	0.772339	-0.0555554	1.4955	0.241563
PF3D7_0409000	conserved Plasmodium protein unknown function	10.0173	4.61228	7.31479	8.88217	8.16793	8.52505	6.57934	7.61769	7.09852	9.65427	10.004	9.82914	16.1597	4.12475	10.1422	12.8012	13.4208	13.111	4.60961	4.84729	4.72845	11.6934	10.132	10.9127	0.0432995	-0.205358	1.10093	0.264761
PF3D7_0409100	U4/U6 small nuclear ribonucleoprotein PRP31 putative	10.7162	14.0565	12.3863	2.30278	5.30915	3.80597	19.3181	20.648	19.983	6.78408	7.78091	7.28249	27.2164	25.5781	26.3972	7.22647	7.64474	7.4356	21.5115	28.9528	25.2321	4.14929	6.36197	5.25563	-0.690025	-0.936168	0.0651224	0.500586
PF3D7_0409200	protein SOF1 putative	10.2503	21.3043	15.7773	1.64485	8.44019	5.04252	25.7574	31.4731	28.6153	4.17482	7.03987	5.60734	35.9341	38.8971	37.4156	3.92294	6.45556	5.18925	37.7305	47.0318	42.3812	4.14929	6.28343	5.21636	-0.858934	-0.153172	-0.179785	-0.00751745
PF3D7_0409300	methyltransferase putative	5.12513	5.27118	5.19816	1.64485	4.08397	2.86441	9.09909	10.4242	9.76165	4.17482	3.14941	3.66212	17.6481	8.59515	13.1216	3.09706	6.28567	4.69137	8.19487	12.4458	10.3203	1.50883	2.749	2.12892	-0.909125	-0.354442	0.34646	1.13989
PF3D7_0409400	chaperone protein DnaJ	3.96033	2.63559	3.29796	0.986907	2.31425	1.65058	5.31947	5.61304	5.46625	0.782778	1.11156	0.947168	7.22934	4.00953	5.61944	2.89059	1.69883	2.29471	4.78034	6.81241	5.79638	3.01766	1.88503	2.45135	-0.728978	0.801278	-0.0447253	-0.0952627
PF3D7_0409500	NAD(P)-binding protein putative	6.28994	5.05154	5.67074	2.96072	4.90076	3.93074	11.0589	5.41257	8.23573	6.78408	7.78091	7.28249	13.6082	2.81128	8.20973	6.19412	6.62544	6.40978	2.90235	4.32326	3.61281	5.28091	4.08423	4.68257	-0.53836	-0.889631	1.18422	0.452974
PF3D7_0409600	replication protein A1 large subunit	43.3307	58.4222	50.8764	8.22423	15.1107	11.6674	86.2314	83.3937	84.8125	18.0039	17.4144	17.7092	100.573	105.354	102.963	18.7888	19.0269	18.9079	108.582	123.802	116.192	12.8251	12.3312	12.5782	-0.737279	-0.602006	-0.174382	0.588067
PF3D7_0409700	peptide chain release factor 2	3.72737	6.58897	5.15817	2.96072	3.67557	3.31815	10.9189	10.8251	10.872	4.17482	3.33467	3.75475	11.2693	15.8307	13.55	1.85824	5.26637	3.56231	18.4385	20.0442	19.2413	4.9037	2.98463	3.94417	-1.07569	-0.178338	-0.505915	-0.146909
PF3D7_0409800	zinc finger protein putative	49.8536	93.1241	71.4888	9.86907	6.80661	8.33784	181.842	174.806	178.324	9.13242	9.44824	9.29033	152.029	220.524	186.277	8.4653	12.4015	10.4334	203.164	258.217	230.691	8.67578	12.7239	10.6999	-1.31871	-0.156056	-0.308513	-0.0363861
PF3D7_0409900	actin-like protein putative	7.92066	13.3976	10.6591	3.94763	6.94274	5.44519	37.2363	35.2819	36.2591	4.69667	5.37253	5.0346	20.4123	38.8049	29.6086	4.95529	6.28567	5.62048	24.9261	50.5691	37.7476	4.9037	7.30449	6.1041	-1.76626	0.113104	-0.350368	-0.119083
PF3D7_0410000	erythrocyte vesicle protein 1	148.163	323.299	235.731	22.6989	32.5356	27.6172	560.364	728.492	644.428	18.2648	40.7571	29.511	891.336	945.72	918.528	20.2341	44.8491	32.5416	1041.6	1036.8	1039.2	28.2906	52.1525	40.2215	-1.45088	-0.0956832	-0.178077	-0.305682
PF3D7_0410100	tRNA Serine	748.735	433.335	591.035	191.131	218.356	204.744	66.4933	99.2305	82.8619	152.642	178.776	165.709	352.749	75.2594	214.004	223.608	225.944	224.776	44.2181	43.7566	43.9874	151.26	110.588	130.924	2.83446	0.305169	2.28248	0.779755
PF3D7_0410200	tRNA Isoleucine	51.4843	52.4921	51.9882	46.0557	68.8829	57.4693	22.1178	23.8554	22.9866	29.2237	62.062	45.6429	52.0938	65.3508	58.7223	18.5824	58.4398	38.5111	31.7551	35.7652	33.7601	36.212	34.716	35.464	1.17739	0.332402	0.798587	0.118919
PF3D7_0410300	protein phosphatase PPM1 putative	5.35809	2.41596	3.88703	3.61866	4.08397	3.85131	4.19958	2.40559	3.30258	3.13111	4.63149	3.8813	9.14299	2.44259	5.79279	4.12941	5.43626	4.78284	1.02436	2.09613	1.56024	1.50883	3.37734	2.44309	0.235072	-0.0111907	1.89249	0.96916
PF3D7_0410400	exosome complex component RRP4	0.931842	0.658897	0.79537	0.657938	0.680661	0.6693	1.25987	0.801862	1.03087	0.260926	0.741039	0.500982	2.55153	0.737385	1.64446	1.23882	1.0193	1.12906	0.682906	0.65504	0.668973	0	0.706886	0.353443	-0.374162	0.417892	1.29759	1.67557
PF3D7_0410500	conserved Plasmodium protein unknown function	1.39776	0.439265	0.918514	0.328969	0.816793	0.572881	1.39986	1.20279	1.30133	1.30463	0.370519	0.837575	3.40204	2.55781	2.97992	0	0.169883	0.0849415	3.2438	2.35814	2.80097	1.13162	0.5498	0.840712	-0.502609	-0.547983	0.0893481	-3.30707
PF3D7_0410600	armadillo-type repeat protein ATRP	16.5402	36.6786	26.6094	4.60557	3.67557	4.14057	54.3146	81.7899	68.0523	6.26223	5.37253	5.81738	83.988	80.0985	82.0432	3.09706	6.28567	4.69137	82.8023	91.0505	86.9264	4.9037	6.51906	5.71138	-1.35471	-0.490541	-0.0834105	-0.283832
PF3D7_0410700	ribosome biogenesis GTPase A putative	71.9848	132.878	102.431	9.5401	16.472	13.006	229.157	228.531	228.844	12.0026	20.1933	16.098	263.446	315.877	289.662	12.3882	18.3474	15.3678	316.527	346.516	331.521	15.4655	20.0284	17.747	-1.15971	-0.307695	-0.194733	-0.207663
PF3D7_0410800	conserved Plasmodium protein unknown function	158.413	268.391	213.402	36.8445	58.9452	47.8949	473.433	479.915	476.674	57.9256	65.2114	61.5685	554.321	687.727	621.024	57.6053	68.6328	63.119	674.369	774.781	724.575	50.9231	75.5583	63.2407	-1.15943	-0.362321	-0.222487	-0.00277752
PF3D7_0410900	conserved Plasmodium protein unknown function	10.2503	6.14971	8.19999	4.93454	4.2201	4.57732	5.31947	3.20745	4.26346	4.17482	5.18727	4.68104	9.78088	2.55781	6.16934	5.57471	5.43626	5.50548	1.70726	2.48915	2.09821	0.754416	3.92714	2.34078	0.943597	-0.0323283	1.55596	1.23388
PF3D7_0411000	conserved Plasmodium protein unknown function	23.2961	14.7154	19.0057	5.59248	7.48727	6.53987	21.6978	19.8461	20.772	6.0013	11.8566	8.92896	27.429	24.8176	26.1233	10.1171	15.2895	12.7033	23.731	28.5597	26.1454	10.5618	13.5879	12.0749	-0.128204	-0.44923	-0.00121714	0.0731919
PF3D7_0411100	mediator of RNA polymerase II transcription subunit 8 putative	0.465921	3.29449	1.8802	1.64485	3.8117	2.72827	2.09979	1.80419	1.95199	2.34834	3.51993	2.93413	8.50511	3.47954	5.99232	1.44529	6.62544	4.03537	5.29252	4.58528	4.9389	4.14929	5.18383	4.66656	-0.0540569	-0.104947	0.278926	-0.209659
PF3D7_0411200	PP-loop family protein putative	3.02849	2.63559	2.83204	0.986907	4.08397	2.53544	2.37976	1.40326	1.89151	2.60926	2.22312	2.41619	5.31569	0.622169	2.96893	3.09706	1.35906	2.22806	1.02436	1.04806	1.03621	3.01766	1.41377	2.21572	0.582302	0.0695009	1.51863	0.00801529
PF3D7_0411300	conserved Plasmodium protein unknown function	3.72737	1.97669	2.85203	1.31588	2.58651	1.95119	3.77962	1.80419	2.79191	1.56556	2.40838	1.98697	4.89044	0.622169	2.7563	2.06471	2.0386	2.05165	1.19508	1.31008	1.25258	1.50883	1.0996	1.30422	0.0307391	-0.0262102	1.13783	0.653603
PF3D7_0411400	DEAD box ATP-dependent RNA helicase putative	5.35809	3.29449	4.32629	0.657938	3.13104	1.89449	3.77962	3.00698	3.3933	2.60926	3.33467	2.97197	8.07985	1.0139	4.54688	3.09706	2.88801	2.99254	0.341453	1.17907	0.760262	3.39487	1.88503	2.63995	0.35044	-0.64961	2.58031	0.180858
PF3D7_0411500	tRNA Alanine	261.615	85.2174	173.416	46.0557	103.869	74.9623	60.054	34.881	47.4675	52.1852	82.07	67.1276	109.503	71.7799	90.6416	71.4388	99.7214	85.5801	97.6555	17.4241	57.5398	34.7031	45.3193	40.0112	1.86923	0.159258	0.655613	1.09687
PF3D7_0411600	tRNA Glutamic acid	39660.1	49036.9	44348.5	104719	63109.2	83914.3	121400	93351.8	107376	63311.6	65205.8	64258.7	123750	178199	150975	41106.9	33370	37238.4	238766	150670	194718	72958.4	54200.3	63579.3	-1.27571	0.385024	-0.367081	-0.771767
PF3D7_0411700	conserved Plasmodium protein unknown function	0	0.219632	0.109816	0.657938	0	0.328969	0	0	0	0.782778	0	0.391389	0	0.0460866	0.0230433	0	0	0	0	0	0	0	0.157086	0.0785429	#DIV/0!	-0.250652	#DIV/0!	#NUM!
PF3D7_0411800	conserved Plasmodium protein unknown function	9.08546	1.31779	5.20163	4.2766	5.30915	4.79288	2.65973	3.40791	3.03382	4.43574	4.63149	4.53362	6.37883	1.08303	3.73093	4.12941	5.77602	4.95272	2.39017	2.22713	2.30865	6.41253	3.61297	5.01275	0.777826	0.0802289	0.692486	-0.0173828
PF3D7_0411900	DNA polymerase alpha catalytic subunit A	39.3703	14.2761	26.8232	18.7512	21.3728	20.062	19.3181	17.8414	18.5798	22.9615	24.4543	23.7079	38.273	10.7612	24.5171	31.1771	28.5404	29.8587	10.0729	15.4589	12.7659	18.8604	20.2641	19.5622	0.529752	-0.240902	0.941494	0.610081
PF3D7_0412000	LITAF-like zinc finger protein putative	9.08546	4.83191	6.95869	9.5401	8.84859	9.19435	6.43936	6.61536	6.52736	13.5682	12.0419	12.805	16.7976	2.69607	9.74683	15.8982	17.3281	16.6132	3.41453	5.37132	4.39293	11.3162	10.3677	10.8419	0.0923158	-0.47789	1.14975	0.615702
PF3D7_0412100	ribosomal protein S12 mitochondrial	1.63072	1.09816	1.36444	0.986907	1.22519	1.10605	1.67983	0.801862	1.24085	1.56556	1.8526	1.70908	1.70102	0.506952	1.10399	2.47765	1.35906	1.91836	0.170726	0.65504	0.412883	0.754416	0.392714	0.573565	0.136987	-0.627803	1.41892	1.74184
PF3D7_0412200	conserved Plasmodium protein unknown function	1.39776	1.31779	1.35778	0	1.90585	0.952925	0.839916	1.20279	1.02135	0	0.926298	0.463149	1.70102	0.299563	1.00029	2.68412	1.35906	2.02159	0.170726	0.65504	0.412883	1.13162	1.41377	1.2727	0.410765	1.04089	1.27662	0.667601
PF3D7_0412300	phosphopantothenoylcysteine synthetase putative	1.39776	0.219632	0.808698	0.986907	0.816793	0.90185	0.69993	0.801862	0.750896	0.782778	1.11156	0.947168	3.8273	0.13826	1.98278	1.65176	1.0193	1.33553	0	0.262016	0.131008	0.377208	0.706886	0.542047	0.106988	-0.0707329	3.9198	1.30092
PF3D7_0412400	erythrocyte membrane protein 1 PfEMP1	0.465921	0.439265	0.452593	0.328969	0.408397	0.368683	0.139986	0.200466	0.170226	0.260926	0	0.130463	0	0.0921732	0.0460866	0.412941	0.679532	0.546237	0.170726	0.262016	0.216371	0.377208	0.392714	0.384961	1.41076	1.49874	-2.23109	0.504813
PF3D7_0412500	Plasmodium RNA of unknown function RUF6	0	0	0	0	0	0	0	0	0	0	0	0	0	0	0	0	0	0	0	0	0	0	0	0	#DIV/0!	#DIV/0!	#DIV/0!	#DIV/0!
PF3D7_0412600	rifin pseudogene	0	0	0	0	0	0	0	0	0	0	0	0	0	0	0	0	0	0	0	0	0	0	0	0	#DIV/0!	#DIV/0!	#DIV/0!	#DIV/0!
PF3D7_0412700	erythrocyte membrane protein 1 PfEMP1	0	0.219632	0.109816	0	0	0	0	0	0	0	0	0	0	0.0230433	0.0115216	0	0	0	0	0.131008	0.065504	0.377208	0	0.188604	#DIV/0!	#DIV/0!	-2.50724	#NUM!
PF3D7_0412800	Plasmodium RNA of unknown function RUF6	0	0	0	0	0	0	0	0	0	0	0	0	0	0	0	0	0	0	0	0	0	0	0	0	#DIV/0!	#DIV/0!	#DIV/0!	#DIV/0!
PF3D7_0412900	erythrocyte membrane protein 1 PfEMP1	0	0	0	0	0	0	0	0	0	0	0	0	0	0	0	0	0	0	0	0	0	0	0	0	#DIV/0!	#DIV/0!	#DIV/0!	#DIV/0!
PF3D7_0413000	Plasmodium RNA of unknown function RUF6	0	0	0	0	0	0	0	0	0	0	0	0	0	0	0	0	0	0	0	0	0	0	0	0	#DIV/0!	#DIV/0!	#DIV/0!	#DIV/0!
PF3D7_0413100	erythrocyte membrane protein 1 PfEMP1	0	0	0	0	0	0	0	0	0	0	0	0	0	0	0	0	0	0	0	0	0	0	0	0	#DIV/0!	#DIV/0!	#DIV/0!	#DIV/0!
PF3D7_0413200	rifin	0	0	0	0	0	0	0	0	0	0	0	0	0	0	0	0	0	0	0	0	0	0	0	0	#DIV/0!	#DIV/0!	#DIV/0!	#DIV/0!
PF3D7_0413300	rifin	0	0.439265	0.219632	0	0	0	0	0	0	0	0	0	0	0	0	0	0	0	0	0.131008	0.065504	0	0	0	#DIV/0!	#DIV/0!	#NUM!	#DIV/0!
PF3D7_0413400	erythrocyte membrane protein 1 (PfEMP1) exon 1 pseudogene	0.931842	1.31779	1.12482	6.25041	4.62849	5.43945	4.33957	2.40559	3.37258	7.56686	7.03987	7.30336	3.18942	2.9265	3.05796	7.63941	3.73743	5.68842	3.07308	3.14419	3.10863	4.9037	3.53443	4.21907	-1.58416	-0.425099	-0.0237121	0.431104
PF3D7_0413500	phosphoglucomutase-2	7.92066	9.00493	8.46279	3.28969	4.62849	3.95909	14.4186	11.8275	13.123	5.21852	4.63149	4.92501	15.9471	12.2821	14.1146	6.19412	6.45556	6.32484	12.2923	18.3411	15.3167	6.41253	5.96926	6.1909	-0.632893	-0.314956	-0.11792	0.0308799
PF3D7_0413600	26S protease regulatory subunit 6B putative	34.7111	35.1412	34.9262	6.90835	10.4822	8.69526	64.2536	54.9276	59.5906	11.4808	13.3387	12.4097	76.546	69.5447	73.0453	11.9753	13.4208	12.698	68.632	79.7838	74.2079	9.4302	10.6033	10.0167	-0.770776	-0.513169	-0.0227814	0.342191
PF3D7_0413700	lysine decarboxylase-like protein putative	10.4832	4.17301	7.32812	3.94763	4.62849	4.28806	7.83922	5.61304	6.72613	7.82778	6.66935	7.24857	15.5218	2.71911	9.12047	7.84588	8.32427	8.08508	2.90235	4.84729	3.87482	7.16695	3.69152	5.42923	0.123668	-0.75737	1.23498	0.574513
PF3D7_0413800	50S ribosomal protein L10 putative	3.26145	0.219632	1.74054	1.97381	0.952925	1.46337	1.11989	1.20279	1.16134	2.34834	2.40838	2.37836	1.48839	0.322606	0.9055	2.68412	1.52895	2.10653	0.682906	0.65504	0.668973	2.26325	2.27774	2.2705	0.583744	-0.70067	0.436768	-0.108137
PF3D7_0413900	ubiquitin carboxyl-terminal hydrolase 13 putative	11.881	4.39265	8.13682	2.30278	5.44529	3.87404	7.69923	2.20512	4.95218	6.78408	5.00201	5.89305	16.1597	3.04171	9.60071	8.67177	7.9845	8.32814	5.12179	2.88217	4.00198	3.39487	3.77006	3.58247	0.716403	-0.605176	1.26243	1.21704
PF3D7_0414000	structural maintenance of chromosomes protein 3	17.705	7.4675	12.5863	5.59248	10.7544	8.17346	8.81912	5.61304	7.21608	8.87149	7.03987	7.95568	15.9471	4.21692	10.082	11.1494	11.552	11.3507	3.41453	4.58528	3.9999	7.54416	6.5976	7.07088	0.802562	0.0389617	1.33375	0.682823
PF3D7_0414100	conserved Plasmodium membrane protein unknown function	12.3469	14.7154	13.5311	1.31588	4.2201	2.76799	25.0575	33.0768	29.0672	5.74038	6.48409	6.11223	32.532	28.1589	30.3455	7.43294	7.9845	7.70872	22.3652	41.3985	31.8818	4.14929	3.37734	3.76332	-1.10311	-1.14286	-0.0712532	1.03449
PF3D7_0414200	calmodulin-like protein	1.39776	0.658897	1.02833	1.97381	3.67557	2.82469	2.79972	4.00931	3.40452	2.34834	3.33467	2.8415	4.46518	0.645212	2.5552	2.27118	2.54825	2.40971	0.682906	0.65504	0.668973	2.26325	2.12066	2.19195	-1.72715	-0.00856167	1.93342	0.136644
PF3D7_0414300	Rab5-interacting protein putative	0.232961	0.439265	0.336113	0	0.272264	0.136132	0.419958	1.20279	0.811376	0.782778	0.926298	0.854538	2.33891	0.414779	1.37684	0.825882	0.679532	0.752707	0.170726	0.131008	0.150867	1.88604	0.0785429	0.982291	-1.27143	-2.65014	3.19001	-0.384062
PF3D7_0414400	conserved Plasmodium protein unknown function	0.232961	0	0.11648	0.328969	0.136132	0.232551	0.279972	0	0.139986	0.521852	0.18526	0.353556	0	0.0460866	0.0230433	0	0	0	0	0	0	0	0.0785429	0.0392714	-0.265196	-0.604394	#DIV/0!	#NUM!
PF3D7_0414500	RNA-binding protein putative	0.465921	1.97669	1.22131	0.657938	0.544529	0.601233	1.53985	1.20279	1.37132	0.260926	0.741039	0.500982	1.27577	2.51172	1.89374	0.619412	1.0193	0.819355	1.53654	4.06125	2.79889	1.13162	1.02106	1.07634	-0.16714	0.263165	-0.563615	-0.393574
PF3D7_0414600	acylated pleckstrin-homology domain-containing protein putative	8.61954	7.90677	8.26315	0.986907	1.63359	1.31025	16.6583	14.4335	15.5459	0.782778	1.48208	1.13243	23.1764	19.7481	21.4623	1.44529	1.69883	1.57206	21.1701	26.3326	23.7513	0.754416	1.6494	1.20191	-0.911772	0.210419	-0.146206	0.387332
PF3D7_0414700	GTP-binding protein putative	30.2849	56.6652	43.475	12.1719	14.8384	13.5051	97.4302	128.498	112.964	15.3946	25.9364	20.6655	180.521	152.431	166.476	14.04	27.8608	20.9504	168.848	211.185	190.017	15.0883	27.8827	21.4855	-1.37761	-0.613716	-0.19081	-0.0363862
PF3D7_0414800	conserved Plasmodium protein unknown function	12.5799	27.0148	19.7973	5.26351	6.94274	6.10312	51.5148	69.9625	60.7387	6.52315	12.0419	9.28252	128.64	116.484	122.562	8.87824	11.3822	10.1302	152.629	134.152	143.391	6.78974	16.5726	11.6811	-1.61731	-0.604968	-0.226443	-0.205519
PF3D7_0414900	armadillo-domain containing rhoptry protein	49.8536	150.887	100.371	16.1195	31.5827	23.8511	278.012	357.23	317.621	12.7854	36.3109	24.5481	458.213	502.182	480.198	13.4206	41.2816	27.3511	429.889	587.44	508.664	21.8781	43.5913	32.7347	-1.66197	-0.0415593	-0.0830857	-0.259222
PF3D7_0415000	arsenical pump-driving ATPase putative	5.35809	7.02824	6.19316	2.63175	9.66538	6.14857	10.7789	10.2237	10.5013	6.0013	11.6714	8.83633	28.7047	13.3882	21.0464	6.19412	8.32427	7.25919	13.9996	13.1008	13.5502	3.39487	9.3466	6.37074	-0.761824	-0.523197	0.635265	0.188349
PF3D7_0415100	conserved protein unknown function	3.96033	2.19632	3.07833	1.31588	2.17811	1.747	2.93971	3.60838	3.27404	2.08741	1.8526	1.97	6.80409	1.0139	3.909	1.85824	2.88801	2.37312	0.853632	0.917055	0.885344	1.88604	1.57086	1.72845	-0.0889267	-0.173322	2.14249	0.45731
PF3D7_0415200	conserved Plasmodium protein unknown function	19.5687	6.36934	12.969	4.2766	8.0318	6.1542	8.81912	7.01629	7.91771	10.437	9.6335	10.0353	14.6713	2.90345	8.78738	9.08471	8.83392	8.95931	3.07308	3.40621	3.23964	5.28091	5.41946	5.35019	0.711915	-0.705437	1.4396	0.743799
PF3D7_0415300	cdc2-related protein kinase 3	11.648	6.8086	9.22832	2.63175	6.94274	4.78725	7.13929	6.01397	6.57663	2.08741	5.74305	3.91523	10.844	5.02344	7.93373	6.81353	7.13509	6.97431	3.2438	6.81241	5.02811	7.16695	4.3984	5.78268	0.48872	0.290099	0.657983	0.270313
PF3D7_0415400	coatomer subunit zeta putative	10.9491	19.3276	15.1384	0.328969	2.04198	1.18548	25.4775	24.8577	25.1676	2.08741	2.77889	2.43315	38.9109	36.9614	37.9362	2.47765	3.22778	2.85271	32.438	35.1101	33.7741	1.50883	3.37734	2.44309	-0.733354	-1.03736	0.167657	0.223629
PF3D7_0415500	nuclear cap-binding protein subunit 2 putative	3.96033	4.39265	4.17649	0.986907	1.90585	1.44638	6.9993	6.4149	6.7071	1.0437	3.33467	2.18919	6.59146	6.33691	6.46418	1.44529	1.86871	1.657	9.0485	7.59846	8.32348	1.50883	1.80649	1.65766	-0.683398	-0.597951	-0.364719	-0.000570237
PF3D7_0415600	GTP:AMP phosphotransferase	1.63072	0.878529	1.25463	0.657938	1.63359	1.14576	0.979902	1.80419	1.39205	1.56556	2.40838	1.98697	2.55153	1.17521	1.86337	2.27118	1.69883	1.985	2.90235	2.09613	2.49924	1.50883	2.35629	1.93256	-0.149948	-0.79426	-0.423574	0.0386291
PF3D7_0415700	conserved Plasmodium protein unknown function	28.6542	54.6885	41.6713	7.23732	9.93765	8.58748	99.95	110.857	105.404	7.30593	14.6355	10.9707	182.86	154.021	168.441	7.02	18.1775	12.5987	163.556	162.974	163.265	14.3339	18.4576	16.3957	-1.3388	-0.353351	0.0450255	-0.380041
PF3D7_0415800	RING zinc finger protein putative	66.8597	150.009	108.434	19.7381	23.0063	21.3722	274.233	367.654	320.943	12.0026	28.9005	20.4516	531.569	466.488	499.029	14.2465	30.9187	22.5826	514.399	574.47	544.434	18.106	31.0244	24.5652	-1.5655	0.0635277	-0.125634	-0.121405
PF3D7_0415900	60S ribosomal protein L15 putative	28.1882	8.56566	18.3769	4.60557	6.67048	5.63802	22.3978	7.41723	14.9075	4.69667	6.11357	5.40512	37.2099	6.65951	21.9347	8.67177	8.49415	8.58296	8.87777	7.07443	7.9761	7.16695	5.26237	6.21466	0.30186	0.0608625	1.45946	0.465799
PF3D7_0416000	RNA-binding protein putative	20.0346	19.3276	19.6811	7.56629	11.4351	9.5007	30.097	26.6619	28.3795	13.0463	12.4124	12.7294	31.6815	32.5371	32.1093	16.3112	12.4015	14.3563	33.9746	39.1714	36.573	15.0883	13.1952	14.1418	-0.528034	-0.422054	-0.187785	0.0217243
PF3D7_0416100	glutamyl-tRNA(Gln) amidotransferase subunit A	18.6368	17.1313	17.8841	8.5532	13.8855	11.2193	34.8565	30.4708	32.6636	15.1337	13.8945	14.5141	47.2034	30.3711	38.7872	16.1047	22.4246	19.2646	31.9258	37.9923	34.9591	8.29857	19.1645	13.7315	-0.869009	-0.371467	0.149914	0.488464
PF3D7_0416200	conserved protein unknown function	1.39776	2.19632	1.79704	2.30278	2.99491	2.64885	3.91961	3.00698	3.4633	4.43574	2.96415	3.69995	7.86723	5.64561	6.75642	3.30353	2.54825	2.92589	6.99978	4.71629	5.85803	2.64046	2.04212	2.34129	-0.94652	-0.482142	0.205842	0.321574
PF3D7_0416300	DNA helicase MCM9 putative	10.7162	8.78529	9.75074	6.25041	11.0267	8.63856	10.4989	9.82281	10.1609	7.04501	13.3387	10.1919	11.0566	7.28168	9.16916	10.1171	17.3281	13.7226	7.17051	9.9566	8.56356	8.29857	13.2737	10.7862	-0.0594416	-0.238553	0.0985798	0.347369
PF3D7_0416400	histone acetyltransferase putative	35.1771	25.0381	30.1076	15.1326	12.5242	13.8284	34.8565	27.4638	31.1601	22.4396	16.4881	19.4639	38.0604	34.4497	36.255	22.2988	23.6137	22.9563	35.1696	37.8613	36.5155	18.8604	13.5879	16.2242	-0.0495757	-0.493168	-0.010326	0.500746
PF3D7_0416500	repressor of RNA polymerase III transcription MAF1	5.12513	3.29449	4.20981	1.97381	2.45038	2.2121	9.79902	8.82048	9.30975	2.60926	1.66734	2.1383	10.6314	8.9408	9.78609	4.12941	3.56754	3.84848	6.14615	7.72947	6.93781	4.14929	2.98463	3.56696	-1.14499	0.0489508	0.496253	0.109594
PF3D7_0416600	prohibitin-like protein PHBL putative	3.02849	3.07485	3.05167	3.94763	3.53944	3.74353	3.21968	1.60372	2.4117	4.17482	3.70519	3.94001	3.61467	1.72825	2.67146	5.98765	4.92661	5.45713	1.70726	1.96512	1.83619	4.14929	3.8486	3.99894	0.339548	-0.0737973	0.540911	0.448523
PF3D7_0416700	CDGSH iron-sulfur domain-containing protein putative	3.02849	1.75706	2.39277	2.30278	2.04198	2.17238	1.39986	0.801862	1.10086	3.39204	1.48208	2.43706	5.31569	1.05999	3.18784	2.68412	3.22778	2.95595	1.02436	1.83411	1.42923	0.377208	1.72794	1.05258	1.12005	-0.165862	1.15734	1.4897
PF3D7_0416800	small GTP-binding protein sar1	15.8413	6.58897	11.2151	7.23732	7.07887	7.1581	12.4588	5.01164	8.7352	8.87149	10.1893	9.53039	17.2228	3.9404	10.5816	16.7241	10.5327	13.6284	5.8047	3.79923	4.80196	9.80741	9.50369	9.65555	0.360536	-0.412958	1.13986	0.49719
PF3D7_0416900	conserved Plasmodium protein unknown function	16.5402	11.8601	14.2002	5.92144	8.30406	7.11275	9.65903	8.62002	9.13953	8.34964	9.6335	8.99157	18.7112	5.23083	11.971	14.4529	11.0424	12.7477	8.87777	6.94342	7.9106	6.03533	9.26806	7.65169	0.635718	-0.338165	0.597689	0.736383
PF3D7_0417000	conserved Plasmodium protein unknown function	0	0	0	0	0	0	0.419958	0.200466	0.310212	0	0	0	0	0.0460866	0.0230433	0	0.339766	0.169883	0.170726	0	0.0853632	0.377208	0.157086	0.267147	#NUM!	#DIV/0!	-1.88927	-0.653091
PF3D7_0417100	mRNA-binding protein PUF2	0	0	0	0.328969	0.272264	0.300617	0.559944	0.801862	0.680903	0.521852	0.370519	0.446186	1.48839	0.460866	0.97463	0	0.169883	0.0849415	0.341453	0.65504	0.498246	0	0.5498	0.2749	#NUM!	-0.569719	0.967996	-1.69437
PF3D7_0417200	bifunctional dihydrofolate reductase-thymidylate synthase	17.2391	7.68713	12.4631	3.61866	7.48727	5.55296	12.8787	9.62235	11.2505	6.78408	9.44824	8.11616	32.9573	4.3091	18.6332	11.5624	13.7605	12.6614	5.29252	5.76435	5.52843	8.29857	9.11098	8.70477	0.147671	-0.547539	1.75293	0.540563
PF3D7_0417300	LETM1-like protein putative	7.6877	4.17301	5.93036	3.28969	4.35623	3.82296	3.77962	3.00698	3.3933	4.9576	4.63149	4.79454	11.6945	1.75129	6.72291	6.19412	4.07719	5.13566	1.36581	2.35814	1.86198	1.88604	2.749	2.31752	0.805429	-0.326703	1.85225	1.14797
PF3D7_0417400	conserved Plasmodium protein unknown function	109.026	68.9646	88.9951	50.9902	69.5635	60.2769	107.089	90.6104	98.8499	82.1917	77.2533	79.7225	123.111	84.4997	103.806	81.3494	89.6983	85.5238	80.4121	98.1249	89.2685	53.1863	67.7825	60.4844	-0.151514	-0.403382	0.217661	0.499763
PF3D7_0417500	memo-like protein	3.26145	3.95338	3.60742	1.64485	3.67557	2.66021	3.77962	2.60605	3.19284	2.87019	2.96415	2.91717	4.46518	1.61303	3.03911	5.16177	5.09649	5.12913	2.39017	1.83411	2.11214	4.52649	3.37734	3.95192	0.176127	-0.133031	0.524941	0.37616
PF3D7_0417600	conserved Plasmodium protein unknown function	0.698882	0.219632	0.459257	0.986907	1.08906	1.03798	0.279972	1.20279	0.741383	0.260926	0.926298	0.593612	0.425255	0.368693	0.396974	1.85824	1.0193	1.43877	0	0.393024	0.196512	0.377208	0.628343	0.502776	-0.690916	0.806189	1.01443	1.51685
PF3D7_0417700	conserved Plasmodium protein unknown function	1.86368	0	0.931842	1.31588	2.45038	1.88313	0.839916	0.601397	0.720656	2.87019	2.77889	2.82454	0.425255	0.645212	0.535234	3.09706	3.56754	3.3323	0	0.786048	0.393024	1.88604	1.88503	1.88553	0.370775	-0.584886	0.445553	0.821546
PF3D7_0417800	cdc2-related protein kinase 1	8.38658	1.97669	5.18164	4.2766	4.62849	4.45255	4.61954	2.60605	3.61279	5.21852	3.33467	4.2766	7.86723	1.91259	4.88991	4.12941	5.09649	4.61295	1.70726	1.96512	1.83619	3.77208	2.749	3.26054	0.520293	0.0581668	1.41309	0.500579
PF3D7_0417900	conserved Plasmodium protein unknown function	1.39776	0.658897	1.02833	0.328969	0.272264	0.300617	0.279972	0.601397	0.440684	0.521852	0.370519	0.446186	0.637883	0.161303	0.399593	1.23882	0.339766	0.789295	0	0.262016	0.131008	0.377208	0.157086	0.267147	1.22249	-0.569719	1.60888	1.56293
PF3D7_0418000	conserved Plasmodium protein unknown function	17.472	8.56566	13.0189	5.59248	7.48727	6.53987	11.7588	4.20978	7.9843	10.1761	8.52194	9.34903	14.0334	7.16646	10.5999	9.91059	13.5906	11.7506	3.92671	12.0527	7.98972	12.8251	9.3466	11.0858	0.705365	-0.515555	0.407841	0.0840189
PF3D7_0418100	protein SOC1 putative	7.22178	5.27118	6.24648	1.97381	3.53944	2.75663	3.49965	3.20745	3.35355	3.65297	4.07571	3.86434	7.6546	3.15693	5.40576	4.74882	4.75673	4.75278	2.90235	3.66822	3.28529	4.14929	2.67046	3.40987	0.897354	-0.487318	0.71848	0.479052
PF3D7_0418200	eukaryotic translation initiation factor 3 subunit M putative	15.8413	9.44419	12.6428	3.94763	6.67048	5.30905	12.1788	11.627	11.9029	8.08871	5.74305	6.91588	19.7744	6.82081	13.2976	9.29118	8.49415	8.89267	7.51196	8.90854	8.21025	7.92137	6.75469	7.33803	0.086999	-0.381458	0.695667	0.277224
PF3D7_0418300	conserved Plasmodium protein unknown function	96.2127	105.643	100.928	22.6989	35.5305	29.1147	169.383	162.377	165.88	37.0515	47.9823	42.5169	276.416	274.123	275.27	32.4159	51.8143	42.1151	308.503	329.354	318.928	32.0627	49.482	40.7723	-0.716815	-0.546289	-0.212387	0.0467469
PF3D7_0418400	conserved Plasmodium protein unknown function	0.698882	0.219632	0.459257	0.986907	0.544529	0.765718	0.559944	0.200466	0.380205	0	0.370519	0.18526	1.91365	0.322606	1.11813	0.619412	0.339766	0.479589	0.682906	0.524032	0.603469	0.377208	0.392714	0.384961	0.272525	2.04726	0.889734	0.317086
PF3D7_0418500	trafficking protein particle complex subunit 3 putative	1.86368	3.07485	2.46927	1.97381	2.31425	2.14403	5.87941	6.21443	6.04692	1.30463	2.40838	1.8565	19.7744	7.99602	13.8852	3.30353	2.71813	3.01083	9.56068	7.99148	8.77608	1.50883	3.69152	2.60017	-1.29212	0.207738	0.661899	0.211553
PF3D7_0418600	regulator of chromosome condensation putative	184.971	426.526	305.748	45.3977	60.8511	53.1244	739.966	919.736	829.851	37.3124	70.9545	54.1334	1359.97	1481.91	1420.94	40.4682	72.2003	56.3343	1517.42	1413.18	1465.3	38.8524	86.5543	62.7033	-1.44051	-0.0271453	-0.0443494	-0.154529
PF3D7_0418700	RNA-binding protein NOB1 putative	27.4894	59.9596	43.7245	5.59248	5.98982	5.79115	91.8308	115.268	103.549	4.69667	10.004	7.35035	206.887	178.977	192.932	7.22647	12.9111	10.0688	198.726	189.437	194.082	7.54416	13.3523	10.4482	-1.2438	-0.343964	-0.00857008	-0.0533672
PF3D7_0418800	MOLO1 domain-containing protein putative	0.698882	0.219632	0.459257	0	0.952925	0.476463	0.559944	1.00233	0.781136	0.521852	0.555779	0.538816	1.70102	1.35955	1.53029	1.23882	0.509649	0.874236	2.04872	1.7031	1.87591	0.754416	0.314172	0.534294	-0.766271	-0.177429	-0.293787	0.710391
PF3D7_0418900	conserved protein unknown function	1.63072	1.31779	1.47426	0.328969	1.76972	1.04934	0.979902	1.00233	0.991115	0.260926	0.555779	0.408353	2.33891	0.599126	1.46902	0.206471	1.0193	0.612885	1.70726	1.04806	1.37766	0.377208	0.942515	0.659861	0.572866	1.3616	0.0926256	-0.106548
PF3D7_0419000	conserved Plasmodium protein unknown function	2.32961	1.75706	2.04333	1.64485	0.952925	1.29889	1.9598	0.601397	1.2806	1.30463	1.11156	1.20809	1.70102	1.45173	1.57637	2.27118	1.0193	1.64524	1.19508	2.48915	1.84212	0.754416	1.41377	1.08409	0.674104	0.104541	-0.224755	0.601806
PF3D7_0419100	conserved Plasmodium protein unknown function	3.49441	2.63559	3.065	2.96072	4.49236	3.72654	3.49965	4.81117	4.15541	5.74038	4.44623	5.0933	4.25255	6.95907	5.60581	3.92294	4.07719	4.00007	3.41453	7.33644	5.37549	5.28091	3.61297	4.44694	-0.439105	-0.450764	0.0605287	-0.152789
PF3D7_0419200	protein transport protein GOT1 putative	16.7732	37.1179	26.9455	2.96072	3.94783	3.45428	68.5931	72.1676	70.3804	3.39204	8.7072	6.04962	55.7085	72.932	64.3202	3.30353	6.28567	4.7946	76.3147	79.1288	77.7217	5.28091	5.89072	5.58581	-1.38513	-0.808461	-0.273046	-0.220357
PF3D7_0419300	conserved Plasmodium protein unknown function	6.98882	2.63559	4.8122	3.28969	3.67557	3.48263	8.39916	5.41257	6.90586	7.04501	3.33467	5.18984	12.1198	6.33691	9.22834	4.33588	4.75673	4.5463	6.99978	10.3496	8.6747	4.52649	4.08423	4.30536	-0.521124	-0.575513	0.089257	0.0785595
PF3D7_0419400	conserved Plasmodium protein unknown function	39.8363	45.0246	42.4305	54.2799	58.8091	56.5445	60.7539	41.2959	51.0249	84.801	62.2472	73.5241	73.1439	46.5014	59.8227	62.7671	83.5825	73.1748	39.6085	72.8404	56.2245	59.2216	66.2117	62.7167	-0.266102	-0.378831	0.0894938	0.222498
PF3D7_0419500	conserved Plasmodium membrane protein unknown function	3.02849	1.97669	2.50259	2.63175	2.99491	2.81333	4.75952	3.20745	3.98349	4.43574	2.03786	3.2368	4.03993	2.37346	3.20669	3.09706	5.94591	4.52148	1.70726	4.58528	3.14627	3.77208	1.96357	2.86783	-0.67061	-0.202289	0.0274434	0.656839
PF3D7_0419600	ran-specific GTPase-activating protein 1 putative	13.9776	3.95338	8.96551	7.56629	6.26208	6.91418	13.4387	4.00931	8.72398	9.91519	5.18727	7.55123	14.2461	6.1756	10.2108	4.54235	8.32427	6.43331	8.02414	2.35814	5.19114	7.92137	8.08992	8.00564	0.0393987	-0.127153	0.975976	-0.315455
PF3D7_0419700	apical merozoite protein	60.5698	111.793	86.1813	4.93454	8.57633	6.75543	201.44	162.979	182.209	10.1761	8.7072	9.44166	151.604	242.415	197.01	5.98765	7.9845	6.98608	234.578	270.924	252.751	11.6934	12.3312	12.0123	-1.08015	-0.482993	-0.359453	-0.781963
PF3D7_0419800	60S ribosomal protein L7ae/L30e putative	27.2564	59.9596	43.608	4.60557	7.07887	5.84222	107.649	103.641	105.645	8.61056	6.85461	7.73259	90.5794	130.794	110.687	5.16177	8.15439	6.65808	93.3874	151.707	122.547	3.39487	10.6033	6.99908	-1.27656	-0.404434	-0.146858	-0.0720601
PF3D7_0419900	phosphatidylinositol 4-kinase putative	129.526	125.19	127.358	58.8855	69.4274	64.1564	209.699	163.58	186.639	97.5864	78.7354	88.1609	191.365	186.605	188.985	76.6006	93.2658	84.9332	168.848	207.91	188.379	60.3533	72.7307	66.542	-0.551361	-0.458544	0.0046318	0.352064
PF3D7_0420000	zinc finger protein putative	42.8648	12.519	27.6919	9.5401	14.5661	12.0531	13.5786	12.0279	12.8033	14.3509	13.524	13.9374	24.8774	9.37862	17.128	20.6471	22.9342	21.7906	13.1459	9.69459	11.4203	13.9567	15.9442	14.9505	1.11295	-0.209559	0.584764	0.54352
PF3D7_0420100	serine/threonine protein kinase RIO2	6.75586	3.51412	5.13499	2.96072	3.26717	3.11395	5.87941	3.40791	4.64366	3.13111	4.07571	3.60341	10.6314	1.7052	6.1683	4.54235	4.41696	4.47966	2.04872	2.09613	2.07242	1.50883	3.69152	2.60017	0.145098	-0.21062	1.57355	0.78478
PF3D7_0420200	holo-[acyl-carrier-protein] synthase putative	2.32961	1.31779	1.8237	2.96072	7.75953	5.36013	3.35966	2.40559	2.88263	7.30593	10.004	8.65498	9.9935	4.12475	7.05913	6.60706	10.7026	8.65485	5.63397	3.40621	4.52009	4.14929	13.5879	8.8686	-0.660515	-0.691263	0.643139	-0.0351988
PF3D7_0420300	AP2 domain transcription factor putative	340.123	535.683	437.903	198.368	414.795	306.582	838.236	1092.34	965.286	182.387	527.62	355.003	2419.7	1723.66	2071.68	221.13	643.857	432.493	2480.48	1831.23	2155.86	221.798	696.126	458.962	-1.14035	-0.211562	-0.0574582	-0.0856964
PF3D7_0420400	ribosome-recycling factor	2.32961	1.31779	1.8237	3.61866	2.31425	2.96645	8.67913	4.41024	6.54469	3.65297	2.03786	2.84541	8.29248	5.29996	6.79622	2.06471	4.92661	3.49566	5.63397	7.46745	6.55071	3.01766	3.2988	3.15823	-1.84346	0.0601021	0.0530808	0.146447
PF3D7_0420500	conserved Plasmodium protein unknown function	1.39776	7.02824	4.213	3.28969	2.04198	2.66584	10.7789	10.2237	10.5013	4.17482	2.59364	3.38423	6.59146	16.5912	11.5913	4.33588	4.75673	4.5463	7.51196	16.638	12.075	1.13162	2.749	1.94031	-1.31765	-0.344238	-0.0589771	1.22841
PF3D7_0420600	conserved Plasmodium protein unknown function	24.6938	36.0197	30.3568	2.96072	5.03689	3.99881	62.9937	61.7434	62.3685	3.65297	6.11357	4.88327	54.2201	68.0238	61.1219	5.98765	11.0424	8.51502	53.0959	73.4954	63.2957	4.14929	8.01138	6.08033	-1.0388	-0.288277	-0.0504169	0.485861
PF3D7_0420700	erythrocyte membrane protein 1 PfEMP1	0.931842	0	0.465921	0	1.08906	0.544529	0	0.200466	0.100233	0.782778	0.370519	0.576649	0.212628	0.0921732	0.1524	0.825882	0.509649	0.667766	0.170726	0	0.0853632	1.13162	0.392714	0.762169	2.21673	-0.0826851	0.836181	-0.190769
PF3D7_0420800	Plasmodium RNA of unknown function RUF6	0	0	0	0	0	0	0	0	0	0	0	0	0	0	0	0	0	0	0	0	0	0	0	0	#DIV/0!	#DIV/0!	#DIV/0!	#DIV/0!
PF3D7_0420900	erythrocyte membrane protein 1 PfEMP1	0	0	0	0	0	0	0	0	0	0	0	0	0	0	0	0	0	0	0	0	0	0	0	0	#DIV/0!	#DIV/0!	#DIV/0!	#DIV/0!
PF3D7_0421000	Plasmodium RNA of unknown function RUF6	0	0	0	0	0	0	0	0	0	0	0	0	0	0	0	0	0	0	0	0	0	0	0	0	#DIV/0!	#DIV/0!	#DIV/0!	#DIV/0!
PF3D7_0421100	erythrocyte membrane protein 1 PfEMP1	0	0	0	0	0.136132	0.0680661	0	0	0	0	0	0	0	0.0230433	0.0115216	0	0	0	0	0	0	0	0.0785429	0.0392714	#DIV/0!	#DIV/0!	#DIV/0!	#NUM!
PF3D7_0421200	rifin	0	0	0	0	0	0	0	0	0	0	0	0	0	0	0	0	0	0	0	0	0	0	0	0	#DIV/0!	#DIV/0!	#DIV/0!	#DIV/0!
PF3D7_0421300	erythrocyte membrane protein 1 PfEMP1	0	0.219632	0.109816	0	0	0	0	0	0	0	0	0	0	0	0	0	0	0	0.170726	0	0.0853632	0	0	0	#DIV/0!	#DIV/0!	#NUM!	#DIV/0!
PF3D7_0421400	Plasmodium RNA of unknown function RUF6	0	0	0	0	0	0	0	0	0	0	0	0	0	0	0	0	0	0	0	0	0	0	0	0	#DIV/0!	#DIV/0!	#DIV/0!	#DIV/0!
PF3D7_0421500	rifin pseudogene	0	0	0	0	0	0	0	0	0	0	0	0	0	0	0	0	0	0	0	0	0	0	0	0	#DIV/0!	#DIV/0!	#DIV/0!	#DIV/0!
PF3D7_0421600	erythrocyte membrane protein 1 (PfEMP1)-like pseudogene	0	0	0	0.328969	0.136132	0.232551	0	0	0	0	0.370519	0.18526	0.637883	0.0230433	0.330463	0	0.169883	0.0849415	0	0	0	0	0.314172	0.157086	#DIV/0!	0.327996	#DIV/0!	-0.887011
PF3D7_0421700	conserved Plasmodium protein unknown function	0.232961	0.439265	0.336113	0	1.08906	0.544529	0.69993	1.20279	0.951362	0.782778	2.03786	1.41032	4.89044	1.03695	2.96369	0.825882	4.24708	2.53648	2.90235	0.262016	1.58218	1.50883	3.8486	2.67872	-1.50105	-1.37294	0.90548	-0.0787145
PF3D7_0421800	conserved Plasmodium protein unknown function	0	0.219632	0.109816	0	0	0	0	0	0	0	0.18526	0.0926298	0.212628	0.0230433	0.117836	0	0	0	0.341453	0	0.170726	0	0.0785429	0.0392714	#DIV/0!	#NUM!	-0.534912	#NUM!
PF3D7_0421900	conserved Plasmodium protein unknown function	0	0.439265	0.219632	0	1.08906	0.544529	1.39986	1.60372	1.50179	0	0.926298	0.463149	5.31569	2.30433	3.81001	0.206471	1.52895	0.867709	5.8047	2.62016	4.21243	1.13162	2.12066	1.62614	-2.77352	0.233531	-0.144857	-0.906169
PF3D7_0422000	steroid dehydrogenase putative	0.232961	1.31779	0.775377	0.986907	1.08906	1.03798	1.25987	2.20512	1.7325	1.56556	2.22312	1.89434	4.46518	1.17521	2.8202	3.51	2.71813	3.11406	2.5609	1.5721	2.0665	2.26325	1.96357	2.11341	-1.15988	-0.867911	0.448609	0.559226
PF3D7_0422100	transmembrane emp24 domain-containing protein putative	4.42625	1.09816	2.76221	1.31588	3.13104	2.22346	3.63964	1.20279	2.42121	1.56556	2.77889	2.17223	8.29248	0.691299	4.49189	4.95529	3.56754	4.26142	1.87799	1.17907	1.52853	2.64046	1.96357	2.30201	0.19009	0.0336311	1.55518	0.888438
PF3D7_0422200	erythrocyte membrane-associated antigen	66.6267	73.7965	70.2116	12.1719	17.8333	15.0026	123.328	118.876	121.102	19.8304	19.8228	19.8266	142.461	146.901	144.681	16.7241	22.7643	19.7442	149.898	170.572	160.235	10.5618	17.9863	14.2741	-0.78644	-0.402225	-0.147317	0.468034
PF3D7_0422300	alpha tubulin 2	3.02849	2.41596	2.72222	1.64485	1.76972	1.70728	1.67983	3.00698	2.34341	3.13111	2.77889	2.955	4.25255	2.0739	3.16323	3.09706	2.54825	2.82265	2.04872	3.01318	2.53095	1.88604	2.1992	2.04262	0.216177	-0.791459	0.321718	0.466631
PF3D7_0422400	40S ribosomal protein S19	25.3927	10.3227	17.8577	4.2766	7.21501	5.7458	21.1379	10.2237	15.6808	8.61056	7.41039	8.01047	33.5952	5.53039	19.5628	7.43294	6.45556	6.94425	10.2436	6.02636	8.13498	6.41253	7.54012	6.97633	0.187547	-0.47938	1.2659	-0.00664872
PF3D7_0422500	pre-mRNA-splicing helicase BRR2 putative	62.6664	47.6602	55.1633	8.5532	23.687	16.1201	65.6534	61.142	63.3977	23.7443	24.0838	23.914	74.2071	54.4283	64.3177	32.4159	32.6175	32.5167	48.9985	67.2071	58.1028	17.7288	23.0916	20.4102	-0.200722	-0.568996	0.146608	0.671892
PF3D7_0422600	conserved Plasmodium protein unknown function	1.63072	0.219632	0.925178	0	0.272264	0.136132	0.839916	0.200466	0.520191	1.56556	0.18526	0.875408	1.06314	0.529996	0.796567	0.412941	0	0.206471	0	0.393024	0.196512	0.377208	0.157086	0.267147	0.830691	-2.68495	2.01918	-0.371696
PF3D7_0422700	eukaryotic initiation factor 4A-III putative	5.59105	3.95338	4.77222	0.657938	2.45038	1.55416	5.73943	2.40559	4.07251	2.87019	2.22312	2.54665	9.9935	1.47477	5.73414	2.68412	3.0579	2.87101	1.87799	2.48915	2.18357	2.64046	1.6494	2.14493	0.228743	-0.712468	1.39289	0.420627
PF3D7_0422800	serpentine receptor putative	5.12513	4.61228	4.86871	1.97381	5.71755	3.84568	7.9792	7.61769	7.79845	3.91389	9.26298	6.58844	15.7345	10.8303	13.2824	7.63941	10.8725	9.25596	15.5361	10.0876	12.8119	7.16695	10.6818	8.92439	-0.679648	-0.776697	0.0520362	0.0526295
PF3D7_0422900	methyltransferase putative	4.19329	14.2761	9.2347	1.97381	3.94783	2.96082	12.8787	18.0419	15.4603	3.13111	4.44623	3.78867	28.4921	30.7398	29.6159	2.27118	7.13509	4.70313	31.0722	23.4504	27.2613	2.64046	3.61297	3.12671	-0.743432	-0.355694	0.119518	0.588975
PF3D7_0423000	conserved Plasmodium protein unknown function	2.32961	3.29449	2.81205	2.63175	1.90585	2.2688	3.49965	3.80885	3.65425	1.82648	1.48208	1.65428	8.07985	5.34604	6.71295	1.85824	4.92661	3.39242	6.31688	6.94342	6.63015	1.88604	2.35629	2.12116	-0.377954	0.455727	0.0179054	0.67746
PF3D7_0423100	AP-4 complex subunit sigma putative	2.56257	2.63559	2.59908	1.64485	1.90585	1.77535	2.79972	2.20512	2.50242	1.56556	1.11156	1.33856	3.61467	1.58999	2.60233	1.44529	1.18918	1.31724	3.2438	1.5721	2.40795	0	0.942515	0.471257	0.0546755	0.407423	0.111999	1.48293
PF3D7_0423200	BSD-domain protein putative	2.79553	1.97669	2.38611	0.328969	2.58651	1.45774	3.21968	1.60372	2.4117	1.30463	1.66734	1.48598	2.76416	2.09694	2.43055	1.23882	1.86871	1.55377	1.70726	2.62016	2.16371	1.50883	1.49232	1.50057	-0.015391	-0.0276848	0.167775	0.050258
PF3D7_0423300	conserved Plasmodium protein unknown function	53.5809	92.4652	73.0231	5.26351	8.30406	6.78378	186.321	155.16	170.741	7.56686	9.6335	8.60018	166.062	219.626	192.844	9.49765	12.7412	11.1194	233.724	243.151	238.438	9.80741	11.0745	10.441	-1.22538	-0.342277	-0.306178	0.0908273
PF3D7_0423400	apical asparagine-rich protein AARP	41.7	64.5719	53.1359	5.26351	10.0738	7.66864	113.809	102.638	108.223	7.30593	10.9303	9.11813	98.234	146.118	122.176	6.40059	10.3629	8.38173	151.605	147.384	149.494	8.67578	10.2891	9.48245	-1.02625	-0.249766	-0.291134	-0.178012
PF3D7_0423500	glideosome associated protein with multiple membrane spans 2	266.274	561.82	414.047	84.2161	131.231	107.724	1017.42	938.78	978.099	132.029	150.246	141.137	927.695	1214.89	1071.29	109.636	145.59	127.613	1232.47	1267.24	1249.86	116.557	173.187	144.872	-1.24019	-0.389761	-0.222412	-0.183007
PF3D7_0423600	conserved Plasmodium protein unknown function	44.2625	47.8799	46.0712	6.57938	13.341	9.96017	78.6721	81.9904	80.3313	10.437	13.7092	12.0731	106.314	110.631	108.472	13.6271	20.7257	17.1764	118.996	119.086	119.041	6.78974	13.4308	10.1103	-0.802097	-0.277558	-0.134134	0.764603
PF3D7_0423700	early transcribed membrane protein 4	30.9838	29.2111	30.0974	21.054	24.6399	22.847	45.3555	33.8787	39.6171	32.0939	29.6415	30.8677	60.8115	38.1597	49.4856	38.1971	48.5866	43.3918	40.9743	51.0931	46.0337	30.1766	41.7063	35.9415	-0.396482	-0.434096	0.104318	0.271774
PF3D7_0423800	cysteine-rich protective antigen	104.599	246.647	175.623	18.7512	36.4834	27.6173	484.072	520.409	502.24	14.6119	57.2452	35.9286	701.459	773.033	737.246	22.2988	66.5942	44.4465	766.049	808.057	787.053	28.6678	69.8246	49.2462	-1.51589	-0.379557	-0.0943148	-0.147943
PF3D7_0423900	probable protein unknown function	2.56257	3.29449	2.92853	0.657938	2.31425	1.48609	7.83922	8.62002	8.22962	1.56556	3.89045	2.728	13.3955	11.4525	12.424	0.619412	4.92661	2.77301	16.0483	11.0047	13.5265	2.26325	4.79112	3.52718	-1.49065	-0.876322	-0.122652	-0.347063
PF3D7_0424000	Plasmodium exported protein (PHISTc) unknown function	6.05698	11.4209	8.73893	4.60557	2.45038	3.52797	14.1386	13.6317	13.8851	3.65297	4.26097	3.95697	32.9573	18.5498	25.7536	2.89059	6.79532	4.84296	27.6577	26.0706	26.8641	5.28091	7.54012	6.41051	-0.668011	-0.165556	-0.0609083	-0.404552
PF3D7_0424100	reticulocyte binding protein homologue 5	82.934	192.618	137.776	16.1195	18.2417	17.1806	372.503	404.339	388.421	9.65427	26.4921	18.0732	647.877	635.465	641.671	16.1047	34.6561	25.3804	692.296	703.906	698.101	17.3516	30.7888	24.0702	-1.4953	-0.0730716	-0.121602	0.0764688
PF3D7_0424200	reticulocyte binding protein homologue 4	43.0977	72.6983	57.898	17.4354	39.0699	28.2526	127.807	169.794	148.801	19.3085	52.2432	35.7759	364.019	248.522	306.27	17.55	69.4822	43.5161	401.036	275.641	338.339	19.6148	66.0546	42.8347	-1.3618	-0.340601	-0.143662	0.0227691
PF3D7_0424300	erythrocyte binding antigen-165 pseudogene	29.819	60.6185	45.2187	20.7251	43.29	32.0075	88.6111	129.902	109.256	23.4834	53.54	38.5117	320.855	175.544	248.2	21.06	52.6637	36.8619	288.015	178.957	233.486	21.1236	54.1946	37.6591	-1.27272	-0.266885	0.0881634	-0.0308698
PF3D7_0424400	surface-associated interspersed protein 4.2 (SURFIN 4.2)	0.931842	0	0.465921	1.64485	2.04198	1.84341	0.279972	0.400931	0.340452	1.82648	3.89045	2.85847	0.425255	0.576082	0.500669	2.47765	3.0579	2.76777	0.682906	0.393024	0.537965	1.88604	3.8486	2.86732	0.452637	-0.632862	-0.103655	-0.0509785
PF3D7_0424500	serine/threonine protein kinase FIKK family	1.63072	1.97669	1.80371	2.96072	5.58142	4.27107	4.47955	4.81117	4.64536	1.56556	5.74305	3.6543	22.7512	2.44259	12.5969	1.65176	11.8918	6.77179	10.7558	2.09613	6.42595	2.26325	8.63972	5.45148	-1.36483	0.225001	0.971086	0.312888
PF3D7_0424600	Plasmodium exported protein (PHISTb)	8.61954	5.93007	7.27481	3.28969	9.25699	6.27334	8.81912	9.22142	9.02027	3.13111	12.2271	7.67913	43.8013	4.49344	24.1474	8.67177	15.2895	11.9806	27.9991	7.20544	17.6023	8.29857	22.6204	15.4595	-0.310261	-0.291708	0.456104	-0.367788
PF3D7_0424700	serine/threonine protein kinase FIKK family	6.28994	1.75706	4.0235	0.328969	3.13104	1.73	2.23978	3.20745	2.72361	0.521852	1.66734	1.09459	4.46518	1.3826	2.92389	2.68412	2.88801	2.78607	1.19508	1.17907	1.18708	0.754416	2.59192	1.67317	0.562929	0.660379	1.30047	0.735649
PF3D7_0424800	Plasmodium exported protein (PHISTb) unknown function	0.232961	0	0.11648	0	0.544529	0.272264	0.279972	0.200466	0.240219	0.260926	0.18526	0.223093	0.637883	0.13826	0.388071	0.619412	0.339766	0.479589	0.170726	0.262016	0.216371	0	0.785429	0.392714	-1.04426	0.287363	0.842814	0.288318
PF3D7_0424900	Plasmodium exported protein (PHISTa) unknown function	0.465921	0.658897	0.562409	0.328969	0.408397	0.368683	0.69993	0.801862	0.750896	0.260926	0.741039	0.500982	1.70102	0.460866	1.08094	0.412941	2.0386	1.22577	0.341453	1.17907	0.760262	0.377208	1.6494	1.0133	-0.416993	-0.44238	0.507723	0.27462
PF3D7_0425000	Plasmodium exported protein unknown function pseudogene	0	0	0	0	0	0	0	0	0	0	0	0	0	0.0460866	0.0230433	0	0	0	0	0.262016	0.131008	0	0.392714	0.196357	#DIV/0!	#DIV/0!	-2.50724	#NUM!
PF3D7_0425100	Plasmodium exported protein (hyp6) unknown function	0	0	0	0	0.272264	0.136132	0.279972	0.200466	0.240219	0.260926	0.18526	0.223093	1.48839	0.115216	0.801805	0.206471	1.52895	0.867709	0.512179	0	0.25609	0	0.706886	0.353443	#NUM!	-0.712637	1.6466	1.29573
PF3D7_0425200	Plasmodium exported protein (hyp15) unknown function	0.232961	0	0.11648	0	0.272264	0.136132	0.139986	0.400931	0.270459	0.260926	0.555779	0.408353	2.76416	0.230433	1.4973	0.412941	0.849415	0.631178	1.87799	0.786048	1.33202	0.754416	2.12066	1.43754	-1.21532	-1.58481	0.168745	-1.18748
PF3D7_0425250	Plasmodium exported protein (PHIST) unknown function pseudogene	0	0	0	0	0.272264	0.136132	0	0	0	0	0	0	0	0.0230433	0.0115216	0	0.169883	0.0849415	0	0	0	0	0	0	#DIV/0!	#DIV/0!	#DIV/0!	#DIV/0!
PF3D7_0425300	Plasmodium exported protein (PHISTa) unknown function pseudogene	0	0	0	0	0	0	0	0	0	0	0	0	0	0	0	0	0	0	0	0	0	0	0	0	#DIV/0!	#DIV/0!	#DIV/0!	#DIV/0!
PF3D7_0425400	Plasmodium exported protein (PHISTa) unknown function	0	0	0	0	0	0	0	0	0	0	0	0	0	0	0	0	0	0	0	0	0	0	0	0	#DIV/0!	#DIV/0!	#DIV/0!	#DIV/0!
PF3D7_0425500	stevor	0	0	0	0	0	0	0	0	0	0	0	0	0	0	0	0	0	0	0	0	0	0	0	0	#DIV/0!	#DIV/0!	#DIV/0!	#DIV/0!
PF3D7_0425600	rifin pseudogene	0	0	0	0	0	0	0	0	0	0	0	0	0	0	0	0	0	0	0	0	0	0	0	0	#DIV/0!	#DIV/0!	#DIV/0!	#DIV/0!
PF3D7_0425700	rifin	0	0	0	0	0	0	0	0	0	0	0	0	0	0	0	0	0	0	0	0	0	0	0	0	#DIV/0!	#DIV/0!	#DIV/0!	#DIV/0!
PF3D7_0425800	erythrocyte membrane protein 1 PfEMP1	0	0	0	0	0	0	0	0	0	0	0.18526	0.0926298	0.212628	0.0230433	0.117836	0	0.169883	0.0849415	0	0	0	0	0.0785429	0.0392714	#DIV/0!	#NUM!	#DIV/0!	1.11299
PF3D7_0425900	rifin	0	0	0	0	0.136132	0.0680661	0.279972	0	0.139986	0	0.18526	0.0926298	0	0.0460866	0.0230433	0	0.169883	0.0849415	0	0.262016	0.131008	0	0.157086	0.0785429	#NUM!	-0.444541	-2.50724	0.112989
PF3D7_0426000	erythrocyte membrane protein 1 PfEMP1	0.232961	0	0.11648	0.657938	0.136132	0.397035	0.279972	0.400931	0.340452	0	0	0	0.212628	0.253476	0.233052	0.619412	0.339766	0.479589	0	0.262016	0.131008	0	0.0785429	0.0392714	-1.54736	#DIV/0!	0.830998	3.61025
PF3D7_0500100	erythrocyte membrane protein 1 PfEMP1	0.465921	0	0.232961	2.63175	1.76972	2.20074	1.11989	0.200466	0.660177	3.91389	3.51993	3.71691	0.425255	0.783472	0.604364	2.89059	3.0579	2.97424	0.512179	1.04806	0.780121	1.88604	2.1992	2.04262	-1.50277	-0.756119	-0.368282	0.542101
PF3D7_0500200	erythrocyte membrane protein 1 (PfEMP1) pseudogene	0	0	0	0	0	0	0	0	0	0	0	0	0	0	0	0	0	0	0	0	0	0	0	0	#DIV/0!	#DIV/0!	#DIV/0!	#DIV/0!
PF3D7_0500300	rifin pseudogene	0.232961	0.439265	0.336113	0	0.136132	0.0680661	0.559944	0.200466	0.380205	0.260926	0.555779	0.408353	0.637883	0.875645	0.756764	0.206471	0.169883	0.188177	1.53654	1.5721	1.55432	0.377208	0.235629	0.306418	-0.177832	-2.58481	-1.03836	-0.703413
PF3D7_0500400	rifin	0	0	0	0	0	0	0	0	0	0	0	0	0	0	0	0	0	0	0	0	0	0	0	0	#DIV/0!	#DIV/0!	#DIV/0!	#DIV/0!
PF3D7_0500500	rifin	0	0	0	0	0	0	0	0	0	0	0	0	0	0	0	0	0	0	0	0	0	0	0	0	#DIV/0!	#DIV/0!	#DIV/0!	#DIV/0!
PF3D7_0500600	stevor pseudogene	0	0	0	0	0	0	0	0	0	0	0	0	0.212628	0	0.106314	0	0	0	0	0	0	0	0.0785429	0.0392714	#DIV/0!	#DIV/0!	#DIV/0!	#NUM!
PF3D7_0500700	rifin pseudogene	0	0	0	0	0	0	0	0	0	0	0	0	0	0.0230433	0.0115216	0	0	0	0	0.131008	0.065504	0.377208	0	0.188604	#DIV/0!	#DIV/0!	-2.50724	#NUM!
PF3D7_0500800	mature parasite-infected erythrocyte surface antigen	97.3775	29.4307	63.4041	16.1195	39.3422	27.7308	43.1157	26.4615	34.7886	36.0078	40.0161	38.0119	65.2767	31.385	48.3308	36.7518	44.3395	40.5456	44.9011	21.2233	33.0622	26.7818	34.4018	30.5918	0.865964	-0.454962	0.547763	0.406402
PF3D7_0500900	serine/threonine protein kinase FIKK family	4.65921	14.0565	9.35784	1.64485	4.35623	3.00054	29.2571	19.6456	24.4513	4.17482	3.51993	3.84738	21.0501	32.998	27.0241	5.98765	6.45556	6.2216	31.4137	41.0055	36.2096	4.52649	6.75469	5.64059	-1.38567	-0.358654	-0.422126	0.14144
PF3D7_0501000	Plasmodium exported protein unknown function	24.2279	15.3743	19.8011	5.59248	11.4351	8.51379	17.7782	16.6386	17.2084	7.04501	11.8566	9.45081	41.2498	10.139	25.6944	18.9953	11.0424	15.0188	11.0972	16.638	13.8676	6.78974	8.32555	7.55764	0.202464	-0.150637	0.889735	0.990766
PF3D7_0501100	heat shock protein 40 type II	11.648	10.9816	11.3148	6.57938	12.388	9.48371	25.8974	27.4638	26.6806	3.39204	13.524	8.458	61.8747	26.085	43.9798	7.63941	20.7257	14.1826	47.9741	33.669	40.8216	4.14929	20.7353	12.4423	-1.23758	0.165135	0.10751	0.188865
PF3D7_0501200	parasite-infected erythrocyte surface protein	15.3754	10.5424	12.9589	6.25041	18.1056	12.178	11.8988	6.01397	8.95639	14.09	23.7132	18.9016	28.0669	4.28605	16.1765	25.1894	16.9883	21.0889	5.12179	5.37132	5.24656	15.4655	14.2163	14.8409	0.532952	-0.634233	1.62445	0.506903
PF3D7_0501300	skeleton-binding protein 1	6.05698	9.44419	7.75058	1.64485	4.35623	3.00054	24.2176	16.0372	20.1274	2.87019	4.26097	3.56558	14.4587	28.5046	21.4816	4.33588	4.92661	4.63125	23.2188	27.3807	25.2997	3.39487	5.498	4.44644	-1.37678	-0.248916	-0.236019	0.0587507
PF3D7_0501400	interspersed repeat antigen	2.32961	1.75706	2.04333	4.60557	2.99491	3.80024	1.25987	1.20279	1.23133	3.91389	4.44623	4.18006	1.48839	1.3826	1.4355	3.92294	3.56754	3.74524	1.70726	1.5721	1.63968	3.39487	3.2988	3.34684	0.730702	-0.137435	-0.191865	0.162261
PF3D7_0501500	rhoptry-associated protein 3	194.988	403.684	299.336	49.0164	57.5839	53.3002	781.402	815.494	798.448	76.1904	77.8091	76.9997	674.03	931.041	802.536	46.6624	71.3509	59.0066	798.317	1093.26	945.789	71.2923	95.3511	83.3217	-1.41543	-0.530714	-0.236953	-0.497815
PF3D7_0501600	rhoptry-associated protein 2	692.592	1765.84	1229.22	188.17	259.332	223.751	3055.05	3217.67	3136.36	276.582	336.432	306.507	3002.73	3969.44	3486.08	228.976	291.859	260.418	3575.35	4553.7	4064.53	256.501	399.391	327.946	-1.35135	-0.454024	-0.221481	-0.332632
PF3D7_0501700	anaphase-promoting complex subunit 3 putative	4.19329	10.9816	7.58745	12.8298	19.7392	16.2845	17.7782	18.8438	18.311	32.3548	23.1575	27.7562	13.8208	24.495	19.1579	16.7241	20.0462	18.3852	21.5115	36.9442	29.2279	19.2376	22.3847	20.8112	-1.27102	-0.76931	-0.609405	-0.178816
PF3D7_0501800	chromatin assembly factor 1 subunit A	20.2676	6.14971	13.2086	5.26351	6.12595	5.69473	12.0388	13.4312	12.735	5.74038	8.15143	6.9459	17.8607	11.8443	14.8525	9.08471	9.17369	9.1292	15.0239	15.3279	15.1759	5.28091	6.91177	6.09634	0.0526837	-0.286535	-0.0310796	0.582544
PF3D7_0501900	conserved protein unknown function	1.39776	0.658897	1.02833	0.657938	1.36132	1.00963	0.69993	0.801862	0.750896	1.30463	2.03786	1.67124	3.40204	0.299563	1.8508	1.65176	2.54825	2.10001	0.341453	0.65504	0.498246	1.88604	1.25669	1.57136	0.453619	-0.727095	1.89322	0.418377
PF3D7_0502000	vacuolar protein sorting-associated protein 11 putative	18.4039	19.3276	18.8658	5.26351	7.35114	6.30732	19.1781	19.4452	19.3116	10.437	8.7072	9.57213	35.7215	17.3977	26.5596	12.3882	11.552	11.9701	17.0726	24.4985	20.7856	10.5618	7.6972	9.12951	-0.0336983	-0.601812	0.35365	0.390831
PF3D7_0502100	HCNGP-like protein	5.35809	5.71044	5.53427	3.61866	2.04198	2.83032	12.8787	10.0233	11.451	2.34834	1.66734	2.00784	14.0334	12.789	13.4112	2.47765	2.0386	2.25812	12.463	13.7558	13.1094	0.754416	2.04212	1.39827	-1.04901	0.495324	0.0328364	0.691485
PF3D7_0502200	protein Mpv17 putative	8.15362	9.22456	8.68909	2.96072	5.30915	4.13494	18.0582	18.6433	18.3507	3.91389	5.18727	4.55058	19.1365	22.0985	20.6175	4.54235	7.64474	6.09355	20.4872	25.0225	22.7548	3.77208	5.57655	4.67431	-1.07856	-0.138185	-0.142304	0.382528
PF3D7_0502300	conserved Plasmodium protein unknown function	0.931842	0.658897	0.79537	0.986907	0.136132	0.56152	0.419958	1.00233	0.711143	1.0437	0.741039	0.892372	1.70102	1.17521	1.43811	0.825882	1.18918	1.00753	1.70726	1.44109	1.57418	0.377208	0.157086	0.267147	0.161486	-0.668308	-0.130418	1.91512
PF3D7_0502400	merozoite surface protein 8	1.39776	2.63559	2.01668	0.986907	2.58651	1.78671	2.23978	3.20745	2.72361	0.521852	2.40838	1.46511	7.86723	1.5439	4.70556	2.06471	3.56754	2.81613	4.09743	1.7031	2.90027	1.50883	2.90609	2.20746	-0.433542	0.286292	0.698181	0.351325
PF3D7_0502500	conserved Plasmodium protein unknown function	0.232961	0.219632	0.226296	0.328969	0.408397	0.368683	0.279972	0.400931	0.340452	0.260926	0.555779	0.408353	0	0.20739	0.103695	0	0.169883	0.0849415	0	0.262016	0.131008	1.88604	0.942515	1.41428	-0.589235	-0.147435	-0.33731	-4.05745
PF3D7_0502600	conserved Plasmodium protein unknown function	4.19329	1.97669	3.08499	0.986907	2.45038	1.71864	2.23978	0.801862	1.52082	2.34834	1.66734	2.00784	3.18942	0.921732	2.05557	2.06471	2.54825	2.30648	0.682906	1.17907	0.930989	1.13162	1.02106	1.07634	1.02042	-0.224371	1.14271	1.09956
PF3D7_0502700	conserved protein unknown function	1.39776	1.75706	1.57741	0	0.544529	0.272264	0.69993	0.601397	0.650663	1.56556	0.926298	1.24593	4.03993	0.529996	2.28496	1.03235	0.509649	0.771001	0	0	0	1.88604	1.0996	1.49282	1.27758	-2.19414	#DIV/0!	-0.953235
PF3D7_0502800	DnaJ protein putative	2.09665	1.53743	1.81704	0	0.680661	0.34033	0.839916	1.40326	1.12159	0.260926	0.741039	0.500982	3.61467	0.668255	2.14146	1.44529	0.849415	1.14735	0.341453	0.262016	0.301734	0.377208	0.471257	0.424233	0.696045	-0.557824	2.82725	1.43538
PF3D7_0502900	Tim10/DDP family zinc finger protein putative	2.56257	2.41596	2.48926	0	0.544529	0.272264	3.77962	6.81583	5.29773	0.782778	0.555779	0.669279	14.4587	7.69646	11.0776	0.825882	1.18918	1.00753	8.02414	7.72947	7.8768	0.377208	0.863972	0.62059	-1.08966	-1.2976	0.491959	0.699114
PF3D7_0503000	50S ribosomal protein L28 apicoplast putative	7.45474	12.9583	10.2065	1.64485	2.04198	1.84341	18.4782	25.6596	22.0689	1.0437	1.29682	1.17026	46.5655	38.0906	42.328	1.85824	2.54825	2.20324	39.4378	48.3419	43.8899	1.88604	2.98463	2.43533	-1.11252	0.65555	-0.0522749	-0.144493
PF3D7_0503100	4-diphosphocytidyl-2-C-methyl-D-erythritol kinase putative	4.42625	3.29449	3.86037	1.97381	2.17811	2.07596	5.0395	3.80885	4.42417	1.82648	2.77889	2.30269	8.71774	2.30433	5.51103	4.54235	3.22778	3.88507	1.53654	2.35814	1.94734	1.50883	2.59192	2.05037	-0.196668	-0.149538	1.50082	0.922052
PF3D7_0503200	cell division control protein 6 putative	12.8128	10.1031	11.458	5.26351	5.58142	5.42246	11.6188	10.2237	10.9213	6.26223	4.07571	5.16897	23.3891	16.1073	19.7482	5.16177	9.17369	7.16773	13.9996	15.4589	14.7293	5.28091	5.41946	5.35019	0.0692071	0.0690713	0.423034	0.421927
PF3D7_0503300	serine/arginine-rich splicing factor 12	12.3469	4.83191	8.58941	1.31588	2.99491	2.15539	6.0194	2.80652	4.41296	2.60926	2.03786	2.32356	19.7744	5.73778	12.7561	3.51	3.90731	3.70866	7.17051	6.15737	6.66394	3.77208	3.22026	3.49617	0.960814	-0.108386	0.936737	0.0851214
PF3D7_0503400	actin-depolymerizing factor 1	153.754	344.384	249.069	38.8184	64.6628	51.7406	516.828	661.937	589.383	33.6595	93.0004	63.3299	1070.58	1062.71	1066.65	37.9906	109.575	73.7826	1300.94	1084.88	1192.91	50.5459	117.971	84.2586	-1.24266	-0.291591	-0.161399	-0.191544
PF3D7_0503500	protein kinase putative	9.55139	18.8884	14.2199	6.25041	8.0318	7.14111	28.2772	30.8717	29.5744	8.34964	10.3745	9.36209	27.429	34.0349	30.732	8.05235	9.34357	8.69796	28.8528	37.9923	33.4225	2.26325	8.40409	5.33367	-1.05644	-0.390683	-0.121081	0.705549
PF3D7_0503600	myosin B	112.52	282.228	197.374	34.2128	47.374	40.7934	457.054	657.728	557.391	18.2648	68.9166	43.5907	1021.68	935.258	978.467	28.9059	75.9377	52.4218	1041.6	1094.05	1067.82	36.5892	80.7421	58.6656	-1.49776	-0.0956853	-0.126079	-0.162348
PF3D7_0503800	60S ribosomal protein L31	5.82402	3.51412	4.66907	0.986907	2.72264	1.85478	4.61954	2.80652	3.71303	2.34834	2.40838	2.37836	13.6082	2.53476	8.07147	2.89059	2.71813	2.80436	4.95107	4.19225	4.57166	1.50883	2.67046	2.08965	0.330538	-0.35872	0.820113	0.424413
PF3D7_0503900	conserved Plasmodium protein unknown function	2.09665	1.31779	1.70722	1.97381	2.72264	2.34823	1.9598	2.40559	2.1827	4.17482	3.70519	3.94001	2.76416	0.944775	1.85447	4.74882	3.39766	4.07324	0.341453	1.96512	1.15329	4.52649	3.53443	4.03046	-0.354462	-0.746625	0.685255	0.0152324
PF3D7_0504000	cation transporting P-ATPase	43.7966	28.1129	35.9548	17.4354	30.2213	23.8284	27.0173	24.6573	25.8373	34.9641	31.4941	33.2291	37.6351	12.5586	25.0969	48.3141	42.8105	45.5623	11.7801	21.2233	16.5017	28.6678	24.6625	26.6651	0.476729	-0.479769	0.604891	0.772887
PF3D7_0504100	AN1-type zinc finger protein putative	3.49441	8.34603	5.92022	0.986907	2.17811	1.58251	12.4588	16.6386	14.5487	2.34834	2.77889	2.56362	18.286	17.6742	17.9801	0.412941	2.88801	1.65048	15.3654	18.4721	16.9187	1.13162	2.1992	1.66541	-1.29717	-0.695964	0.0877779	-0.0129967
PF3D7_0504200	ATP-dependent RNA helicase DDX27 putative	13.5117	35.1412	24.3264	2.63175	7.07887	4.85531	55.4345	67.7574	61.5959	5.74038	7.96617	6.85327	69.9545	80.352	75.1532	5.78118	7.47485	6.62802	75.8025	111.75	93.7761	5.65812	8.63972	7.14892	-1.34031	-0.497228	-0.319386	-0.109148
PF3D7_0504300	conserved Plasmodium protein unknown function	1.39776	1.97669	1.68723	0.657938	0.544529	0.601233	2.09979	2.20512	2.15246	1.56556	1.11156	1.33856	3.40204	2.37346	2.88775	0.412941	0.849415	0.631178	3.92671	3.93024	3.92847	0	0.863972	0.431986	-0.351329	-1.15468	-0.444022	0.547063
PF3D7_0504400	ATP-dependent helicase putative	13.5117	8.1264	10.8191	5.26351	5.85368	5.55859	7.9792	9.22142	8.60031	11.2198	8.15143	9.68562	15.3092	2.25824	8.78372	12.8012	9.51345	11.1573	2.73162	4.19225	3.46194	9.4302	6.51906	7.97463	0.331114	-0.801125	1.34325	0.484501
PF3D7_0504500	MOLO1 domain-containing protein putative	0.465921	1.31779	0.891858	1.31588	1.22519	1.27053	3.07969	2.80652	2.9431	1.56556	1.11156	1.33856	0.637883	2.90345	1.77067	0.825882	1.35906	1.09247	1.87799	2.62016	2.24907	2.64046	1.88503	2.26274	-1.72245	-0.0752452	-0.345037	-1.05047
PF3D7_0504600	2-oxoisovalerate dehydrogenase subunit beta mitochondrial putative	5.59105	5.71044	5.65075	2.63175	2.99491	2.81333	14.8385	7.41723	11.1279	7.82778	6.11357	6.97068	12.1198	10.0238	11.0718	7.63941	5.26637	6.45289	8.70705	14.6729	11.69	9.05299	7.77575	8.41437	-0.977664	-1.30902	-0.0783803	-0.382909
PF3D7_0504700	centrosomal protein CEP120 putative	1.86368	0.878529	1.37111	2.30278	2.72264	2.51271	1.11989	2.60605	1.86297	1.56556	3.89045	2.728	1.70102	0.691299	1.19616	3.71647	1.69883	2.70765	0.682906	0.65504	0.668973	1.50883	1.57086	1.53984	-0.442263	-0.1186	0.838392	0.814257
PF3D7_0504800	conserved Plasmodium protein unknown function	97.3775	32.286	64.8317	41.4501	64.5267	52.9884	38.4961	28.2656	33.3809	64.9706	63.5441	64.2573	65.0641	16.8677	40.9659	77.0135	82.0535	79.5335	18.4385	22.7954	20.6169	53.9407	56.5509	55.2458	0.957678	-0.278185	0.990595	0.525698
PF3D7_0504900	conserved protein unknown function	2.56257	0.439265	1.50092	1.31588	1.22519	1.27053	2.37976	0.400931	1.39035	3.65297	1.29682	2.47489	2.76416	0.599126	1.68164	3.30353	1.52895	2.41624	1.02436	1.31008	1.16722	1.13162	1.41377	1.2727	0.110399	-0.961932	0.526796	0.924873
PF3D7_0505000	MMS19-like protein putative	14.6765	8.34603	11.5113	5.59248	6.26208	5.92728	6.0194	7.41723	6.71831	5.74038	8.33668	7.03853	13.6082	2.11998	7.86408	5.36824	8.32427	6.84625	2.39017	3.14419	2.76718	6.78974	5.65509	6.22242	0.776877	-0.247905	1.50686	0.13784
PF3D7_0505100	trafficking protein particle complex subunit 8 putative	45.1944	17.5706	31.3825	11.185	21.2366	16.2108	22.8177	16.4382	19.6279	24.5271	22.9722	23.7496	38.0604	12.3512	25.2058	18.3759	30.4091	24.3925	11.4387	15.721	13.5798	12.0707	19.9499	16.0103	0.67705	-0.550951	0.892292	0.607438
PF3D7_0505200	actin-like protein putative	28.6542	57.5437	43.0989	8.22423	8.57633	8.40028	100.93	132.909	116.919	4.69667	10.1893	7.44298	143.736	152.984	148.36	5.16177	10.5327	7.84726	156.556	176.206	166.381	6.41253	10.9175	8.665	-1.43979	0.174557	-0.165384	-0.143011
PF3D7_0505300	UDP-N-acetylglucosamine transporter putative	2.79553	3.73375	3.26464	1.64485	4.08397	2.86441	6.9993	8.21909	7.60919	1.30463	5.55779	3.43121	21.688	7.30472	14.4964	3.71647	9.34357	6.53002	11.2679	8.2535	9.76072	2.26325	8.7968	5.53003	-1.22082	-0.260482	0.570633	0.239801
PF3D7_0505400	conserved protein unknown function	10.7162	3.29449	7.00534	2.96072	2.04198	2.50135	5.17948	3.20745	4.19347	4.17482	2.77889	3.47686	9.9935	3.38736	6.69043	3.92294	3.90731	3.91513	3.2438	4.06125	3.65252	1.13162	2.82754	1.97958	0.740312	-0.475075	0.873206	0.983862
PF3D7_0505500	DNA mismatch repair protein MSH6 putative	37.9726	21.0847	29.5286	8.88217	17.2888	13.0855	22.5377	19.2447	20.8912	15.9165	20.3786	18.1475	46.1402	10.8534	28.4968	23.1247	21.0655	22.0951	12.6338	15.1969	13.9153	8.29857	14.9232	11.6109	0.499218	-0.471807	1.03412	0.928252
PF3D7_0505600	conserved protein unknown function	2.32961	1.75706	2.04333	0.328969	2.58651	1.45774	3.35966	1.20279	2.28123	1.82648	2.03786	1.93217	5.52832	2.02781	3.77807	1.65176	2.71813	2.18495	2.39017	3.2752	2.83268	1.13162	0.863972	0.997798	-0.158887	-0.406488	0.415478	1.13078
PF3D7_0505700	conserved Plasmodium membrane protein unknown function	11.1821	2.63559	6.90885	3.28969	3.4033	3.3465	4.33957	1.60372	2.97165	4.69667	4.44623	4.57145	7.22934	1.61303	4.42119	4.12941	5.77602	4.95272	2.21944	3.14419	2.68182	2.26325	3.61297	2.93811	1.21718	-0.45	0.721223	0.753332
PF3D7_0505800	small ubiquitin-related modifier	8.61954	3.95338	6.28646	3.28969	2.58651	2.9381	5.45945	1.80419	3.63182	3.39204	1.8526	2.62232	11.4819	2.35042	6.91616	2.89059	4.92661	3.9086	2.90235	2.09613	2.49924	3.01766	2.59192	2.80479	0.791555	0.164041	1.46848	0.478759
PF3D7_0505900	mediator of RNA polymerase II transcription subunit 11 putative	2.56257	1.31779	1.94018	0.986907	2.04198	1.51444	1.39986	1.40326	1.40156	2.34834	1.48208	1.91521	4.46518	1.03695	2.75107	2.27118	1.86871	2.06995	1.70726	1.5721	1.63968	2.26325	0.942515	1.60288	0.469158	-0.338711	0.746576	0.368925
PF3D7_0506000	conserved Plasmodium protein unknown function	2.09665	2.19632	2.14648	1.97381	2.99491	2.48436	1.9598	1.80419	1.882	0.782778	1.8526	1.31769	3.61467	1.7052	2.65994	3.09706	3.56754	3.3323	1.53654	2.09613	1.81633	1.13162	1.6494	1.39051	0.189712	0.914867	0.550364	1.2609
PF3D7_0506100	60S ribosomal subunit protein L24 putative	1.86368	1.75706	1.81037	1.31588	2.04198	1.67893	4.19958	3.80885	4.00421	0.521852	1.29682	0.909335	6.1662	3.20302	4.68461	2.06471	1.69883	1.88177	2.73162	3.93024	3.33093	1.50883	1.49232	1.50057	-1.14523	0.884658	0.492004	0.326575
PF3D7_0506200	TATA-box-binding protein	0.931842	2.85522	1.89353	1.31588	2.31425	1.81506	3.77962	3.60838	3.694	1.30463	1.8526	1.57861	6.37883	3.9404	5.15962	2.68412	1.52895	2.10653	3.58525	3.53721	3.56123	1.13162	1.80649	1.46906	-0.964105	0.20136	0.534887	0.519982
PF3D7_0506300	conserved protein unknown function	2.56257	3.07485	2.81871	1.31588	0.544529	0.930203	2.65973	2.40559	2.53266	1.56556	2.40838	1.98697	8.50511	4.3091	6.4071	2.89059	2.37836	2.63448	5.12179	4.32326	4.72253	0.754416	1.41377	1.08409	0.154381	-1.09495	0.440113	1.28103
PF3D7_0506400	conserved Plasmodium protein unknown function	2.09665	2.41596	2.2563	0.328969	1.08906	0.709013	2.51975	5.01164	3.76569	0	1.11156	0.555779	10.2061	7.28168	8.74391	0.619412	1.35906	0.989238	11.0972	6.81241	8.95481	0.754416	1.96357	1.35899	-0.738956	0.351301	-0.0343857	-0.458149
PF3D7_0506500	conserved Plasmodium protein unknown function	42.3988	33.1645	37.7817	11.185	24.0954	17.6402	47.3153	47.3099	47.3126	18.2648	30.7531	24.509	131.404	92.6571	112.031	26.6347	38.0538	32.3443	112.338	99.173	105.755	17.7288	30.0034	23.8661	-0.324537	-0.474445	0.0831591	0.438548
PF3D7_0506600	histone deacetylase putative pseudogene	1.63072	0.878529	1.25463	0.657938	1.90585	1.28189	1.9598	0.400931	1.18037	1.0437	1.66734	1.35552	3.61467	2.14303	2.87885	1.85824	4.41696	3.1376	2.90235	3.53721	3.21978	2.64046	2.27774	2.4591	0.0880223	-0.0805699	-0.161471	0.35153
PF3D7_0506700	GTPase-activating protein putative	6.75586	6.58897	6.67241	4.2766	4.2201	4.24835	9.93901	6.4149	8.17695	5.74038	6.66935	6.20486	22.3259	7.12038	14.7231	6.60706	8.15439	7.38072	9.21923	8.64652	8.93288	6.41253	5.34092	5.87673	-0.293354	-0.546497	0.720889	0.32875
PF3D7_0506800	transcription factor 25 putative	13.0458	5.71044	9.37812	3.94763	8.0318	5.98971	7.9792	8.41955	8.19938	7.04501	7.22513	7.13507	13.1829	6.7056	9.94426	5.57471	9.68333	7.62902	7.85342	7.86048	7.85695	8.67578	5.96926	7.32252	0.193784	-0.25244	0.339895	0.0591575
PF3D7_0506900	rhomboid protease ROM4	81.7692	141.443	111.606	34.8707	33.0801	33.9754	270.873	275.44	273.156	39.9217	36.6814	38.3016	231.126	324.265	277.696	31.7965	42.3009	37.0487	282.894	405.601	344.247	42.2473	42.5703	42.4088	-1.29131	-0.172912	-0.309939	-0.19494
PF3D7_0507000	conserved protein unknown function	0.698882	0.219632	0.459257	0.657938	1.36132	1.00963	1.25987	1.60372	1.4318	2.87019	0.926298	1.89824	1.27577	0.944775	1.11027	0.619412	1.52895	1.07418	0.341453	1.44109	0.89127	1.13162	1.25669	1.19416	-1.64046	-0.910838	0.316977	-0.152755
PF3D7_0507100	60S ribosomal protein L4	41.467	15.3743	28.4206	8.5532	10.6183	9.58575	29.1171	15.8368	22.4769	9.91519	7.96617	8.94068	66.3399	9.58601	37.9629	12.8012	9.51345	11.1573	16.5605	11.2667	13.9136	10.5618	6.99032	8.77607	0.338493	0.100507	1.4481	0.346343
PF3D7_0507200	subtilisin-like protease 3	30.9838	28.1129	29.5484	18.7512	17.6972	18.2242	38.7761	44.3029	41.5395	19.5695	20.3786	19.974	75.2702	54.313	64.7916	23.9506	27.5211	25.7358	68.8028	67.9931	68.3979	17.3516	20.3426	18.8471	-0.491406	-0.132268	-0.0781452	0.449436
PF3D7_0507300	subtilisin-like ookinete protein SOPT	11.4151	27.8933	19.6542	10.856	10.6183	10.7371	46.6153	58.5359	52.5756	8.08871	15.7471	11.9179	139.484	101.944	120.714	10.9429	22.9342	16.9386	138.459	127.995	133.227	11.6934	18.7718	15.2326	-1.41956	-0.150519	-0.142297	0.153151
PF3D7_0507400	subtilisin propeptide-like protein	20.2676	57.9829	39.1253	10.198	14.2939	12.246	82.4517	123.487	102.969	6.78408	21.6754	14.2297	198.382	160.312	179.347	9.29118	21.4053	15.3482	208.286	155.244	181.765	9.4302	28.2754	18.8528	-1.39604	-0.216602	-0.0193239	-0.296709
PF3D7_0507500	subtilisin-like protease 1	279.786	545.128	412.457	50.6612	91.8892	71.2752	1167.34	1194.98	1181.16	47.4886	148.578	98.0334	1843.91	2008.06	1925.98	59.0506	155.273	107.162	2268.1	1956.08	2112.09	70.1607	176.643	123.402	-1.51789	-0.459873	-0.133075	-0.203572
PF3D7_0507600	protein CAF40 putative	28.6542	48.7584	38.7063	13.8167	13.7493	13.783	76.1524	90.6104	83.3814	9.91519	13.524	11.7196	163.511	123.028	143.269	14.04	20.7257	17.3829	161.678	145.681	153.679	12.0707	14.8446	13.4576	-1.10716	0.233972	-0.101193	0.369242
PF3D7_0507700	nuclear protein localization protein 4 putative	10.4832	5.05154	7.76739	5.92144	5.44529	5.68337	8.53915	4.41024	6.47469	2.34834	4.44623	3.39728	15.9471	3.75606	9.85157	6.19412	7.64474	6.91943	4.60961	6.15737	5.38349	5.28091	5.10529	5.1931	0.262617	0.742364	0.871811	0.414057
PF3D7_0507800	conserved protein unknown function	55.9105	119.26	87.5855	20.7251	24.6399	22.6825	170.643	172.2	171.421	22.4396	34.6436	28.5416	236.229	249.075	242.652	24.1571	32.4477	28.3024	257.968	261.23	259.599	19.992	33.0666	26.5293	-0.968784	-0.331487	-0.0973934	0.0933365
PF3D7_0507900	conserved Plasmodium protein unknown function	2.09665	1.53743	1.81704	1.97381	3.53944	2.75663	2.65973	1.60372	2.13173	3.91389	1.8526	2.88324	3.40204	2.44259	2.92232	1.65176	4.07719	2.86448	0.853632	1.44109	1.14736	1.50883	2.82754	2.16819	-0.230437	-0.0647898	1.34879	0.401783
PF3D7_0508000	6-cysteine protein	28.1882	51.8332	40.0107	30.2652	38.9338	34.5995	74.4725	71.1653	72.8189	48.7932	49.8349	49.314	85.0511	97.5192	91.2852	40.2618	48.4167	44.3392	91.1679	111.881	101.524	39.984	53.8019	46.893	-0.863926	-0.511248	-0.153374	-0.0807879
PF3D7_0508100	SET domain protein putative	66.1608	56.8848	61.5228	32.239	40.9758	36.6074	104.01	91.2118	97.6107	45.1402	46.8707	46.0055	120.135	111.506	115.821	36.5453	55.8915	46.2184	120.704	143.978	132.341	33.5715	42.7273	38.1494	-0.665918	-0.329671	-0.192365	0.276807
PF3D7_0508200	longevity-assurance (LAG1) protein putative	2.79553	1.31779	2.05666	4.2766	3.26717	3.77189	1.25987	2.00466	1.63226	5.21852	3.89045	4.55449	2.12628	0.622169	1.37422	3.92294	4.58684	4.25489	0.682906	0.917055	0.799981	3.77208	3.22026	3.49617	0.333429	-0.272003	0.780579	0.283348
PF3D7_0508300	triose phosphate transporter	9.55139	6.58897	8.07018	13.1588	24.7761	18.9674	7.55924	5.61304	6.58614	33.6595	36.3109	34.9852	14.6713	4.10171	9.38651	43.3588	29.5597	36.4592	1.70726	4.9783	3.34278	26.4046	27.2544	26.8295	0.293167	-0.883221	1.48954	0.442466
PF3D7_0508400	conserved protein unknown function	0.698882	0.658897	0.678889	1.31588	2.04198	1.67893	0.279972	0.601397	0.440684	1.56556	1.66734	1.61645	1.06314	0.529996	0.796567	1.44529	0.849415	1.14735	0.512179	0.262016	0.387098	1.50883	0.706886	1.10786	0.623431	0.0547155	1.0411	0.0505376
PF3D7_0508500	guanidine nucleotide exchange factor	63.5982	89.8296	76.7139	18.0933	23.4147	20.754	177.502	136.116	156.809	30.5284	22.7869	26.6576	122.261	163.17	142.715	22.9182	31.5982	27.2582	135.045	188.651	161.848	22.6325	26.7046	24.6685	-1.03145	-0.361159	-0.1815	0.144021
PF3D7_0508600	conserved protein unknown function	1.86368	3.73375	2.79872	0.657938	1.36132	1.00963	5.87941	2.60605	4.24273	0.521852	0.926298	0.724075	4.25255	4.19388	4.22322	0.206471	0.849415	0.527943	4.60961	4.84729	4.72845	0.754416	0.471257	0.612837	-0.600228	0.479615	-0.163026	-0.21512
PF3D7_0508700	pre-mRNA-processing ATP-dependent RNA helicase PRP5 putative	22.3642	6.14971	14.257	4.93454	6.94274	5.93864	9.51905	7.01629	8.26767	9.39334	5.74305	7.5682	12.3324	6.82081	9.57661	10.9429	9.0038	9.97337	6.82906	10.6116	8.72035	9.80741	6.44052	8.12396	0.786114	-0.349817	0.135129	0.295898
PF3D7_0508800	single-stranded DNA-binding protein	8.38658	7.4675	7.92704	1.97381	2.17811	2.07596	13.1587	8.21909	10.6889	3.39204	3.33467	3.36336	15.5218	14.2408	14.8813	2.27118	4.24708	3.25913	14.5117	16.114	15.3129	1.88604	3.53443	2.71023	-0.431257	-0.69612	-0.0412442	0.266068
PF3D7_0508900	conserved Plasmodium protein unknown function	134.418	152.205	143.312	85.532	78.276	81.904	231.117	244.167	237.642	118.721	88.3689	103.545	287.26	319.495	303.378	89.6083	107.536	98.5721	329.161	400.884	365.022	87.135	91.8952	89.5151	-0.729633	-0.338254	-0.26687	0.139048
PF3D7_0509000	alpha-soluble NSF attachment protein putative	6.5229	4.39265	5.45777	6.25041	5.17302	5.71172	8.25917	4.81117	6.53517	11.7417	7.03987	9.39077	13.1829	5.11561	9.14927	7.63941	6.28567	6.96254	3.92671	4.45427	4.19049	9.4302	6.0478	7.739	-0.259913	-0.717319	1.12654	-0.152533
PF3D7_0509100	structural maintenance of chromosomes protein 4 putative	31.4497	12.7387	22.0942	5.92144	9.52925	7.72535	14.8385	8.41955	11.629	11.2198	9.6335	10.4267	19.5618	7.37385	13.4678	13.2141	14.2702	13.7421	7.17051	7.33644	7.25348	10.1846	7.61866	8.90164	0.925935	-0.432606	0.89277	0.626465
PF3D7_0509200	leucine-rich repeat protein	0.698882	1.31779	1.00834	0	1.22519	0.612595	0.979902	0.601397	0.790649	0.521852	0.741039	0.631445	0	0.184346	0.0921732	1.85824	1.52895	1.69359	0	0.393024	0.196512	2.26325	0.628343	1.4458	0.35087	-0.0437251	-1.0922	0.228223
PF3D7_0509300	conserved Plasmodium protein unknown function	0.232961	0	0.11648	0	0.680661	0.34033	0.979902	0	0.489951	0	1.11156	0.555779	1.06314	0.345649	0.704394	0.619412	1.18918	0.904297	0.341453	0.262016	0.301734	1.13162	0.157086	0.644355	-2.07255	-0.707575	1.2231	0.488941
PF3D7_0509400	RNA polymerase I	44.7284	41.9498	43.3391	4.60557	20.6921	12.6488	47.0353	52.7224	49.8789	11.2198	21.8606	16.5402	79.0975	59.8204	69.459	18.1694	24.4632	21.3163	64.7053	60.9187	62.812	13.2023	21.2851	17.2437	-0.202759	-0.386976	0.14512	0.305887
PF3D7_0509500	ERCC4 domain-containing protein putative	3.26145	1.75706	2.50925	1.31588	0.816793	1.06633	2.65973	3.20745	2.93359	0.782778	0.370519	0.576649	5.31569	1.7052	3.51045	1.65176	1.52895	1.59036	3.41453	2.48915	2.95184	0.754416	1.0996	0.927008	-0.22541	0.886895	0.250041	0.778696
PF3D7_0509600	asparagine--tRNA ligase	10.0173	4.39265	7.20498	0.657938	1.90585	1.28189	5.45945	7.61769	6.53857	2.60926	3.14941	2.87934	12.7577	4.86213	8.8099	4.33588	3.22778	3.78183	6.4876	6.5504	6.519	1.50883	2.98463	2.24673	0.140018	-1.16746	0.434475	0.751257
PF3D7_0509700	conserved Plasmodium protein unknown function	2.79553	3.73375	3.26464	0.986907	1.36132	1.17411	4.05959	6.01397	5.03678	3.91389	2.03786	2.97587	8.29248	5.853	7.07274	3.09706	3.22778	3.16242	8.53632	8.2535	8.39491	0.377208	2.59192	1.48456	-0.625578	-1.34174	-0.247246	1.09099
PF3D7_0509800	phosphatidylinositol 4-kinase	86.1954	158.355	122.275	20.0671	31.5827	25.8249	259.114	299.496	279.305	26.6145	40.0161	33.3153	375.926	387.104	381.515	28.6994	48.2468	38.4731	418.963	424.335	421.649	23.7641	42.4917	33.1279	-1.19171	-0.367422	-0.144301	0.215803
PF3D7_0509900	conserved protein unknown function	2.09665	2.63559	2.36612	1.31588	1.90585	1.61086	4.47955	5.61304	5.04629	2.60926	2.03786	2.32356	9.35562	6.45212	7.90387	4.12941	3.39766	3.76354	6.14615	6.5504	6.34827	2.26325	1.6494	1.95632	-1.0927	-0.528502	0.316195	0.943944
PF3D7_0510000	conserved Plasmodium protein unknown function	3.02849	1.53743	2.28296	1.64485	1.63359	1.63922	0.839916	1.20279	1.02135	3.65297	3.89045	3.77171	3.18942	1.33651	2.26296	2.89059	1.86871	2.37965	1.53654	1.44109	1.48881	2.26325	1.80649	2.03487	1.16042	-1.20221	0.604051	0.225816
PF3D7_0510100	conserved protein unknown function	164.47	152.864	158.667	63.491	90.1195	76.8053	226.077	214.699	220.388	117.939	101.708	109.823	264.296	268.063	266.179	97.2477	114.671	105.959	248.065	334.201	291.133	77.3276	85.6903	81.509	-0.474042	-0.515904	-0.129281	0.378481
PF3D7_0510200	peptidyl-prolyl cis-trans isomerase	8.38658	8.56566	8.47612	0.986907	5.85368	3.4203	10.4989	10.0233	10.2611	6.52315	5.92831	6.22573	14.2461	11.706	12.976	4.74882	5.43626	5.09254	9.56068	17.4241	13.4924	4.9037	4.71257	4.80814	-0.275711	-0.864122	-0.0562949	0.0829074
PF3D7_0510300	stripes inner membrane complex protein putative	0.232961	1.09816	0.665561	0	1.08906	0.544529	0.69993	0.601397	0.650663	0.521852	0.741039	0.631445	0	0.299563	0.149781	0.412941	1.0193	0.71612	0.170726	0.524032	0.347379	1.50883	0.785429	1.14713	0.0326602	-0.21365	-1.21365	-0.679756
PF3D7_0510400	PDCD2 domain-containing protein putative	1.1648	1.75706	1.46093	0.657938	1.90585	1.28189	0.979902	0.801862	0.890882	1.30463	0.741039	1.02283	2.97679	0.391736	1.68426	2.06471	1.86871	1.96671	0.170726	0.262016	0.216371	0.754416	0.785429	0.769922	0.713582	0.325704	2.96054	1.353
PF3D7_0510500	topoisomerase I	17.0061	11.8601	14.4331	2.63175	4.35623	3.49399	17.4982	12.8298	15.164	4.69667	6.66935	5.68301	28.9174	20.7159	24.8166	7.02	9.0038	8.0119	23.731	21.6163	22.6736	3.77208	4.86966	4.32087	-0.0712676	-0.701779	0.130292	0.890823
PF3D7_0510600	tRNA Leucine	49.3877	36.0197	42.7037	9.86907	9.52925	9.69916	16.5183	16.8391	16.6787	7.56686	7.22513	7.39599	39.7614	14.4251	27.0932	14.04	11.2123	12.6261	4.78034	9.30156	7.04095	9.80741	5.96926	7.88833	1.35635	0.391116	1.94409	0.678622
PF3D7_0510700	conserved Plasmodium protein unknown function	0	0	0	0	0	0	0.139986	0	0.069993	0	0.18526	0.0926298	0	0.276519	0.13826	0	0	0	0.170726	0.786048	0.478387	0	0	0	#NUM!	#NUM!	-1.7908	#DIV/0!
PF3D7_0510800	WD repeat-containing protein putative	1.63072	0.658897	1.14481	3.28969	6.26208	4.77589	0.979902	1.80419	1.39205	3.91389	5.74305	4.82847	1.27577	1.5439	1.40983	4.54235	6.62544	5.5839	1.53654	2.09613	1.81633	4.52649	5.26237	4.89443	-0.282098	-0.0157981	-0.365503	0.19013
PF3D7_0510900	small nucleolar RNA snoR04	2157.68	2226.41	2192.05	1955.72	2153.34	2054.53	3472.07	3834.91	3653.49	1155.38	3417.49	2286.43	3802.63	6407.14	5104.89	1595.4	3058.07	2326.73	8455.23	4620.91	6538.07	2118.02	3274.77	2696.39	-0.736996	-0.15429	-0.356985	-0.212727
PF3D7_0511000	translationally-controlled tumor protein homolog	14.2106	11.4209	12.8157	2.30278	3.8117	3.05724	15.8184	9.62235	12.7204	4.17482	5.55779	4.8663	37.4225	4.35518	20.8888	8.25882	6.79532	7.52707	3.58525	4.84729	4.21627	4.14929	5.26237	4.70583	0.0107748	-0.670596	2.30869	0.67764
PF3D7_0511100	conserved Plasmodium protein unknown function	2.32961	0.658897	1.49425	0.328969	0.680661	0.504815	0.139986	0.400931	0.270459	0.782778	0.741039	0.761909	0.850511	0.0921732	0.471342	2.27118	1.18918	1.73018	0	0.393024	0.196512	1.13162	0.942515	1.03707	2.46594	-0.593863	1.26216	0.738409
PF3D7_0511200	stearoyl-CoA desaturase	20.9665	18.0099	19.4882	34.2128	44.5152	39.364	24.3576	14.4335	19.3955	56.8819	45.9444	51.4131	46.9907	15.7847	31.3877	45.4235	51.4746	48.4491	18.097	19.2582	18.6776	39.2296	46.4189	42.8242	0.00687246	-0.38526	0.748891	0.178041
PF3D7_0511300	MORN repeat protein putative	9.08546	5.93007	7.50777	2.30278	5.17302	3.7379	5.73943	4.41024	5.07483	3.13111	4.81675	3.97393	21.2628	4.35518	12.809	5.36824	4.58684	4.97754	3.41453	5.37132	4.39293	4.52649	3.22026	3.87338	0.565024	-0.0883382	1.5439	0.361841
PF3D7_0511400	conserved Plasmodium protein unknown function	0.698882	0.219632	0.459257	0	0.816793	0.408397	0.139986	0.200466	0.170226	1.56556	1.48208	1.52382	0	0.299563	0.149781	0.825882	1.86871	1.3473	0.170726	0.262016	0.216371	0.377208	0.471257	0.424233	1.43185	-1.89965	-0.53065	1.66714
PF3D7_0511500	RNA pseudouridylate synthase putative	361.322	156.818	259.07	82.9002	132.457	107.678	215.158	164.983	190.071	148.467	151.542	150.005	301.931	161.073	231.502	155.885	192.478	174.181	150.41	188.389	169.4	101.846	127.868	114.857	0.446803	-0.478279	0.450593	0.600752
PF3D7_0511600	apical rhoptry neck protein	16.7732	24.8185	20.7958	0.657938	1.08906	0.873498	44.0956	36.4847	40.2902	2.87019	3.33467	3.10243	31.0437	50.2344	40.639	1.44529	1.52895	1.48712	42.6816	48.0799	45.3808	3.39487	3.2988	3.34684	-0.954135	-1.82852	-0.159215	-1.17028
PF3D7_0511700	EKC/KEOPS complex subunit CGI121	4.42625	7.4675	5.94688	2.30278	2.45038	2.37658	14.2786	9.42188	11.8502	3.65297	6.11357	4.88327	13.6082	11.4986	12.5534	3.09706	4.41696	3.75701	12.2923	12.0527	12.1725	3.39487	2.43483	2.91485	-0.994711	-1.03896	0.0444495	0.366163
PF3D7_0511800	inositol-3-phosphate synthase	50.0865	20.8651	35.4758	16.1195	21.7811	18.9503	45.3555	31.2726	38.314	35.225	26.3069	30.766	68.6788	24.9789	46.8288	28.2865	27.8608	28.0736	22.5359	37.0752	29.8056	22.6325	23.7985	23.2155	-0.111038	-0.699113	0.651816	0.274129
PF3D7_0511900	conserved Plasmodium protein unknown function	2.09665	0.878529	1.48759	1.64485	0.680661	1.16275	1.11989	1.00233	1.06111	0.521852	0.741039	0.631445	4.25255	0.299563	2.27606	0.619412	0.679532	0.649472	0	0.131008	0.065504	0.754416	0.706886	0.730651	0.487403	0.880815	5.11881	-0.169915
PF3D7_0512000	prefoldin subunit 6 putative	2.79553	1.97669	2.38611	1.31588	1.36132	1.3386	1.11989	0.801862	0.960875	1.30463	1.48208	1.39335	6.37883	1.0139	3.69637	1.44529	0.679532	1.06241	1.02436	0.65504	0.839699	1.50883	0.863972	1.1864	1.31224	-0.0578379	2.13816	-0.159247
PF3D7_0512100	conserved protein unknown function	0.931842	0.878529	0.905186	0.657938	0.952925	0.805432	1.25987	0.601397	0.930635	1.0437	0.555779	0.799742	2.76416	0.345649	1.55491	0.619412	1.18918	0.904297	0	0	0	0.754416	0.863972	0.809194	-0.0400017	0.010228	#DIV/0!	0.160311
PF3D7_0512200	glutathione synthetase	3.02849	3.51412	3.2713	1.97381	2.17811	2.07596	3.91961	4.41024	4.16493	1.30463	2.96415	2.13439	7.86723	2.88041	5.37382	3.71647	1.69883	2.70765	2.39017	3.53721	2.96369	4.14929	1.25669	2.70299	-0.348425	-0.0400437	0.858552	0.00248741
PF3D7_0512300	CDK-activating kinase assembly factor MAT1	0.931842	1.09816	1.015	0.328969	1.08906	0.709013	0.839916	0.601397	0.720656	0.521852	0.555779	0.538816	0.850511	0.299563	0.575037	1.23882	2.54825	1.89353	0	0.524032	0.262016	1.50883	1.0996	1.30422	0.494099	0.396021	1.134	0.537899
PF3D7_0512400	conserved Plasmodium protein unknown function	0	0	0	0	0	0	0.419958	0	0.209979	0	0.555779	0.277889	0	0.0691299	0.0345649	0	0	0	0	0	0	0.377208	0	0.188604	#NUM!	#NUM!	#DIV/0!	#NUM!
PF3D7_0512450	conserved Plasmodium protein unknown function pseudogene	4.89217	2.85522	3.8737	8.88217	5.58142	7.23179	6.57934	1.40326	3.9913	9.13242	7.78091	8.45666	1.48839	1.10608	1.29724	10.9429	6.79532	8.86913	1.02436	3.40621	2.21528	13.2023	5.02675	9.11451	-0.0431477	-0.225735	-0.772049	-0.0393722
PF3D7_0512500	conserved Plasmodium protein unknown function	6.98882	2.63559	4.8122	3.28969	3.26717	3.27843	5.59944	6.21443	5.90694	4.69667	4.26097	4.47882	7.01672	3.47954	5.24813	7.22647	2.88801	5.05724	2.04872	8.2535	5.15111	4.9037	4.16277	4.53324	-0.295712	-0.450113	0.0269196	0.157809
PF3D7_0512600	ras-related protein Rab-1B	14.4436	4.17301	9.30829	2.30278	3.94783	3.12531	14.4186	6.61536	10.517	4.43574	4.63149	4.53362	15.7345	7.74255	11.7385	4.95529	5.60614	5.28072	9.90213	10.8737	10.3879	1.13162	4.86966	3.00064	-0.17613	-0.536664	0.176345	0.815463
PF3D7_0512700	orotate phosphoribosyltransferase	2.56257	1.09816	1.83036	2.63175	2.31425	2.473	2.79972	0.801862	1.80079	3.13111	2.22312	2.67711	5.52832	0.760429	3.14438	3.51	2.71813	3.11406	0.512179	0.786048	0.649113	1.13162	1.02106	1.07634	0.0235001	-0.114417	2.27623	1.53266
PF3D7_0512800	conserved Plasmodium protein unknown function	6.98882	4.61228	5.80055	0	2.04198	1.02099	4.61954	4.41024	4.51489	2.60926	2.96415	2.78671	4.25255	1.10608	2.67932	2.47765	3.90731	3.19248	0.512179	0.524032	0.518105	0.377208	1.49232	0.934761	0.361499	-1.44859	2.37055	1.77201
PF3D7_0512900	AKAP-like protein	1.1648	1.09816	1.13148	0.986907	0.680661	0.833784	1.53985	0.400931	0.970389	0.521852	0.926298	0.724075	2.33891	0.13826	1.23858	1.03235	0	0.516177	0	0.262016	0.131008	0.754416	0.314172	0.534294	0.22158	0.203534	3.24096	-0.0497683
PF3D7_0513000	conserved protein unknown function	1.86368	0.658897	1.26129	0.328969	1.76972	1.04934	0.419958	1.40326	0.911608	1.30463	0.741039	1.02283	2.33891	0.391736	1.36532	2.27118	0.679532	1.47535	0.341453	0.262016	0.301734	0.377208	1.88503	1.13112	0.468415	0.0369143	2.17789	0.383311
PF3D7_0513100	conserved protein unknown function	9.55139	11.8601	10.7058	3.61866	3.8117	3.71518	17.0783	13.2307	15.1545	5.21852	5.92831	5.57342	18.0734	20.4624	19.2679	4.33588	4.41696	4.37642	20.4872	27.7737	24.1304	6.41253	3.37734	4.89494	-0.501359	-0.58513	-0.324654	-0.161539
PF3D7_0513200	CPSF domain-containing protein putative	42.6318	32.0663	37.3491	16.1195	16.8804	16.4999	51.0949	36.4847	43.7898	25.5708	20.3786	22.9747	54.6453	44.5196	49.5825	20.8535	19.7064	20.28	35.5111	47.1629	41.337	14.3339	18.6147	16.4743	-0.229523	-0.477583	0.262398	0.299841
PF3D7_0513300	purine nucleoside phosphorylase	44.0296	25.9166	34.9731	4.93454	9.52925	7.23189	24.7775	19.4452	22.1113	8.08871	10.3745	9.23163	43.3761	10.9916	27.1839	14.6594	11.552	13.1057	14.341	8.2535	11.2973	8.29857	6.67615	7.48736	0.661459	-0.352211	1.26678	0.807669
PF3D7_0513400	GTP-binding protein YihA1	2.32961	3.95338	3.14149	2.30278	1.36132	1.83205	2.79972	3.80885	3.30428	0.521852	1.8526	1.18722	1.91365	1.05999	1.48682	1.65176	1.86871	1.76024	0.341453	2.48915	1.4153	1.13162	1.57086	1.35124	-0.0728861	0.625868	0.0711209	0.381487
PF3D7_0513500	mitochondrial import inner membrane translocase subunit TIM16 putative	0.232961	0.878529	0.555745	0.657938	1.08906	0.873498	0.139986	0.801862	0.470924	0.521852	0.926298	0.724075	0.425255	0.20739	0.316323	1.03235	1.18918	1.11077	0.341453	0.131008	0.23623	1.88604	0.5498	1.21792	0.238929	0.270664	0.421202	-0.132863
PF3D7_0513600	deoxyribodipyrimidine photo-lyase putative	30.0519	15.1546	22.6033	7.23732	11.299	9.26815	12.8787	13.6317	13.2552	10.9589	13.3387	12.1488	28.4921	5.73778	17.1149	14.4529	16.3088	15.3809	5.46325	8.77753	7.12039	9.05299	11.3102	10.1816	0.769975	-0.390461	1.26523	0.595174
PF3D7_0513700	secreted ookinete protein putative	0.465921	0.878529	0.672225	1.97381	1.63359	1.8037	1.81982	1.80419	1.812	1.56556	1.11156	1.33856	3.40204	0.576082	1.98906	2.47765	4.07719	3.27742	0.170726	1.04806	0.609395	3.77208	2.51337	3.14273	-1.43057	0.430281	1.70664	0.0605444
PF3D7_0513800	ras-related protein Rab-1A	7.6877	3.07485	5.38128	0.986907	0.544529	0.765718	6.43936	1.60372	4.02154	2.34834	2.03786	2.1931	9.35562	1.35955	5.35759	3.09706	1.86871	2.48289	1.87799	1.44109	1.65954	2.64046	1.80649	2.22347	0.4202	-1.51808	1.6908	0.159205
PF3D7_0513900	conserved protein unknown function	0.465921	2.41596	1.44094	0.328969	3.26717	1.79807	3.21968	1.60372	2.4117	2.34834	2.03786	2.1931	3.40204	2.88041	3.14123	3.51	3.73743	3.62371	2.5609	2.75117	2.65603	1.50883	2.1992	1.85402	-0.743042	-0.286519	0.242056	0.966815
PF3D7_0514000	tubulin--tyrosine ligase putative	0.698882	2.85522	1.77705	1.31588	3.13104	2.22346	2.79972	3.20745	3.00358	5.21852	1.29682	3.25767	3.8273	5.04648	4.43689	3.30353	2.88801	3.09577	5.63397	7.46745	6.55071	3.77208	2.1992	2.98564	-0.7572	-0.551035	-0.562103	0.0522585
PF3D7_0514100	ATP-dependent DNA helicase UvrD	16.5402	16.2528	16.3965	5.92144	10.4822	8.20181	18.8981	15.8368	17.3674	15.3946	11.1156	13.2551	22.9638	20.1168	21.5403	14.6594	14.1003	14.3799	19.6335	23.9745	21.804	7.54416	9.18952	8.36684	-0.0829976	-0.692534	-0.0175545	0.781295
PF3D7_0514200	conserved Plasmodium protein unknown function	11.881	7.90677	9.89388	5.92144	9.66538	7.79341	18.6181	17.0396	17.8289	9.91519	7.41039	8.66279	20.4123	12.5586	16.4854	11.5624	8.32427	9.94331	13.3167	23.4504	18.3835	7.92137	7.1474	7.53438	-0.849606	-0.152576	-0.157223	0.400237
PF3D7_0514300	aspartate--tRNA ligase putative	12.3469	3.73375	8.04033	2.96072	5.30915	4.13494	4.33957	3.00698	3.67327	4.69667	4.81675	4.75671	10.844	1.68216	6.26309	4.54235	4.58684	4.5646	1.53654	3.93024	2.73339	3.39487	2.90609	3.15048	1.13019	-0.202099	1.19618	0.534917
PF3D7_0514400	tRNA Phenylalanine	492.246	276.517	384.381	30.5941	28.5878	29.5909	72.5127	86.2002	79.3565	20.3522	22.0459	21.1991	316.603	148.814	232.708	103.235	98.8719	101.054	95.4361	63.0148	79.2254	19.6148	19.3216	19.4682	2.27612	0.481155	1.55449	2.37593
PF3D7_0514500	conserved Plasmodium membrane protein unknown function	0.465921	0	0.232961	1.31588	0.952925	1.1344	0.979902	0.801862	0.890882	0	0.741039	0.370519	0.425255	0.20739	0.316323	1.23882	1.86871	1.55377	0	0.262016	0.131008	1.88604	1.25669	1.57136	-1.93515	1.61431	1.27174	-0.0162446
PF3D7_0514600	ribose-5-phosphate isomerase putative	3.72737	1.75706	2.74221	1.31588	0.680661	0.998269	1.9598	1.40326	1.68153	1.0437	1.29682	1.17026	2.12628	0.529996	1.32814	1.65176	1.52895	1.59036	0.512179	0.393024	0.452602	2.26325	1.17814	1.7207	0.705566	-0.22933	1.55309	-0.113642
PF3D7_0514700	MORN repeat protein putative	0.698882	0.658897	0.678889	1.31588	2.04198	1.67893	0.839916	0.200466	0.520191	1.82648	1.29682	1.56165	0	0.599126	0.299563	0.825882	1.52895	1.17742	0.682906	0.524032	0.603469	0.754416	1.57086	1.16264	0.384136	0.10447	-1.01042	0.0182224
PF3D7_0514800	inositol polyphosphate multikinase putative	7.45474	3.73375	5.59425	1.97381	2.45038	2.2121	5.59944	5.01164	5.30554	3.65297	3.14941	3.40119	10.4188	1.65912	6.03894	3.51	3.90731	3.70866	2.04872	3.66822	2.85847	1.88604	2.35629	2.12116	0.076444	-0.620625	1.07905	0.806041
PF3D7_0514900	conserved Plasmodium protein unknown function	3.72737	1.97669	2.85203	2.96072	3.8117	3.38621	2.09979	3.00698	2.55339	3.13111	2.77889	2.955	2.76416	1.5439	2.15403	4.54235	3.56754	4.05495	1.53654	1.5721	1.55432	1.88604	3.2988	2.59242	0.159577	0.196512	0.470758	0.645384
PF3D7_0515000	pre-mRNA-splicing factor CWC2 putative	13.5117	6.58897	10.0503	2.63175	9.39312	6.01244	12.0388	9.02095	10.5299	6.52315	8.7072	7.61518	16.3723	11.3834	13.8779	9.29118	7.64474	8.46796	10.585	14.0178	12.3014	7.92137	5.89072	6.90604	-0.0672432	-0.340928	0.173958	0.294155
PF3D7_0515100	rhomboid protease ROM9	15.8413	12.9583	14.3998	5.26351	5.85368	5.55859	10.4989	7.61769	9.05832	7.82778	7.22513	7.52646	10.6314	5.59952	8.11545	8.25882	8.66404	8.46143	3.58525	6.15737	4.87131	4.14929	5.73363	4.94146	0.668735	-0.43725	0.736361	0.775964
PF3D7_0515200	conserved Plasmodium protein unknown function	1.39776	0.439265	0.918514	1.64485	2.58651	2.11568	0.979902	1.40326	1.19158	2.08741	1.8526	1.97	0.425255	0.368693	0.396974	2.27118	3.73743	3.0043	0	0.524032	0.262016	1.88604	1.0996	1.49282	-0.375502	0.102923	0.599391	1.00899
PF3D7_0515300	phosphatidylinositol 3-kinase	55.6776	55.7866	55.7321	18.4223	33.2163	25.8193	146.425	149.547	147.986	38.6171	43.1655	40.8913	171.378	206.583	188.981	33.8612	49.7757	41.8185	219.896	280.881	250.388	31.3083	44.2982	37.8032	-1.40888	-0.663346	-0.40593	0.145631
PF3D7_0515400	conserved protein unknown function	50.7854	104.106	77.4456	10.856	14.5661	12.7111	215.298	201.267	208.283	13.0463	17.0439	15.0451	260.469	295.645	278.057	12.3882	18.6871	15.5377	311.064	328.83	319.947	14.7111	22.2276	18.4694	-1.42729	-0.243209	-0.20245	-0.249363
PF3D7_0515500	gametogenesis essential protein 1 putative	1.63072	1.09816	1.36444	0.328969	1.49745	0.913212	2.51975	1.20279	1.86127	2.08741	2.22312	2.15526	4.67781	1.91259	3.2952	1.23882	3.0579	2.14836	2.04872	2.48915	2.26893	2.64046	2.04212	2.34129	-0.447976	-1.23884	0.538352	-0.124065
PF3D7_0515600	gamete egress protein GEP putative	0.465921	0.658897	0.562409	0.328969	1.36132	0.845145	0.279972	0.601397	0.440684	2.34834	1.29682	1.82258	1.27577	0.529996	0.902881	2.06471	2.20848	2.13659	0.682906	0.65504	0.668973	2.26325	1.41377	1.83851	0.351875	-1.10871	0.432589	0.216775
PF3D7_0515700	glideosome-associated protein 40 putative	328.94	612.555	470.748	76.6498	105.366	91.0081	1072.43	1007.34	1039.89	140.117	133.387	136.752	1054.42	1294.8	1174.61	97.4541	130.98	114.217	1269.35	1358.03	1313.69	113.54	164.862	139.201	-1.1434	-0.587497	-0.16144	-0.285388
PF3D7_0515800	BolA-like protein putative	1.39776	2.19632	1.79704	1.97381	1.63359	1.8037	2.37976	3.20745	2.79361	3.65297	1.8526	2.75278	2.97679	1.63607	2.30643	2.68412	2.0386	2.36136	2.39017	1.96512	2.17764	1.50883	1.96357	1.7362	-0.636503	-0.60993	0.0828938	0.443682
PF3D7_0515900	NLI interacting factor-like phosphatase putative	25.8586	30.0896	27.9741	7.23732	7.48727	7.3623	55.9944	51.1187	53.5566	7.82778	9.6335	8.73064	56.7716	59.8895	58.3306	6.60706	8.32427	7.46567	61.1201	70.4823	65.8012	6.78974	6.67615	6.73294	-0.93697	-0.245932	-0.173861	0.149033
PF3D7_0516000	RAP protein putative	4.89217	7.02824	5.9602	1.64485	3.4033	2.52407	7.55924	8.41955	7.9894	4.17482	2.77889	3.47686	13.8208	8.64123	11.231	3.71647	3.39766	3.55707	11.2679	15.721	13.4944	1.13162	2.98463	2.05813	-0.422725	-0.462029	-0.264877	0.789356
PF3D7_0516100	cation-transporting ATPase 1	16.3072	8.34603	12.3266	3.94763	9.80152	6.87457	9.65903	11.2261	10.4426	9.39334	8.15143	8.77238	14.6713	7.58124	11.1263	12.1818	10.8725	11.5271	7.17051	12.7078	9.93914	4.14929	6.5976	5.37345	0.239305	-0.351699	0.162778	1.10112
PF3D7_0516200	40S ribosomal protein S11	13.9776	5.05154	9.51459	0.986907	3.53944	2.26317	10.079	4.20978	7.14438	2.34834	5.00201	3.67517	18.4986	3.73301	11.1158	3.71647	3.73743	3.72695	3.41453	2.48915	2.95184	3.39487	3.06317	3.22902	0.413332	-0.699466	1.91293	0.206898
PF3D7_0516300	tRNA pseudouridine synthase putative	6.05698	3.07485	4.56591	1.31588	3.4033	2.35959	3.63964	3.60838	3.62401	2.34834	4.26097	3.30465	5.95358	1.58999	3.77178	4.74882	5.60614	5.17748	1.02436	1.83411	1.42923	3.77208	4.31986	4.04597	0.333318	-0.485963	1.4	0.355766
PF3D7_0516400	phosducin-like protein 1 putative	8.61954	15.1546	11.8871	0.986907	1.63359	1.31025	22.5377	27.4638	25.0008	1.30463	1.66734	1.48598	29.7679	31.6154	30.6916	1.44529	3.73743	2.59136	34.6575	39.9574	37.3074	0.754416	1.96357	1.35899	-1.07258	-0.18158	-0.281618	0.931171
PF3D7_0516500	major facilitator superfamily domain-containing protein putative	4.65921	9.00493	6.83207	0	2.85878	1.42939	9.93901	13.0303	11.4846	1.56556	3.51993	2.54275	20.6249	16.499	18.5619	3.71647	7.13509	5.42578	9.73141	17.5551	13.6432	1.88604	4.31986	3.10295	-0.74931	-0.83099	0.444162	0.80619
PF3D7_0516600	sporozoite surface antigen MB2	20.9665	8.78529	14.8759	6.90835	6.67048	6.78941	19.878	21.8507	20.8644	8.34964	10.004	9.17683	34.2331	23.5733	28.9032	10.1171	12.5713	11.3442	33.1209	38.2543	35.6876	8.67578	8.56118	8.61848	-0.488067	-0.434709	-0.304196	0.39645
PF3D7_0516700	ubiquitin carboxyl-terminal hydrolase 2 putative	106.463	199.865	153.164	25.3306	38.3893	31.8599	332.467	344.801	338.634	33.3985	46.5002	39.9494	371.248	475.844	423.546	27.8735	42.4708	35.1721	456.181	553.115	504.648	31.3083	37.9362	34.6222	-1.14465	-0.326429	-0.252759	0.0227346
PF3D7_0516800	AP2 domain transcription factor AP2-O2 putative	59.8709	18.2295	39.0502	24.3437	31.7188	28.0313	24.6375	17.0396	20.8386	43.0528	35.3846	39.2187	50.6054	12.4434	31.5244	38.8165	48.2468	43.5316	12.2923	15.5899	13.9411	21.5008	27.8827	24.6918	0.906074	-0.484506	1.17712	0.818033
PF3D7_0516900	60S ribosomal protein L2	22.8301	12.519	17.6746	3.61866	5.17302	4.39584	17.0783	9.22142	13.1499	3.13111	7.41039	5.27075	32.7447	5.853	19.2988	8.25882	6.28567	7.27225	9.73141	4.06125	6.89633	6.78974	5.89072	6.34023	0.42663	-0.261869	1.48461	0.197867
PF3D7_0517000	60S ribosomal protein L12 putative	19.1028	8.56566	13.8342	8.88217	8.71246	8.79731	13.7186	7.01629	10.3675	9.91519	9.44824	9.68172	25.728	3.64084	14.6844	9.91059	9.34357	9.62708	8.87777	3.40621	6.14199	6.41253	4.9482	5.68037	0.416178	-0.1382	1.25751	0.761114
PF3D7_0517100	conserved protein unknown function	1.86368	3.95338	2.90853	3.28969	3.53944	3.41456	1.25987	2.20512	1.7325	4.9576	2.77889	3.86825	3.40204	0.691299	2.04667	3.92294	3.22778	3.57536	0.170726	0.393024	0.281875	2.64046	1.0996	1.87003	0.747439	-0.179978	2.86015	0.935029
PF3D7_0517200	conserved Plasmodium protein unknown function	2.32961	2.85522	2.59241	1.31588	2.72264	2.01926	1.67983	0.801862	1.24085	1.82648	2.77889	2.30269	1.48839	0.576082	1.03224	3.92294	3.39766	3.6603	0.512179	0.524032	0.518105	3.01766	2.04212	2.52989	1.06297	-0.189493	0.994458	0.532888
PF3D7_0517300	serine/arginine-rich splicing factor 1	12.3469	6.36934	9.35813	3.28969	5.30915	4.29942	8.39916	4.41024	6.4047	3.65297	5.92831	4.79064	14.0334	4.12475	9.07909	5.36824	5.09649	5.23236	8.70705	4.71629	6.71167	2.26325	5.81217	4.03771	0.547088	-0.156075	0.435877	0.373925
PF3D7_0517400	FACT complex subunit SPT16 putative	22.8301	12.2994	17.5648	10.527	12.1158	11.3214	14.1386	9.22142	11.68	15.9165	12.2271	14.0718	22.3259	6.08343	14.2047	17.55	17.6678	17.6089	6.14615	5.63334	5.88975	8.29857	10.6818	9.4902	0.588645	-0.313758	1.27009	0.891796
PF3D7_0517500	UTP--glucose-1-phosphate uridylyltransferase putative	0.465921	2.63559	1.55075	0.328969	1.63359	0.981278	2.93971	3.80885	3.37428	1.30463	0.926298	1.11546	3.61467	4.07866	3.84667	2.27118	1.0193	1.64524	3.41453	4.84729	4.13091	0.754416	1.33523	1.04482	-1.12161	-0.184911	-0.102851	0.655038
PF3D7_0517600	F-actin-capping protein subunit beta putative	1.86368	3.51412	2.6889	0.328969	0.272264	0.300617	3.07969	2.40559	2.74264	0.521852	0.370519	0.446186	3.40204	3.87127	3.63666	0	0.849415	0.424708	4.26816	5.24032	4.75424	0	0.392714	0.196357	-0.028548	-0.569719	-0.386601	1.11299
PF3D7_0517700	eukaryotic translation initiation factor 3 subunit B putative	17.705	12.519	15.112	3.28969	4.76463	4.02716	11.7588	6.61536	9.18709	3.39204	5.18727	4.28966	22.1133	6.72864	14.421	5.78118	5.94591	5.86354	9.21923	7.07443	8.14683	2.26325	3.69152	2.97738	0.718017	-0.0910994	0.823857	0.977728
PF3D7_0517800	doublecortin domain-containing protein putative	0.931842	0.878529	0.905186	1.64485	0.272264	0.958555	0.69993	0.601397	0.650663	2.34834	1.11156	1.72995	0.212628	0.299563	0.256095	0.825882	0.339766	0.582824	0	0.262016	0.131008	0.754416	0.471257	0.612837	0.476303	-0.851794	0.967026	-0.0724414
PF3D7_0517900	zinc finger protein putative	4.89217	6.58897	5.74057	5.92144	6.26208	6.09176	13.1587	11.627	12.3928	6.52315	6.11357	6.31836	12.3324	9.9547	11.1436	6.60706	6.45556	6.53131	9.73141	13.7558	11.7436	4.9037	5.81217	5.35794	-1.11024	-0.0526909	-0.0756675	0.285694
PF3D7_0518000	NOSIP domain-containing protein putative	2.56257	1.31779	1.94018	1.97381	2.31425	2.14403	3.77962	2.80652	3.29307	1.56556	2.03786	1.80171	2.97679	2.02781	2.5023	2.47765	2.54825	2.51295	1.87799	2.35814	2.11807	1.13162	1.17814	1.15488	-0.763242	0.250962	0.240506	1.12163
PF3D7_0518100	protein AMR2	14.2106	5.49081	9.8507	4.2766	8.30406	6.29033	6.9993	3.20745	5.10337	7.30593	5.92831	6.61712	11.4819	2.37346	6.92768	7.22647	9.68333	8.4549	2.21944	3.66822	2.94383	8.67578	4.08423	6.38001	0.948775	-0.0730678	1.23468	0.40623
PF3D7_0518200	SWIB/MDM2 domain-containing protein	4.89217	3.51412	4.20315	1.31588	2.17811	1.747	8.39916	3.20745	5.8033	1.30463	1.66734	1.48598	7.22934	3.04171	5.13553	1.03235	2.37836	1.70536	2.5609	3.2752	2.91805	1.13162	2.98463	2.05813	-0.465405	0.233458	0.81551	-0.271257
PF3D7_0518300	proteasome subunit beta type-1 putative	13.2788	6.58897	9.93386	4.2766	5.71755	4.99707	16.0984	8.41955	12.259	8.87149	7.03987	7.95568	17.4355	8.20341	12.8194	8.25882	10.193	9.2259	6.82906	7.46745	7.14825	12.4479	8.56118	10.5045	-0.303411	-0.670901	0.842671	-0.187248
PF3D7_0518400	cyclin putative	0.465921	0.219632	0.342777	1.97381	2.17811	2.07596	1.53985	0.801862	1.17085	2.87019	2.59364	2.73191	0.850511	0.391736	0.621123	1.85824	1.35906	1.60865	0.341453	1.04806	0.694758	4.14929	2.43483	3.29206	-1.77222	-0.396129	-0.161631	-1.03314
PF3D7_0518500	ATP-dependent RNA helicase DDX23 putative	12.5799	3.29449	7.93718	7.56629	5.03689	6.30159	4.47955	4.20978	4.34466	5.21852	5.55779	5.38816	6.37883	2.67302	4.52593	5.16177	8.66404	6.9129	3.75598	3.01318	3.38458	6.41253	4.86966	5.6411	0.869382	0.225924	0.419236	0.293316
PF3D7_0518600	WD repeat-containing protein 26 putative	9.55139	5.71044	7.63091	3.94763	5.17302	4.56033	4.19958	4.20978	4.20468	3.91389	3.14941	3.53165	5.74095	3.54867	4.64481	6.19412	8.32427	7.25919	3.07308	4.32326	3.69817	4.14929	4.3984	4.27384	0.85986	0.368793	0.328808	0.764275
PF3D7_0518700	mRNA-binding protein PUF1	3.02849	2.85522	2.94185	1.31588	1.63359	1.47473	2.51975	2.40559	2.46267	1.0437	2.96415	2.00393	4.25255	3.6178	3.93518	2.89059	0.509649	1.70012	2.73162	5.37132	4.05147	2.26325	1.72794	1.9956	0.256504	-0.44238	-0.0420187	-0.231184
PF3D7_0518800	secreted ookinete protein putative	0.698882	0.219632	0.459257	0	0.408397	0.204198	0.139986	0	0.069993	0.260926	0.18526	0.223093	0	0.0460866	0.0230433	0.206471	0.169883	0.188177	0.170726	0	0.0853632	0	0	0	2.71402	-0.127674	-1.88927	#DIV/0!
PF3D7_0518900	conserved protein unknown function	0.232961	0.439265	0.336113	0	0	0	1.25987	0.601397	0.930635	0	0.555779	0.277889	3.8273	1.95868	2.89299	0.206471	1.0193	0.612885	2.73162	2.48915	2.61039	0	0.314172	0.157086	-1.46927	#NUM!	0.148298	1.96406
PF3D7_0519000	histone RNA hairpin-binding protein putative	0.232961	1.31779	0.775377	0.986907	1.36132	1.17411	1.53985	2.00466	1.77225	1.56556	1.8526	1.70908	1.48839	1.17521	1.3318	1.44529	0.849415	1.14735	0.853632	1.96512	1.40938	0.754416	0.942515	0.848465	-1.19261	-0.541644	-0.0816775	0.435384
PF3D7_0519100	50S ribosomal protein L14 mitochondrial putative	2.09665	1.09816	1.5974	2.30278	2.58651	2.44465	3.35966	1.40326	2.38146	3.13111	1.48208	2.3066	4.03993	1.93564	2.98778	4.33588	2.0386	3.18724	2.21944	1.7031	1.96127	2.26325	2.51337	2.38831	-0.576118	0.0838614	0.607284	0.416317
PF3D7_0519200	V-type proton ATPase 16 kDa proteolipid subunit	57.7742	77.7499	67.762	12.5008	21.645	17.0729	173.023	159.972	166.497	18.5258	20.5638	19.5448	194.767	213.197	203.982	17.7565	23.274	20.5152	230.651	228.478	229.565	20.3692	27.5686	23.9689	-1.29695	-0.195074	-0.17046	-0.224468
PF3D7_0519300	protoheme IX farnesyltransferase	7.45474	3.95338	5.70406	3.61866	3.94783	3.78325	3.35966	2.80652	3.08309	2.87019	3.14941	3.0098	8.93037	1.93564	5.433	4.33588	4.24708	4.29148	1.70726	1.44109	1.57418	6.41253	2.82754	4.62004	0.887612	0.329957	1.78715	-0.10643
PF3D7_0519400	40S ribosomal protein S24	19.5687	6.14971	12.8592	0.657938	2.04198	1.34996	13.7186	5.2121	9.46537	2.08741	2.03786	2.06263	25.728	4.60866	15.1683	2.89059	2.88801	2.8893	6.99978	5.63334	6.31656	4.52649	3.22026	3.87338	0.442071	-0.61157	1.26385	-0.422872
PF3D7_0519500	CCR4 domain-containing protein 1 putative	41.7	23.281	32.4905	12.1719	26.2735	19.2227	28.1372	28.6666	28.4019	21.3959	25.9364	23.6661	31.0437	20.9233	25.9835	28.6994	27.5211	28.1102	16.7312	29.3458	23.0385	15.0883	21.6778	18.3831	0.194031	-0.300015	0.173549	0.612717
PF3D7_0519600	zinc finger protein putative	8.15362	4.17301	6.16332	5.26351	5.30915	5.28633	2.79972	2.00466	2.40219	8.87149	7.22513	8.04831	8.07985	1.84346	4.96166	5.36824	6.96521	6.16672	1.87799	2.75117	2.31458	4.52649	4.31986	4.42318	1.35936	-0.606419	1.10007	0.479421
PF3D7_0519700	FoP domain-containing protein putative	14.2106	7.24787	10.7292	3.28969	4.90076	4.09522	13.0187	9.42188	11.2203	4.43574	6.48409	5.45992	22.3259	8.34167	15.3338	7.02	6.96521	6.9926	10.7558	11.5287	11.1422	7.16695	5.34092	6.25393	-0.0645629	-0.414936	0.460676	0.161066
PF3D7_0519800	EELM2 domain-containing protein putative	11.1821	2.63559	6.90885	2.96072	3.53944	3.25008	4.19958	3.00698	3.60328	2.08741	2.22312	2.15526	8.07985	2.62694	5.35339	3.30353	3.56754	3.43554	2.73162	2.22713	2.47938	3.39487	1.96357	2.67922	0.939134	0.592611	1.11048	0.358722
PF3D7_0519900	conserved protein unknown function	4.19329	2.19632	3.19481	4.93454	3.53944	4.23699	2.37976	1.20279	1.79128	5.47945	3.89045	4.68495	5.10307	0.668255	2.88566	6.19412	5.60614	5.90013	0.682906	0.786048	0.734477	1.50883	2.59192	2.05037	0.83474	-0.144995	1.97411	1.52486
PF3D7_0520000	40S ribosomal protein S9 putative	14.4436	9.44419	11.9439	1.64485	2.85878	2.25181	13.5786	5.2121	9.39537	3.91389	3.14941	3.53165	22.7512	3.17997	12.9656	5.36824	4.58684	4.97754	3.92671	3.14419	3.53545	3.77208	3.37734	3.57471	0.346249	-0.649258	1.87472	0.477606
PF3D7_0520100	protein phosphatase PPM9 putative	6.98882	3.73375	5.36128	0.986907	3.67557	2.33124	3.21968	2.80652	3.0131	3.91389	3.51993	3.71691	6.59146	1.15216	3.87181	4.12941	5.09649	4.61295	1.02436	0.786048	0.905203	4.52649	3.06317	3.79483	0.831331	-0.673009	2.0967	0.281654
PF3D7_0520200	mediator of RNA polymerase II transcription subunit 17 putative	5.82402	1.09816	3.46109	1.64485	3.13104	2.38794	3.21968	2.60605	2.91287	2.34834	2.03786	2.1931	9.35562	0.990862	5.17324	4.12941	2.71813	3.42377	1.53654	2.22713	1.88184	1.50883	2.51337	2.0111	0.248787	0.122799	1.45893	0.7676
PF3D7_0520300	U6 snRNA-associated Sm-like protein LSm2 putative	2.09665	1.09816	1.5974	0	1.22519	0.612595	0.69993	1.00233	0.851129	0.260926	0.741039	0.500982	1.06314	0.345649	0.704394	2.06471	1.69883	1.88177	0.341453	0.524032	0.432742	0.754416	0.706886	0.730651	0.908279	0.290173	0.702875	1.36483
PF3D7_0520400	single-stranded DNA-binding protein putative	3.72737	1.31779	2.52258	1.64485	1.36132	1.50308	3.07969	1.20279	2.14124	3.65297	1.48208	2.56752	2.12628	0.645212	1.38574	3.30353	2.71813	3.01083	0.341453	1.04806	0.694758	2.26325	0.706886	1.48507	0.236453	-0.772451	0.996079	1.01963
PF3D7_0520500	phosphomethylpyrimidine kinase putative	8.38658	17.5706	12.9786	3.94763	5.58142	4.76452	28.4172	21.2493	24.8333	5.47945	3.89045	4.68495	24.6648	29.1728	26.9188	4.74882	6.11579	5.43231	25.9504	40.0884	33.0194	5.28091	5.89072	5.58581	-0.93614	0.0242982	-0.2947	-0.0402024
PF3D7_0520600	bis(5'-nucleosyl)-tetraphosphatase [asymmetrical]	0.931842	1.09816	1.015	1.64485	1.90585	1.77535	2.65973	1.80419	2.23196	2.87019	2.22312	2.54665	4.25255	1.84346	3.04801	0.619412	3.0579	1.83865	0.512179	2.75117	1.63167	2.26325	2.27774	2.2705	-1.13683	-0.5205	0.901515	-0.304358
PF3D7_0520700	CDC73 domain-containing protein putative	5.82402	4.39265	5.10833	1.64485	2.58651	2.11568	4.19958	4.00931	4.10445	3.13111	4.26097	3.69604	9.14299	1.47477	5.30888	3.51	5.26637	4.38819	0.512179	2.22713	1.36966	5.28091	2.04212	3.66151	0.315665	-0.804861	1.95459	0.261185
PF3D7_0520800	conserved protein unknown function	23.0631	11.6405	17.3518	6.57938	10.4822	8.53078	16.7983	12.0279	14.4131	18.5258	17.7849	18.1553	19.7744	7.41994	13.5972	20.0277	21.2354	20.6315	6.65833	11.6597	9.15902	9.05299	11.6243	10.3387	0.267703	-1.08964	0.570041	0.996799
PF3D7_0520900	adenosylhomocysteinase	67.5586	39.9731	53.7658	13.4877	25.1845	19.3361	57.5342	29.4684	43.5013	19.3085	26.1216	22.7151	99.935	20.4164	60.1757	26.0153	28.7102	27.3628	20.6579	23.5814	22.1197	18.8604	22.6989	20.7796	0.30563	-0.232354	1.44385	0.397043
PF3D7_0521000	conserved Plasmodium protein unknown function	3.26145	1.09816	2.17981	0.657938	1.63359	1.14576	1.9598	0.801862	1.38083	1.30463	0.555779	0.930205	3.40204	0.783472	2.09276	2.89059	1.35906	2.12483	1.36581	0.65504	1.01043	0.377208	0.863972	0.62059	0.65866	0.300687	1.05044	1.77563
PF3D7_0521100	conserved Plasmodium protein unknown function	0.931842	0.439265	0.685554	0.328969	0.816793	0.572881	0.559944	0.801862	0.680903	0.521852	1.48208	1.00196	0.425255	0.115216	0.270236	2.27118	2.88801	2.57959	0	0.262016	0.131008	0.754416	0.942515	0.848465	0.00981997	-0.806524	1.04457	1.60422
PF3D7_0521200	conserved protein unknown function	0.698882	0.658897	0.678889	0	1.22519	0.612595	0.69993	0	0.349965	1.30463	0.370519	0.837575	2.33891	0.184346	1.26163	1.03235	1.52895	1.28065	0.170726	0.393024	0.281875	0.377208	0.785429	0.581318	0.955966	-0.451285	2.16216	1.13948
PF3D7_0521300	zinc finger protein putative	12.3469	3.07485	7.71088	2.30278	2.99491	2.64885	5.87941	5.61304	5.74622	4.17482	5.37253	4.77367	9.78088	3.13389	6.45738	7.63941	5.09649	6.36795	1.87799	3.53721	2.7076	6.03533	3.45589	4.74561	0.424282	-0.849736	1.25393	0.424237
PF3D7_0521400	conserved protein unknown function	5.59105	2.41596	4.00351	0.657938	1.90585	1.28189	2.79972	2.20512	2.50242	2.60926	3.33467	2.97197	7.86723	0.668255	4.26774	3.71647	2.88801	3.30224	0.853632	0.524032	0.688832	2.26325	1.49232	1.87778	0.67794	-1.21314	2.63125	0.814417
PF3D7_0521500	ribosomal large subunit pseudouridylate synthase putative	0.931842	0.878529	0.905186	0.986907	0.544529	0.765718	1.25987	0.400931	0.830403	0.521852	0.18526	0.353556	1.27577	0.253476	0.764621	1.03235	0.679532	0.855943	0.341453	0.393024	0.367238	0.377208	0.314172	0.34569	0.124403	1.11487	1.05803	1.30804
PF3D7_0521600	conserved Plasmodium protein unknown function	0	0.219632	0.109816	0.657938	0	0.328969	0	0	0	0.260926	0	0.130463	0	0.0460866	0.0230433	0.206471	0.339766	0.273118	0	0.131008	0.065504	0	0.157086	0.0785429	#DIV/0!	1.33431	-1.50724	1.79797
PF3D7_0521700	ATP-dependent RNA helicase DDX1 putative	5.82402	6.14971	5.98686	0.657938	1.76972	1.21383	3.49965	3.60838	3.55401	2.34834	2.22312	2.28573	10.4188	1.05999	5.73938	1.85824	4.58684	3.22254	1.87799	1.7031	1.79055	1.13162	2.51337	1.8225	0.75235	-0.913088	1.68049	0.822281
PF3D7_0521800	AFG1-like ATPase putative	1.63072	0.439265	1.03499	0.657938	1.22519	0.941564	0.559944	0.400931	0.480438	1.30463	0.926298	1.11546	2.33891	0.299563	1.31923	0.412941	1.0193	0.71612	0.512179	0.524032	0.518105	0.754416	0.706886	0.730651	1.1072	-0.244514	1.34838	-0.0289813
PF3D7_0521900	conserved Plasmodium protein unknown function	1.39776	0.219632	0.808698	0.657938	0.272264	0.465101	0.69993	0.400931	0.550431	0.521852	0.370519	0.446186	0.850511	0.230433	0.540472	1.23882	1.86871	1.55377	0.341453	0.393024	0.367238	0.377208	0.235629	0.306418	0.555041	0.0599003	0.557503	2.3422
PF3D7_0522000	conserved Plasmodium protein unknown function	1.1648	0	0.582402	1.31588	0.544529	0.930203	1.81982	0.400931	1.11037	1.56556	1.66734	1.61645	1.06314	1.47477	1.26895	0.619412	0.849415	0.734414	2.21944	1.44109	1.83027	0.754416	0.392714	0.573565	-0.93096	-0.797209	-0.528412	0.356635
PF3D7_0522100	conserved Plasmodium protein unknown function	35.643	83.2407	59.4418	3.28969	7.35114	5.32041	135.646	146.941	141.294	7.82778	8.15143	7.9896	157.345	184.876	171.11	9.08471	7.9845	8.53461	169.361	212.364	190.862	12.4479	9.42515	10.9365	-1.24915	-0.586586	-0.157604	-0.357755
PF3D7_0522200	transcription initiation factor TFIID subunit 10 putative	2.09665	2.41596	2.2563	0.328969	0.952925	0.640947	7.83922	6.21443	7.02682	1.0437	1.11156	1.07763	8.50511	7.99602	8.25057	1.44529	1.35906	1.40218	7.34124	10.7426	9.04194	1.88604	0.863972	1.37501	-1.63891	-0.749586	-0.13214	0.0282334
PF3D7_0522300	18S rRNA (guanine-N(7))-methyltransferase putative	3.26145	0.439265	1.85036	1.64485	1.76972	1.70728	3.21968	3.60838	3.41403	1.0437	0.926298	0.985001	5.95358	2.09694	4.02526	0.619412	2.20848	1.41395	3.41453	2.88217	3.14835	0.754416	1.72794	1.24118	-0.883672	0.793504	0.354485	0.188015
PF3D7_0522400	conserved Plasmodium protein unknown function	531.15	974.509	752.83	154.287	204.743	179.515	1535.93	1579.87	1557.9	261.97	259.734	260.852	1514.55	1956.47	1735.51	218.033	273.342	245.687	1807.48	2283.47	2045.47	207.464	267.046	237.255	-1.04921	-0.53913	-0.237078	0.0503849
PF3D7_0522500	50S ribosomal protein L17 apicoplast putative	4.42625	4.83191	4.62908	2.96072	2.17811	2.56942	7.55924	5.2121	6.38567	2.87019	3.33467	3.10243	7.01672	4.3091	5.66291	3.51	3.90731	3.70866	3.2438	4.9783	4.11105	3.01766	2.35629	2.68698	-0.464113	-0.271957	0.462035	0.464913
PF3D7_0522600	magnesium transporter NIPA putative	64.996	168.019	116.507	22.6989	35.1221	28.9105	263.454	280.451	271.952	35.486	39.6456	37.5658	250.05	330.948	290.499	27.6671	38.3936	33.0303	291.771	370.359	331.065	33.9487	48.3039	41.1263	-1.22293	-0.377826	-0.188583	-0.31627
PF3D7_0522700	iron-sulfur cluster assembly protein SufA	0.698882	0.878529	0.788706	0.657938	0.544529	0.601233	2.09979	0.601397	1.35059	0.782778	1.8526	1.31769	0.850511	0.184346	0.517429	2.27118	1.18918	1.73018	0.170726	0.262016	0.216371	0.377208	0.471257	0.424233	-0.776034	-1.13201	1.25785	2.02799
PF3D7_0522800	pre-mRNA-splicing factor BUD31 putative	2.09665	2.19632	2.14648	0	0.136132	0.0680661	0.279972	0.801862	0.540917	0.782778	0.18526	0.484019	2.33891	0.276519	1.30771	0	0.509649	0.254825	1.02436	0.524032	0.774195	0.377208	0.235629	0.306418	1.9885	-2.83006	0.756276	-0.265998
PF3D7_0522900	zinc finger protein putative	4.65921	2.85522	3.75722	1.31588	2.04198	1.67893	5.45945	5.61304	5.53624	0.782778	1.11156	0.947168	5.74095	8.06515	6.90305	2.27118	3.22778	2.74948	6.99978	11.9217	9.46075	1.13162	1.57086	1.35124	-0.559243	0.825849	-0.454721	1.02487
PF3D7_0523000	multidrug resistance protein 1	51.0184	32.9449	41.9816	19.7381	54.9974	37.3678	48.5751	56.5313	52.5532	44.6184	61.1357	52.877	133.318	32.5832	82.9504	57.3988	76.6173	67.008	76.9976	40.8745	58.936	46.3966	77.3648	61.8807	-0.324021	-0.500847	0.493099	0.114846
PF3D7_0523100	mitochondrial-processing peptidase subunit alpha putative	6.75586	3.95338	5.35462	3.61866	4.2201	3.91938	7.55924	4.20978	5.88451	3.65297	2.40838	3.03067	9.78088	1.5439	5.66239	8.25882	9.17369	8.71626	1.36581	2.22713	1.79647	3.39487	5.02675	4.21081	-0.136138	0.370988	1.65624	1.04961
PF3D7_0523200	heptatricopeptide repeat-containing protein putative	4.19329	3.07485	3.63407	3.94763	3.67557	3.8116	4.61954	4.61071	4.61512	3.13111	3.14941	3.14026	7.44197	1.45173	4.44685	3.30353	1.86871	2.58612	0.853632	2.88217	1.8679	2.26325	3.37734	2.8203	-0.344782	0.27951	1.25136	-0.125056
PF3D7_0523300	cytochrome c oxidase subunit ApiCOX18 putative	3.26145	0.878529	2.06999	0.657938	1.76972	1.21383	1.67983	2.00466	1.84224	0.521852	1.8526	1.18722	3.8273	1.79738	2.81234	0.825882	1.86871	1.3473	2.5609	1.17907	1.86998	0.754416	1.0996	0.927008	0.168159	0.0319716	0.588744	0.539415
PF3D7_0523400	DnaJ protein putative	42.1659	92.026	67.0959	16.1195	24.0954	20.1074	167.843	182.223	175.033	21.9178	30.5678	26.2428	252.389	263.2	257.795	17.3435	33.9766	25.6601	290.576	253.238	271.907	24.5185	30.9459	27.7322	-1.38333	-0.384193	-0.076892	-0.112037
PF3D7_0523500	dynein light chain Tctex-type putative	0.465921	1.97669	1.22131	0.657938	1.90585	1.28189	2.23978	1.40326	1.82152	0.260926	1.48208	0.871502	2.55153	1.75129	2.15141	2.06471	2.71813	2.39142	1.19508	1.44109	1.31809	1.13162	1.33523	1.23343	-0.576716	0.556702	0.706839	0.955194
PF3D7_0523600	conserved protein unknown function	3.02849	2.63559	2.83204	1.31588	2.04198	1.67893	2.65973	2.20512	2.43243	3.91389	2.40838	3.16113	5.95358	1.47477	3.71417	3.30353	2.20848	2.756	1.19508	1.83411	1.5146	3.77208	2.35629	3.06418	0.219444	-0.9129	1.29411	-0.152924
PF3D7_0523700	conserved Plasmodium membrane protein unknown function	2.32961	2.41596	2.37278	0.986907	2.04198	1.51444	4.75952	5.61304	5.18628	2.87019	1.48208	2.17613	8.07985	3.59475	5.8373	3.30353	2.71813	3.01083	3.2438	4.71629	3.98004	3.01766	1.6494	2.33353	-1.12812	-0.522977	0.552518	0.367646
PF3D7_0523800	divalent metal transporter putative	6.75586	5.93007	6.34297	5.59248	6.94274	6.26761	7.55924	6.4149	6.98707	10.437	8.7072	9.57213	16.1597	4.86213	10.5109	7.43294	6.96521	7.19907	4.78034	8.77753	6.77894	4.52649	6.5976	5.56205	-0.13953	-0.610924	0.632759	0.372195
PF3D7_0523900	MerC domain-containing protein putative	5.35809	5.05154	5.20482	4.60557	4.49236	4.54896	9.51905	8.82048	9.16977	8.61056	6.66935	7.63996	9.78088	9.67818	9.72953	9.49765	6.28567	7.89166	7.17051	8.2535	7.712	8.67578	7.30449	7.99014	-0.817037	-0.748026	0.335264	-0.017891
PF3D7_0524000	karyopherin beta	90.3887	61.9363	76.1625	24.0147	44.9236	34.4692	52.2148	56.1304	54.1726	43.8356	48.1675	46.0016	124.812	20.1168	72.4646	49.5529	51.4746	50.5138	24.5846	31.8349	28.2098	41.8701	39.5071	40.6886	0.491519	-0.416376	1.36108	0.312053
PF3D7_0524100	conserved Plasmodium protein unknown function	22.1313	34.2626	28.197	3.61866	7.48727	5.55296	32.7567	36.0838	34.4203	2.34834	7.41039	4.87936	56.3464	45.4183	50.8823	5.36824	9.17369	7.27096	47.9741	52.9272	50.4507	6.41253	8.247	7.32977	-0.287719	0.186566	0.0122918	-0.0116218
PF3D7_0524200	conserved Plasmodium membrane protein unknown function	0.698882	0.658897	0.678889	0.657938	0.816793	0.737366	1.39986	0.601397	1.00063	1.0437	1.11156	1.07763	1.70102	1.05999	1.38051	1.65176	1.0193	1.33553	1.36581	1.04806	1.20694	1.50883	0.5498	1.02932	-0.559658	-0.547412	0.193847	0.375728
PF3D7_0524300	conserved Plasmodium protein unknown function	2.09665	1.97669	2.03667	0.328969	1.49745	0.913212	2.37976	1.40326	1.89151	1.30463	1.11156	1.20809	2.97679	0.506952	1.74187	2.06471	2.71813	2.39142	1.19508	0.786048	0.990566	2.26325	1.02106	1.64215	0.106672	-0.403712	0.814312	0.542278
PF3D7_0524400	ribosome-interacting GTPase 1 putative	8.61954	5.93007	7.27481	1.31588	2.31425	1.81506	12.0388	12.4289	12.2338	3.65297	2.77889	3.21593	15.5218	11.0377	13.2798	3.30353	3.0579	3.18071	13.1459	11.5287	12.3373	1.50883	3.22026	2.36455	-0.749895	-0.825218	0.106203	0.427787
PF3D7_0524500	conserved Plasmodium protein unknown function	3.49441	4.17301	3.83371	1.97381	2.04198	2.0079	6.0194	6.81583	6.41761	1.30463	1.8526	1.57861	7.86723	7.99602	7.93162	2.89059	3.56754	3.22907	5.29252	8.51552	6.90402	3.39487	1.96357	2.67922	-0.743295	0.347028	0.20018	0.269303
PF3D7_0524600	50S ribosomal protein L12 apicoplast putative	7.92066	1.09816	4.50941	3.28969	3.26717	3.27843	6.43936	1.20279	3.82107	1.56556	1.29682	1.43119	3.18942	0.967818	2.07862	2.89059	1.18918	2.03989	1.36581	2.09613	1.73097	2.26325	1.6494	1.95632	0.238961	1.19579	0.264044	0.0603425
PF3D7_0524700	mitochondrial import receptor subunit TOM22 putative	1.86368	1.09816	1.48092	0	0.544529	0.272264	2.51975	0.601397	1.56057	0.260926	0.741039	0.500982	3.18942	1.45173	2.32057	0.412941	0.169883	0.291412	0.853632	0.65504	0.754336	0	1.02106	0.510529	-0.0755781	-0.879752	1.6212	-0.808931
PF3D7_0524800	ubiquitin fusion degradation protein 1 putative	27.2564	57.324	42.2902	3.61866	7.89567	5.75716	115.628	118.676	117.152	5.47945	14.0797	9.77959	143.524	161.787	152.655	7.02	10.0231	8.52155	171.58	169.786	170.683	9.05299	12.7239	10.8885	-1.46999	-0.764416	-0.161043	-0.353613
PF3D7_0524900	S-adenosyl-L-methionine-dependent tRNA 4-demethylwyosine synthase putative	6.05698	5.27118	5.66408	0.328969	2.04198	1.18548	4.47955	3.80885	4.1442	2.08741	1.8526	1.97	11.2693	4.12475	7.69701	2.06471	3.0579	2.5613	3.75598	5.10931	4.43265	3.01766	1.6494	2.33353	0.450748	-0.732731	0.79613	0.134361
PF3D7_0525000	zinc finger protein putative	20.5005	14.2761	17.3883	1.64485	10.2099	5.92738	14.2786	15.0349	14.6567	4.69667	9.6335	7.16509	30.6184	15.5081	23.0633	7.22647	11.2123	9.21938	16.0483	16.245	16.1466	4.14929	7.85429	6.00179	0.246554	-0.27359	0.514363	0.619277
PF3D7_0525100	acyl-CoA synthetase	128.594	215.24	171.917	33.2259	66.8409	50.0334	336.946	440.824	388.885	30.2674	87.8131	59.0403	729.101	610.555	669.828	39.0229	100.571	69.7969	775.269	589.667	682.468	43.3789	99.5924	71.4857	-1.17763	-0.238808	-0.0269705	-0.0344915
PF3D7_0525200	structural maintenance of chromosomes protein 6 putative	35.643	26.5755	31.1092	7.89526	8.71246	8.30386	43.2557	41.2959	42.2758	11.7417	15.006	13.3739	80.1607	50.9257	65.5432	10.7365	17.498	14.1172	64.5346	54.6303	59.5824	9.05299	13.0381	11.0456	-0.442488	-0.687562	0.137558	0.353989
PF3D7_0525300	conserved protein unknown function	43.3307	109.157	76.244	15.4615	13.8855	14.6735	224.398	260.204	242.301	12.0026	22.4164	17.2095	393.361	349.889	371.625	9.08471	24.8029	16.9438	430.914	420.666	425.79	11.6934	28.6682	20.1808	-1.6681	-0.229992	-0.196293	-0.252225
PF3D7_0525400	7-helix-1 protein	17.938	23.281	20.6095	7.89526	11.7074	9.80131	39.3361	51.5196	45.4279	10.1761	15.9323	13.0542	193.917	106.944	150.43	11.7688	17.1582	14.4635	171.922	113.846	142.884	10.1846	21.6778	15.9312	-1.14027	-0.41347	0.074253	-0.13944
PF3D7_0525500	WD repeat-containing protein putative	6.75586	5.49081	6.12333	2.63175	2.58651	2.60913	7.13929	7.41723	7.27826	3.39204	5.92831	4.66017	14.2461	8.0882	11.1671	4.74882	6.62544	5.68713	9.56068	10.0876	9.82415	3.01766	4.55549	3.78658	-0.249275	-0.836814	0.184854	0.586808
PF3D7_0525600	RNA methyltransferase putative	4.89217	2.41596	3.65406	0.986907	2.31425	1.65058	3.21968	4.20978	3.71473	2.34834	2.59364	2.47099	9.35562	3.96345	6.65953	2.27118	3.0579	2.66454	5.8047	5.37132	5.58801	2.64046	3.06317	2.85181	-0.0237542	-0.582116	0.253086	-0.0979956
PF3D7_0525700	conserved protein unknown function	8.8525	25.2577	17.0551	3.61866	7.21501	5.41683	45.9154	54.3262	50.1208	4.69667	13.524	9.11031	55.9211	79.1767	67.5489	6.40059	13.5906	9.99562	78.5342	111.619	95.0765	6.41253	13.5879	10.0002	-1.5552	-0.750051	-0.493155	-0.000665295
PF3D7_0525800	inner membrane complex protein 1g putative	600.805	1268.82	934.811	81.9133	112.445	97.1792	2456.89	2812.13	2634.51	74.103	162.102	118.103	3665.28	3875.51	3770.4	71.4388	186.871	129.155	4593.91	4011.33	4302.62	107.504	206.882	157.193	-1.49479	-0.281321	-0.190499	-0.283433
PF3D7_0525900	NIMA related kinase 2	0.931842	0.658897	0.79537	0.657938	1.36132	1.00963	1.39986	1.40326	1.40156	1.56556	2.03786	1.80171	7.44197	2.81128	5.12663	2.27118	0.849415	1.5603	4.43889	3.2752	3.85704	0.754416	1.49232	1.12337	-0.817335	-0.835537	0.410515	0.473993
PF3D7_0526000	RAP protein putative	3.49441	4.17301	3.83371	0.986907	2.17811	1.58251	3.91961	4.20978	4.06469	1.82648	1.8526	1.83954	9.56825	5.06952	7.31889	2.06471	4.75673	3.41072	6.31688	6.81241	6.56464	2.64046	3.37734	3.0089	-0.0844041	-0.217129	0.156907	0.180839
PF3D7_0526100	conserved Plasmodium membrane protein unknown function	2.09665	1.75706	1.92685	0.657938	0.680661	0.6693	1.53985	1.20279	1.37132	1.0437	1.8526	1.44815	1.91365	1.52086	1.71725	2.06471	1.0193	1.542	1.36581	1.96512	1.66547	1.50883	0.5498	1.02932	0.490681	-1.11349	0.0441778	0.583119
PF3D7_0526200	ADP-ribosylation factor GTPase-activating protein 2	21.1994	35.5804	28.3899	9.21114	8.30406	8.7576	55.2945	57.9345	56.6145	15.6556	9.26298	12.4593	66.5525	69.9133	68.2329	13.6271	12.7412	13.1841	75.2904	86.5962	80.9433	10.939	12.3312	11.6351	-0.995792	-0.508613	-0.246444	0.180317
PF3D7_0526300	WD repeat-containing protein 55 putative	13.9776	12.519	13.2483	5.59248	6.67048	6.13148	22.2578	19.4452	20.8515	8.61056	6.29883	7.4547	18.9239	26.5459	22.7349	8.05235	4.24708	6.14972	22.3652	30.2628	26.314	6.03533	4.86966	5.45249	-0.654337	-0.281915	-0.210924	0.173604
PF3D7_0526400	conserved Plasmodium protein unknown function	7.6877	14.935	11.3114	3.94763	2.58651	3.26707	27.9972	24.4568	26.227	4.69667	3.51993	4.1083	27.0037	30.5093	28.7565	3.09706	4.07719	3.58713	30.2186	35.3721	32.7954	3.01766	4.08423	3.55095	-1.21328	-0.330545	-0.189603	0.0146248
PF3D7_0526500	conserved Plasmodium protein unknown function	11.4151	6.36934	8.8922	2.30278	3.4033	2.85304	5.87941	6.21443	6.04692	4.9576	5.18727	5.07243	14.4587	2.94954	8.70411	5.57471	4.75673	5.16572	2.21944	3.53721	2.87833	4.9037	4.16277	4.53324	0.55634	-0.830176	1.59647	0.188426
PF3D7_0526600	conserved Plasmodium protein unknown function	22.8301	11.6405	17.2353	8.88217	22.0534	15.4678	10.7789	13.0303	11.9046	19.5695	19.267	19.4182	19.5618	4.90822	12.235	22.0924	19.8763	20.9843	6.31688	7.33644	6.82666	16.2199	14.3734	15.2966	0.533851	-0.328145	0.841761	0.456098
PF3D7_0526700	conserved protein unknown function	10.2503	4.61228	7.43127	3.61866	8.0318	5.82523	5.73943	3.40791	4.57367	10.698	6.11357	8.40577	14.8839	1.82042	8.35218	13.0076	10.193	11.6003	1.19508	2.09613	1.64561	8.29857	7.38303	7.8408	0.700257	-0.529065	2.34353	0.565091
PF3D7_0526800	conserved Plasmodium protein unknown function	4.42625	3.29449	3.86037	1.31588	1.49745	1.40667	5.17948	3.00698	4.09323	1.56556	2.40838	1.98697	4.89044	1.03695	2.96369	1.65176	2.0386	1.84518	0.512179	1.44109	0.976633	2.26325	1.80649	2.03487	-0.084502	-0.498288	1.60151	-0.141172
PF3D7_0526900	transmembrane emp24 domain-containing protein putative	7.92066	2.41596	5.16831	2.63175	3.94783	3.28979	6.0194	4.00931	5.01435	3.65297	3.51993	3.58645	9.35562	1.86651	5.61106	2.89059	4.92661	3.9086	2.04872	2.75117	2.39994	4.14929	3.14172	3.6455	0.0436282	-0.12456	1.22527	0.100534
PF3D7_0527000	DNA replication licensing factor MCM3 putative	70.3541	45.2443	57.7992	26.6465	35.6666	31.1566	52.3548	47.9113	50.133	42.7919	43.1655	42.9787	89.3037	44.9114	67.1075	38.4035	55.3819	46.8927	41.828	50.176	46.002	34.3259	40.371	37.3485	0.205288	-0.464086	0.544778	0.328314
PF3D7_0527100	ubiquitin-conjugating enzyme E2 N putative	14.2106	16.0332	15.1219	6.25041	6.80661	6.52851	27.8572	27.0629	27.46	9.13242	7.59565	8.36403	39.5488	26.8685	33.2086	9.08471	8.49415	8.78943	22.1944	34.8481	28.5213	7.16695	8.7968	7.98188	-0.860696	-0.357444	0.219519	0.139042
PF3D7_0527200	ubiquitin carboxyl-terminal hydrolase 14	25.8586	27.6737	26.7662	10.198	7.48727	8.84266	45.6354	46.3075	45.9715	12.5245	10.004	11.2642	65.702	53.5296	59.6158	15.8982	11.8918	13.895	45.9254	64.1939	55.0596	12.4479	11.3887	11.9183	-0.78033	-0.349198	0.114699	0.221391
PF3D7_0527300	methionine aminopeptidase 1a putative	9.31842	7.02824	8.17333	2.63175	6.94274	4.78725	15.8184	13.6317	14.725	8.87149	5.18727	7.02938	21.2628	17.029	19.1459	9.49765	6.96521	8.23143	13.4874	22.5334	18.0104	4.14929	5.41946	4.78437	-0.849275	-0.554201	0.088206	0.782813
PF3D7_0527400	conserved Plasmodium protein unknown function	12.114	13.6172	12.8656	2.30278	5.03689	3.66984	23.3777	20.8484	22.113	2.87019	6.48409	4.67714	33.1699	22.9972	28.0836	6.40059	5.09649	5.74854	24.0724	22.2713	23.1719	4.52649	6.67615	5.60132	-0.781381	-0.34991	0.277351	0.0374288
PF3D7_0527500	Hsc70-interacting protein	19.5687	10.5424	15.0555	2.63175	5.03689	3.83432	15.1185	10.2237	12.6711	3.65297	5.55779	4.60538	25.3027	8.89471	17.0987	7.84588	5.94591	6.8959	11.4387	10.2186	10.8286	4.14929	4.86966	4.50947	0.248749	-0.264348	0.659035	0.612779
PF3D7_0527600	conserved Plasmodium protein unknown function	13.9776	15.8135	14.8956	5.26351	8.16793	6.71572	26.7373	25.6596	26.1985	11.4808	6.29883	8.88979	30.6184	32.7676	31.693	11.9753	8.66404	10.3197	29.8771	36.4202	33.1487	9.05299	8.16846	8.61073	-0.814597	-0.404608	-0.0647875	0.26119
PF3D7_0527700	tRNA Glutamic acid	1850.64	1257.4	1554.02	1517.86	1520.6	1519.23	1079.29	910.114	994.703	1048.92	1274.59	1161.75	2242.16	2129.82	2185.99	924.988	815.269	870.129	2962.44	1341.65	2152.05	892.097	855.568	873.832	0.643665	0.387035	0.0225768	-0.00612766
PF3D7_0527800	tRNA Leucine	357.828	168.238	263.033	37.5025	71.4694	54.4859	26.5973	45.7061	36.1517	37.8343	56.1337	46.984	144.162	31.7076	87.9346	116.243	125.883	121.063	12.9752	16.245	14.6101	41.1157	39.5856	40.3506	2.86311	0.213715	2.58947	1.5851
PF3D7_0527900	ATP-dependent RNA helicase DDX41 putative	6.98882	2.19632	4.59257	2.30278	4.76463	3.5337	2.37976	2.40559	2.39267	3.91389	3.51993	3.71691	4.46518	0.967818	2.7165	3.09706	2.37836	2.73771	2.04872	2.22713	2.13793	1.88604	3.61297	2.74951	0.940678	-0.0729233	0.345537	-0.0062024
PF3D7_0528000	proteasome maturation factor UMP1 putative	5.59105	1.97669	3.78387	1.64485	1.22519	1.43502	4.19958	4.00931	4.10445	0.782778	1.29682	1.0398	6.80409	2.88041	4.84225	1.44529	0.849415	1.14735	2.73162	3.01318	2.8724	1.50883	1.49232	1.50057	-0.117324	0.464765	0.75342	-0.387202
PF3D7_0528100	AP-1/2 complex subunit beta putative	37.5067	58.6418	48.0743	11.8429	24.6399	18.2414	85.2515	94.4193	89.8354	26.8754	27.9742	27.4248	102.912	118.581	110.746	27.2541	31.4284	29.3412	95.0946	135.462	115.278	20.3692	25.2908	22.83	-0.902019	-0.588264	-0.0578638	0.361998
PF3D7_0528200	eukaryotic translation initiation factor 3 subunit E putative	18.6368	18.8884	18.7626	1.31588	8.0318	4.67384	34.7165	30.6712	32.6939	4.17482	7.96617	6.07049	48.4791	36.2932	42.3862	8.67177	8.83392	8.75284	39.4378	54.2373	46.8375	7.16695	6.44052	6.80373	-0.801159	-0.377206	-0.144072	0.363425
PF3D7_0528300	conserved protein unknown function	35.643	88.2922	61.9676	11.185	13.6132	12.3991	134.946	173.603	154.275	14.3509	13.524	13.9374	203.485	230.087	216.786	13.8335	12.9111	13.3723	229.115	269.483	249.299	9.80741	18.7718	14.2896	-1.31592	-0.168733	-0.201606	-0.0957134
PF3D7_0528400	palmitoyltransferase DHHC7	47.058	117.723	82.3905	9.86907	19.1946	14.5319	206.619	253.99	230.305	11.4808	24.269	17.8749	250.475	321.661	286.068	16.1047	20.8956	18.5002	292.113	382.019	337.066	19.2376	26.5475	22.8926	-1.48299	-0.298715	-0.236671	-0.30734
PF3D7_0528500	F-actin-capping protein subunit alpha putative	3.02849	1.97669	2.50259	1.31588	2.31425	1.81506	1.11989	1.60372	1.36181	2.60926	0.741039	1.67515	2.76416	1.29042	2.02729	1.44529	2.0386	1.74195	0.853632	1.31008	1.08186	4.14929	2.1992	3.17424	0.8779	0.115728	0.906046	-0.865713
PF3D7_0528600	conserved Plasmodium protein unknown function	0.931842	0.439265	0.685554	0.657938	0	0.328969	1.25987	0.601397	0.930635	0.521852	0.370519	0.446186	1.27577	0.576082	0.925924	0	0.339766	0.169883	0.682906	0.65504	0.668973	1.50883	0.392714	0.950773	-0.440946	-0.439692	0.468947	-2.48456
PF3D7_0528700	peptidyl-prolyl cis-trans isomerase	2.32961	1.09816	1.71388	1.31588	2.04198	1.67893	1.81982	2.00466	1.91224	0.260926	1.11156	0.686242	8.29248	0.760429	4.52646	2.89059	2.37836	2.63448	0.682906	1.04806	0.865485	3.39487	1.02106	2.20796	-0.157992	1.29075	2.3868	0.254799
PF3D7_0528800	nucleolar preribosomal GTPase putative	4.65921	7.4675	6.06336	1.64485	2.72264	2.18374	13.4387	11.2261	12.3324	2.87019	2.59364	2.73191	19.1365	12.766	15.9512	2.27118	3.90731	3.08924	11.4387	15.3279	13.3833	1.88604	2.1992	2.04262	-1.02426	-0.323107	0.253235	0.596833
PF3D7_0528900	conserved protein unknown function	1.1648	0.219632	0.692218	0.657938	0.272264	0.465101	1.39986	0.801862	1.10086	0.782778	0.741039	0.761909	1.91365	1.15216	1.53291	0.412941	0	0.206471	1.70726	0.524032	1.11565	0	0.471257	0.235629	-0.669335	-0.712073	0.458388	-0.190579
PF3D7_0529000	conserved Plasmodium protein unknown function	70.82	136.831	103.825	9.86907	21.7811	15.8251	265.133	275.239	270.186	15.9165	30.9384	23.4274	368.059	375.56	371.809	24.1571	28.2006	26.1788	379.013	392.5	385.756	15.4655	34.0091	24.7373	-1.37979	-0.565983	-0.0531273	0.0817124
PF3D7_0529100	thioredoxin-like protein putative	1.63072	1.09816	1.36444	2.96072	1.90585	2.43329	4.33957	1.40326	2.87141	2.87019	1.8526	2.36139	4.25255	1.17521	2.71388	2.47765	5.94591	4.21178	0.853632	1.17907	1.01635	2.26325	2.1992	2.23122	-1.07345	0.0432684	1.41696	0.916594
PF3D7_0529200	sugar transporter putative	1.1648	1.75706	1.46093	2.30278	2.72264	2.51271	2.37976	1.40326	1.89151	1.30463	2.40838	1.8565	4.03993	1.05999	2.54996	2.47765	4.41696	3.4473	1.53654	0.524032	1.03028	2.26325	1.6494	1.95632	-0.372651	0.436658	1.30743	0.817323
PF3D7_0529300	apicoplast TIC22 protein	2.56257	2.19632	2.37945	4.2766	5.44529	4.86094	4.61954	2.60605	3.61279	7.82778	5.55779	6.69279	3.18942	1.79738	2.4934	7.84588	5.09649	6.47119	2.5609	2.88217	2.72154	4.9037	4.00569	4.4547	-0.60249	-0.461371	-0.126308	0.538704
PF3D7_0529400	conserved Plasmodium protein unknown function	81.7692	88.5118	85.1405	32.5679	37.9809	35.2744	148.245	131.706	139.976	55.0554	46.6854	50.8704	173.079	171.649	172.364	49.7594	48.5866	49.173	188.311	214.067	201.189	33.9487	38.8002	36.3745	-0.717257	-0.528205	-0.223092	0.434941
PF3D7_0529500	cell cycle regulator protein putative	5.12513	4.83191	4.97852	1.97381	1.49745	1.73563	5.0395	3.00698	4.02324	1.30463	1.66734	1.48598	4.89044	1.47477	3.1826	5.57471	1.69883	3.63677	1.19508	2.48915	1.84212	1.50883	0.706886	1.10786	0.30736	0.224045	0.788843	1.71488
PF3D7_0529600	tRNA Arginine	51.7173	37.5571	44.6372	2.96072	1.90585	2.43329	7.69923	7.41723	7.55823	1.30463	0.926298	1.11546	51.2433	9.86253	30.5529	5.57471	3.39766	4.48618	4.78034	9.03955	6.90994	2.64046	0.863972	1.75221	2.56213	1.12526	2.14456	1.35631
PF3D7_0529700	heptatricopeptide repeat-containing protein putative	6.75586	4.83191	5.79389	0.657938	2.58651	1.62222	7.55924	7.61769	7.58847	2.34834	1.48208	1.91521	8.07985	8.71036	8.39511	3.71647	3.90731	3.81189	6.14615	8.51552	7.33083	1.50883	2.35629	1.93256	-0.389277	-0.239526	0.195572	0.979994
PF3D7_0529800	conserved Plasmodium protein unknown function	31.2167	17.5706	24.3937	6.57938	8.0318	7.30559	24.4975	18.0419	21.2697	7.56686	10.3745	8.9707	28.7047	22.5594	25.6321	9.08471	10.7026	9.89367	23.5602	25.4155	24.4879	7.54416	5.498	6.52108	0.197705	-0.29622	0.0658811	0.601395
PF3D7_0529900	RING zinc finger protein putative	37.5067	56.4455	46.9761	8.5532	14.5661	11.5597	116.468	125.291	120.88	16.1774	18.526	17.3517	123.962	141.371	132.666	14.04	20.0462	17.0431	134.703	159.83	147.266	12.8251	20.6568	16.7409	-1.36357	-0.585976	-0.150627	0.0258087
PF3D7_0530000	conserved Plasmodium protein unknown function	3.02849	1.53743	2.28296	1.64485	1.36132	1.50308	2.79972	1.40326	2.10149	0.782778	1.66734	1.22506	5.74095	2.14303	3.94199	1.23882	2.37836	1.80859	5.46325	1.96512	3.71418	2.26325	1.41377	1.83851	0.119492	0.295076	0.0858786	-0.0236688
PF3D7_0530100	SNARE protein putative	3.72737	9.22456	6.47596	0.657938	2.31425	1.48609	15.6784	14.634	15.1562	2.08741	3.33467	2.71104	39.3361	23.3198	31.328	1.03235	3.73743	2.38489	26.9748	26.8566	26.9157	1.50883	2.82754	2.16819	-1.22674	-0.867323	0.219003	0.137433
PF3D7_0530200	phosphoenolpyruvate/phosphate translocator	11.881	5.71044	8.79572	5.92144	6.67048	6.29596	13.0187	7.81816	10.4184	9.39334	8.89246	9.1429	15.7345	6.59038	11.1624	13.2141	13.9304	13.5723	5.8047	8.90854	7.35662	13.9567	9.18952	11.5731	-0.244264	-0.538226	0.601535	0.229886
PF3D7_0530300	conserved Plasmodium membrane protein unknown function	23.9949	25.0381	24.5165	11.5139	14.5661	13.04	47.0353	39.6922	43.3637	20.0913	14.0797	17.0855	48.0539	51.0409	49.5474	16.5176	20.386	18.4518	47.6327	62.7528	55.1927	13.2023	16.9653	15.0838	-0.822735	-0.389827	-0.15567	0.290765
PF3D7_0530400	conserved Plasmodium protein unknown function	6.05698	8.56566	7.31132	1.97381	5.30915	3.64148	14.2786	15.2354	14.757	2.34834	6.85461	4.60147	10.2061	14.7016	12.4539	4.74882	4.92661	4.83772	10.0729	17.5551	13.814	4.52649	4.79112	4.65881	-1.01319	-0.337568	-0.149532	0.0543661
PF3D7_0530500	conserved Plasmodium membrane protein unknown function	0.698882	1.09816	0.898522	0.657938	0.408397	0.533167	1.11989	0.801862	0.960875	0.782778	1.29682	1.0398	2.12628	1.45173	1.789	0.412941	0.169883	0.291412	0.682906	1.7031	1.193	0.754416	0.706886	0.730651	-0.0967953	-0.963643	0.584556	-1.32612
PF3D7_0530600	XAP-5 DNA binding protein putative	0.931842	0.658897	0.79537	0.328969	0	0.164485	1.9598	0.601397	1.2806	0.260926	0.741039	0.500982	2.12628	0.529996	1.32814	0.412941	0.679532	0.546237	0.170726	0.524032	0.347379	0.377208	0.5498	0.463504	-0.687123	-1.60681	1.93482	0.236944
PF3D7_0530700	conserved Plasmodium protein unknown function	4.42625	3.73375	4.08	0.657938	1.76972	1.21383	4.33957	2.60605	3.47281	2.08741	2.40838	2.24789	9.9935	1.31347	5.65349	3.51	3.0579	3.28395	0.512179	1.7031	1.10764	3.01766	1.72794	2.3728	0.232466	-0.889009	2.35165	0.468839
PF3D7_0530750	dolichol-phosphate mannosyltransferase subunit 3 putative	0.698882	1.31779	1.00834	0.657938	0.272264	0.465101	0.279972	0.400931	0.340452	0.521852	0	0.260926	2.55153	0.322606	1.43707	0.619412	0.849415	0.734414	0.512179	0.524032	0.518105	0	0.785429	0.392714	1.56646	0.833903	1.47181	0.903112
PF3D7_0530800	CPW-WPC family protein	0.698882	0.439265	0.569073	0.657938	0.680661	0.6693	0.559944	0.400931	0.480438	1.0437	1.29682	1.17026	1.91365	0.875645	1.39465	1.44529	1.0193	1.2323	0.853632	0.786048	0.81984	0	1.17814	0.589072	0.244266	-0.806107	0.766486	1.06483
PF3D7_0530900	formin 1	39.8363	45.0246	42.4305	16.4485	21.3728	18.9106	87.3513	79.5848	83.468	34.1813	29.6415	31.9114	84.4132	105.262	94.8375	23.1247	33.2971	28.2109	86.5583	132.973	109.766	21.8781	30.3176	26.0978	-0.976124	-0.754878	-0.210898	0.112324
PF3D7_0531000	SURF1 domain-containing protein putative	7.6877	9.66382	8.67576	1.64485	2.31425	1.97955	15.3985	9.82281	12.6106	3.39204	1.66734	2.52969	19.1365	21.4303	20.2834	3.09706	4.75673	3.92689	13.4874	20.8303	17.1588	1.88604	2.749	2.31752	-0.539579	-0.35379	0.241347	0.760806
PF3D7_0531100	conserved Plasmodium protein unknown function	10.9491	6.14971	8.54943	7.89526	9.12086	8.50806	9.09909	6.81583	7.95746	16.1774	15.006	15.5917	12.3324	5.69169	9.01205	12.5947	15.6292	14.112	6.14615	7.99148	7.06882	12.4479	12.2527	12.3503	0.10352	-0.873879	0.350387	0.192377
PF3D7_0531200	ribosomal protein S16 mitochondrial putative	0.465921	1.09816	0.782042	0.328969	0.952925	0.640947	0.979902	1.00233	0.991115	1.0437	1.29682	1.17026	1.06314	1.12912	1.09613	2.68412	2.37836	2.53124	0.682906	1.5721	1.1275	0.377208	1.6494	1.0133	-0.341807	-0.868553	-0.040709	1.32078
PF3D7_0531300	conserved Plasmodium protein unknown function	1.63072	0.878529	1.25463	0.657938	1.22519	0.941564	3.77962	1.00233	2.39097	0	1.11156	0.555779	1.70102	1.84346	1.77224	1.03235	1.0193	1.02583	1.87799	3.01318	2.44559	1.13162	0.785429	0.958526	-0.930341	0.760548	-0.464604	0.0978957
PF3D7_0531400	conserved Plasmodium protein unknown function	5.35809	2.63559	3.99684	0.328969	1.76972	1.04934	4.61954	5.8135	5.21652	1.82648	2.59364	2.21006	6.80409	3.22606	5.01507	2.89059	2.54825	2.71942	5.46325	5.10931	5.28628	1.88604	2.12066	2.00335	-0.384227	-1.0746	-0.075981	0.440884
PF3D7_0531500	non-coding RNA	4.89217	5.71044	5.30131	3.61866	5.44529	4.53197	4.05959	3.20745	3.63352	2.08741	3.70519	2.8963	2.33891	1.0139	1.67641	3.09706	6.11579	4.60642	0.682906	1.31008	0.996492	3.39487	3.06317	3.22902	0.54498	0.645928	0.75044	0.51255
PF3D7_0531600	18S ribosomal RNA	17.2391	15.8135	16.5263	25.9886	48.4631	37.2258	15.1185	12.2284	13.6734	46.9667	64.6556	55.8112	52.7317	30.0945	41.4131	42.7394	72.8798	57.8096	42.1694	20.0442	31.1068	28.6678	67.1542	47.911	0.273388	-0.584251	0.412857	0.270953
PF3D7_0531700	unspecified product	14.9095	7.02824	10.9689	5.59248	9.52925	7.56086	4.89951	5.01164	4.95557	8.08871	12.2271	10.1579	5.52832	3.11084	4.31958	13.8335	14.1003	13.9669	2.73162	2.35814	2.54488	7.16695	6.36197	6.76446	1.14629	-0.425983	0.763293	1.04597
PF3D7_0531800	5.8S ribosomal RNA	0	0	0	0	0	0	0	0	0	0	0	0	0	0	0	0	0	0	0	0	0	0	0	0	#DIV/0!	#DIV/0!	#DIV/0!	#DIV/0!
PF3D7_0531900	unspecified product	0	0	0	0	0	0	0	0	0	0	0	0	0	0	0	0	0	0	0	0	0	0	0	0	#DIV/0!	#DIV/0!	#DIV/0!	#DIV/0!
PF3D7_0532000	28S ribosomal RNA	58.7061	40.632	49.669	29.2783	44.3791	36.8287	78.8121	24.2563	51.5342	43.8356	36.8667	40.3511	87.1774	71.1116	79.1445	25.6024	49.6059	37.6041	86.5583	27.3807	56.9695	33.9487	33.1451	33.5469	-0.0531842	-0.13178	0.4743	0.16471
PF3D7_0532100	early transcribed membrane protein 5	60.8027	40.1927	50.4977	18.0933	30.7659	24.4296	50.115	36.0838	43.0994	22.9615	38.1635	30.5625	103.124	18.6881	60.9063	33.0353	43.9997	38.5175	54.1203	15.983	35.0516	22.2553	34.716	28.4856	0.228551	-0.323133	0.79711	0.435281
PF3D7_0532200	Plasmodium exported protein (PHISTc) unknown function	0.465921	0.439265	0.452593	0.328969	0.816793	0.572881	0.279972	0.601397	0.440684	0.521852	1.11156	0.816705	0.637883	0.13826	0.388071	2.89059	0.679532	1.78506	0.170726	0.393024	0.281875	0	1.25669	0.628343	0.0384686	-0.51158	0.461266	1.50635
PF3D7_0532300	Plasmodium exported protein (PHISTb) unknown function	0	1.09816	0.549081	0	0	0	0	0	0	0	0	0	0	0	0	0	0	0	0	0	0	0	0	0	#DIV/0!	#DIV/0!	#DIV/0!	#DIV/0!
PF3D7_0532400	lysine-rich membrane-associated PHISTb protein	0	0	0	0	0	0	0	0	0	0	0	0	0	0.0460866	0.0230433	0	0	0	0	0	0	0	0	0	#DIV/0!	#DIV/0!	#DIV/0!	#DIV/0!
PF3D7_0532500	Plasmodium exported protein unknown function	0	0	0	0	0	0	0	0	0	0	0	0	0	0	0	0	0	0	0	0	0	0	0	0	#DIV/0!	#DIV/0!	#DIV/0!	#DIV/0!
PF3D7_0532600	Plasmodium exported protein unknown function	0	0	0	0	0	0	0	0	0	0	0	0	0	0	0	0	0	0	0	0	0	0	0	0	#DIV/0!	#DIV/0!	#DIV/0!	#DIV/0!
PF3D7_0532700	erythrocyte membrane protein 1 (PfEMP1) pseudogene	0	0	0	0	0	0	0	0	0	0	0	0	0	0	0	0	0	0	0	0	0	0	0	0	#DIV/0!	#DIV/0!	#DIV/0!	#DIV/0!
PF3D7_0532800	stevor pseudogene	0	0	0	0	0	0	0	0	0	0	0	0	0	0.0230433	0.0115216	0	0	0	0	0	0	0	0	0	#DIV/0!	#DIV/0!	#DIV/0!	#DIV/0!
PF3D7_0532900	rifin	0	0	0	0	0	0	0	0	0	0	0	0	0	0.0230433	0.0115216	0	0	0	0	0	0	0	0	0	#DIV/0!	#DIV/0!	#DIV/0!	#DIV/0!
PF3D7_0533000	rifin pseudogene	0	0	0	0	0	0	0	0	0	0	0	0	0	0	0	0	0	0	0	0	0	0	0	0	#DIV/0!	#DIV/0!	#DIV/0!	#DIV/0!
PF3D7_0533100	erythrocyte membrane protein 1 (PfEMP1) pseudogene	0	0.219632	0.109816	0	0	0	0	0	0	0	0	0	0	0.0230433	0.0115216	0	0	0	0	0	0	0	0	0	#DIV/0!	#DIV/0!	#DIV/0!	#DIV/0!
PF3D7_0600100	erythrocyte membrane protein 1 (PfEMP1) pseudogene	0	0	0	0	0	0	0	0	0	0	0.18526	0.0926298	0	0	0	0	0	0	0	0	0	0	0	0	#DIV/0!	#NUM!	#DIV/0!	#DIV/0!
PF3D7_0600200	erythrocyte membrane protein 1 PfEMP1	0.465921	0.219632	0.342777	0.657938	0.272264	0.465101	0.419958	0	0.209979	0.260926	0.370519	0.315723	0.850511	0.529996	0.690253	0.825882	1.0193	0.92259	0.170726	0.524032	0.347379	1.13162	0.392714	0.762169	0.707025	0.558887	0.990615	0.275579
PF3D7_0600300	rifin	0.465921	0	0.232961	0.328969	1.22519	0.777079	0.419958	0.400931	0.410445	0.521852	0.370519	0.446186	0.212628	0.483909	0.348268	2.89059	0.849415	1.87	0	0.917055	0.458528	0.754416	1.33523	1.04482	-0.817101	0.800417	-0.396809	0.839782
PF3D7_0600400	erythrocyte membrane protein 1 PfEMP1	0	0	0	0	0	0	0	0	0	0	0	0	0	0	0	0.206471	0	0.103235	0	0	0	0	0	0	#DIV/0!	#DIV/0!	#DIV/0!	#DIV/0!
PF3D7_0600500	rifin	0	0	0	0	0	0	0	0	0	0	0	0	0	0	0	0	0	0	0	0	0	0	0	0	#DIV/0!	#DIV/0!	#DIV/0!	#DIV/0!
PF3D7_0600600	erythrocyte membrane protein 1 (PfEMP1) exon 2	0	0	0	0	0	0	0	0	0	0	0	0	0	0	0	0	0	0	0	0	0	0	0	0	#DIV/0!	#DIV/0!	#DIV/0!	#DIV/0!
PF3D7_0600700	rifin	0	0	0	0	0	0	0	0	0	0	0	0	0	0	0	0	0	0	0	0	0	0	0	0	#DIV/0!	#DIV/0!	#DIV/0!	#DIV/0!
PF3D7_0600800	rifin pseudogene	0	0	0	0	0	0	0	0	0	0	0	0	0	0	0	0	0	0	0	0	0	0	0	0	#DIV/0!	#DIV/0!	#DIV/0!	#DIV/0!
PF3D7_0600900	rifin pseudogene	0	0	0	0	0	0	0	0	0	0	0	0	0	0	0	0	0	0	0	0	0	0	0	0	#DIV/0!	#DIV/0!	#DIV/0!	#DIV/0!
PF3D7_0601000	exported protein family 4	0	0	0	0	0	0	0	0	0	0	0	0	0	0	0	0	0	0	0	0	0	0	0	0	#DIV/0!	#DIV/0!	#DIV/0!	#DIV/0!
PF3D7_0601100	exported protein family 3	0	0	0	0	0	0	0	0	0	0	0	0	0	0	0	0	0	0	0	0	0	0	0	0	#DIV/0!	#DIV/0!	#DIV/0!	#DIV/0!
PF3D7_0601200	Pfmc-2TM Maurer's cleft two transmembrane protein	0	0	0	0	0	0	0	0	0	0	0	0	0	0.0230433	0.0115216	0	0	0	0	0	0	0	0	0	#DIV/0!	#DIV/0!	#DIV/0!	#DIV/0!
PF3D7_0601300	exported protein family 1	0	0	0	0	0	0	0	0	0	0	0	0	0	0	0	0	0	0	0	0	0	0	0	0	#DIV/0!	#DIV/0!	#DIV/0!	#DIV/0!
PF3D7_0601400	erythrocyte membrane protein 1 (PfEMP1) pseudogene	0	0	0	0	0	0	0	0	0	0	0	0	0	0	0	0	0	0	0	0	0	0	0	0	#DIV/0!	#DIV/0!	#DIV/0!	#DIV/0!
PF3D7_0601500	Plasmodium exported protein (PHISTb) unknown function	0	0	0	0	0	0	0	0	0	0	0	0	0	0	0	0	0	0	0	0	0	0	0	0	#DIV/0!	#DIV/0!	#DIV/0!	#DIV/0!
PF3D7_0601600	tetratricopeptide repeat protein putative	0	0	0	0	0	0	0	0	0	0	0	0	0	0	0	0	0	0	0	0	0	0	0	0	#DIV/0!	#DIV/0!	#DIV/0!	#DIV/0!
PF3D7_0601700	Plasmodium exported protein (PHISTa) unknown function pseudogene	0.465921	0	0.232961	0	0.544529	0.272264	0.419958	0.400931	0.410445	0	0	0	0	0.0691299	0.0345649	0	0.169883	0.0849415	0	0.524032	0.262016	0	0.0785429	0.0392714	-0.817101	#DIV/0!	-2.92227	1.11299
PF3D7_0601800	H/ACA snoRNA	11.881	10.1031	10.992	0.328969	0.544529	0.436749	2.23978	2.00466	2.12222	0.782778	0.370519	0.576649	6.80409	3.27215	5.03812	1.85824	1.0193	1.43877	2.04872	1.44109	1.7449	0.754416	0.157086	0.455751	2.37282	-0.400889	1.52974	1.65852
PF3D7_0601900	conserved Plasmodium protein unknown function	4.89217	2.19632	3.54425	0.328969	1.63359	0.981278	1.67983	2.20512	1.94248	0.782778	1.11156	0.947168	4.89044	0.829558	2.86	1.65176	2.88801	2.26989	1.36581	1.17907	1.27244	1.88604	1.17814	1.53209	0.867583	0.0510407	1.16842	0.567119
PF3D7_0602000	zinc finger protein putative	11.4151	5.49081	8.45294	2.30278	6.39821	4.3505	5.31947	6.4149	5.86718	2.87019	3.51993	3.19506	7.22934	4.97735	6.10335	5.78118	8.32427	7.05272	4.78034	6.15737	5.46886	3.01766	4.55549	3.78658	0.526785	0.445337	0.158362	0.897287
PF3D7_0602100	ATP-dependent RNA helicase MTR4	6.75586	7.4675	7.11168	2.30278	2.85878	2.58078	3.07969	5.01164	4.04567	1.0437	2.22312	1.63341	5.52832	1.15216	3.34024	4.33588	3.0579	3.69689	1.70726	2.48915	2.09821	2.64046	1.17814	1.9093	0.813813	0.65992	0.670796	0.953268
PF3D7_0602200	MYND-type zinc finger protein putative	2.79553	1.31779	2.05666	0	0.544529	0.272264	1.25987	0.400931	0.830403	0.260926	0.555779	0.408353	3.18942	1.10608	2.14775	0.619412	0.169883	0.394647	0.853632	1.04806	0.950848	0	0	0	1.30842	-0.584807	1.17554	#DIV/0!
PF3D7_0602300	liver merozoite formation protein putative	0.698882	0.439265	0.569073	0	0.680661	0.34033	0.279972	0	0.139986	0	0.555779	0.277889	0.850511	0.115216	0.482864	0.825882	0.169883	0.497883	0	0	0	0.754416	0.157086	0.455751	2.02333	0.292425	#DIV/0!	0.127561
PF3D7_0602400	elongation factor G	19.3357	2.63559	10.9857	1.31588	4.49236	2.90412	6.85931	3.40791	5.13361	2.87019	2.22312	2.54665	11.2693	2.25824	6.76376	4.33588	2.54825	3.44206	2.90235	2.48915	2.69575	3.39487	2.04212	2.71849	1.09757	0.189499	1.32714	0.340467
PF3D7_0602500	geranylgeranyl transferase type-2 subunit beta putative	2.79553	1.09816	1.94684	2.30278	1.63359	1.96818	2.09979	2.00466	2.05222	2.08741	1.11156	1.59948	2.33891	0.437823	1.38836	1.65176	2.54825	2.10001	0.512179	0.393024	0.452602	2.64046	1.41377	2.02711	-0.0760496	0.29926	1.61707	0.0509661
PF3D7_0602600	SAC3 domain-containing protein putative	13.2788	5.27118	9.27497	3.94763	5.58142	4.76452	7.9792	4.41024	6.19472	7.04501	8.15143	7.59822	16.585	2.21216	9.39856	6.60706	5.26637	5.93672	2.5609	2.88217	2.72154	4.52649	5.02675	4.77662	0.582302	-0.673328	1.78802	0.313675
PF3D7_0602700	conserved Plasmodium protein unknown function	0.465921	0.439265	0.452593	0	0.408397	0.204198	0	0.200466	0.100233	0	0.370519	0.18526	0.425255	0.253476	0.339366	0.412941	1.18918	0.801061	0	0.393024	0.196512	0.377208	0.235629	0.306418	2.17486	0.140422	0.788225	1.38641
PF3D7_0602800	JmjC domain-containing protein putative	1.63072	1.09816	1.36444	1.97381	1.22519	1.5995	3.63964	2.40559	3.02261	1.82648	2.22312	2.0248	1.91365	2.67302	2.29334	1.44529	1.35906	1.40218	1.02436	2.48915	1.75675	1.13162	0.863972	0.997798	-1.14748	-0.340156	0.384535	0.490852
PF3D7_0602900	conserved Plasmodium protein unknown function	7.6877	12.9583	10.323	1.31588	3.67557	2.49572	25.4775	25.0582	25.2678	3.91389	3.89045	3.90217	22.1133	30.7628	26.438	2.27118	3.56754	2.91936	24.9261	36.5512	30.7386	2.64046	3.8486	3.24453	-1.29144	-0.64482	-0.217438	-0.152356
PF3D7_0603000	SDE2 domain-containing protein putative	9.31842	12.7387	11.0286	0.657938	1.76972	1.21383	24.4975	24.4568	24.4772	2.87019	2.59364	2.73191	19.5618	23.5272	21.5445	2.89059	3.56754	3.22907	24.2432	29.7388	26.991	4.14929	2.43483	3.29206	-1.15019	-1.17035	-0.325159	-0.0278727
PF3D7_0603100	RNA-binding protein putative	3.96033	1.97669	2.96851	1.31588	1.22519	1.27053	3.91961	1.60372	2.76167	2.34834	2.77889	2.56362	4.46518	0.760429	2.61281	3.71647	2.37836	3.04742	0.853632	1.5721	1.21286	1.88604	1.49232	1.68918	0.104201	-1.01275	1.10718	0.851266
PF3D7_0603200	mitochondrial chaperone BCS1 putative	2.32961	1.75706	2.04333	1.97381	1.63359	1.8037	2.65973	1.80419	2.23196	1.30463	2.22312	1.76387	4.03993	0.737385	2.38866	2.68412	1.69883	2.19147	0.341453	1.44109	0.89127	0.754416	1.02106	0.887737	-0.127388	0.0322127	1.42226	1.3037
PF3D7_0603300	dihydroorotate dehydrogenase	4.89217	5.05154	4.97186	0.328969	2.72264	1.52581	2.79972	3.40791	3.10382	4.17482	2.40838	3.2916	7.6546	2.46563	5.06012	4.33588	2.37836	3.35712	2.04872	3.40621	2.72746	3.77208	2.12066	2.94637	0.679742	-1.10922	0.891611	0.188287
PF3D7_0603400	trophozoite exported protein 1	13.9776	8.1264	11.052	1.97381	2.99491	2.48436	7.69923	7.41723	7.55823	2.34834	3.89045	3.11939	13.8208	6.79777	10.3093	3.51	4.92661	4.2183	8.87777	7.07443	7.9761	2.64046	2.82754	2.734	0.54819	-0.328391	0.370189	0.62565
PF3D7_0603500	cation/H antiporter	6.98882	3.29449	5.14165	4.93454	5.58142	5.25798	5.45945	5.01164	5.23555	4.9576	7.03987	5.99873	11.6945	2.00477	6.84965	8.4653	7.9845	8.2249	2.21944	2.09613	2.15779	5.28091	5.96926	5.62509	-0.0261081	-0.19015	1.66648	0.548123
PF3D7_0603600	AT-rich interactive domain-containing protein putative	2.79553	1.97669	2.38611	0.657938	1.63359	1.14576	1.53985	3.00698	2.27341	2.34834	1.29682	1.82258	1.91365	0.783472	1.34856	2.47765	1.52895	2.0033	0.682906	0.524032	0.603469	1.13162	2.1992	1.66541	0.0697993	-0.669672	1.16007	0.266497
PF3D7_0603700	phenylalanine--tRNA ligase	1.86368	1.75706	1.81037	1.64485	2.17811	1.91148	1.81982	2.00466	1.91224	1.82648	1.48208	1.65428	1.48839	1.17521	1.3318	3.71647	2.37836	3.04742	0.512179	0.786048	0.649113	1.50883	1.57086	1.53984	-0.078975	0.208487	1.03684	0.984802
PF3D7_0603800	centrosomal protein CEP76 putative	17.472	9.44419	13.4581	11.185	9.93765	10.5613	16.2384	11.8275	14.0329	15.9165	13.8945	14.9055	25.9406	13.2499	19.5952	14.8659	21.9149	18.3904	13.4874	16.114	14.8007	10.939	11.9385	11.4388	-0.0603386	-0.497056	0.40484	0.68502
PF3D7_0603900	conserved Plasmodium protein unknown function	0	0.219632	0.109816	0.986907	0.952925	0.969916	1.53985	0.200466	0.870156	1.82648	1.48208	1.65428	1.70102	0.391736	1.04638	1.03235	1.52895	1.28065	0.170726	0.393024	0.281875	1.50883	1.41377	1.4613	-2.98618	-0.770271	1.89228	-0.190378
PF3D7_0604000	conserved Plasmodium protein unknown function	5.12513	3.51412	4.31963	0	2.72264	1.36132	2.37976	3.40791	2.89384	4.17482	3.33467	3.75475	4.89044	1.22129	3.05587	3.30353	3.39766	3.3506	0	1.83411	0.917055	3.39487	2.51337	2.95412	0.577922	-1.46371	1.7365	0.181688
PF3D7_0604100	AP2 domain transcription factor	122.77	70.9413	96.8558	67.4387	76.7785	72.1086	133.687	105.044	119.365	115.851	82.4406	99.1459	191.365	150.703	171.034	87.9565	106.687	97.3215	140.337	215.901	178.119	84.8718	90.0887	87.4802	-0.301474	-0.459381	-0.0585586	0.153802
PF3D7_0604200	ribosomal protein L41 mitochondrial putative	1.86368	0.658897	1.26129	4.60557	2.45038	3.52797	0.839916	0.200466	0.520191	5.47945	4.81675	5.1481	0.425255	0.668255	0.546755	2.89059	3.39766	3.14412	0.170726	1.17907	0.674899	1.50883	2.12066	1.81474	1.27779	-0.5452	-0.303776	0.792892
PF3D7_0604300	conserved Plasmodium protein unknown function	6.05698	6.36934	6.21316	3.94763	5.44529	4.69646	6.9993	4.61071	5.805	5.74038	7.03987	6.39012	8.29248	2.30433	5.29841	6.19412	5.26637	5.73025	1.02436	3.40621	2.21528	5.28091	5.02675	5.15383	0.0980296	-0.44427	1.25807	0.152953
PF3D7_0604400	conserved protein unknown function	1.1648	0.658897	0.91185	1.64485	3.94783	2.79634	0.559944	0	0.279972	3.39204	1.66734	2.52969	1.06314	0.322606	0.692872	2.47765	2.88801	2.68283	0.170726	0.262016	0.216371	1.50883	1.72794	1.61839	1.70351	0.14458	1.67908	0.729198
PF3D7_0604500	GYF domain-containing protein putative	140.009	63.4738	101.742	43.4239	67.5216	55.4727	79.652	57.3332	68.4926	79.8434	76.8828	78.3631	119.922	62.9082	91.4151	83.8271	89.8681	86.8476	72.7295	80.1769	76.4532	47.5282	71.9453	59.7367	0.570889	-0.498395	0.257857	0.539867
PF3D7_0604600	DNA helicase putative	6.05698	4.83191	5.44444	0.986907	2.99491	1.99091	5.87941	7.61769	6.74855	2.60926	3.33467	2.97197	13.3955	5.64561	9.52058	3.30353	3.73743	3.52048	2.73162	4.9783	3.85496	4.14929	2.51337	3.33133	-0.309793	-0.577992	1.30433	0.0796734
PF3D7_0604700	glyoxalase I-like protein GILP	4.65921	1.75706	3.20814	0.986907	1.22519	1.10605	4.61954	2.00466	3.3121	0.521852	0.555779	0.538816	5.74095	0.875645	3.3083	2.27118	2.0386	2.15489	1.02436	1.04806	1.03621	1.13162	1.0996	1.11561	-0.0460096	1.03755	1.67477	0.949777
PF3D7_0604800	RAP protein putative	4.65921	3.51412	4.08667	1.31588	2.31425	1.81506	1.53985	2.40559	1.97272	1.0437	2.59364	1.81867	17.6481	0.967818	9.30796	2.89059	1.69883	2.29471	0.341453	2.09613	1.21879	1.13162	1.41377	1.2727	1.05074	-0.00286515	2.93302	0.850422
PF3D7_0604900	conserved Plasmodium protein unknown function	2.32961	1.09816	1.71388	0	0.544529	0.272264	0.279972	0	0.139986	0	0.555779	0.277889	0.212628	0.161303	0.186965	0.825882	0.169883	0.497883	0.170726	0	0.0853632	0.377208	0.157086	0.267147	3.61392	-0.0295032	1.13108	0.898173
PF3D7_0605000	50S ribosomal protein L24 putative	1.39776	1.31779	1.35778	5.92144	5.98982	5.95563	1.11989	1.40326	1.26157	10.9589	5.92831	8.4436	1.48839	0.622169	1.05528	7.84588	7.13509	7.49049	0.512179	0.786048	0.649113	4.9037	4.24132	4.57251	0.106024	-0.503605	0.701085	0.712073
PF3D7_0605100	RNA-binding protein putative	32.3815	33.1645	32.773	16.1195	16.1997	16.1596	57.3943	54.7271	56.0607	17.2211	16.8586	17.0399	60.8115	64.1064	62.459	19.6147	22.5944	21.1046	56.169	94.9807	75.5749	16.5971	20.6568	18.627	-0.774481	-0.0765228	-0.274997	0.180163
PF3D7_0605200	acylphosphatase putative	2.32961	0.658897	1.49425	0.328969	1.36132	0.845145	0.69993	1.60372	1.15183	1.30463	1.11156	1.20809	0.850511	0.668255	0.759383	2.27118	1.35906	1.81512	0.341453	1.04806	0.694758	1.50883	0.785429	1.14713	0.375499	-0.515462	0.128317	0.662036
PF3D7_0605300	serine/threonine protein kinase ARK1	1.1648	0.439265	0.802034	0.328969	0.680661	0.504815	3.07969	1.80419	2.44194	0.521852	2.03786	1.27985	1.48839	0.529996	1.00919	2.27118	1.18918	1.73018	0.853632	0.65504	0.754336	0.754416	1.0996	0.927008	-1.60629	-1.34215	0.419926	0.900267
PF3D7_0605400	calcium-binding protein putative	0.465921	0.878529	0.672225	1.64485	2.17811	1.91148	1.11989	0	0.559944	1.30463	1.29682	1.30072	2.33891	0.253476	1.29619	2.89059	1.35906	2.12483	0.170726	0.917055	0.543891	0.377208	0.863972	0.62059	0.263663	0.555375	1.25289	1.77563
PF3D7_0605500	cyclin dependent kinase binding protein putative	2.32961	0.878529	1.60407	0.986907	1.08906	1.03798	1.9598	1.00233	1.48107	1.82648	0.926298	1.37639	4.46518	0.460866	2.46302	2.89059	1.52895	2.20977	1.02436	0.524032	0.774195	1.88604	2.1992	2.04262	0.115099	-0.407108	1.66966	0.113474
PF3D7_0605600	nucleoside diphosphate kinase putative	1.1648	1.97669	1.57075	2.30278	2.31425	2.30852	1.53985	2.20512	1.87248	2.34834	1.66734	2.00784	1.70102	1.88955	1.79529	2.68412	3.73743	3.21077	1.36581	3.93024	2.64802	3.01766	1.80649	2.41207	-0.253502	0.201324	-0.560703	0.412646
PF3D7_0605700	conserved Plasmodium protein unknown function	0.698882	2.41596	1.55742	0.986907	0.816793	0.90185	1.53985	1.60372	1.57179	0.782778	0.926298	0.854538	4.89044	2.85737	3.8739	1.65176	0.679532	1.16565	2.90235	5.50233	4.20234	0.377208	1.02106	0.699133	-0.013247	0.0777425	-0.117405	0.737495
PF3D7_0605800	DNA repair protein RAD50 putative	28.6542	12.9583	20.8062	3.94763	6.12595	5.03679	8.39916	8.41955	8.40936	6.0013	8.33668	7.16899	20.1996	4.26301	12.2313	10.7365	8.83392	9.7852	5.29252	7.33644	6.31448	7.16695	7.22595	7.19645	1.30695	-0.509266	0.953844	0.443316
PF3D7_0605900	elongation of fatty acids protein putative	6.28994	4.17301	5.23148	5.92144	7.48727	6.70436	9.51905	8.82048	9.16977	6.78408	9.44824	8.11616	25.728	5.80691	15.7674	9.29118	17.498	13.3946	26.2919	8.90854	17.6002	6.78974	15.63	11.2099	-0.809667	-0.275699	-0.158644	0.256876
PF3D7_0606000	protein KIC1	33.5463	45.4639	39.5051	5.59248	9.93765	7.76506	76.4324	70.5639	73.4981	14.3509	12.5977	13.4743	76.546	93.5558	85.0509	14.04	17.3281	15.684	94.5824	98.911	96.7467	11.6934	15.2373	13.4654	-0.895668	-0.795141	-0.185887	0.220042
PF3D7_0606100	RNA-binding protein putative	7.45474	8.34603	7.90038	1.31588	3.13104	2.22346	10.9189	8.62002	9.76946	3.13111	4.07571	3.60341	15.5218	11.4295	13.4756	3.30353	3.56754	3.43554	11.6094	13.6248	12.6171	3.01766	3.22026	3.11896	-0.306356	-0.696559	0.0949732	0.13947
[truncated: 4,377 more rows]
