# Supplementary material for: Functional genomics of RAP proteins and their role in mitoribosome regulation in Plasmodium falciparum
Source: Nat Commun. 2022 Mar 11;13:1275. doi: 10.1038/s41467-022-28981-7 (PMC8917122; doi:10.1038/s41467-022-28981-7)
Supplement: Supplementary file 10 — Supplementary Data 8 [file 41467_2022_28981_MOESM10_ESM.xlsx]

## Sheet: Oligonucleotides
Supplementary Data 8. List of oligonucleotides. The oligonucleotides were synthetized by IDT at 25 nmole scale.
Generation of transgenic lines
Name	Description	Orientation	Nucleotide sequence
	PF3D7_0105200 RHR	F	GGAAATATATTATAATAACATATATGTTAATATAGCAAC
	PF3D7_0105200 RHR	R	AAGGGAAAGATAACGACAAGG
	PF3D7_0105200 LHR	F	AACTGTAATGTTACTACTTTATGTGAATTG
	PF3D7_0105200 LHR	R	TTCATGCTCAATAAAATCAACAGAATAAGATTCGACAATTTGTAATGGTACAAAATTGAG
	PF3D7_0105200 sgRNA target site		GAAATGGAGAAAATGTAGAT
	PF3D7_1470600 RHR	F	CTTATATAATCTTTTGTGTGTTATAAAATTTGACAC
	PF3D7_1470600 RHR	R	TCTTCTGTTGTTTATAAAAATTATACTCTAGTG
	PF3D7_1470600 LHR	F	CATAATTCACAAGATTATTCATATGATAATAATATAAG
	PF3D7_1470600 LHR	R	GCGGTTCGAGTTTGCGTAGAAGTGGCTAGGACCATCAACTTCTATAGCTATAGGTCTATC
	PF3D7_1470600 sgRNA target site		ATATTGACTGGAGAAAGCTC
Genotyping
Name	Description	Orientation	Nucleotide sequence
p1	PF3D7_0105200 CDS	F	GACAAAATTAAAATTTACTACAGCAAG
p2	PF3D7_0105200 3' UTR	R	GCTAGCTATATATACTCGTTCTTC
p3	HA tag	R	CCTTTATCATCATCATCTTTATAATCG
p4	tetR-dozi	F	GGAATACTAAATATATATCCAATGGC
p5	PF3D7_0105200-R2	R	CAATGTTTGTCTTCTATCAATGCTAG
p6	PF3D7_1470600 CDS	F	GTAGATGAACGATCTTATAAGAATGC
p7	PF3D7_1470600 3' UTR	R	CGATAAGATATCAAAGTGTATTTAATCG
p8	PF3D7_1470600-R2	R	CTTTATAAATAACATTCATATAGAACACG
RHR, right homology region.
LHR, left homology region.
