# Supplementary material for: Functional genomics of RAP proteins and their role in mitoribosome regulation in Plasmodium falciparum
Source: Nat Commun. 2022 Mar 11;13:1275. doi: 10.1038/s41467-022-28981-7 (PMC8917122; doi:10.1038/s41467-022-28981-7)
Supplement: Supplementary file 11 — Supplementary Data 9 [file 41467_2022_28981_MOESM11_ESM.xlsx]

## Sheet: Sequencing data
Supplementary Data 9: Summary of sequencing data analysis.
Whole-genome sequencing
Sample	Parasite stages	Pair mates from sequencing	Pair mates mapping to PfRAP01 edited genome	Pair mates with mapQ >= 40
PfRAP01_Clone F2	Mix cultures	47395110	41414702	35870856
PfRAP01_Clone F4	Mix cultures	70660924	51458873	44442733
PfRAP21_Clone G1	Mix cultures	50960102	44096653	37999057
PfRAP21_Clone G4	Mix cultures	46683662	38363914	33019858
Parental_Clone F3	Mix cultures	73295178	63245059	54532940
Parental_Clone F7	Mix cultures	43255804	34670546	29742699
Sample	Parasite stages	Pair mates from sequencing	Pair mates mapping to PfRAP21 edited genome	Pair mates with mapQ >= 40
PfRAP01_Clone F2	Mix cultures	47395110	41412760	35868795
PfRAP01_Clone F4	Mix cultures	70660924	51456355	44440130
PfRAP21_Clone G1	Mix cultures	50960102	44098100	38000528
PfRAP21_Clone G4	Mix cultures	46683662	38365123	33021065
Parental_Clone F3	Mix cultures	73295178	63245056	54532896
Parental_Clone F7	Mix cultures	43255804	34670462	29742641
RNA-seq
Sample	Parasite stages	Pair mates from sequencing (total reads)	Paired reads after Trimmomatic trim of adapters, poly(A/T)	Paired reads after Sickle Q/L filter	Paired reads unmapped to H. sapiens genome (BoParentalie2)	Paired reads mapping to P. falciparum genome (HISAT2)	Reliably mapped paired reads (mapQ >= 40)	Properly paired reads	Not mapping to rRNA genes
Parental_32h_rep1	Trophozoites	167478336	152601806	150732940	150470848	150311450	129125515	122491129	116158877
Parental_32h_rep2	Trophozoites	65449466	62644692	59263244	61688001	61595430	57873271	55374344	55068902
Parental_56h_rep1	Rings	127071818	114080210	112674674	111012096	110538204	103902583	99827630	97483630
Parental_56h_rep2	Rings	40924812	40237382	39810350	39491864	39406708	19644869	18566098	10638053
Parental_72h_rep1	Trophozoites	135587476	127402798	125905042	125365141	125143564	114608492	109389312	107705149
Parental_72h_rep2	Trophozoites	71286782	68087390	67263486	67013846	66909840	62558189	59656050	58239238
Parental_80h_rep1	Troph/Schizonts	158636788	149185864	147463850	146949018	146718352	133873436	127982498	125753429
Parental_80h_rep2	Troph/Schizonts	16757524	15860942	15655012	15607031	15584472	14649815	14087372	13661015
PfRAP01_32h_-aTc_rep1	Trophozoites	127383666	119375940	118077336	117943716	117830852	111069046	106691716	105629420
PfRAP01_32h_+aTc_rep1	Trophozoites	118539126	106510844	105293006	105275316	105063730	96637545	92960132	90206404
PfRAP01_32h_-aTc_rep2	Trophozoites	59807818	57171170	56684016	56498774	56427328	52137599	49051510	47540174
PfRAP01_32h_+aTc_rep2	Trophozoites	146242262	138532932	137118004	136674005	136488388	126488442	121609118	118414750
PfRAP01_56h_-aTc_rep1	Rings	167816020	160875580	159160452	156719312	156022596	144009837	140634110	136191012
PfRAP01_56h_+aTc_rep1	Rings	138792494	131236152	129854876	129706562	129578068	124463691	121030492	120053345
PfRAP01_56h_-aTc_rep2	Rings	65278482	62875140	62213546	61753410	61631696	53391382	51026082	48415139
PfRAP01_56h_+aTc_rep2	Rings	57853702	55605454	54969964	54713452	54625286	48953635	46924514	45234594
PfRAP01_72h_-aTc_rep1_Sep2020	Trophozoites	73749180	70561362	69671662	69528842	69440748	66266591	64009248	63339168
PfRAP01_72h_+aTc_rep1_Sep2020	Trophozoites	44087402	41859128	41415346	41307908	41257542	38595320	36879480	35986355
PfRAP01_72h_-aTc_rep2_Sep2020	Trophozoites	58686204	57067706	56510890	56424555	56370750	45144363	42874428	39002225
PfRAP01_72h_+aTc_rep2_Sep2020	Trophozoites	50262804	47766932	47219588	47121665	47066230	44067092	41599310	40550104
PfRAP01_80h_-aTc_rep1_Sep2020	Troph/Schizonts	35899950	34507152	34182632	34129653	34095486	32720830	31694890	31461847
PfRAP01_80h_+aTc_rep1_Sep2020	Troph/Schizonts	40488860	38225118	37785962	37708637	37665046	35687885	34507134	34075392
PfRAP01_80h_-aTc_rep2_Sep2020	Troph/Schizonts	40578162	38991024	38614366	38552325	38512600	36447354	35079952	34573242
PfRAP01_80h_+aTc_rep2_Sep2020	Troph/Schizonts	26663968	25260730	25009580	24961181	24933426	23653715	22473546	22071234
PfRAP21_32h_-aTc_rep1	Trophozoites	155841066	145949078	144337672	144154599	144012636	136783739	132451586	131296786
PfRAP21_32h_+aTc_rep1	Trophozoites	179983424	167794602	165950040	165768188	165613022	154479069	149972032	147784227
PfRAP21_32h_-aTc_rep2	Trophozoites	30837578	29556218	29156654	28991096	28935692	27302546	26233016	26013885
PfRAP21_32h_+aTc_rep2	Trophozoites	27076146	26003336	25659670	25386023	25316974	22990240	22123238	21387760
PfRAP21_56h_-aTc_rep1	Rings	188497498	177068636	175141044	173527867	173050710	164418359	156419986	155448005
PfRAP21_56h_+aTc_rep1	Rings	143775776	136146292	134426172	134262401	134120042	129354162	125695902	125358193
PfRAP21_56h_-aTc_rep2	Rings	41512888	40235380	39762990	39310045	39204042	32957613	31638310	29532618
PfRAP21_56h_+aTc_rep2	Rings	169294580	163420242	161434638	159963670	159583428	145396013	140822566	135131618
PfRAP21_72h_-aTc_rep1	Trophozoites	181840702	174717196	172890416	172697908	172527516	165799314	160286706	160020368
PfRAP21_72h_+aTc_rep1	Trophozoites	162540472	153807210	152068074	151895692	151738730	145996518	141305054	140891433
PfRAP21_72h_-aTc_rep2	Trophozoites	10734684	10369234	10259226	10210162	10193240	9723712	9487714	9367641
PfRAP21_72h_+aTc_rep2	Trophozoites	49244092	47240222	46696078	46411511	46324424	44055591	42540844	41750307
PfRAP21_80h_-aTc_rep1	Troph/Schizonts	180113634	173504468	171821598	171641597	171486322	165457827	161144086	160565775
PfRAP21_80h_+aTc_rep1	Troph/Schizonts	191335120	180015346	178157232	177960718	177786314	170996058	165305916	164507111
PfRAP21_80h_-aTc_rep2	Troph/Schizonts	34729052	33458088	33009484	32794314	32725246	31169991	30216982	29829154
PfRAP21_80h_+aTc_rep2	Troph/Schizonts	47777952	45565478	45021172	44797769	44722198	42582468	41194330	40074078
eCLIP-seq
Sample	Parasite stages	Total R1 reads	R1 reads after Trimmomatic trim of adapters/random-mers and Sickle Q/L filter	Reads mapping to P. falciparum genome (BoParentalie2)	Reads with MapQ >= 40
IP Parental-1	Troph/Schizonts	9279014	4658965	3672967	983597
IP Parental-2	Troph/Schizonts	150369	118624	100030	13232
IP PfRAP01-1	Troph/Schizonts	1296463	856626	620029	311847
IP PfRAP01-2	Troph/Schizonts	660410	480364	380053	159714
IP PfRAP21-1	Troph/Schizonts	4957125	3864742	3199085	600102
IP PfRAP21-2	Troph/Schizonts	1104879	669245	474812	135051
Input Parental-1	Troph/Schizonts	45302	26249	15820	4783
Input Parental-2	Troph/Schizonts	207156	160801	117554	16892
Input PfRAP01-1	Troph/Schizonts	21027	10368	4783	1832
Input PfRAP01-2	Troph/Schizonts	148426	107451	31778	9865
Input PfRAP21-1	Troph/Schizonts	2914179	2205240	2074324	189342
Input PfRAP21-2	Troph/Schizonts	120621	73308	38827	5108
Small RNA-seq
Sample	Parasite stages	Reads from sequencing	Reads after Trimmomatic trim of adapters	Reads after Sickle filter -q 20 -l 15	Reads mapping to P. falciparum genome (BoParentalie2 -L 15)	mapQ >= 40	mapQ >= 40 mitochondrial genome	mapQ >= 40 mitochondrial genome %
PfRAP01_Tot_-aTc_rep1	Trophozoites	15824240	14952272	14567376	12341024	4292571	647236	0.15078
PfRAP01_Tot_-aTc_rep2	Trophozoites	23175155	23108096	21721734	14285878	4553063	900076	0.197686
PfRAP01_Tot_+aTc_rep1	Trophozoites	21353008	21150759	20403009	17519684	7143572	1119373	0.156697
PfRAP01_Tot_+aTc_rep2	Trophozoites	14204882	14193009	13863140	11871353	4988388	961541	0.192756
PfRAP01_Mito_-aTc_rep1	Trophozoites	9075835	9052968	8885560	6700169	3039799	1317421	0.433391
PfRAP01_Mito_-aTc_rep2	Trophozoites	21647249	21504553	20895289	16714028	7345802	3091625	0.42087
PfRAP01_Mito_+aTc_rep1	Trophozoites	12371483	12344810	12016583	9065911	3832502	1940920	0.506437
PfRAP01_Mito_+aTc_rep2	Trophozoites	16931971	16830872	16347326	12753213	5397829	2168916	0.401813
PfRAP21_Tot_-aTc_rep1	Trophozoites	11706121	11660543	11273032	10498658	4703055	182357	0.0387742
PfRAP21_Tot_-aTc_rep2	Trophozoites	123972162	123135701	117498708	102732451	43396579	2599198	0.0598941
PfRAP21_Tot_+aTc_rep1	Trophozoites	13975766	13927846	13399964	12021701	5857324	308350	0.0526435
PfRAP21_Tot_+aTc_rep2	Trophozoites	16761088	16732862	16227170	14818059	7633126	797851	0.104525
PfRAP21_Mito_-aTc_rep1	Trophozoites	16324550	16276963	15928216	12694877	4843304	1535297	0.316994
PfRAP21_Mito_-aTc_rep2	Trophozoites	17266306	17053479	16576238	13949005	5886402	1099511	0.186788
PfRAP21_Mito_+aTc_rep1	Trophozoites	8841862	8811935	8614912	6553192	2651058	1185686	0.44725
PfRAP21_Mito_+aTc_rep2	Trophozoites	37264389	37139150	36197737	28743650	12731896	4815257	0.378204
