# Supplementary material for: Functional genomics of RAP proteins and their role in mitoribosome regulation in Plasmodium falciparum
Source: Nat Commun. 2022 Mar 11;13:1275. doi: 10.1038/s41467-022-28981-7 (PMC8917122; doi:10.1038/s41467-022-28981-7)
Supplement: Supplementary file 13 — Source Data [file 41467_2022_28981_MOESM13_ESM.xlsx]

## Sheet: Figure 3c-3d
Parasitemia of Parental F3, PfRAP01 F2 and PfRAP01 F4, PfRAP21 G1 and PfRAP21 G4 was measured in presence or absence of aTc
hours	Parental F3		PfRAP01 F2 aTc+		PfRAP01 F2 aTc-		PfRAP01 F4 aTc+		PfRAP01 F4 aTc-
8	0.49	0.17	0.92	1	0.59	0.57	0.39	0.39	0.78	0.39
56	1.52	1.18	2.97	1.51	3.01	0.57	1.61	2.95	2.82	1.19
72	1.55	3.73	2.34	4.88	3.64	3.2	1.9	3.4	1.99	3.58
96	2.39	4.74	4.3	5.96	1.16	2.33	4.76	4.01	2.93	2.92
128	8.26	7.76	8.51	7.44	2.51	0.33	9.02	7.69	1	0.39
hours	Parental F3		PfRAP21 G4 aTc+		PfRAP21 G4 aTc-		PfRAP21 G1 aTc+		PfRAP21 G1 aTc-
8	0.49	0.17	0.61	0.58	0.18	0.6	0.2	0.4	0.39	0.4
56	1.52	1.18	2.17	2.02	1.39	0.97	0.99	2.03	1.38	2.65
72	1.55	3.73	2.4	2.82	1	1.8	3.32	1.39	1.53	1.98
96	2.39	4.74	4.5	5.28	1.07	1.89	3.72	5.63	1.01	1.2
128	8.26	7.76	8.62	9.96	0.75	0.37	6.57	8.33	0	0.37
Tukey's multiple comparisons test		Significant?	Summary	Adjusted P Value
8h
Parental F3 vs. PfRAP01 F2 +aTc		No	ns	0.9658
Parental F3 vs. PfRAP01 F2 -aTc		No	ns	0.999
Parental F3 vs. PfRAP01 F4 +aTc		No	ns	> 0,9999
Parental F3 vs. PfRAP01 F4 -aTc		No	ns	0.9989
PfRAP01 F2 +aTc vs. PfRAP01 F2 -aTc		No	ns	0.9948
PfRAP01 F2 +aTc vs. PfRAP01 F4 +aTc		No	ns	0.9762
PfRAP01 F2 +aTc vs. PfRAP01 F4 -aTc		No	ns	0.9951
PfRAP01 F2 -aTc vs. PfRAP01 F4 +aTc		No	ns	0.9997
PfRAP01 F2 -aTc vs. PfRAP01 F4 -aTc		No	ns	> 0,9999
PfRAP01 F4 +aTc vs. PfRAP01 F4 -aTc		No	ns	0.9996
56h
Parental F3 vs. PfRAP01 F2 +aTc		No	ns	0.8895
Parental F3 vs. PfRAP01 F2 -aTc		No	ns	0.9909
Parental F3 vs. PfRAP01 F4 +aTc		No	ns	0.873
Parental F3 vs. PfRAP01 F4 -aTc		No	ns	0.9608
PfRAP01 F2 +aTc vs. PfRAP01 F2 -aTc		No	ns	0.9901
PfRAP01 F2 +aTc vs. PfRAP01 F4 +aTc		No	ns	> 0,9999
PfRAP01 F2 +aTc vs. PfRAP01 F4 -aTc		No	ns	0.9992
PfRAP01 F2 -aTc vs. PfRAP01 F4 +aTc		No	ns	0.9864
PfRAP01 F2 -aTc vs. PfRAP01 F4 -aTc		No	ns	0.9994
PfRAP01 F4 +aTc vs. PfRAP01 F4 -aTc		No	ns	0.9985
72h
Parental F3 vs. PfRAP01 F2 +aTc		No	ns	0.8554
Parental F3 vs. PfRAP01 F2 -aTc		No	ns	0.9283
Parental F3 vs. PfRAP01 F4 +aTc		No	ns	> 0,9999
Parental F3 vs. PfRAP01 F4 -aTc		No	ns	0.9999
PfRAP01 F2 +aTc vs. PfRAP01 F2 -aTc		No	ns	0.9997
PfRAP01 F2 +aTc vs. PfRAP01 F4 +aTc		No	ns	0.8599
PfRAP01 F2 +aTc vs. PfRAP01 F4 -aTc		No	ns	0.9136
PfRAP01 F2 -aTc vs. PfRAP01 F4 +aTc		No	ns	0.9313
PfRAP01 F2 -aTc vs. PfRAP01 F4 -aTc		No	ns	0.9649
PfRAP01 F4 +aTc vs. PfRAP01 F4 -aTc		No	ns	> 0,9999
96h
Parental F3 vs. PfRAP01 F2 +aTc		No	ns	0.5086
Parental F3 vs. PfRAP01 F2 -aTc		No	ns	0.3609
Parental F3 vs. PfRAP01 F4 +aTc		No	ns	0.9153
Parental F3 vs. PfRAP01 F4 -aTc		No	ns	0.9639
PfRAP01 F2 +aTc vs. PfRAP01 F2 -aTc		Yes	*	0.0149
PfRAP01 F2 +aTc vs. PfRAP01 F4 +aTc		No	ns	0.9386
PfRAP01 F2 +aTc vs. PfRAP01 F4 -aTc		No	ns	0.1913
PfRAP01 F2 -aTc vs. PfRAP01 F4 +aTc		No	ns	0.0814
PfRAP01 F2 -aTc vs. PfRAP01 F4 -aTc		No	ns	0.746
PfRAP01 F4 +aTc vs. PfRAP01 F4 -aTc		No	ns	0.5741
128h
Parental F3 vs. PfRAP01 F2 +aTc		No	ns	> 0,9999
Parental F3 vs. PfRAP01 F2 -aTc		Yes	****	< 0,0001
Parental F3 vs. PfRAP01 F4 +aTc		No	ns	0.9964
Parental F3 vs. PfRAP01 F4 -aTc		Yes	****	< 0,0001
PfRAP01 F2 +aTc vs. PfRAP01 F2 -aTc		Yes	****	< 0,0001
PfRAP01 F2 +aTc vs. PfRAP01 F4 +aTc		No	ns	0.9948
PfRAP01 F2 +aTc vs. PfRAP01 F4 -aTc		Yes	****	< 0,0001
PfRAP01 F2 -aTc vs. PfRAP01 F4 +aTc		Yes	****	< 0,0001
PfRAP01 F2 -aTc vs. PfRAP01 F4 -aTc		No	ns	0.9441
PfRAP01 F4 +aTc vs. PfRAP01 F4 -aTc		Yes	****	< 0,0001
Tukey's multiple comparisons test		Significant?	Summary	Adjusted P Value
8h
Parental F3 vs. PfRAP21 G4 +aTc		No	ns	0.9966
Parental F3 vs. PfRAP21 G4 -aTc		No	ns	> 0,9999
Parental F3 vs. PfRAP21 G1 +aTc		No	ns	> 0,9999
Parental F3 vs. PfRAP21 G1 -aTc		No	ns	> 0,9999
PfRAP21 G4 +aTc vs. PfRAP21 G4 -aTc		No	ns	0.9987
PfRAP21 G4 +aTc vs. PfRAP21 G1 +aTc		No	ns	0.9948
PfRAP21 G4 +aTc vs. PfRAP21 G1 -aTc		No	ns	0.9989
PfRAP21 G4 -aTc vs. PfRAP21 G1 +aTc		No	ns	> 0,9999
PfRAP21 G4 -aTc vs. PfRAP21 G1 -aTc		No	ns	> 0,9999
PfRAP21 G1 +aTc vs. PfRAP21 G1 -aTc		No	ns	> 0,9999
56h
Parental F3 vs. PfRAP21 G4 +aTc		No	ns	0.8605
Parental F3 vs. PfRAP21 G4 -aTc		No	ns	0.9994
Parental F3 vs. PfRAP21 G1 +aTc		No	ns	0.9995
Parental F3 vs. PfRAP21 G1 -aTc		No	ns	0.9026
PfRAP21 G4 +aTc vs. PfRAP21 G4 -aTc		No	ns	0.7474
PfRAP21 G4 +aTc vs. PfRAP21 G1 +aTc		No	ns	0.9364
PfRAP21 G4 +aTc vs. PfRAP21 G1 -aTc		No	ns	> 0,9999
PfRAP21 G4 -aTc vs. PfRAP21 G1 +aTc		No	ns	0.9921
PfRAP21 G4 -aTc vs. PfRAP21 G1 -aTc		No	ns	0.8041
PfRAP21 G1 +aTc vs. PfRAP21 G1 -aTc		No	ns	0.9619
72h
Parental F3 vs. PfRAP21 G4 +aTc		No	ns	> 0,9999
Parental F3 vs. PfRAP21 G4 -aTc		No	ns	0.4897
Parental F3 vs. PfRAP21 G1 +aTc		No	ns	0.9955
Parental F3 vs. PfRAP21 G1 -aTc		No	ns	0.7693
PfRAP21 G4 +aTc vs. PfRAP21 G4 -aTc		No	ns	0.5134
PfRAP21 G4 +aTc vs. PfRAP21 G1 +aTc		No	ns	0.9971
PfRAP21 G4 +aTc vs. PfRAP21 G1 -aTc		No	ns	0.7905
PfRAP21 G4 -aTc vs. PfRAP21 G1 +aTc		No	ns	0.7173
PfRAP21 G4 -aTc vs. PfRAP21 G1 -aTc		No	ns	0.9895
PfRAP21 G1 +aTc vs. PfRAP21 G1 -aTc		No	ns	0.9307
96h
Parental F3 vs. PfRAP21 G4 +aTc		No	ns	0.4247
Parental F3 vs. PfRAP21 G4 -aTc		No	ns	0.0743
Parental F3 vs. PfRAP21 G1 +aTc		No	ns	0.594
Parental F3 vs. PfRAP21 G1 -aTc		Yes	*	0.0252
PfRAP21 G4 +aTc vs. PfRAP21 G4 -aTc		Yes	**	0.0012
PfRAP21 G4 +aTc vs. PfRAP21 G1 +aTc		No	ns	0.9985
PfRAP21 G4 +aTc vs. PfRAP21 G1 -aTc		Yes	***	0.0003
PfRAP21 G4 -aTc vs. PfRAP21 G1 +aTc		Yes	**	0.0024
PfRAP21 G4 -aTc vs. PfRAP21 G1 -aTc		No	ns	0.9871
PfRAP21 G1 +aTc vs. PfRAP21 G1 -aTc		Yes	***	0.0007
128h
Parental F3 vs. PfRAP21 G4 +aTc		No	ns	0.4587
Parental F3 vs. PfRAP21 G4 -aTc		Yes	****	< 0,0001
Parental F3 vs. PfRAP21 G1 +aTc		No	ns	0.9452
Parental F3 vs. PfRAP21 G1 -aTc		Yes	****	< 0,0001
PfRAP21 G4 +aTc vs. PfRAP21 G4 -aTc		Yes	****	< 0,0001
PfRAP21 G4 +aTc vs. PfRAP21 G1 +aTc		No	ns	0.141
PfRAP21 G4 +aTc vs. PfRAP21 G1 -aTc		Yes	****	< 0,0001
PfRAP21 G4 -aTc vs. PfRAP21 G1 +aTc		Yes	****	< 0,0001
PfRAP21 G4 -aTc vs. PfRAP21 G1 -aTc		No	ns	0.9871
PfRAP21 G1 +aTc vs. PfRAP21 G1 -aTc		Yes	****	< 0,0001

## Sheet: Figure 3e-3f
Phenotypic analysis of Parental F3, PfRAP01 F2 and PfRAP21 G4 lines.
	Ring		Trophozoite		Late Trophozoite		Schizont
8h Parental F3	100	96	0	4	0	0	0	0
8h PfRAP01 +aTc	96	98	4	2	0	0	0	0
8h PfRAP01 -aTc	96	96	4	4	0	0	0	0
56h Parental F3	92	95	5	3	1	1	2	1
56h PfRAP01 +aTc	96	87	2	8	0	2	2	3
56h PfRAP01 -aTc	92	96	2	2	3	0	3	2
72h Parental F3	23	17	67	81	10	2	0	0
72h PfRAP01 +aTc	11	12	82	70	7	18	0	0
72h PfRAP01 -aTc	20	26	71	70	9	4	0	0
80h Parental F3	4	6	14	15	82	77	0	2
80h PfRAP01 +aTc	2	2	19	16	66	71	13	11
80h PfRAP01 -aTc	21	9	42	63	31	24	6	4
96h Parental F3	33	44	7	0	5	12	55	44
96h PfRAP01 +aTc	37	36	3	13	8	15	52	36
96h PfRAP01 -aTc	27	8	40	56	24	23	9	13
104h Parental F3	60	81	8	2	4	2	28	15
104h PfRAP01 +aTc	80	79	0	2	0	6	20	13
104h PfRAP01 -aTc	55	41	24	20	18	28	3	11
	Ring		Trophozoite		Late Trophozoite		Schizont
8h Parental F3	100	96	0	4	0	0	0	0
8h PfRAP21 +aTc	95	88	5	12	0	0	0	0
8h PfRAP21 -aTc	93	93	7	7	0	0	0	0
56h Parental F3	92	95	5	3	1	1	2	1
56h PfRAP21 +aTc	92	95	3	5	1	0	4	0
56h PfRAP21 -aTc	99	94	0	2	0	2	1	2
72h Parental F3	23	17	67	81	10	2	0	0
72h PfRAP21 +aTc	2	15	58	50	40	29	0	6
72h PfRAP21 -aTc	29	37	67	63	4	0	0	0
80h Parental F3	4	6	14	15	82	77	0	2
80h PfRAP21 +aTc	0	2	12	20	48	54	40	24
80h PfRAP21 -aTc	64	23	36	64	0	13	0	0
96h Parental F3	33	44	7	0	5	12	55	44
96h PfRAP21 +aTc	77	85	2	0	0	6	21	9
96h PfRAP21 -aTc	4	5	63	93	29	2	4	0
104h Parental F3	60	81	8	2	4	2	28	15
104h PfRAP21 +aTc	88	96	4	2	2	0	6	2
104h PfRAP21 -aTc	17	6	25	26	54	65	4	3
Tukey's multiple comparisons test
	Ring		Trophozoite		Late Trophozoite		Schizont
	Summary	Adjusted P Value	Summary	Adjusted P Value	Summary	Adjusted P Value	Summary	Adjusted P Value
8h Parental vs. PfRAP01 +aTc	ns	>0,9999999999	ns	>0,9999999999	ns	>0,9999999999	ns	>0,9999999999
8h Parental vs. PfRAP01 -aTc	ns	>0,9999999999	ns	>0,9999999999	ns	>0,9999999999	ns	>0,9999999999
8h PfRAP01 +aTc vs. PfRAP01 -aTc	ns	>0,9999999999	ns	>0,9999999999	ns	>0,9999999999	ns	>0,9999999999
56h Parental vs. PfRAP01 +aTc	ns	>0,9999999999	ns	>0,9999999999	ns	>0,9999999999	ns	>0,9999999999
56h Parental vs. PfRAP01 -aTc	ns	>0,9999999999	ns	>0,9999999999	ns	>0,9999999999	ns	>0,9999999999
56h PfRAP01 +aTc vs. PfRAP01 -aTc	ns	1	ns	1	ns	>0,9999999999	ns	>0,9999999999
72h Parental vs. PfRAP01 +aTc	ns	0.976409	ns	>0,9999999999	ns	0.998707	ns	>0,9999999999
72h Parental vs. PfRAP01 -aTc	ns	1	ns	1	ns	>0,9999999999	ns	>0,9999999999
72h PfRAP01 +aTc vs. PfRAP01 -aTc	ns	0.763668	ns	0.999845	ns	0.99952	ns	>0,9999999999
80h Parental vs. PfRAP01 +aTc	ns	1	ns	1	ns	0.818901	ns	0.818901
80h Parental vs. PfRAP01 -aTc	ns	0.906142	****	7.62e-08	****	<0,0000000001	ns	0.999998
80h PfRAP01 +aTc vs. PfRAP01 -aTc	ns	0.569215	****	8.297e-07	****	6.7e-09	ns	0.996911
96h Parental vs. PfRAP01 +aTc	ns	>0,9999999999	ns	0.99999	ns	1	ns	0.999845
96h Parental vs. PfRAP01 -aTc	*	0.0178065	****	3e-10	ns	0.315468	****	5.1e-08
96h PfRAP01 +aTc vs. PfRAP01 -aTc	ns	0.0540022	****	1.52e-08	ns	0.702377	****	3.9674e-06
104h Parental vs. PfRAP01 +aTc	ns	0.960259	ns	0.999998	ns	>0,9999999999	ns	0.999958
104h Parental vs. PfRAP01 -aTc	**	0.00718206	ns	0.14229	*	0.0315023	ns	0.373199
104h PfRAP01 +aTc vs. PfRAP01 -aTc	****	1.25878e-05	*	0.0178065	*	0.0315023	ns	0.937175
Tukey's multiple comparisons test
	Ring		Trophozoite		Late Trophozoite		Schizont
	Summary	Adjusted P Value	Summary	Adjusted P Value	Summary	Adjusted P Value	Summary	Adjusted P Value
8h Parental vs. PfRAP21 +aTc	ns	0.999972	ns	0.999972	ns	>0,9999999999	ns	>0,9999999999
8h Parental vs. PfRAP21 -aTc	ns	0.999999	ns	0.999999	ns	>0,9999999999	ns	>0,9999999999
8h PfRAP21 +aTc vs. PfRAP21 -aTc	ns	>0,9999999999	ns	>0,9999999999	ns	>0,9999999999	ns	>0,9999999999
56h Parental vs. PfRAP21 +aTc	ns	>0,9999999999	ns	>0,9999999999	ns	>0,9999999999	ns	>0,9999999999
56h Parental vs. PfRAP21 -aTc	ns	1	ns	1	ns	>0,9999999999	ns	>0,9999999999
56h PfRAP21 +aTc vs. PfRAP21 -aTc	ns	1	ns	1	ns	>0,9999999999	ns	>0,9999999999
72h Parental vs. PfRAP21 +aTc	ns	0.974082	ns	0.323075	*	0.0151233	ns	1
72h Parental vs. PfRAP21 -aTc	ns	0.925429	ns	0.99808	ns	1	ns	>0,9999999999
72h PfRAP21 +aTc vs. PfRAP21 -aTc	ns	0.0774888	ns	0.983074	**	0.00230501	ns	1
80h Parental vs. PfRAP21 +aTc	ns	1	ns	>0,9999999999	*	0.0151233	**	0.00478152
80h Parental vs. PfRAP21 -aTc	****	9.94542e-05	***	0.000498168	****	<0,0000000001	ns	>0,9999999999
80h PfRAP21 +aTc vs. PfRAP21 -aTc	****	1.05642e-05	**	0.00108359	****	3.3382e-06	**	0.00294837
96h Parental vs. PfRAP21 +aTc	****	1.05642e-05	ns	>0,9999999999	ns	0.999998	***	0.00083828
96h Parental vs. PfRAP21 -aTc	**	0.00108359	****	<0,0000000001	ns	0.999922	****	5.76e-07
96h PfRAP21 +aTc vs. PfRAP21 -aTc	****	<0,0000000001	****	<0,0000000001	ns	0.94577	ns	0.925429
104h Parental vs. PfRAP21 +aTc	ns	0.212551	ns	>0,9999999999	ns	>0,9999999999	ns	0.560373
104h Parental vs. PfRAP21 -aTc	****	5e-10	ns	0.28295	****	2.5e-09	ns	0.509789
104h PfRAP21 +aTc vs. PfRAP21 -aTc	****	<0,0000000001	ns	0.155518	****	7e-10	ns	>0,9999999999

## Sheet: Figure 4c-4e
GO enrichment analysis of genes with -log10 (p-value) for PfRAP01 and PfRAP21.
PfRAP01 upregulated terms	Annotated (number in whole genome)	Significant (number found in our gene list)	Expected based on number annotated and size of gene list	Weight01 Fisher P-value
glutathione biosynthetic process	2	1	0	0.0016
response to oxidative stress	11	1	0.01	0.0087
PfRAP01 downregulated terms	Annotated (number in whole genome)	Significant (number found in our gene list)	Expected based on number annotated and size of gene list	Weight01 Fisher P-value
protein insertion into membrane	5	2	0.01	6.6e-05
entry into host	6	1	0.02	0.017
protein phosphorylation	110	2	0.31	0.034
PfRAP21 upregulated terms	Annotated (number in whole genome)	Significant (number found in our gene list)	Expected based on number annotated and size of gene list	Weight01 Fisher P-value
translation	296	53	24.22	4.1e-05
protein folding	80	19	6.54	0.0005
pseudouridine synthesis	17	5	1.39	0.0096
RNA metabolic process	432	57	35.34	0.016
ribosome biogenesis	82	12	6.71	0.0347
PfRAP21 downregulated terms	Annotated (number in whole genome)	Significant (number found in our gene list)	Expected based on number annotated and size of gene list	Weight01 Fisher P-value
exit from host cell	18	9	1.29	1.2e-06
protein phosphorylation	110	19	7.91	0.00074
cell-cell adhesion	198	10	14.23	0.0017
cytoskeleton organization	27	9	1.94	0.00226
transport	368	33	26.45	0.00315

## Sheet: FIgure S2b
Co-localizations of PfRAP01 and PfRAP21 HA-signals with MitoTracker or Cpn60 were quantified by measuring the Pearson correlation coefficient.
Pearson correlation coefficient
PfRAP01- Cpn60	PfRAP21- Cpn60	PfRAP01- MitoTracker	PfRAP21- MitoTracker
0.266	0.438	0.91	0.729
0.264	0.325	0.872	0.812
0.126	0.418	0.911	0.837
0.314	0.297	0.908	0.905
0.259	0.246	0.836	0.828
0.315	0.405	0.892	0.806
0.406	0.269	0.785	0.849
0.241	0.34	0.856	0.864
0.337	0.261	0.791	0.798
0.445	0.297	0.814	0.766

## Sheet: Figure S3f-3g
DNA quantification using SYBR Green of PfRAP01 and PfRAP21 cultures at 80 h and 128 h.
PfRAP01
	80h				128h					Exact p-value:
0h	3284.68	3218.27	3521.41	3306.08	3188.96	3641.1	3671.78	3668.52
32h	3534.49	3688.02	3322.77	3483.28	3566.16	3721.13	3959.84	3784.48		For PfRAP01 at 128h:
56h	3358.2	3836.31	3460.36		3457.13	3233.5	3369.37			0h vs 72h: p=1E-6
72h	3050	3156.69	2727.23		2252.55	2376.87	2457.69	2681.77		0h vs -aTc: p=9E-10
-aTc	2920.97	2969.01	2621.41	3212.67	1458.26	1665.15	1461.53	1533.98
										For PfRAP21 at 80h:
PfRAP21										0h vs 72h: p=0.011
	80h				128h					0h vs -aTc: p=0.025
0h	3728.65	3766.15	3460.71		3153.37	2982.63	2961.97
32h	3465.02	3274.17	3620.87	3645.7	3723.38	3188.71	3401.69	3271.13		For PfRAP21 at 128h:
56h	3662.44	3629.21	3316.25		2832.57	3040.62	3252.67			0h vs 72h: p=7E-7
72h	2652.92	3420.26	3085.33	2716.43	1656.5	1620.82	1704.72	1526.82		0h vs -aTc: p=3E-7
-aTc	3032.67	3087.51	3049.86	3037.13	1500.64	1400.97	1640.67	1546.85
